# Supplementary material for: Adaptive selection drives TRPP3 loss-of-function in an Ethiopian population
Source: Sci Rep. 2020 Dec 2;10:20999. doi: 10.1038/s41598-020-78081-z (PMC7710729; doi:10.1038/s41598-020-78081-z)
Supplement: Supplementary file 2 — Supplementary Information 2. [file 41598_2020_78081_MOESM2_ESM.txt]

ATOM      1  N   TYR A  96      96.401 151.223 161.607  1.00  0.00           N  
ATOM      2  CA  TYR A  96      97.771 151.159 161.050  1.00  0.00           C  
ATOM      3  C   TYR A  96      97.940 150.028 160.094  1.00  0.00           C  
ATOM      4  O   TYR A  96      98.349 150.226 158.952  1.00  0.00           O  
ATOM      5  CB  TYR A  96      98.811 151.033 162.165  1.00  0.00           C  
ATOM      6  CG  TYR A  96     100.230 150.879 161.662  1.00  0.00           C  
ATOM      7  CD1 TYR A  96     100.920 151.983 161.183  1.00  0.00           C  
ATOM      8  CD2 TYR A  96     100.840 149.634 161.680  1.00  0.00           C  
ATOM      9  CE1 TYR A  96     102.215 151.842 160.724  1.00  0.00           C  
ATOM     10  CE2 TYR A  96     102.135 149.493 161.221  1.00  0.00           C  
ATOM     11  CZ  TYR A  96     102.822 150.591 160.744  1.00  0.00           C  
ATOM     12  OH  TYR A  96     104.112 150.451 160.287  1.00  0.00           O  
ATOM     13 1H   TYR A  96      96.334 151.994 162.241  1.00  0.00           H  
ATOM     14 2H   TYR A  96      95.744 151.345 160.863  1.00  0.00           H  
ATOM     15 3H   TYR A  96      96.199 150.373 162.094  1.00  0.00           H  
ATOM     16  HA  TYR A  96      97.969 152.086 160.512  1.00  0.00           H  
ATOM     17 1HB  TYR A  96      98.771 151.918 162.803  1.00  0.00           H  
ATOM     18 2HB  TYR A  96      98.576 150.170 162.787  1.00  0.00           H  
ATOM     19  HD1 TYR A  96     100.440 152.962 161.170  1.00  0.00           H  
ATOM     20  HD2 TYR A  96     100.298 148.766 162.055  1.00  0.00           H  
ATOM     21  HE1 TYR A  96     102.757 152.710 160.348  1.00  0.00           H  
ATOM     22  HE2 TYR A  96     102.615 148.514 161.234  1.00  0.00           H  
ATOM     23  HH  TYR A  96     104.386 151.262 159.851  1.00  0.00           H  
ATOM     24  N   ILE A  97      97.614 148.800 160.533  1.00  0.00           N  
ATOM     25  CA  ILE A  97      97.969 147.662 159.743  1.00  0.00           C  
ATOM     26  C   ILE A  97      97.157 147.694 158.493  1.00  0.00           C  
ATOM     27  O   ILE A  97      97.689 147.558 157.393  1.00  0.00           O  
ATOM     28  CB  ILE A  97      97.729 146.343 160.501  1.00  0.00           C  
ATOM     29  CG1 ILE A  97      98.690 146.225 161.686  1.00  0.00           C  
ATOM     30  CG2 ILE A  97      97.887 145.155 159.564  1.00  0.00           C  
ATOM     31  CD1 ILE A  97      98.346 145.106 162.643  1.00  0.00           C  
ATOM     32  H   ILE A  97      97.125 148.661 161.406  1.00  0.00           H  
ATOM     33  HA  ILE A  97      99.041 147.696 159.550  1.00  0.00           H  
ATOM     34  HB  ILE A  97      96.720 146.338 160.911  1.00  0.00           H  
ATOM     35 1HG1 ILE A  97      99.702 146.061 161.319  1.00  0.00           H  
ATOM     36 2HG1 ILE A  97      98.694 147.161 162.246  1.00  0.00           H  
ATOM     37 1HG2 ILE A  97      97.714 144.231 160.115  1.00  0.00           H  
ATOM     38 2HG2 ILE A  97      97.164 145.234 158.752  1.00  0.00           H  
ATOM     39 3HG2 ILE A  97      98.896 145.149 159.151  1.00  0.00           H  
ATOM     40 1HD1 ILE A  97      99.071 145.087 163.456  1.00  0.00           H  
ATOM     41 2HD1 ILE A  97      97.348 145.270 163.050  1.00  0.00           H  
ATOM     42 3HD1 ILE A  97      98.370 144.155 162.113  1.00  0.00           H  
ATOM     43  N   LYS A  98      95.833 147.883 158.638  1.00  0.00           N  
ATOM     44  CA  LYS A  98      94.939 147.811 157.521  1.00  0.00           C  
ATOM     45  C   LYS A  98      95.281 148.891 156.545  1.00  0.00           C  
ATOM     46  O   LYS A  98      95.361 148.651 155.341  1.00  0.00           O  
ATOM     47  CB  LYS A  98      93.483 147.938 157.973  1.00  0.00           C  
ATOM     48  CG  LYS A  98      92.463 147.828 156.848  1.00  0.00           C  
ATOM     49  CD  LYS A  98      91.040 147.893 157.383  1.00  0.00           C  
ATOM     50  CE  LYS A  98      90.020 147.809 156.257  1.00  0.00           C  
ATOM     51  NZ  LYS A  98      88.623 147.870 156.766  1.00  0.00           N  
ATOM     52  H   LYS A  98      95.460 148.080 159.556  1.00  0.00           H  
ATOM     53  HA  LYS A  98      95.028 146.823 157.069  1.00  0.00           H  
ATOM     54 1HB  LYS A  98      93.260 147.159 158.704  1.00  0.00           H  
ATOM     55 2HB  LYS A  98      93.337 148.900 158.465  1.00  0.00           H  
ATOM     56 1HG  LYS A  98      92.613 148.644 156.139  1.00  0.00           H  
ATOM     57 2HG  LYS A  98      92.602 146.884 156.322  1.00  0.00           H  
ATOM     58 1HD  LYS A  98      90.874 147.066 158.075  1.00  0.00           H  
ATOM     59 2HD  LYS A  98      90.896 148.829 157.921  1.00  0.00           H  
ATOM     60 1HE  LYS A  98      90.177 148.632 155.562  1.00  0.00           H  
ATOM     61 2HE  LYS A  98      90.154 146.874 155.714  1.00  0.00           H  
ATOM     62 1HZ  LYS A  98      87.979 147.812 155.991  1.00  0.00           H  
ATOM     63 2HZ  LYS A  98      88.460 147.099 157.398  1.00  0.00           H  
ATOM     64 3HZ  LYS A  98      88.481 148.742 157.256  1.00  0.00           H  
ATOM     65  N   THR A  99      95.512 150.117 157.052  1.00  0.00           N  
ATOM     66  CA  THR A  99      95.728 151.249 156.197  1.00  0.00           C  
ATOM     67  C   THR A  99      97.025 151.077 155.476  1.00  0.00           C  
ATOM     68  O   THR A  99      97.113 151.333 154.277  1.00  0.00           O  
ATOM     69  CB  THR A  99      95.735 152.570 156.988  1.00  0.00           C  
ATOM     70  OG1 THR A  99      94.462 152.757 157.620  1.00  0.00           O  
ATOM     71  CG2 THR A  99      96.014 153.744 156.062  1.00  0.00           C  
ATOM     72  H   THR A  99      95.533 150.247 158.053  1.00  0.00           H  
ATOM     73  HA  THR A  99      94.892 151.321 155.500  1.00  0.00           H  
ATOM     74  HB  THR A  99      96.505 152.530 157.757  1.00  0.00           H  
ATOM     75  HG1 THR A  99      94.440 153.618 158.045  1.00  0.00           H  
ATOM     76 1HG2 THR A  99      96.015 154.669 156.639  1.00  0.00           H  
ATOM     77 2HG2 THR A  99      96.986 153.611 155.588  1.00  0.00           H  
ATOM     78 3HG2 THR A  99      95.241 153.796 155.296  1.00  0.00           H  
ATOM     79  N   THR A 100      98.068 150.624 156.194  1.00  0.00           N  
ATOM     80  CA  THR A 100      99.368 150.555 155.599  1.00  0.00           C  
ATOM     81  C   THR A 100      99.317 149.530 154.515  1.00  0.00           C  
ATOM     82  O   THR A 100      99.792 149.759 153.406  1.00  0.00           O  
ATOM     83  CB  THR A 100     100.459 150.199 156.626  1.00  0.00           C  
ATOM     84  OG1 THR A 100     100.506 151.206 157.645  1.00  0.00           O  
ATOM     85  CG2 THR A 100     101.818 150.103 155.950  1.00  0.00           C  
ATOM     86  H   THR A 100      97.950 150.329 157.153  1.00  0.00           H  
ATOM     87  HA  THR A 100      99.635 151.547 155.235  1.00  0.00           H  
ATOM     88  HB  THR A 100     100.222 149.242 157.091  1.00  0.00           H  
ATOM     89  HG1 THR A 100      99.809 151.046 158.286  1.00  0.00           H  
ATOM     90 1HG2 THR A 100     102.576 149.850 156.691  1.00  0.00           H  
ATOM     91 2HG2 THR A 100     101.788 149.330 155.183  1.00  0.00           H  
ATOM     92 3HG2 THR A 100     102.064 151.060 155.492  1.00  0.00           H  
ATOM     93  N   LEU A 101      98.678 148.383 154.802  1.00  0.00           N  
ATOM     94  CA  LEU A 101      98.610 147.302 153.866  1.00  0.00           C  
ATOM     95  C   LEU A 101      97.955 147.810 152.628  1.00  0.00           C  
ATOM     96  O   LEU A 101      98.443 147.578 151.523  1.00  0.00           O  
ATOM     97  CB  LEU A 101      97.822 146.118 154.442  1.00  0.00           C  
ATOM     98  CG  LEU A 101      97.608 144.935 153.489  1.00  0.00           C  
ATOM     99  CD1 LEU A 101      98.958 144.373 153.066  1.00  0.00           C  
ATOM    100  CD2 LEU A 101      96.765 143.873 154.179  1.00  0.00           C  
ATOM    101  H   LEU A 101      98.235 148.282 155.704  1.00  0.00           H  
ATOM    102  HA  LEU A 101      99.623 146.958 153.660  1.00  0.00           H  
ATOM    103 1HB  LEU A 101      98.348 145.745 155.320  1.00  0.00           H  
ATOM    104 2HB  LEU A 101      96.841 146.473 154.755  1.00  0.00           H  
ATOM    105  HG  LEU A 101      97.095 145.280 152.591  1.00  0.00           H  
ATOM    106 1HD1 LEU A 101      98.806 143.532 152.388  1.00  0.00           H  
ATOM    107 2HD1 LEU A 101      99.533 145.147 152.558  1.00  0.00           H  
ATOM    108 3HD1 LEU A 101      99.503 144.034 153.946  1.00  0.00           H  
ATOM    109 1HD2 LEU A 101      96.612 143.033 153.501  1.00  0.00           H  
ATOM    110 2HD2 LEU A 101      97.279 143.527 155.076  1.00  0.00           H  
ATOM    111 3HD2 LEU A 101      95.799 144.298 154.454  1.00  0.00           H  
ATOM    112  N   ARG A 102      96.825 148.520 152.781  1.00  0.00           N  
ATOM    113  CA  ARG A 102      96.110 148.949 151.619  1.00  0.00           C  
ATOM    114  C   ARG A 102      97.037 149.778 150.795  1.00  0.00           C  
ATOM    115  O   ARG A 102      97.144 149.587 149.585  1.00  0.00           O  
ATOM    116  CB  ARG A 102      94.873 149.754 151.989  1.00  0.00           C  
ATOM    117  CG  ARG A 102      94.081 150.288 150.807  1.00  0.00           C  
ATOM    118  CD  ARG A 102      92.994 151.203 151.242  1.00  0.00           C  
ATOM    119  NE  ARG A 102      93.492 152.271 152.093  1.00  0.00           N  
ATOM    120  CZ  ARG A 102      94.257 153.295 151.667  1.00  0.00           C  
ATOM    121  NH1 ARG A 102      94.603 153.375 150.401  1.00  0.00           N  
ATOM    122  NH2 ARG A 102      94.661 154.219 152.522  1.00  0.00           N  
ATOM    123  H   ARG A 102      96.468 148.759 153.695  1.00  0.00           H  
ATOM    124  HA  ARG A 102      95.714 148.069 151.112  1.00  0.00           H  
ATOM    125 1HB  ARG A 102      94.201 149.136 152.583  1.00  0.00           H  
ATOM    126 2HB  ARG A 102      95.164 150.606 152.604  1.00  0.00           H  
ATOM    127 1HG  ARG A 102      94.747 150.839 150.142  1.00  0.00           H  
ATOM    128 2HG  ARG A 102      93.632 149.456 150.263  1.00  0.00           H  
ATOM    129 1HD  ARG A 102      92.526 151.654 150.367  1.00  0.00           H  
ATOM    130 2HD  ARG A 102      92.248 150.640 151.802  1.00  0.00           H  
ATOM    131  HE  ARG A 102      93.247 152.244 153.074  1.00  0.00           H  
ATOM    132 1HH1 ARG A 102      94.294 152.669 149.748  1.00  0.00           H  
ATOM    133 2HH1 ARG A 102      95.176 154.142 150.082  1.00  0.00           H  
ATOM    134 1HH2 ARG A 102      94.395 154.157 153.495  1.00  0.00           H  
ATOM    135 2HH2 ARG A 102      95.234 154.986 152.203  1.00  0.00           H  
ATOM    136  N   GLU A 103      97.748 150.724 151.439  1.00  0.00           N  
ATOM    137  CA  GLU A 103      98.563 151.640 150.696  1.00  0.00           C  
ATOM    138  C   GLU A 103      99.598 150.863 149.951  1.00  0.00           C  
ATOM    139  O   GLU A 103      99.907 151.166 148.801  1.00  0.00           O  
ATOM    140  CB  GLU A 103      99.226 152.664 151.620  1.00  0.00           C  
ATOM    141  CG  GLU A 103      98.287 153.744 152.138  1.00  0.00           C  
ATOM    142  CD  GLU A 103      97.955 154.778 151.098  1.00  0.00           C  
ATOM    143  OE1 GLU A 103      98.861 155.283 150.479  1.00  0.00           O  
ATOM    144  OE2 GLU A 103      96.794 155.064 150.923  1.00  0.00           O  
ATOM    145  H   GLU A 103      97.715 150.800 152.445  1.00  0.00           H  
ATOM    146  HA  GLU A 103      97.925 152.184 150.000  1.00  0.00           H  
ATOM    147 1HB  GLU A 103      99.655 152.152 152.482  1.00  0.00           H  
ATOM    148 2HB  GLU A 103     100.043 153.155 151.091  1.00  0.00           H  
ATOM    149 1HG  GLU A 103      97.363 153.276 152.476  1.00  0.00           H  
ATOM    150 2HG  GLU A 103      98.750 154.232 152.995  1.00  0.00           H  
ATOM    151  N   LEU A 104     100.172 149.836 150.601  1.00  0.00           N  
ATOM    152  CA  LEU A 104     101.247 149.090 150.019  1.00  0.00           C  
ATOM    153  C   LEU A 104     100.717 148.362 148.820  1.00  0.00           C  
ATOM    154  O   LEU A 104     101.404 148.241 147.806  1.00  0.00           O  
ATOM    155  CB  LEU A 104     101.840 148.100 151.030  1.00  0.00           C  
ATOM    156  CG  LEU A 104     102.599 148.726 152.207  1.00  0.00           C  
ATOM    157  CD1 LEU A 104     102.959 147.642 153.213  1.00  0.00           C  
ATOM    158  CD2 LEU A 104     103.845 149.430 151.691  1.00  0.00           C  
ATOM    159  H   LEU A 104      99.837 149.583 151.519  1.00  0.00           H  
ATOM    160  HA  LEU A 104     102.042 149.784 149.748  1.00  0.00           H  
ATOM    161 1HB  LEU A 104     101.032 147.497 151.440  1.00  0.00           H  
ATOM    162 2HB  LEU A 104     102.530 147.439 150.505  1.00  0.00           H  
ATOM    163  HG  LEU A 104     101.956 149.449 152.711  1.00  0.00           H  
ATOM    164 1HD1 LEU A 104     103.498 148.087 154.050  1.00  0.00           H  
ATOM    165 2HD1 LEU A 104     102.048 147.168 153.580  1.00  0.00           H  
ATOM    166 3HD1 LEU A 104     103.589 146.894 152.733  1.00  0.00           H  
ATOM    167 1HD2 LEU A 104     104.384 149.875 152.528  1.00  0.00           H  
ATOM    168 2HD2 LEU A 104     104.489 148.708 151.188  1.00  0.00           H  
ATOM    169 3HD2 LEU A 104     103.557 150.211 150.988  1.00  0.00           H  
ATOM    170  N   LEU A 105      99.463 147.880 148.887  1.00  0.00           N  
ATOM    171  CA  LEU A 105      98.950 147.084 147.811  1.00  0.00           C  
ATOM    172  C   LEU A 105      98.741 148.008 146.659  1.00  0.00           C  
ATOM    173  O   LEU A 105      98.967 147.642 145.505  1.00  0.00           O  
ATOM    174  CB  LEU A 105      97.638 146.391 148.198  1.00  0.00           C  
ATOM    175  CG  LEU A 105      97.753 145.298 149.268  1.00  0.00           C  
ATOM    176  CD1 LEU A 105      96.360 144.833 149.672  1.00  0.00           C  
ATOM    177  CD2 LEU A 105      98.579 144.141 148.725  1.00  0.00           C  
ATOM    178  H   LEU A 105      98.872 148.069 149.684  1.00  0.00           H  
ATOM    179  HA  LEU A 105      99.666 146.291 147.595  1.00  0.00           H  
ATOM    180 1HB  LEU A 105      96.943 147.144 148.568  1.00  0.00           H  
ATOM    181 2HB  LEU A 105      97.208 145.937 147.305  1.00  0.00           H  
ATOM    182  HG  LEU A 105      98.238 145.706 150.155  1.00  0.00           H  
ATOM    183 1HD1 LEU A 105      96.442 144.056 150.432  1.00  0.00           H  
ATOM    184 2HD1 LEU A 105      95.798 145.675 150.074  1.00  0.00           H  
ATOM    185 3HD1 LEU A 105      95.843 144.434 148.800  1.00  0.00           H  
ATOM    186 1HD2 LEU A 105      98.662 143.364 149.486  1.00  0.00           H  
ATOM    187 2HD2 LEU A 105      98.094 143.731 147.839  1.00  0.00           H  
ATOM    188 3HD2 LEU A 105      99.575 144.498 148.462  1.00  0.00           H  
ATOM    189  N   VAL A 106      98.306 149.246 146.953  1.00  0.00           N  
ATOM    190  CA  VAL A 106      98.071 150.221 145.930  1.00  0.00           C  
ATOM    191  C   VAL A 106      99.383 150.527 145.274  1.00  0.00           C  
ATOM    192  O   VAL A 106      99.459 150.670 144.054  1.00  0.00           O  
ATOM    193  CB  VAL A 106      97.458 151.506 146.517  1.00  0.00           C  
ATOM    194  CG1 VAL A 106      97.455 152.617 145.477  1.00  0.00           C  
ATOM    195  CG2 VAL A 106      96.047 151.228 147.012  1.00  0.00           C  
ATOM    196  H   VAL A 106      98.139 149.496 147.918  1.00  0.00           H  
ATOM    197  HA  VAL A 106      97.337 149.819 145.230  1.00  0.00           H  
ATOM    198  HB  VAL A 106      98.075 151.846 147.348  1.00  0.00           H  
ATOM    199 1HG1 VAL A 106      97.019 153.519 145.909  1.00  0.00           H  
ATOM    200 2HG1 VAL A 106      98.478 152.825 145.164  1.00  0.00           H  
ATOM    201 3HG1 VAL A 106      96.866 152.307 144.615  1.00  0.00           H  
ATOM    202 1HG2 VAL A 106      95.620 152.141 147.426  1.00  0.00           H  
ATOM    203 2HG2 VAL A 106      95.431 150.883 146.181  1.00  0.00           H  
ATOM    204 3HG2 VAL A 106      96.078 150.459 147.785  1.00  0.00           H  
ATOM    205  N   TYR A 107     100.464 150.634 146.072  1.00  0.00           N  
ATOM    206  CA  TYR A 107     101.732 151.020 145.522  1.00  0.00           C  
ATOM    207  C   TYR A 107     102.159 149.949 144.581  1.00  0.00           C  
ATOM    208  O   TYR A 107     102.701 150.234 143.514  1.00  0.00           O  
ATOM    209  CB  TYR A 107     102.779 151.241 146.616  1.00  0.00           C  
ATOM    210  CG  TYR A 107     102.442 152.371 147.564  1.00  0.00           C  
ATOM    211  CD1 TYR A 107     102.943 152.363 148.857  1.00  0.00           C  
ATOM    212  CD2 TYR A 107     101.633 153.414 147.140  1.00  0.00           C  
ATOM    213  CE1 TYR A 107     102.636 153.395 149.723  1.00  0.00           C  
ATOM    214  CE2 TYR A 107     101.326 154.446 148.005  1.00  0.00           C  
ATOM    215  CZ  TYR A 107     101.824 154.439 149.292  1.00  0.00           C  
ATOM    216  OH  TYR A 107     101.518 155.466 150.154  1.00  0.00           O  
ATOM    217  H   TYR A 107     100.394 150.444 147.062  1.00  0.00           H  
ATOM    218  HA  TYR A 107     101.617 151.990 145.037  1.00  0.00           H  
ATOM    219 1HB  TYR A 107     102.891 150.327 147.202  1.00  0.00           H  
ATOM    220 2HB  TYR A 107     103.743 151.457 146.158  1.00  0.00           H  
ATOM    221  HD1 TYR A 107     103.580 151.543 149.191  1.00  0.00           H  
ATOM    222  HD2 TYR A 107     101.238 153.419 146.124  1.00  0.00           H  
ATOM    223  HE1 TYR A 107     103.030 153.390 150.739  1.00  0.00           H  
ATOM    224  HE2 TYR A 107     100.689 155.266 147.672  1.00  0.00           H  
ATOM    225  HH  TYR A 107     100.579 155.447 150.354  1.00  0.00           H  
ATOM    226  N   ILE A 108     101.905 148.680 144.946  1.00  0.00           N  
ATOM    227  CA  ILE A 108     102.254 147.588 144.086  1.00  0.00           C  
ATOM    228  C   ILE A 108     101.538 147.705 142.771  1.00  0.00           C  
ATOM    229  O   ILE A 108     102.163 147.587 141.718  1.00  0.00           O  
ATOM    230  CB  ILE A 108     101.918 146.237 144.743  1.00  0.00           C  
ATOM    231  CG1 ILE A 108     102.844 145.977 145.935  1.00  0.00           C  
ATOM    232  CG2 ILE A 108     102.024 145.110 143.727  1.00  0.00           C  
ATOM    233  CD1 ILE A 108     102.399 144.832 146.816  1.00  0.00           C  
ATOM    234  H   ILE A 108     101.464 148.485 145.834  1.00  0.00           H  
ATOM    235  HA  ILE A 108     103.333 147.602 143.930  1.00  0.00           H  
ATOM    236  HB  ILE A 108     100.901 146.266 145.134  1.00  0.00           H  
ATOM    237 1HG1 ILE A 108     103.848 145.760 145.574  1.00  0.00           H  
ATOM    238 2HG1 ILE A 108     102.905 146.876 146.550  1.00  0.00           H  
ATOM    239 1HG2 ILE A 108     101.784 144.162 144.209  1.00  0.00           H  
ATOM    240 2HG2 ILE A 108     101.326 145.289 142.911  1.00  0.00           H  
ATOM    241 3HG2 ILE A 108     103.040 145.070 143.334  1.00  0.00           H  
ATOM    242 1HD1 ILE A 108     103.104 144.711 147.638  1.00  0.00           H  
ATOM    243 2HD1 ILE A 108     101.407 145.046 147.217  1.00  0.00           H  
ATOM    244 3HD1 ILE A 108     102.364 143.915 146.230  1.00  0.00           H  
ATOM    245  N   VAL A 109     100.212 147.956 142.785  1.00  0.00           N  
ATOM    246  CA  VAL A 109      99.441 148.002 141.569  1.00  0.00           C  
ATOM    247  C   VAL A 109      99.987 149.057 140.660  1.00  0.00           C  
ATOM    248  O   VAL A 109     100.174 148.836 139.465  1.00  0.00           O  
ATOM    249  CB  VAL A 109      97.960 148.298 141.871  1.00  0.00           C  
ATOM    250  CG1 VAL A 109      97.202 148.590 140.585  1.00  0.00           C  
ATOM    251  CG2 VAL A 109      97.337 147.124 142.610  1.00  0.00           C  
ATOM    252  H   VAL A 109      99.749 148.114 143.668  1.00  0.00           H  
ATOM    253  HA  VAL A 109      99.499 147.026 141.084  1.00  0.00           H  
ATOM    254  HB  VAL A 109      97.897 149.193 142.491  1.00  0.00           H  
ATOM    255 1HG1 VAL A 109      96.157 148.797 140.817  1.00  0.00           H  
ATOM    256 2HG1 VAL A 109      97.642 149.456 140.091  1.00  0.00           H  
ATOM    257 3HG1 VAL A 109      97.261 147.725 139.924  1.00  0.00           H  
ATOM    258 1HG2 VAL A 109      96.291 147.340 142.821  1.00  0.00           H  
ATOM    259 2HG2 VAL A 109      97.406 146.228 141.992  1.00  0.00           H  
ATOM    260 3HG2 VAL A 109      97.870 146.960 143.547  1.00  0.00           H  
ATOM    261  N   PHE A 110     100.275 150.243 141.213  1.00  0.00           N  
ATOM    262  CA  PHE A 110     100.639 151.370 140.408  1.00  0.00           C  
ATOM    263  C   PHE A 110     101.946 151.045 139.751  1.00  0.00           C  
ATOM    264  O   PHE A 110     102.129 151.299 138.564  1.00  0.00           O  
ATOM    265  CB  PHE A 110     100.760 152.644 141.247  1.00  0.00           C  
ATOM    266  CG  PHE A 110      99.437 153.238 141.641  1.00  0.00           C  
ATOM    267  CD1 PHE A 110      98.256 152.548 141.413  1.00  0.00           C  
ATOM    268  CD2 PHE A 110      99.371 154.487 142.238  1.00  0.00           C  
ATOM    269  CE1 PHE A 110      97.038 153.093 141.774  1.00  0.00           C  
ATOM    270  CE2 PHE A 110      98.156 155.034 142.601  1.00  0.00           C  
ATOM    271  CZ  PHE A 110      96.988 154.336 142.368  1.00  0.00           C  
ATOM    272  H   PHE A 110     100.236 150.348 142.217  1.00  0.00           H  
ATOM    273  HA  PHE A 110      99.857 151.532 139.666  1.00  0.00           H  
ATOM    274 1HB  PHE A 110     101.319 152.428 142.157  1.00  0.00           H  
ATOM    275 2HB  PHE A 110     101.318 153.395 140.690  1.00  0.00           H  
ATOM    276  HD1 PHE A 110      98.295 151.564 140.943  1.00  0.00           H  
ATOM    277  HD2 PHE A 110     100.294 155.039 142.422  1.00  0.00           H  
ATOM    278  HE1 PHE A 110      96.118 152.541 141.589  1.00  0.00           H  
ATOM    279  HE2 PHE A 110      98.118 156.017 143.071  1.00  0.00           H  
ATOM    280  HZ  PHE A 110      96.029 154.767 142.652  1.00  0.00           H  
ATOM    281  N   LEU A 111     102.904 150.483 140.511  1.00  0.00           N  
ATOM    282  CA  LEU A 111     104.225 150.284 139.987  1.00  0.00           C  
ATOM    283  C   LEU A 111     104.210 149.213 138.933  1.00  0.00           C  
ATOM    284  O   LEU A 111     104.946 149.291 137.951  1.00  0.00           O  
ATOM    285  CB  LEU A 111     105.194 149.900 141.112  1.00  0.00           C  
ATOM    286  CG  LEU A 111     105.522 151.012 142.117  1.00  0.00           C  
ATOM    287  CD1 LEU A 111     106.360 150.440 143.253  1.00  0.00           C  
ATOM    288  CD2 LEU A 111     106.260 152.137 141.406  1.00  0.00           C  
ATOM    289  H   LEU A 111     102.701 150.197 141.458  1.00  0.00           H  
ATOM    290  HA  LEU A 111     104.584 151.230 139.584  1.00  0.00           H  
ATOM    291 1HB  LEU A 111     104.768 149.066 141.669  1.00  0.00           H  
ATOM    292 2HB  LEU A 111     106.132 149.570 140.666  1.00  0.00           H  
ATOM    293  HG  LEU A 111     104.597 151.399 142.546  1.00  0.00           H  
ATOM    294 1HD1 LEU A 111     106.592 151.230 143.967  1.00  0.00           H  
ATOM    295 2HD1 LEU A 111     105.800 149.651 143.756  1.00  0.00           H  
ATOM    296 3HD1 LEU A 111     107.285 150.030 142.851  1.00  0.00           H  
ATOM    297 1HD2 LEU A 111     106.492 152.928 142.120  1.00  0.00           H  
ATOM    298 2HD2 LEU A 111     107.185 151.752 140.978  1.00  0.00           H  
ATOM    299 3HD2 LEU A 111     105.631 152.539 140.611  1.00  0.00           H  
ATOM    300  N   VAL A 112     103.346 148.191 139.093  1.00  0.00           N  
ATOM    301  CA  VAL A 112     103.220 147.162 138.098  1.00  0.00           C  
ATOM    302  C   VAL A 112     102.652 147.742 136.845  1.00  0.00           C  
ATOM    303  O   VAL A 112     103.093 147.412 135.745  1.00  0.00           O  
ATOM    304  CB  VAL A 112     102.311 146.024 138.599  1.00  0.00           C  
ATOM    305  CG1 VAL A 112     101.967 145.076 137.459  1.00  0.00           C  
ATOM    306  CG2 VAL A 112     102.995 145.277 139.734  1.00  0.00           C  
ATOM    307  H   VAL A 112     102.777 148.143 139.925  1.00  0.00           H  
ATOM    308  HA  VAL A 112     104.207 146.741 137.909  1.00  0.00           H  
ATOM    309  HB  VAL A 112     101.374 146.451 138.956  1.00  0.00           H  
ATOM    310 1HG1 VAL A 112     101.324 144.278 137.831  1.00  0.00           H  
ATOM    311 2HG1 VAL A 112     101.447 145.625 136.674  1.00  0.00           H  
ATOM    312 3HG1 VAL A 112     102.883 144.645 137.056  1.00  0.00           H  
ATOM    313 1HG2 VAL A 112     102.346 144.474 140.083  1.00  0.00           H  
ATOM    314 2HG2 VAL A 112     103.935 144.856 139.378  1.00  0.00           H  
ATOM    315 3HG2 VAL A 112     103.194 145.966 140.555  1.00  0.00           H  
ATOM    316  N   ASP A 113     101.648 148.626 136.976  1.00  0.00           N  
ATOM    317  CA  ASP A 113     101.016 149.145 135.802  1.00  0.00           C  
ATOM    318  C   ASP A 113     102.021 149.978 135.073  1.00  0.00           C  
ATOM    319  O   ASP A 113     102.072 149.972 133.844  1.00  0.00           O  
ATOM    320  CB  ASP A 113      99.780 149.978 136.153  1.00  0.00           C  
ATOM    321  CG  ASP A 113      98.603 149.128 136.612  1.00  0.00           C  
ATOM    322  OD1 ASP A 113      98.642 147.937 136.413  1.00  0.00           O  
ATOM    323  OD2 ASP A 113      97.676 149.678 137.158  1.00  0.00           O  
ATOM    324  H   ASP A 113     101.328 148.934 137.883  1.00  0.00           H  
ATOM    325  HA  ASP A 113     100.652 148.308 135.206  1.00  0.00           H  
ATOM    326 1HB  ASP A 113     100.030 150.684 136.945  1.00  0.00           H  
ATOM    327 2HB  ASP A 113      99.473 150.558 135.283  1.00  0.00           H  
ATOM    328  N   ILE A 114     102.883 150.688 135.822  1.00  0.00           N  
ATOM    329  CA  ILE A 114     103.904 151.495 135.218  1.00  0.00           C  
ATOM    330  C   ILE A 114     104.785 150.622 134.389  1.00  0.00           C  
ATOM    331  O   ILE A 114     105.167 150.987 133.278  1.00  0.00           O  
ATOM    332  CB  ILE A 114     104.743 152.235 136.277  1.00  0.00           C  
ATOM    333  CG1 ILE A 114     103.916 153.343 136.934  1.00  0.00           C  
ATOM    334  CG2 ILE A 114     106.004 152.808 135.650  1.00  0.00           C  
ATOM    335  CD1 ILE A 114     104.552 153.926 138.175  1.00  0.00           C  
ATOM    336  H   ILE A 114     102.814 150.656 136.829  1.00  0.00           H  
ATOM    337  HA  ILE A 114     103.424 152.280 134.634  1.00  0.00           H  
ATOM    338  HB  ILE A 114     105.024 151.541 137.068  1.00  0.00           H  
ATOM    339 1HG1 ILE A 114     103.758 154.151 136.220  1.00  0.00           H  
ATOM    340 2HG1 ILE A 114     102.935 152.953 137.206  1.00  0.00           H  
ATOM    341 1HG2 ILE A 114     106.585 153.328 136.412  1.00  0.00           H  
ATOM    342 2HG2 ILE A 114     106.600 152.000 135.229  1.00  0.00           H  
ATOM    343 3HG2 ILE A 114     105.733 153.508 134.860  1.00  0.00           H  
ATOM    344 1HD1 ILE A 114     103.908 154.704 138.584  1.00  0.00           H  
ATOM    345 2HD1 ILE A 114     104.687 153.139 138.918  1.00  0.00           H  
ATOM    346 3HD1 ILE A 114     105.521 154.354 137.921  1.00  0.00           H  
ATOM    347  N   CYS A 115     105.157 149.445 134.921  1.00  0.00           N  
ATOM    348  CA  CYS A 115     106.064 148.591 134.212  1.00  0.00           C  
ATOM    349  C   CYS A 115     105.375 148.094 132.984  1.00  0.00           C  
ATOM    350  O   CYS A 115     105.988 147.986 131.925  1.00  0.00           O  
ATOM    351  CB  CYS A 115     106.511 147.410 135.074  1.00  0.00           C  
ATOM    352  SG  CYS A 115     107.597 147.866 136.447  1.00  0.00           S  
ATOM    353  H   CYS A 115     104.804 149.149 135.820  1.00  0.00           H  
ATOM    354  HA  CYS A 115     106.966 149.159 133.982  1.00  0.00           H  
ATOM    355 1HB  CYS A 115     105.635 146.910 135.489  1.00  0.00           H  
ATOM    356 2HB  CYS A 115     107.038 146.685 134.454  1.00  0.00           H  
ATOM    357  HG  CYS A 115     107.662 146.650 136.981  1.00  0.00           H  
ATOM    358  N   LEU A 116     104.071 147.790 133.088  1.00  0.00           N  
ATOM    359  CA  LEU A 116     103.381 147.229 131.966  1.00  0.00           C  
ATOM    360  C   LEU A 116     103.290 148.261 130.897  1.00  0.00           C  
ATOM    361  O   LEU A 116     103.428 147.955 129.717  1.00  0.00           O  
ATOM    362  CB  LEU A 116     101.979 146.753 132.364  1.00  0.00           C  
ATOM    363  CG  LEU A 116     101.929 145.537 133.298  1.00  0.00           C  
ATOM    364  CD1 LEU A 116     100.497 145.311 133.764  1.00  0.00           C  
ATOM    365  CD2 LEU A 116     102.466 144.314 132.568  1.00  0.00           C  
ATOM    366  H   LEU A 116     103.565 147.949 133.948  1.00  0.00           H  
ATOM    367  HA  LEU A 116     103.921 146.342 131.636  1.00  0.00           H  
ATOM    368 1HB  LEU A 116     101.461 147.572 132.860  1.00  0.00           H  
ATOM    369 2HB  LEU A 116     101.428 146.498 131.459  1.00  0.00           H  
ATOM    370  HG  LEU A 116     102.540 145.730 134.180  1.00  0.00           H  
ATOM    371 1HD1 LEU A 116     100.462 144.447 134.428  1.00  0.00           H  
ATOM    372 2HD1 LEU A 116     100.146 146.194 134.299  1.00  0.00           H  
ATOM    373 3HD1 LEU A 116      99.858 145.131 132.901  1.00  0.00           H  
ATOM    374 1HD2 LEU A 116     102.432 143.450 133.233  1.00  0.00           H  
ATOM    375 2HD2 LEU A 116     101.855 144.119 131.687  1.00  0.00           H  
ATOM    376 3HD2 LEU A 116     103.496 144.496 132.262  1.00  0.00           H  
ATOM    377  N   LEU A 117     103.070 149.524 131.287  1.00  0.00           N  
ATOM    378  CA  LEU A 117     102.892 150.564 130.324  1.00  0.00           C  
ATOM    379  C   LEU A 117     104.239 150.937 129.788  1.00  0.00           C  
ATOM    380  O   LEU A 117     104.353 151.466 128.690  1.00  0.00           O  
ATOM    381  CB  LEU A 117     102.206 151.783 130.952  1.00  0.00           C  
ATOM    382  CG  LEU A 117     100.761 151.566 131.420  1.00  0.00           C  
ATOM    383  CD1 LEU A 117     100.276 152.804 132.162  1.00  0.00           C  
ATOM    384  CD2 LEU A 117      99.878 151.266 130.218  1.00  0.00           C  
ATOM    385  H   LEU A 117     103.028 149.752 132.270  1.00  0.00           H  
ATOM    386  HA  LEU A 117     102.236 150.197 129.536  1.00  0.00           H  
ATOM    387 1HB  LEU A 117     102.789 152.104 131.814  1.00  0.00           H  
ATOM    388 2HB  LEU A 117     102.200 152.593 130.222  1.00  0.00           H  
ATOM    389  HG  LEU A 117     100.726 150.726 132.115  1.00  0.00           H  
ATOM    390 1HD1 LEU A 117      99.249 152.649 132.494  1.00  0.00           H  
ATOM    391 2HD1 LEU A 117     100.913 152.984 133.027  1.00  0.00           H  
ATOM    392 3HD1 LEU A 117     100.315 153.665 131.496  1.00  0.00           H  
ATOM    393 1HD2 LEU A 117      98.851 151.111 130.551  1.00  0.00           H  
ATOM    394 2HD2 LEU A 117      99.911 152.106 129.524  1.00  0.00           H  
ATOM    395 3HD2 LEU A 117     100.237 150.367 129.718  1.00  0.00           H  
ATOM    396  N   THR A 118     105.315 150.674 130.543  1.00  0.00           N  
ATOM    397  CA  THR A 118     106.622 150.978 130.054  1.00  0.00           C  
ATOM    398  C   THR A 118     106.964 150.013 128.974  1.00  0.00           C  
ATOM    399  O   THR A 118     107.665 150.353 128.023  1.00  0.00           O  
ATOM    400  CB  THR A 118     107.680 150.922 131.171  1.00  0.00           C  
ATOM    401  OG1 THR A 118     107.351 151.874 132.192  1.00  0.00           O  
ATOM    402  CG2 THR A 118     109.060 151.238 130.616  1.00  0.00           C  
ATOM    403  H   THR A 118     105.216 150.260 131.459  1.00  0.00           H  
ATOM    404  HA  THR A 118     106.636 152.017 129.726  1.00  0.00           H  
ATOM    405  HB  THR A 118     107.691 149.926 131.613  1.00  0.00           H  
ATOM    406  HG1 THR A 118     106.495 151.655 132.568  1.00  0.00           H  
ATOM    407 1HG2 THR A 118     109.795 151.193 131.420  1.00  0.00           H  
ATOM    408 2HG2 THR A 118     109.318 150.509 129.847  1.00  0.00           H  
ATOM    409 3HG2 THR A 118     109.058 152.237 130.182  1.00  0.00           H  
ATOM    410  N   TYR A 119     106.455 148.775 129.090  1.00  0.00           N  
ATOM    411  CA  TYR A 119     106.619 147.853 128.012  1.00  0.00           C  
ATOM    412  C   TYR A 119     105.994 148.453 126.795  1.00  0.00           C  
ATOM    413  O   TYR A 119     106.478 148.276 125.679  1.00  0.00           O  
ATOM    414  CB  TYR A 119     105.996 146.495 128.341  1.00  0.00           C  
ATOM    415  CG  TYR A 119     106.117 145.481 127.225  1.00  0.00           C  
ATOM    416  CD1 TYR A 119     107.293 144.763 127.064  1.00  0.00           C  
ATOM    417  CD2 TYR A 119     105.052 145.271 126.361  1.00  0.00           C  
ATOM    418  CE1 TYR A 119     107.403 143.838 126.044  1.00  0.00           C  
ATOM    419  CE2 TYR A 119     105.163 144.345 125.342  1.00  0.00           C  
ATOM    420  CZ  TYR A 119     106.332 143.631 125.182  1.00  0.00           C  
ATOM    421  OH  TYR A 119     106.442 142.709 124.166  1.00  0.00           O  
ATOM    422  H   TYR A 119     105.960 148.480 129.919  1.00  0.00           H  
ATOM    423  HA  TYR A 119     107.685 147.672 127.871  1.00  0.00           H  
ATOM    424 1HB  TYR A 119     106.474 146.080 129.230  1.00  0.00           H  
ATOM    425 2HB  TYR A 119     104.939 146.625 128.569  1.00  0.00           H  
ATOM    426  HD1 TYR A 119     108.130 144.929 127.743  1.00  0.00           H  
ATOM    427  HD2 TYR A 119     104.129 145.836 126.487  1.00  0.00           H  
ATOM    428  HE1 TYR A 119     108.327 143.274 125.918  1.00  0.00           H  
ATOM    429  HE2 TYR A 119     104.326 144.180 124.662  1.00  0.00           H  
ATOM    430  HH  TYR A 119     105.733 142.066 124.241  1.00  0.00           H  
ATOM    431  N   GLY A 120     104.877 149.174 126.989  1.00  0.00           N  
ATOM    432  CA  GLY A 120     104.234 149.895 125.934  1.00  0.00           C  
ATOM    433  C   GLY A 120     105.220 150.788 125.252  1.00  0.00           C  
ATOM    434  O   GLY A 120     105.282 150.851 124.026  1.00  0.00           O  
ATOM    435  H   GLY A 120     104.481 149.203 127.918  1.00  0.00           H  
ATOM    436 1HA  GLY A 120     103.803 149.192 125.221  1.00  0.00           H  
ATOM    437 2HA  GLY A 120     103.412 150.482 126.343  1.00  0.00           H  
ATOM    438  N   MET A 121     106.035 151.478 126.059  1.00  0.00           N  
ATOM    439  CA  MET A 121     107.018 152.437 125.666  1.00  0.00           C  
ATOM    440  C   MET A 121     108.132 151.751 124.952  1.00  0.00           C  
ATOM    441  O   MET A 121     108.804 152.363 124.123  1.00  0.00           O  
ATOM    442  CB  MET A 121     107.543 153.200 126.880  1.00  0.00           C  
ATOM    443  CG  MET A 121     106.502 154.064 127.578  1.00  0.00           C  
ATOM    444  SD  MET A 121     105.826 155.344 126.502  1.00  0.00           S  
ATOM    445  CE  MET A 121     104.311 154.562 125.956  1.00  0.00           C  
ATOM    446  H   MET A 121     105.912 151.272 127.041  1.00  0.00           H  
ATOM    447  HA  MET A 121     106.547 153.166 125.008  1.00  0.00           H  
ATOM    448 1HB  MET A 121     107.935 152.495 127.611  1.00  0.00           H  
ATOM    449 2HB  MET A 121     108.365 153.848 126.576  1.00  0.00           H  
ATOM    450 1HG  MET A 121     105.682 153.437 127.925  1.00  0.00           H  
ATOM    451 2HG  MET A 121     106.952 154.547 128.446  1.00  0.00           H  
ATOM    452 1HE  MET A 121     103.778 155.233 125.281  1.00  0.00           H  
ATOM    453 2HE  MET A 121     104.547 153.634 125.435  1.00  0.00           H  
ATOM    454 3HE  MET A 121     103.683 154.343 126.820  1.00  0.00           H  
ATOM    455  N   THR A 122     108.408 150.482 125.301  1.00  0.00           N  
ATOM    456  CA  THR A 122     109.377 149.762 124.526  1.00  0.00           C  
ATOM    457  C   THR A 122     108.975 148.318 124.396  1.00  0.00           C  
ATOM    458  O   THR A 122     109.305 147.490 125.242  1.00  0.00           O  
ATOM    459  CB  THR A 122     110.780 149.862 125.155  1.00  0.00           C  
ATOM    460  OG1 THR A 122     111.181 151.237 125.218  1.00  0.00           O  
ATOM    461  CG2 THR A 122     111.791 149.080 124.331  1.00  0.00           C  
ATOM    462  H   THR A 122     107.962 150.021 126.081  1.00  0.00           H  
ATOM    463  HA  THR A 122     109.448 150.228 123.543  1.00  0.00           H  
ATOM    464  HB  THR A 122     110.754 149.459 126.167  1.00  0.00           H  
ATOM    465  HG1 THR A 122     110.551 151.776 124.734  1.00  0.00           H  
ATOM    466 1HG2 THR A 122     112.776 149.162 124.790  1.00  0.00           H  
ATOM    467 2HG2 THR A 122     111.494 148.032 124.291  1.00  0.00           H  
ATOM    468 3HG2 THR A 122     111.828 149.485 123.321  1.00  0.00           H  
ATOM    469  N   SER A 123     108.269 147.970 123.295  1.00  0.00           N  
ATOM    470  CA  SER A 123     107.766 146.634 123.106  1.00  0.00           C  
ATOM    471  C   SER A 123     108.897 145.810 122.550  1.00  0.00           C  
ATOM    472  O   SER A 123     109.862 146.340 122.001  1.00  0.00           O  
ATOM    473  CB  SER A 123     106.575 146.623 122.167  1.00  0.00           C  
ATOM    474  OG  SER A 123     106.926 147.121 120.906  1.00  0.00           O  
ATOM    475  H   SER A 123     108.091 148.667 122.587  1.00  0.00           H  
ATOM    476  HA  SER A 123     107.411 146.259 124.068  1.00  0.00           H  
ATOM    477 1HB  SER A 123     106.200 145.604 122.068  1.00  0.00           H  
ATOM    478 2HB  SER A 123     105.773 147.227 122.590  1.00  0.00           H  
ATOM    479  HG  SER A 123     107.065 146.352 120.347  1.00  0.00           H  
ATOM    480  N   SER A 124     108.823 144.474 122.721  1.00  0.00           N  
ATOM    481  CA  SER A 124     109.920 143.618 122.354  1.00  0.00           C  
ATOM    482  C   SER A 124     110.145 143.476 120.873  1.00  0.00           C  
ATOM    483  O   SER A 124     111.202 143.024 120.431  1.00  0.00           O  
ATOM    484  CB  SER A 124     109.695 142.243 122.952  1.00  0.00           C  
ATOM    485  OG  SER A 124     108.525 141.661 122.448  1.00  0.00           O  
ATOM    486  H   SER A 124     107.987 144.064 123.112  1.00  0.00           H  
ATOM    487  HA  SER A 124     110.838 144.038 122.764  1.00  0.00           H  
ATOM    488 1HB  SER A 124     110.549 141.605 122.727  1.00  0.00           H  
ATOM    489 2HB  SER A 124     109.626 142.325 124.036  1.00  0.00           H  
ATOM    490  HG  SER A 124     107.808 141.990 122.996  1.00  0.00           H  
ATOM    491  N   SER A 125     109.127 143.870 120.081  1.00  0.00           N  
ATOM    492  CA  SER A 125     109.098 143.848 118.639  1.00  0.00           C  
ATOM    493  C   SER A 125     110.177 144.670 117.993  1.00  0.00           C  
ATOM    494  O   SER A 125     110.546 144.409 116.849  1.00  0.00           O  
ATOM    495  CB  SER A 125     107.746 144.337 118.155  1.00  0.00           C  
ATOM    496  OG  SER A 125     107.535 145.673 118.521  1.00  0.00           O  
ATOM    497  H   SER A 125     108.319 144.209 120.584  1.00  0.00           H  
ATOM    498  HA  SER A 125     109.206 142.815 118.306  1.00  0.00           H  
ATOM    499 1HB  SER A 125     107.692 144.241 117.071  1.00  0.00           H  
ATOM    500 2HB  SER A 125     106.961 143.712 118.579  1.00  0.00           H  
ATOM    501  HG  SER A 125     107.746 146.196 117.745  1.00  0.00           H  
ATOM    502  N   ALA A 126     110.746 145.654 118.699  1.00  0.00           N  
ATOM    503  CA  ALA A 126     111.757 146.507 118.135  1.00  0.00           C  
ATOM    504  C   ALA A 126     113.086 145.819 118.132  1.00  0.00           C  
ATOM    505  O   ALA A 126     114.054 146.339 117.578  1.00  0.00           O  
ATOM    506  CB  ALA A 126     111.840 147.818 118.903  1.00  0.00           C  
ATOM    507  H   ALA A 126     110.457 145.799 119.656  1.00  0.00           H  
ATOM    508  HA  ALA A 126     111.459 146.759 117.117  1.00  0.00           H  
ATOM    509 1HB  ALA A 126     112.616 148.448 118.465  1.00  0.00           H  
ATOM    510 2HB  ALA A 126     110.882 148.334 118.849  1.00  0.00           H  
ATOM    511 3HB  ALA A 126     112.083 147.615 119.945  1.00  0.00           H  
ATOM    512  N   TYR A 127     113.175 144.627 118.738  1.00  0.00           N  
ATOM    513  CA  TYR A 127     114.390 143.867 118.717  1.00  0.00           C  
ATOM    514  C   TYR A 127     114.803 143.582 117.305  1.00  0.00           C  
ATOM    515  O   TYR A 127     115.857 144.035 116.866  1.00  0.00           O  
ATOM    516  CB  TYR A 127     114.225 142.563 119.501  1.00  0.00           C  
ATOM    517  CG  TYR A 127     115.264 141.515 119.168  1.00  0.00           C  
ATOM    518  CD1 TYR A 127     116.574 141.677 119.597  1.00  0.00           C  
ATOM    519  CD2 TYR A 127     114.908 140.393 118.435  1.00  0.00           C  
ATOM    520  CE1 TYR A 127     117.523 140.720 119.293  1.00  0.00           C  
ATOM    521  CE2 TYR A 127     115.857 139.437 118.132  1.00  0.00           C  
ATOM    522  CZ  TYR A 127     117.160 139.597 118.558  1.00  0.00           C  
ATOM    523  OH  TYR A 127     118.105 138.644 118.255  1.00  0.00           O  
ATOM    524  H   TYR A 127     112.370 144.254 119.220  1.00  0.00           H  
ATOM    525  HA  TYR A 127     115.165 144.441 119.225  1.00  0.00           H  
ATOM    526 1HB  TYR A 127     114.282 142.772 120.570  1.00  0.00           H  
ATOM    527 2HB  TYR A 127     113.241 142.141 119.302  1.00  0.00           H  
ATOM    528  HD1 TYR A 127     116.854 142.559 120.173  1.00  0.00           H  
ATOM    529  HD2 TYR A 127     113.879 140.267 118.098  1.00  0.00           H  
ATOM    530  HE1 TYR A 127     118.552 140.847 119.629  1.00  0.00           H  
ATOM    531  HE2 TYR A 127     115.577 138.555 117.555  1.00  0.00           H  
ATOM    532  HH  TYR A 127     118.940 139.075 118.058  1.00  0.00           H  
ATOM    533  N   TYR A 128     113.984 142.839 116.548  1.00  0.00           N  
ATOM    534  CA  TYR A 128     114.330 142.457 115.208  1.00  0.00           C  
ATOM    535  C   TYR A 128     114.331 143.672 114.323  1.00  0.00           C  
ATOM    536  O   TYR A 128     115.052 143.737 113.330  1.00  0.00           O  
ATOM    537  CB  TYR A 128     113.361 141.399 114.674  1.00  0.00           C  
ATOM    538  CG  TYR A 128     113.833 140.724 113.406  1.00  0.00           C  
ATOM    539  CD1 TYR A 128     115.021 140.007 113.402  1.00  0.00           C  
ATOM    540  CD2 TYR A 128     113.078 140.821 112.246  1.00  0.00           C  
ATOM    541  CE1 TYR A 128     115.452 139.391 112.243  1.00  0.00           C  
ATOM    542  CE2 TYR A 128     113.509 140.205 111.088  1.00  0.00           C  
ATOM    543  CZ  TYR A 128     114.691 139.492 111.084  1.00  0.00           C  
ATOM    544  OH  TYR A 128     115.120 138.877 109.930  1.00  0.00           O  
ATOM    545  H   TYR A 128     113.099 142.540 116.931  1.00  0.00           H  
ATOM    546  HA  TYR A 128     115.325 142.014 115.221  1.00  0.00           H  
ATOM    547 1HB  TYR A 128     113.208 140.630 115.433  1.00  0.00           H  
ATOM    548 2HB  TYR A 128     112.394 141.859 114.475  1.00  0.00           H  
ATOM    549  HD1 TYR A 128     115.614 139.931 114.314  1.00  0.00           H  
ATOM    550  HD2 TYR A 128     112.146 141.385 112.249  1.00  0.00           H  
ATOM    551  HE1 TYR A 128     116.385 138.828 112.241  1.00  0.00           H  
ATOM    552  HE2 TYR A 128     112.917 140.282 110.176  1.00  0.00           H  
ATOM    553  HH  TYR A 128     114.918 137.940 109.974  1.00  0.00           H  
ATOM    554  N   TYR A 129     113.495 144.672 114.638  1.00  0.00           N  
ATOM    555  CA  TYR A 129     113.486 145.886 113.874  1.00  0.00           C  
ATOM    556  C   TYR A 129     114.879 146.436 113.800  1.00  0.00           C  
ATOM    557  O   TYR A 129     115.351 146.814 112.732  1.00  0.00           O  
ATOM    558  CB  TYR A 129     112.529 146.911 114.485  1.00  0.00           C  
ATOM    559  CG  TYR A 129     112.463 148.216 113.722  1.00  0.00           C  
ATOM    560  CD1 TYR A 129     112.078 148.221 112.390  1.00  0.00           C  
ATOM    561  CD2 TYR A 129     112.789 149.406 114.355  1.00  0.00           C  
ATOM    562  CE1 TYR A 129     112.018 149.413 111.693  1.00  0.00           C  
ATOM    563  CE2 TYR A 129     112.729 150.597 113.659  1.00  0.00           C  
ATOM    564  CZ  TYR A 129     112.346 150.603 112.333  1.00  0.00           C  
ATOM    565  OH  TYR A 129     112.286 151.790 111.639  1.00  0.00           O  
ATOM    566  H   TYR A 129     112.862 144.578 115.419  1.00  0.00           H  
ATOM    567  HA  TYR A 129     113.099 145.665 112.878  1.00  0.00           H  
ATOM    568 1HB  TYR A 129     111.523 146.490 114.527  1.00  0.00           H  
ATOM    569 2HB  TYR A 129     112.835 147.130 115.508  1.00  0.00           H  
ATOM    570  HD1 TYR A 129     111.822 147.286 111.892  1.00  0.00           H  
ATOM    571  HD2 TYR A 129     113.092 149.401 115.402  1.00  0.00           H  
ATOM    572  HE1 TYR A 129     111.716 149.417 110.646  1.00  0.00           H  
ATOM    573  HE2 TYR A 129     112.985 151.533 114.156  1.00  0.00           H  
ATOM    574  HH  TYR A 129     112.064 151.612 110.722  1.00  0.00           H  
ATOM    575  N   THR A 130     115.571 146.540 114.944  1.00  0.00           N  
ATOM    576  CA  THR A 130     116.941 146.968 114.962  1.00  0.00           C  
ATOM    577  C   THR A 130     117.788 146.013 114.180  1.00  0.00           C  
ATOM    578  O   THR A 130     118.579 146.415 113.329  1.00  0.00           O  
ATOM    579  CB  THR A 130     117.475 147.084 116.402  1.00  0.00           C  
ATOM    580  OG1 THR A 130     116.759 148.112 117.099  1.00  0.00           O  
ATOM    581  CG2 THR A 130     118.958 147.421 116.395  1.00  0.00           C  
ATOM    582  H   THR A 130     115.115 146.312 115.816  1.00  0.00           H  
ATOM    583  HA  THR A 130     116.994 147.976 114.551  1.00  0.00           H  
ATOM    584  HB  THR A 130     117.326 146.139 116.923  1.00  0.00           H  
ATOM    585  HG1 THR A 130     117.189 148.287 117.939  1.00  0.00           H  
ATOM    586 1HG2 THR A 130     119.319 147.499 117.420  1.00  0.00           H  
ATOM    587 2HG2 THR A 130     119.507 146.636 115.875  1.00  0.00           H  
ATOM    588 3HG2 THR A 130     119.113 148.370 115.884  1.00  0.00           H  
ATOM    589  N   LYS A 131     117.613 144.705 114.423  1.00  0.00           N  
ATOM    590  CA  LYS A 131     118.513 143.725 113.891  1.00  0.00           C  
ATOM    591  C   LYS A 131     118.540 143.834 112.401  1.00  0.00           C  
ATOM    592  O   LYS A 131     119.600 143.741 111.789  1.00  0.00           O  
ATOM    593  CB  LYS A 131     118.105 142.315 114.319  1.00  0.00           C  
ATOM    594  CG  LYS A 131     119.089 141.225 113.916  1.00  0.00           C  
ATOM    595  CD  LYS A 131     118.699 139.880 114.509  1.00  0.00           C  
ATOM    596  CE  LYS A 131     119.667 138.785 114.086  1.00  0.00           C  
ATOM    597  NZ  LYS A 131     121.030 139.001 114.642  1.00  0.00           N  
ATOM    598  H   LYS A 131     116.834 144.401 114.989  1.00  0.00           H  
ATOM    599  HA  LYS A 131     119.500 143.891 114.325  1.00  0.00           H  
ATOM    600 1HB  LYS A 131     117.994 142.281 115.404  1.00  0.00           H  
ATOM    601 2HB  LYS A 131     117.136 142.068 113.884  1.00  0.00           H  
ATOM    602 1HG  LYS A 131     119.113 141.140 112.829  1.00  0.00           H  
ATOM    603 2HG  LYS A 131     120.087 141.490 114.264  1.00  0.00           H  
ATOM    604 1HD  LYS A 131     118.695 139.949 115.598  1.00  0.00           H  
ATOM    605 2HD  LYS A 131     117.696 139.613 114.177  1.00  0.00           H  
ATOM    606 1HE  LYS A 131     119.297 137.820 114.429  1.00  0.00           H  
ATOM    607 2HE  LYS A 131     119.732 138.758 112.998  1.00  0.00           H  
ATOM    608 1HZ  LYS A 131     121.640 138.256 114.338  1.00  0.00           H  
ATOM    609 2HZ  LYS A 131     121.391 139.887 114.315  1.00  0.00           H  
ATOM    610 3HZ  LYS A 131     120.985 139.009 115.651  1.00  0.00           H  
ATOM    611  N   VAL A 132     117.372 144.035 111.771  1.00  0.00           N  
ATOM    612  CA  VAL A 132     117.307 144.099 110.342  1.00  0.00           C  
ATOM    613  C   VAL A 132     118.143 145.247 109.861  1.00  0.00           C  
ATOM    614  O   VAL A 132     119.003 145.091 108.997  1.00  0.00           O  
ATOM    615  CB  VAL A 132     115.853 144.276 109.867  1.00  0.00           C  
ATOM    616  CG1 VAL A 132     115.813 144.604 108.382  1.00  0.00           C  
ATOM    617  CG2 VAL A 132     115.055 143.015 110.163  1.00  0.00           C  
ATOM    618  H   VAL A 132     116.523 144.143 112.308  1.00  0.00           H  
ATOM    619  HA  VAL A 132     117.666 143.152 109.937  1.00  0.00           H  
ATOM    620  HB  VAL A 132     115.408 145.120 110.395  1.00  0.00           H  
ATOM    621 1HG1 VAL A 132     114.777 144.726 108.064  1.00  0.00           H  
ATOM    622 2HG1 VAL A 132     116.360 145.529 108.199  1.00  0.00           H  
ATOM    623 3HG1 VAL A 132     116.272 143.792 107.818  1.00  0.00           H  
ATOM    624 1HG2 VAL A 132     114.027 143.147 109.825  1.00  0.00           H  
ATOM    625 2HG2 VAL A 132     115.503 142.170 109.640  1.00  0.00           H  
ATOM    626 3HG2 VAL A 132     115.062 142.823 111.236  1.00  0.00           H  
ATOM    627  N   MET A 133     117.899 146.448 110.402  1.00  0.00           N  
ATOM    628  CA  MET A 133     118.520 147.622 109.867  1.00  0.00           C  
ATOM    629  C   MET A 133     119.976 147.578 110.200  1.00  0.00           C  
ATOM    630  O   MET A 133     120.831 148.012 109.427  1.00  0.00           O  
ATOM    631  CB  MET A 133     117.867 148.888 110.420  1.00  0.00           C  
ATOM    632  CG  MET A 133     116.428 149.101 109.971  1.00  0.00           C  
ATOM    633  SD  MET A 133     116.245 149.062 108.177  1.00  0.00           S  
ATOM    634  CE  MET A 133     117.275 150.448 107.702  1.00  0.00           C  
ATOM    635  H   MET A 133     117.276 146.537 111.192  1.00  0.00           H  
ATOM    636  HA  MET A 133     118.403 147.612 108.783  1.00  0.00           H  
ATOM    637 1HB  MET A 133     117.876 148.856 111.508  1.00  0.00           H  
ATOM    638 2HB  MET A 133     118.445 149.760 110.113  1.00  0.00           H  
ATOM    639 1HG  MET A 133     115.795 148.325 110.399  1.00  0.00           H  
ATOM    640 2HG  MET A 133     116.074 150.067 110.332  1.00  0.00           H  
ATOM    641 1HE  MET A 133     117.264 150.554 106.617  1.00  0.00           H  
ATOM    642 2HE  MET A 133     116.891 151.361 108.161  1.00  0.00           H  
ATOM    643 3HE  MET A 133     118.297 150.275 108.040  1.00  0.00           H  
ATOM    644  N   SER A 134     120.294 146.983 111.356  1.00  0.00           N  
ATOM    645  CA  SER A 134     121.646 146.952 111.821  1.00  0.00           C  
ATOM    646  C   SER A 134     122.496 146.130 110.912  1.00  0.00           C  
ATOM    647  O   SER A 134     123.488 146.607 110.370  1.00  0.00           O  
ATOM    648  CB  SER A 134     121.707 146.395 113.230  1.00  0.00           C  
ATOM    649  OG  SER A 134     123.029 146.345 113.693  1.00  0.00           O  
ATOM    650  H   SER A 134     119.573 146.547 111.912  1.00  0.00           H  
ATOM    651  HA  SER A 134     122.010 147.978 111.893  1.00  0.00           H  
ATOM    652 1HB  SER A 134     121.110 147.019 113.894  1.00  0.00           H  
ATOM    653 2HB  SER A 134     121.275 145.395 113.245  1.00  0.00           H  
ATOM    654  HG  SER A 134     123.311 145.433 113.589  1.00  0.00           H  
ATOM    655  N   GLU A 135     122.100 144.874 110.674  1.00  0.00           N  
ATOM    656  CA  GLU A 135     122.919 143.995 109.897  1.00  0.00           C  
ATOM    657  C   GLU A 135     122.965 144.478 108.488  1.00  0.00           C  
ATOM    658  O   GLU A 135     123.976 144.331 107.808  1.00  0.00           O  
ATOM    659  CB  GLU A 135     122.386 142.561 109.948  1.00  0.00           C  
ATOM    660  CG  GLU A 135     122.528 141.885 111.304  1.00  0.00           C  
ATOM    661  CD  GLU A 135     121.990 140.482 111.317  1.00  0.00           C  
ATOM    662  OE1 GLU A 135     121.370 140.094 110.357  1.00  0.00           O  
ATOM    663  OE2 GLU A 135     122.201 139.796 112.290  1.00  0.00           O  
ATOM    664  H   GLU A 135     121.221 144.533 111.040  1.00  0.00           H  
ATOM    665  HA  GLU A 135     123.918 143.977 110.334  1.00  0.00           H  
ATOM    666 1HB  GLU A 135     121.329 142.556 109.681  1.00  0.00           H  
ATOM    667 2HB  GLU A 135     122.912 141.951 109.213  1.00  0.00           H  
ATOM    668 1HG  GLU A 135     123.583 141.861 111.577  1.00  0.00           H  
ATOM    669 2HG  GLU A 135     122.002 142.478 112.051  1.00  0.00           H  
ATOM    670  N   LEU A 136     121.858 145.052 107.997  1.00  0.00           N  
ATOM    671  CA  LEU A 136     121.836 145.494 106.636  1.00  0.00           C  
ATOM    672  C   LEU A 136     123.000 146.404 106.393  1.00  0.00           C  
ATOM    673  O   LEU A 136     123.686 146.277 105.379  1.00  0.00           O  
ATOM    674  CB  LEU A 136     120.522 146.220 106.321  1.00  0.00           C  
ATOM    675  CG  LEU A 136     120.411 146.814 104.912  1.00  0.00           C  
ATOM    676  CD1 LEU A 136     120.519 145.700 103.880  1.00  0.00           C  
ATOM    677  CD2 LEU A 136     119.090 147.558 104.777  1.00  0.00           C  
ATOM    678  H   LEU A 136     121.036 145.180 108.569  1.00  0.00           H  
ATOM    679  HA  LEU A 136     121.862 144.619 105.987  1.00  0.00           H  
ATOM    680 1HB  LEU A 136     119.698 145.519 106.451  1.00  0.00           H  
ATOM    681 2HB  LEU A 136     120.395 147.034 107.035  1.00  0.00           H  
ATOM    682  HG  LEU A 136     121.236 147.506 104.742  1.00  0.00           H  
ATOM    683 1HD1 LEU A 136     120.440 146.122 102.878  1.00  0.00           H  
ATOM    684 2HD1 LEU A 136     121.480 145.197 103.987  1.00  0.00           H  
ATOM    685 3HD1 LEU A 136     119.714 144.982 104.035  1.00  0.00           H  
ATOM    686 1HD2 LEU A 136     119.012 147.981 103.775  1.00  0.00           H  
ATOM    687 2HD2 LEU A 136     118.264 146.867 104.944  1.00  0.00           H  
ATOM    688 3HD2 LEU A 136     119.047 148.360 105.514  1.00  0.00           H  
ATOM    689  N   PHE A 137     123.198 147.410 107.268  1.00  0.00           N  
ATOM    690  CA  PHE A 137     124.258 148.352 107.043  1.00  0.00           C  
ATOM    691  C   PHE A 137     125.491 148.100 107.860  1.00  0.00           C  
ATOM    692  O   PHE A 137     126.213 149.009 108.261  1.00  0.00           O  
ATOM    693  CB  PHE A 137     123.754 149.768 107.328  1.00  0.00           C  
ATOM    694  CG  PHE A 137     122.732 150.257 106.342  1.00  0.00           C  
ATOM    695  CD1 PHE A 137     121.376 150.138 106.611  1.00  0.00           C  
ATOM    696  CD2 PHE A 137     123.123 150.837 105.145  1.00  0.00           C  
ATOM    697  CE1 PHE A 137     120.435 150.588 105.704  1.00  0.00           C  
ATOM    698  CE2 PHE A 137     122.184 151.289 104.238  1.00  0.00           C  
ATOM    699  CZ  PHE A 137     120.838 151.164 104.518  1.00  0.00           C  
ATOM    700  H   PHE A 137     122.612 147.516 108.084  1.00  0.00           H  
ATOM    701  HA  PHE A 137     124.553 148.296 105.994  1.00  0.00           H  
ATOM    702 1HB  PHE A 137     123.312 149.803 108.323  1.00  0.00           H  
ATOM    703 2HB  PHE A 137     124.594 150.461 107.319  1.00  0.00           H  
ATOM    704  HD1 PHE A 137     121.057 149.684 107.549  1.00  0.00           H  
ATOM    705  HD2 PHE A 137     124.186 150.935 104.923  1.00  0.00           H  
ATOM    706  HE1 PHE A 137     119.373 150.488 105.928  1.00  0.00           H  
ATOM    707  HE2 PHE A 137     122.505 151.743 103.301  1.00  0.00           H  
ATOM    708  HZ  PHE A 137     120.097 151.517 103.803  1.00  0.00           H  
ATOM    709  N   LEU A 138     125.767 146.815 108.109  1.00  0.00           N  
ATOM    710  CA  LEU A 138     126.955 146.414 108.792  1.00  0.00           C  
ATOM    711  C   LEU A 138     127.540 145.160 108.208  1.00  0.00           C  
ATOM    712  O   LEU A 138     128.683 145.135 107.758  1.00  0.00           O  
ATOM    713  CB  LEU A 138     126.655 146.199 110.281  1.00  0.00           C  
ATOM    714  CG  LEU A 138     126.316 147.464 111.080  1.00  0.00           C  
ATOM    715  CD1 LEU A 138     125.917 147.078 112.498  1.00  0.00           C  
ATOM    716  CD2 LEU A 138     127.517 148.398 111.085  1.00  0.00           C  
ATOM    717  H   LEU A 138     125.112 146.108 107.805  1.00  0.00           H  
ATOM    718  HA  LEU A 138     127.683 147.220 108.721  1.00  0.00           H  
ATOM    719 1HB  LEU A 138     125.812 145.516 110.370  1.00  0.00           H  
ATOM    720 2HB  LEU A 138     127.523 145.735 110.747  1.00  0.00           H  
ATOM    721  HG  LEU A 138     125.466 147.969 110.620  1.00  0.00           H  
ATOM    722 1HD1 LEU A 138     125.676 147.976 113.066  1.00  0.00           H  
ATOM    723 2HD1 LEU A 138     125.044 146.425 112.465  1.00  0.00           H  
ATOM    724 3HD1 LEU A 138     126.743 146.555 112.979  1.00  0.00           H  
ATOM    725 1HD2 LEU A 138     127.276 149.297 111.653  1.00  0.00           H  
ATOM    726 2HD2 LEU A 138     128.367 147.895 111.546  1.00  0.00           H  
ATOM    727 3HD2 LEU A 138     127.770 148.672 110.061  1.00  0.00           H  
ATOM    728  N   HIS A 139     126.727 144.094 108.159  1.00  0.00           N  
ATOM    729  CA  HIS A 139     127.126 142.798 107.683  1.00  0.00           C  
ATOM    730  C   HIS A 139     127.127 142.663 106.201  1.00  0.00           C  
ATOM    731  O   HIS A 139     127.975 141.965 105.651  1.00  0.00           O  
ATOM    732  CB  HIS A 139     126.212 141.720 108.275  1.00  0.00           C  
ATOM    733  CG  HIS A 139     126.638 140.323 107.944  1.00  0.00           C  
ATOM    734  ND1 HIS A 139     127.778 139.750 108.466  1.00  0.00           N  
ATOM    735  CD2 HIS A 139     126.078 139.386 107.143  1.00  0.00           C  
ATOM    736  CE1 HIS A 139     127.900 138.518 108.002  1.00  0.00           C  
ATOM    737  NE2 HIS A 139     126.882 138.274 107.197  1.00  0.00           N  
ATOM    738  H   HIS A 139     125.779 144.230 108.479  1.00  0.00           H  
ATOM    739  HA  HIS A 139     128.152 142.598 107.991  1.00  0.00           H  
ATOM    740 1HB  HIS A 139     126.185 141.820 109.360  1.00  0.00           H  
ATOM    741 2HB  HIS A 139     125.196 141.863 107.908  1.00  0.00           H  
ATOM    742  HD2 HIS A 139     125.161 139.494 106.564  1.00  0.00           H  
ATOM    743  HE1 HIS A 139     128.704 137.823 108.242  1.00  0.00           H  
ATOM    744  HE2 HIS A 139     126.716 137.411 106.699  1.00  0.00           H  
ATOM    745  N   THR A 140     126.155 143.271 105.512  1.00  0.00           N  
ATOM    746  CA  THR A 140     126.075 143.103 104.093  1.00  0.00           C  
ATOM    747  C   THR A 140     127.419 143.313 103.474  1.00  0.00           C  
ATOM    748  O   THR A 140     127.961 144.416 103.465  1.00  0.00           O  
ATOM    749  CB  THR A 140     125.054 144.073 103.468  1.00  0.00           C  
ATOM    750  OG1 THR A 140     123.780 143.902 104.102  1.00  0.00           O  
ATOM    751  CG2 THR A 140     124.914 143.811 101.977  1.00  0.00           C  
ATOM    752  H   THR A 140     125.471 143.851 105.977  1.00  0.00           H  
ATOM    753  HA  THR A 140     125.717 142.095 103.882  1.00  0.00           H  
ATOM    754  HB  THR A 140     125.387 145.099 103.622  1.00  0.00           H  
ATOM    755  HG1 THR A 140     123.538 144.713 104.556  1.00  0.00           H  
ATOM    756 1HG2 THR A 140     124.189 144.506 101.552  1.00  0.00           H  
ATOM    757 2HG2 THR A 140     125.879 143.952 101.490  1.00  0.00           H  
ATOM    758 3HG2 THR A 140     124.573 142.789 101.817  1.00  0.00           H  
ATOM    759  N   PRO A 141     127.966 142.243 102.952  1.00  0.00           N  
ATOM    760  CA  PRO A 141     129.279 142.307 102.378  1.00  0.00           C  
ATOM    761  C   PRO A 141     129.141 142.912 101.016  1.00  0.00           C  
ATOM    762  O   PRO A 141     128.040 142.878 100.472  1.00  0.00           O  
ATOM    763  CB  PRO A 141     129.733 140.845 102.324  1.00  0.00           C  
ATOM    764  CG  PRO A 141     128.469 140.077 102.135  1.00  0.00           C  
ATOM    765  CD  PRO A 141     127.450 140.828 102.950  1.00  0.00           C  
ATOM    766  HA  PRO A 141     129.918 142.945 103.007  1.00  0.00           H  
ATOM    767 1HB  PRO A 141     130.446 140.703 101.499  1.00  0.00           H  
ATOM    768 2HB  PRO A 141     130.258 140.580 103.253  1.00  0.00           H  
ATOM    769 1HG  PRO A 141     128.209 140.032 101.067  1.00  0.00           H  
ATOM    770 2HG  PRO A 141     128.602 139.039 102.473  1.00  0.00           H  
ATOM    771 1HD  PRO A 141     126.470 140.773 102.452  1.00  0.00           H  
ATOM    772 2HD  PRO A 141     127.396 140.396 103.959  1.00  0.00           H  
ATOM    773  N   SER A 142     130.235 143.467 100.451  1.00  0.00           N  
ATOM    774  CA  SER A 142     130.242 143.937  99.095  1.00  0.00           C  
ATOM    775  C   SER A 142     130.004 142.786  98.181  1.00  0.00           C  
ATOM    776  O   SER A 142     128.893 142.548  97.720  1.00  0.00           O  
ATOM    777  CB  SER A 142     131.561 144.607  98.762  1.00  0.00           C  
ATOM    778  OG  SER A 142     132.616 143.685  98.798  1.00  0.00           O  
ATOM    779  H   SER A 142     131.074 143.552 101.006  1.00  0.00           H  
ATOM    780  HA  SER A 142     129.460 144.689  98.985  1.00  0.00           H  
ATOM    781 1HB  SER A 142     131.501 145.056  97.771  1.00  0.00           H  
ATOM    782 2HB  SER A 142     131.752 145.409  99.474  1.00  0.00           H  
ATOM    783  HG  SER A 142     133.414 144.189  98.623  1.00  0.00           H  
ATOM    784  N   ASP A 143     131.064 142.046  97.855  1.00  0.00           N  
ATOM    785  CA  ASP A 143     130.880 140.834  97.127  1.00  0.00           C  
ATOM    786  C   ASP A 143     131.025 139.831  98.197  1.00  0.00           C  
ATOM    787  O   ASP A 143     130.137 139.029  98.478  1.00  0.00           O  
ATOM    788  CB  ASP A 143     131.908 140.633  96.010  1.00  0.00           C  
ATOM    789  CG  ASP A 143     131.748 141.631  94.871  1.00  0.00           C  
ATOM    790  OD1 ASP A 143     130.701 142.225  94.771  1.00  0.00           O  
ATOM    791  OD2 ASP A 143     132.674 141.790  94.113  1.00  0.00           O  
ATOM    792  H   ASP A 143     131.999 142.327  98.115  1.00  0.00           H  
ATOM    793  HA  ASP A 143     129.906 140.868  96.640  1.00  0.00           H  
ATOM    794 1HB  ASP A 143     132.914 140.729  96.419  1.00  0.00           H  
ATOM    795 2HB  ASP A 143     131.813 139.625  95.606  1.00  0.00           H  
ATOM    796  N   THR A 144     132.198 139.904  98.834  1.00  0.00           N  
ATOM    797  CA  THR A 144     132.537 139.100  99.958  1.00  0.00           C  
ATOM    798  C   THR A 144     133.731 139.774 100.580  1.00  0.00           C  
ATOM    799  O   THR A 144     134.185 140.804 100.086  1.00  0.00           O  
ATOM    800  CB  THR A 144     132.852 137.644  99.569  1.00  0.00           C  
ATOM    801  OG1 THR A 144     132.959 136.843 100.753  1.00  0.00           O  
ATOM    802  CG2 THR A 144     134.158 137.571  98.792  1.00  0.00           C  
ATOM    803  H   THR A 144     132.871 140.573  98.486  1.00  0.00           H  
ATOM    804  HA  THR A 144     131.661 139.022 100.604  1.00  0.00           H  
ATOM    805  HB  THR A 144     132.046 137.250  98.951  1.00  0.00           H  
ATOM    806  HG1 THR A 144     132.614 135.964 100.576  1.00  0.00           H  
ATOM    807 1HG2 THR A 144     134.364 136.534  98.525  1.00  0.00           H  
ATOM    808 2HG2 THR A 144     134.076 138.170  97.885  1.00  0.00           H  
ATOM    809 3HG2 THR A 144     134.970 137.955  99.408  1.00  0.00           H  
ATOM    810  N   GLY A 145     134.305 139.200 101.658  1.00  0.00           N  
ATOM    811  CA  GLY A 145     135.540 139.733 102.172  1.00  0.00           C  
ATOM    812  C   GLY A 145     135.289 140.872 103.128  1.00  0.00           C  
ATOM    813  O   GLY A 145     135.555 140.762 104.324  1.00  0.00           O  
ATOM    814  H   GLY A 145     133.886 138.402 102.114  1.00  0.00           H  
ATOM    815 1HA  GLY A 145     136.093 138.943 102.679  1.00  0.00           H  
ATOM    816 2HA  GLY A 145     136.158 140.079 101.344  1.00  0.00           H  
ATOM    817  N   VAL A 146     134.773 142.007 102.603  1.00  0.00           N  
ATOM    818  CA  VAL A 146     134.533 143.223 103.343  1.00  0.00           C  
ATOM    819  C   VAL A 146     133.106 143.656 103.288  1.00  0.00           C  
ATOM    820  O   VAL A 146     132.338 143.207 102.444  1.00  0.00           O  
ATOM    821  CB  VAL A 146     135.416 144.360 102.795  1.00  0.00           C  
ATOM    822  CG1 VAL A 146     136.889 144.013 102.954  1.00  0.00           C  
ATOM    823  CG2 VAL A 146     135.078 144.621 101.335  1.00  0.00           C  
ATOM    824  H   VAL A 146     134.546 141.977 101.619  1.00  0.00           H  
ATOM    825  HA  VAL A 146     134.786 143.048 104.388  1.00  0.00           H  
ATOM    826  HB  VAL A 146     135.234 145.262 103.378  1.00  0.00           H  
ATOM    827 1HG1 VAL A 146     137.499 144.827 102.562  1.00  0.00           H  
ATOM    828 2HG1 VAL A 146     137.116 143.866 104.010  1.00  0.00           H  
ATOM    829 3HG1 VAL A 146     137.109 143.099 102.403  1.00  0.00           H  
ATOM    830 1HG2 VAL A 146     135.706 145.426 100.955  1.00  0.00           H  
ATOM    831 2HG2 VAL A 146     135.255 143.716 100.753  1.00  0.00           H  
ATOM    832 3HG2 VAL A 146     134.030 144.908 101.250  1.00  0.00           H  
ATOM    833  N   SER A 147     132.716 144.518 104.253  1.00  0.00           N  
ATOM    834  CA  SER A 147     131.373 145.023 104.381  1.00  0.00           C  
ATOM    835  C   SER A 147     131.446 146.455 104.824  1.00  0.00           C  
ATOM    836  O   SER A 147     132.042 147.298 104.161  1.00  0.00           O  
ATOM    837  CB  SER A 147     130.576 144.200 105.373  1.00  0.00           C  
ATOM    838  OG  SER A 147     130.994 144.454 106.686  1.00  0.00           O  
ATOM    839  H   SER A 147     133.418 144.816 104.914  1.00  0.00           H  
ATOM    840  HA  SER A 147     130.870 144.914 103.420  1.00  0.00           H  
ATOM    841 1HB  SER A 147     129.517 144.436 105.274  1.00  0.00           H  
ATOM    842 2HB  SER A 147     130.697 143.141 105.148  1.00  0.00           H  
ATOM    843  HG  SER A 147     130.197 144.456 107.222  1.00  0.00           H  
ATOM    844  N   PHE A 148     130.741 146.780 105.926  1.00  0.00           N  
ATOM    845  CA  PHE A 148     130.851 148.052 106.584  1.00  0.00           C  
ATOM    846  C   PHE A 148     131.570 147.827 107.880  1.00  0.00           C  
ATOM    847  O   PHE A 148     132.474 148.577 108.252  1.00  0.00           O  
ATOM    848  CB  PHE A 148     129.476 148.676 106.833  1.00  0.00           C  
ATOM    849  CG  PHE A 148     129.533 150.025 107.491  1.00  0.00           C  
ATOM    850  CD1 PHE A 148     129.477 151.186 106.733  1.00  0.00           C  
ATOM    851  CD2 PHE A 148     129.643 150.138 108.869  1.00  0.00           C  
ATOM    852  CE1 PHE A 148     129.530 152.427 107.337  1.00  0.00           C  
ATOM    853  CE2 PHE A 148     129.694 151.377 109.475  1.00  0.00           C  
ATOM    854  CZ  PHE A 148     129.638 152.524 108.708  1.00  0.00           C  
ATOM    855  H   PHE A 148     130.108 146.086 106.299  1.00  0.00           H  
ATOM    856  HA  PHE A 148     131.366 148.744 105.916  1.00  0.00           H  
ATOM    857 1HB  PHE A 148     128.948 148.782 105.886  1.00  0.00           H  
ATOM    858 2HB  PHE A 148     128.886 148.014 107.465  1.00  0.00           H  
ATOM    859  HD1 PHE A 148     129.391 151.109 105.649  1.00  0.00           H  
ATOM    860  HD2 PHE A 148     129.688 149.232 109.475  1.00  0.00           H  
ATOM    861  HE1 PHE A 148     129.485 153.331 106.730  1.00  0.00           H  
ATOM    862  HE2 PHE A 148     129.780 151.452 110.559  1.00  0.00           H  
ATOM    863  HZ  PHE A 148     129.680 153.502 109.185  1.00  0.00           H  
ATOM    864  N   GLN A 149     131.165 146.766 108.606  1.00  0.00           N  
ATOM    865  CA  GLN A 149     131.790 146.384 109.836  1.00  0.00           C  
ATOM    866  C   GLN A 149     133.143 145.882 109.504  1.00  0.00           C  
ATOM    867  O   GLN A 149     134.016 145.820 110.367  1.00  0.00           O  
ATOM    868  CB  GLN A 149     130.983 145.314 110.576  1.00  0.00           C  
ATOM    869  CG  GLN A 149     131.049 143.935 109.943  1.00  0.00           C  
ATOM    870  CD  GLN A 149     130.198 142.918 110.680  1.00  0.00           C  
ATOM    871  OE1 GLN A 149     129.861 143.103 111.852  1.00  0.00           O  
ATOM    872  NE2 GLN A 149     129.846 141.835 109.995  1.00  0.00           N  
ATOM    873  H   GLN A 149     130.386 146.224 108.260  1.00  0.00           H  
ATOM    874  HA  GLN A 149     131.790 147.243 110.506  1.00  0.00           H  
ATOM    875 1HB  GLN A 149     131.342 145.231 111.602  1.00  0.00           H  
ATOM    876 2HB  GLN A 149     129.936 145.614 110.620  1.00  0.00           H  
ATOM    877 1HG  GLN A 149     130.691 144.000 108.916  1.00  0.00           H  
ATOM    878 2HG  GLN A 149     132.083 143.589 109.957  1.00  0.00           H  
ATOM    879 1HE2 GLN A 149     129.284 141.129 110.429  1.00  0.00           H  
ATOM    880 2HE2 GLN A 149     130.141 141.725 109.046  1.00  0.00           H  
ATOM    881  N   ALA A 150     133.344 145.468 108.244  1.00  0.00           N  
ATOM    882  CA  ALA A 150     134.674 145.131 107.866  1.00  0.00           C  
ATOM    883  C   ALA A 150     135.086 146.148 106.858  1.00  0.00           C  
ATOM    884  O   ALA A 150     134.912 145.934 105.659  1.00  0.00           O  
ATOM    885  CB  ALA A 150     134.763 143.719 107.306  1.00  0.00           C  
ATOM    886  H   ALA A 150     132.603 145.387 107.561  1.00  0.00           H  
ATOM    887  HA  ALA A 150     135.288 145.110 108.767  1.00  0.00           H  
ATOM    888 1HB  ALA A 150     135.786 143.516 106.990  1.00  0.00           H  
ATOM    889 2HB  ALA A 150     134.473 143.003 108.077  1.00  0.00           H  
ATOM    890 3HB  ALA A 150     134.094 143.623 106.453  1.00  0.00           H  
ATOM    891  N   ILE A 151     135.619 147.283 107.360  1.00  0.00           N  
ATOM    892  CA  ILE A 151     136.237 148.340 106.614  1.00  0.00           C  
ATOM    893  C   ILE A 151     137.566 148.504 107.263  1.00  0.00           C  
ATOM    894  O   ILE A 151     137.663 148.742 108.467  1.00  0.00           O  
ATOM    895  CB  ILE A 151     135.433 149.652 106.648  1.00  0.00           C  
ATOM    896  CG1 ILE A 151     134.119 149.494 105.879  1.00  0.00           C  
ATOM    897  CG2 ILE A 151     136.256 150.795 106.073  1.00  0.00           C  
ATOM    898  CD1 ILE A 151     133.200 150.690 105.987  1.00  0.00           C  
ATOM    899  H   ILE A 151     135.558 147.362 108.365  1.00  0.00           H  
ATOM    900  HA  ILE A 151     136.238 148.064 105.560  1.00  0.00           H  
ATOM    901  HB  ILE A 151     135.169 149.890 107.678  1.00  0.00           H  
ATOM    902 1HG1 ILE A 151     134.333 149.322 104.825  1.00  0.00           H  
ATOM    903 2HG1 ILE A 151     133.583 148.620 106.250  1.00  0.00           H  
ATOM    904 1HG2 ILE A 151     135.673 151.715 106.105  1.00  0.00           H  
ATOM    905 2HG2 ILE A 151     137.164 150.921 106.661  1.00  0.00           H  
ATOM    906 3HG2 ILE A 151     136.521 150.569 105.040  1.00  0.00           H  
ATOM    907 1HD1 ILE A 151     132.290 150.502 105.417  1.00  0.00           H  
ATOM    908 2HD1 ILE A 151     132.944 150.859 107.034  1.00  0.00           H  
ATOM    909 3HD1 ILE A 151     133.702 151.571 105.589  1.00  0.00           H  
ATOM    910  N   SER A 152     138.631 148.281 106.486  1.00  0.00           N  
ATOM    911  CA  SER A 152     139.942 148.615 106.942  1.00  0.00           C  
ATOM    912  C   SER A 152     140.478 149.884 106.365  1.00  0.00           C  
ATOM    913  O   SER A 152     141.547 150.346 106.764  1.00  0.00           O  
ATOM    914  CB  SER A 152     140.892 147.478 106.615  1.00  0.00           C  
ATOM    915  OG  SER A 152     141.146 147.417 105.238  1.00  0.00           O  
ATOM    916  H   SER A 152     138.518 147.874 105.568  1.00  0.00           H  
ATOM    917  HA  SER A 152     139.910 148.746 108.024  1.00  0.00           H  
ATOM    918 1HB  SER A 152     141.828 147.620 107.154  1.00  0.00           H  
ATOM    919 2HB  SER A 152     140.460 146.536 106.950  1.00  0.00           H  
ATOM    920  HG  SER A 152     140.288 147.340 104.814  1.00  0.00           H  
ATOM    921  N   SER A 153     139.773 150.486 105.392  1.00  0.00           N  
ATOM    922  CA  SER A 153     140.352 151.660 104.820  1.00  0.00           C  
ATOM    923  C   SER A 153     139.324 152.477 104.126  1.00  0.00           C  
ATOM    924  O   SER A 153     138.135 152.171 104.137  1.00  0.00           O  
ATOM    925  CB  SER A 153     141.452 151.283 103.847  1.00  0.00           C  
ATOM    926  OG  SER A 153     140.915 150.803 102.645  1.00  0.00           O  
ATOM    927  H   SER A 153     138.879 150.163 105.051  1.00  0.00           H  
ATOM    928  HA  SER A 153     140.779 152.262 105.623  1.00  0.00           H  
ATOM    929 1HB  SER A 153     142.075 152.154 103.647  1.00  0.00           H  
ATOM    930 2HB  SER A 153     142.088 150.521 104.294  1.00  0.00           H  
ATOM    931  HG  SER A 153     141.190 149.885 102.580  1.00  0.00           H  
ATOM    932  N   MET A 154     139.790 153.582 103.518  1.00  0.00           N  
ATOM    933  CA  MET A 154     138.959 154.425 102.712  1.00  0.00           C  
ATOM    934  C   MET A 154     138.539 153.701 101.478  1.00  0.00           C  
ATOM    935  O   MET A 154     137.477 153.992 100.936  1.00  0.00           O  
ATOM    936  CB  MET A 154     139.690 155.717 102.354  1.00  0.00           C  
ATOM    937  CG  MET A 154     138.811 156.779 101.708  1.00  0.00           C  
ATOM    938  SD  MET A 154     137.458 157.307 102.778  1.00  0.00           S  
ATOM    939  CE  MET A 154     138.335 158.340 103.949  1.00  0.00           C  
ATOM    940  H   MET A 154     140.764 153.821 103.637  1.00  0.00           H  
ATOM    941  HA  MET A 154     138.066 154.677 103.282  1.00  0.00           H  
ATOM    942 1HB  MET A 154     140.128 156.148 103.254  1.00  0.00           H  
ATOM    943 2HB  MET A 154     140.507 155.495 101.666  1.00  0.00           H  
ATOM    944 1HG  MET A 154     139.416 157.651 101.462  1.00  0.00           H  
ATOM    945 2HG  MET A 154     138.387 156.388 100.784  1.00  0.00           H  
ATOM    946 1HE  MET A 154     137.632 158.742 104.678  1.00  0.00           H  
ATOM    947 2HE  MET A 154     139.092 157.746 104.463  1.00  0.00           H  
ATOM    948 3HE  MET A 154     138.818 159.162 103.419  1.00  0.00           H  
ATOM    949  N   ALA A 155     139.344 152.732 101.002  1.00  0.00           N  
ATOM    950  CA  ALA A 155     138.959 152.014  99.825  1.00  0.00           C  
ATOM    951  C   ALA A 155     137.865 151.091 100.203  1.00  0.00           C  
ATOM    952  O   ALA A 155     136.898 150.927  99.463  1.00  0.00           O  
ATOM    953  CB  ALA A 155     140.132 151.253  99.222  1.00  0.00           C  
ATOM    954  H   ALA A 155     140.215 152.500 101.457  1.00  0.00           H  
ATOM    955  HA  ALA A 155     138.660 152.740  99.068  1.00  0.00           H  
ATOM    956 1HB  ALA A 155     139.793 150.691  98.353  1.00  0.00           H  
ATOM    957 2HB  ALA A 155     140.906 151.959  98.919  1.00  0.00           H  
ATOM    958 3HB  ALA A 155     140.538 150.566  99.963  1.00  0.00           H  
ATOM    959  N   ASP A 156     137.978 150.463 101.381  1.00  0.00           N  
ATOM    960  CA  ASP A 156     136.894 149.624 101.772  1.00  0.00           C  
ATOM    961  C   ASP A 156     135.659 150.433 102.006  1.00  0.00           C  
ATOM    962  O   ASP A 156     134.559 149.970 101.726  1.00  0.00           O  
ATOM    963  CB  ASP A 156     137.249 148.839 103.037  1.00  0.00           C  
ATOM    964  CG  ASP A 156     138.279 147.746 102.785  1.00  0.00           C  
ATOM    965  OD1 ASP A 156     138.478 147.395 101.646  1.00  0.00           O  
ATOM    966  OD2 ASP A 156     138.856 147.272 103.734  1.00  0.00           O  
ATOM    967  H   ASP A 156     138.777 150.551 101.993  1.00  0.00           H  
ATOM    968  HA  ASP A 156     136.579 149.039 100.908  1.00  0.00           H  
ATOM    969 1HB  ASP A 156     137.643 149.522 103.790  1.00  0.00           H  
ATOM    970 2HB  ASP A 156     136.348 148.382 103.447  1.00  0.00           H  
ATOM    971  N   PHE A 157     135.786 151.672 102.511  1.00  0.00           N  
ATOM    972  CA  PHE A 157     134.623 152.501 102.660  1.00  0.00           C  
ATOM    973  C   PHE A 157     133.956 152.664 101.329  1.00  0.00           C  
ATOM    974  O   PHE A 157     132.749 152.460 101.214  1.00  0.00           O  
ATOM    975  CB  PHE A 157     134.995 153.870 103.232  1.00  0.00           C  
ATOM    976  CG  PHE A 157     133.926 154.911 103.056  1.00  0.00           C  
ATOM    977  CD1 PHE A 157     132.807 154.922 103.875  1.00  0.00           C  
ATOM    978  CD2 PHE A 157     134.038 155.882 102.072  1.00  0.00           C  
ATOM    979  CE1 PHE A 157     131.823 155.879 103.714  1.00  0.00           C  
ATOM    980  CE2 PHE A 157     133.057 156.840 101.910  1.00  0.00           C  
ATOM    981  CZ  PHE A 157     131.948 156.838 102.732  1.00  0.00           C  
ATOM    982  H   PHE A 157     136.688 152.034 102.789  1.00  0.00           H  
ATOM    983  HA  PHE A 157     133.946 152.025 103.371  1.00  0.00           H  
ATOM    984 1HB  PHE A 157     135.205 153.775 104.297  1.00  0.00           H  
ATOM    985 2HB  PHE A 157     135.903 154.231 102.751  1.00  0.00           H  
ATOM    986  HD1 PHE A 157     132.709 154.163 104.652  1.00  0.00           H  
ATOM    987  HD2 PHE A 157     134.914 155.883 101.422  1.00  0.00           H  
ATOM    988  HE1 PHE A 157     130.948 155.875 104.364  1.00  0.00           H  
ATOM    989  HE2 PHE A 157     133.157 157.598 101.133  1.00  0.00           H  
ATOM    990  HZ  PHE A 157     131.172 157.592 102.604  1.00  0.00           H  
ATOM    991  N   TRP A 158     134.714 153.034 100.278  1.00  0.00           N  
ATOM    992  CA  TRP A 158     134.076 153.305  99.026  1.00  0.00           C  
ATOM    993  C   TRP A 158     133.545 152.052  98.412  1.00  0.00           C  
ATOM    994  O   TRP A 158     132.605 152.106  97.620  1.00  0.00           O  
ATOM    995  CB  TRP A 158     135.055 153.975  98.060  1.00  0.00           C  
ATOM    996  CG  TRP A 158     135.269 155.432  98.340  1.00  0.00           C  
ATOM    997  CD1 TRP A 158     136.414 156.015  98.794  1.00  0.00           C  
ATOM    998  CD2 TRP A 158     134.307 156.504  98.184  1.00  0.00           C  
ATOM    999  NE1 TRP A 158     136.232 157.369  98.932  1.00  0.00           N  
ATOM   1000  CE2 TRP A 158     134.949 157.686  98.562  1.00  0.00           C  
ATOM   1001  CE3 TRP A 158     132.974 156.553  97.760  1.00  0.00           C  
ATOM   1002  CZ2 TRP A 158     134.305 158.913  98.532  1.00  0.00           C  
ATOM   1003  CZ3 TRP A 158     132.328 157.784  97.728  1.00  0.00           C  
ATOM   1004  CH2 TRP A 158     132.977 158.933  98.104  1.00  0.00           C  
ATOM   1005  H   TRP A 158     135.717 153.125 100.348  1.00  0.00           H  
ATOM   1006  HA  TRP A 158     133.198 153.924  99.212  1.00  0.00           H  
ATOM   1007 1HB  TRP A 158     136.020 153.471  98.112  1.00  0.00           H  
ATOM   1008 2HB  TRP A 158     134.687 153.873  97.040  1.00  0.00           H  
ATOM   1009  HD1 TRP A 158     137.338 155.484  99.015  1.00  0.00           H  
ATOM   1010  HE1 TRP A 158     136.928 158.026  99.254  1.00  0.00           H  
ATOM   1011  HE3 TRP A 158     132.454 155.645  97.458  1.00  0.00           H  
ATOM   1012  HZ2 TRP A 158     134.804 159.836  98.826  1.00  0.00           H  
ATOM   1013  HZ3 TRP A 158     131.289 157.814  97.398  1.00  0.00           H  
ATOM   1014  HH2 TRP A 158     132.441 159.881  98.067  1.00  0.00           H  
ATOM   1015  N   ASP A 159     134.121 150.883  98.751  1.00  0.00           N  
ATOM   1016  CA  ASP A 159     133.577 149.679  98.203  1.00  0.00           C  
ATOM   1017  C   ASP A 159     132.165 149.563  98.673  1.00  0.00           C  
ATOM   1018  O   ASP A 159     131.278 149.168  97.920  1.00  0.00           O  
ATOM   1019  CB  ASP A 159     134.387 148.451  98.628  1.00  0.00           C  
ATOM   1020  CG  ASP A 159     135.733 148.356  97.922  1.00  0.00           C  
ATOM   1021  OD1 ASP A 159     135.915 149.033  96.938  1.00  0.00           O  
ATOM   1022  OD2 ASP A 159     136.566 147.607  98.374  1.00  0.00           O  
ATOM   1023  H   ASP A 159     134.916 150.826  99.371  1.00  0.00           H  
ATOM   1024  HA  ASP A 159     133.576 149.762  97.116  1.00  0.00           H  
ATOM   1025 1HB  ASP A 159     134.558 148.484  99.704  1.00  0.00           H  
ATOM   1026 2HB  ASP A 159     133.816 147.547  98.415  1.00  0.00           H  
ATOM   1027  N   PHE A 160     131.937 149.842  99.967  1.00  0.00           N  
ATOM   1028  CA  PHE A 160     130.626 149.783 100.539  1.00  0.00           C  
ATOM   1029  C   PHE A 160     129.776 150.893  99.997  1.00  0.00           C  
ATOM   1030  O   PHE A 160     128.622 150.677  99.626  1.00  0.00           O  
ATOM   1031  CB  PHE A 160     130.698 149.875 102.064  1.00  0.00           C  
ATOM   1032  CG  PHE A 160     129.370 149.701 102.744  1.00  0.00           C  
ATOM   1033  CD1 PHE A 160     128.874 148.434 103.014  1.00  0.00           C  
ATOM   1034  CD2 PHE A 160     128.613 150.802 103.116  1.00  0.00           C  
ATOM   1035  CE1 PHE A 160     127.652 148.272 103.640  1.00  0.00           C  
ATOM   1036  CE2 PHE A 160     127.393 150.643 103.742  1.00  0.00           C  
ATOM   1037  CZ  PHE A 160     126.912 149.376 104.004  1.00  0.00           C  
ATOM   1038  H   PHE A 160     132.718 150.100 100.553  1.00  0.00           H  
ATOM   1039  HA  PHE A 160     130.186 148.814 100.297  1.00  0.00           H  
ATOM   1040 1HB  PHE A 160     131.377 149.113 102.443  1.00  0.00           H  
ATOM   1041 2HB  PHE A 160     131.101 150.845 102.351  1.00  0.00           H  
ATOM   1042  HD1 PHE A 160     129.460 147.560 102.727  1.00  0.00           H  
ATOM   1043  HD2 PHE A 160     128.993 151.803 102.908  1.00  0.00           H  
ATOM   1044  HE1 PHE A 160     127.275 147.270 103.846  1.00  0.00           H  
ATOM   1045  HE2 PHE A 160     126.809 151.517 104.029  1.00  0.00           H  
ATOM   1046  HZ  PHE A 160     125.949 149.249 104.497  1.00  0.00           H  
ATOM   1047  N   ALA A 161     130.333 152.119  99.923  1.00  0.00           N  
ATOM   1048  CA  ALA A 161     129.537 153.260  99.569  1.00  0.00           C  
ATOM   1049  C   ALA A 161     129.007 153.085  98.176  1.00  0.00           C  
ATOM   1050  O   ALA A 161     127.853 153.398  97.898  1.00  0.00           O  
ATOM   1051  CB  ALA A 161     130.347 154.544  99.682  1.00  0.00           C  
ATOM   1052  H   ALA A 161     131.317 152.246 100.115  1.00  0.00           H  
ATOM   1053  HA  ALA A 161     128.727 153.345 100.293  1.00  0.00           H  
ATOM   1054 1HB  ALA A 161     129.727 155.392  99.394  1.00  0.00           H  
ATOM   1055 2HB  ALA A 161     130.683 154.672 100.710  1.00  0.00           H  
ATOM   1056 3HB  ALA A 161     131.212 154.486  99.022  1.00  0.00           H  
ATOM   1057  N   GLN A 162     129.821 152.487  97.291  1.00  0.00           N  
ATOM   1058  CA  GLN A 162     129.518 152.300  95.900  1.00  0.00           C  
ATOM   1059  C   GLN A 162     129.082 150.882  95.704  1.00  0.00           C  
ATOM   1060  O   GLN A 162     129.157 150.340  94.603  1.00  0.00           O  
ATOM   1061  CB  GLN A 162     130.728 152.620  95.017  1.00  0.00           C  
ATOM   1062  CG  GLN A 162     131.191 154.065  95.095  1.00  0.00           C  
ATOM   1063  CD  GLN A 162     132.438 154.318  94.270  1.00  0.00           C  
ATOM   1064  OE1 GLN A 162     133.206 153.396  93.982  1.00  0.00           O  
ATOM   1065  NE2 GLN A 162     132.647 155.572  93.885  1.00  0.00           N  
ATOM   1066  H   GLN A 162     130.702 152.153  97.653  1.00  0.00           H  
ATOM   1067  HA  GLN A 162     128.764 153.031  95.609  1.00  0.00           H  
ATOM   1068 1HB  GLN A 162     131.565 151.982  95.302  1.00  0.00           H  
ATOM   1069 2HB  GLN A 162     130.488 152.400  93.977  1.00  0.00           H  
ATOM   1070 1HG  GLN A 162     130.397 154.711  94.722  1.00  0.00           H  
ATOM   1071 2HG  GLN A 162     131.413 154.308  96.134  1.00  0.00           H  
ATOM   1072 1HE2 GLN A 162     133.454 155.800  93.338  1.00  0.00           H  
ATOM   1073 2HE2 GLN A 162     131.999 156.289  94.141  1.00  0.00           H  
ATOM   1074  N   GLY A 163     128.642 150.233  96.796  1.00  0.00           N  
ATOM   1075  CA  GLY A 163     128.159 148.886  96.740  1.00  0.00           C  
ATOM   1076  C   GLY A 163     126.847 148.729  97.448  1.00  0.00           C  
ATOM   1077  O   GLY A 163     125.827 149.313  97.097  1.00  0.00           O  
ATOM   1078  H   GLY A 163     128.654 150.715  97.684  1.00  0.00           H  
ATOM   1079 1HA  GLY A 163     128.044 148.583  95.699  1.00  0.00           H  
ATOM   1080 2HA  GLY A 163     128.892 148.218  97.190  1.00  0.00           H  
ATOM   1081  N   PRO A 164     126.895 147.931  98.471  1.00  0.00           N  
ATOM   1082  CA  PRO A 164     125.770 147.699  99.334  1.00  0.00           C  
ATOM   1083  C   PRO A 164     125.070 148.923  99.812  1.00  0.00           C  
ATOM   1084  O   PRO A 164     123.860 148.852  99.996  1.00  0.00           O  
ATOM   1085  CB  PRO A 164     126.415 146.952 100.506  1.00  0.00           C  
ATOM   1086  CG  PRO A 164     127.543 146.201  99.885  1.00  0.00           C  
ATOM   1087  CD  PRO A 164     128.095 147.144  98.850  1.00  0.00           C  
ATOM   1088  HA  PRO A 164     125.027 147.086  98.803  1.00  0.00           H  
ATOM   1089 1HB  PRO A 164     126.748 147.668 101.271  1.00  0.00           H  
ATOM   1090 2HB  PRO A 164     125.675 146.292 100.984  1.00  0.00           H  
ATOM   1091 1HG  PRO A 164     128.286 145.930 100.650  1.00  0.00           H  
ATOM   1092 2HG  PRO A 164     127.179 145.260  99.449  1.00  0.00           H  
ATOM   1093 1HD  PRO A 164     128.872 147.776  99.306  1.00  0.00           H  
ATOM   1094 2HD  PRO A 164     128.508 146.567  98.010  1.00  0.00           H  
ATOM   1095  N   LEU A 165     125.774 150.039 100.048  1.00  0.00           N  
ATOM   1096  CA  LEU A 165     125.070 151.221 100.441  1.00  0.00           C  
ATOM   1097  C   LEU A 165     124.066 151.575  99.386  1.00  0.00           C  
ATOM   1098  O   LEU A 165     122.926 151.907  99.704  1.00  0.00           O  
ATOM   1099  CB  LEU A 165     126.045 152.385 100.657  1.00  0.00           C  
ATOM   1100  CG  LEU A 165     125.420 153.689 101.170  1.00  0.00           C  
ATOM   1101  CD1 LEU A 165     124.835 153.460 102.557  1.00  0.00           C  
ATOM   1102  CD2 LEU A 165     126.478 154.783 101.197  1.00  0.00           C  
ATOM   1103  H   LEU A 165     126.779 150.072  99.958  1.00  0.00           H  
ATOM   1104  HA  LEU A 165     124.534 151.013 101.366  1.00  0.00           H  
ATOM   1105 1HB  LEU A 165     126.802 152.076 101.375  1.00  0.00           H  
ATOM   1106 2HB  LEU A 165     126.539 152.605  99.710  1.00  0.00           H  
ATOM   1107  HG  LEU A 165     124.606 153.988 100.509  1.00  0.00           H  
ATOM   1108 1HD1 LEU A 165     124.391 154.387 102.922  1.00  0.00           H  
ATOM   1109 2HD1 LEU A 165     124.068 152.687 102.505  1.00  0.00           H  
ATOM   1110 3HD1 LEU A 165     125.624 153.144 103.238  1.00  0.00           H  
ATOM   1111 1HD2 LEU A 165     126.034 155.709 101.561  1.00  0.00           H  
ATOM   1112 2HD2 LEU A 165     127.292 154.485 101.858  1.00  0.00           H  
ATOM   1113 3HD2 LEU A 165     126.867 154.937 100.190  1.00  0.00           H  
ATOM   1114  N   LEU A 166     124.439 151.486  98.097  1.00  0.00           N  
ATOM   1115  CA  LEU A 166     123.523 151.881  97.070  1.00  0.00           C  
ATOM   1116  C   LEU A 166     122.391 150.912  96.982  1.00  0.00           C  
ATOM   1117  O   LEU A 166     121.247 151.306  96.772  1.00  0.00           O  
ATOM   1118  CB  LEU A 166     124.239 151.970  95.717  1.00  0.00           C  
ATOM   1119  CG  LEU A 166     125.287 153.083  95.590  1.00  0.00           C  
ATOM   1120  CD1 LEU A 166     126.093 152.880  94.315  1.00  0.00           C  
ATOM   1121  CD2 LEU A 166     124.591 154.436  95.588  1.00  0.00           C  
ATOM   1122  H   LEU A 166     125.354 151.146  97.837  1.00  0.00           H  
ATOM   1123  HA  LEU A 166     123.094 152.845  97.340  1.00  0.00           H  
ATOM   1124 1HB  LEU A 166     124.739 151.021  95.525  1.00  0.00           H  
ATOM   1125 2HB  LEU A 166     123.493 152.127  94.938  1.00  0.00           H  
ATOM   1126  HG  LEU A 166     125.977 153.031  96.433  1.00  0.00           H  
ATOM   1127 1HD1 LEU A 166     126.837 153.671  94.225  1.00  0.00           H  
ATOM   1128 2HD1 LEU A 166     126.595 151.913  94.351  1.00  0.00           H  
ATOM   1129 3HD1 LEU A 166     125.426 152.911  93.454  1.00  0.00           H  
ATOM   1130 1HD2 LEU A 166     125.336 155.228  95.499  1.00  0.00           H  
ATOM   1131 2HD2 LEU A 166     123.902 154.490  94.746  1.00  0.00           H  
ATOM   1132 3HD2 LEU A 166     124.037 154.562  96.519  1.00  0.00           H  
ATOM   1133  N   ASP A 167     122.662 149.616  97.180  1.00  0.00           N  
ATOM   1134  CA  ASP A 167     121.642 148.626  97.025  1.00  0.00           C  
ATOM   1135  C   ASP A 167     120.730 148.653  98.211  1.00  0.00           C  
ATOM   1136  O   ASP A 167     119.570 148.263  98.111  1.00  0.00           O  
ATOM   1137  CB  ASP A 167     122.252 147.232  96.863  1.00  0.00           C  
ATOM   1138  CG  ASP A 167     123.052 147.081  95.575  1.00  0.00           C  
ATOM   1139  OD1 ASP A 167     122.943 147.935  94.728  1.00  0.00           O  
ATOM   1140  OD2 ASP A 167     123.765 146.114  95.452  1.00  0.00           O  
ATOM   1141  H   ASP A 167     123.594 149.326  97.442  1.00  0.00           H  
ATOM   1142  HA  ASP A 167     121.056 148.869  96.139  1.00  0.00           H  
ATOM   1143 1HB  ASP A 167     122.908 147.021  97.707  1.00  0.00           H  
ATOM   1144 2HB  ASP A 167     121.459 146.484  96.870  1.00  0.00           H  
ATOM   1145  N   SER A 168     121.249 149.049  99.386  1.00  0.00           N  
ATOM   1146  CA  SER A 168     120.503 148.994 100.606  1.00  0.00           C  
ATOM   1147  C   SER A 168     119.556 150.155 100.718  1.00  0.00           C  
ATOM   1148  O   SER A 168     118.521 150.043 101.363  1.00  0.00           O  
ATOM   1149  CB  SER A 168     121.448 148.982 101.791  1.00  0.00           C  
ATOM   1150  OG  SER A 168     122.234 147.821 101.796  1.00  0.00           O  
ATOM   1151  H   SER A 168     122.197 149.398  99.404  1.00  0.00           H  
ATOM   1152  HA  SER A 168     119.942 148.059 100.626  1.00  0.00           H  
ATOM   1153 1HB  SER A 168     122.093 149.860 101.753  1.00  0.00           H  
ATOM   1154 2HB  SER A 168     120.874 149.038 102.715  1.00  0.00           H  
ATOM   1155  HG  SER A 168     122.922 147.965 101.142  1.00  0.00           H  
ATOM   1156  N   LEU A 169     119.911 151.317 100.138  1.00  0.00           N  
ATOM   1157  CA  LEU A 169     119.152 152.540 100.219  1.00  0.00           C  
ATOM   1158  C   LEU A 169     118.092 152.670  99.164  1.00  0.00           C  
ATOM   1159  O   LEU A 169     117.328 153.634  99.200  1.00  0.00           O  
ATOM   1160  CB  LEU A 169     120.101 153.741 100.121  1.00  0.00           C  
ATOM   1161  CG  LEU A 169     121.069 153.921 101.298  1.00  0.00           C  
ATOM   1162  CD1 LEU A 169     122.015 155.078 101.005  1.00  0.00           C  
ATOM   1163  CD2 LEU A 169     120.277 154.171 102.573  1.00  0.00           C  
ATOM   1164  H   LEU A 169     120.774 151.308  99.614  1.00  0.00           H  
ATOM   1165  HA  LEU A 169     118.657 152.577 101.189  1.00  0.00           H  
ATOM   1166 1HB  LEU A 169     120.697 153.640  99.215  1.00  0.00           H  
ATOM   1167 2HB  LEU A 169     119.506 154.650 100.040  1.00  0.00           H  
ATOM   1168  HG  LEU A 169     121.671 153.020 101.416  1.00  0.00           H  
ATOM   1169 1HD1 LEU A 169     122.703 155.206 101.841  1.00  0.00           H  
ATOM   1170 2HD1 LEU A 169     122.583 154.863 100.100  1.00  0.00           H  
ATOM   1171 3HD1 LEU A 169     121.440 155.992 100.866  1.00  0.00           H  
ATOM   1172 1HD2 LEU A 169     120.965 154.299 103.409  1.00  0.00           H  
ATOM   1173 2HD2 LEU A 169     119.676 155.074 102.457  1.00  0.00           H  
ATOM   1174 3HD2 LEU A 169     119.623 153.322 102.767  1.00  0.00           H  
ATOM   1175  N   TYR A 170     118.049 151.734  98.191  1.00  0.00           N  
ATOM   1176  CA  TYR A 170     117.123 151.734  97.077  1.00  0.00           C  
ATOM   1177  C   TYR A 170     116.692 150.359  96.716  1.00  0.00           C  
ATOM   1178  O   TYR A 170     117.487 149.542  96.253  1.00  0.00           O  
ATOM   1179  CB  TYR A 170     117.745 152.415  95.856  1.00  0.00           C  
ATOM   1180  CG  TYR A 170     116.766 152.663  94.730  1.00  0.00           C  
ATOM   1181  CD1 TYR A 170     115.945 153.781  94.759  1.00  0.00           C  
ATOM   1182  CD2 TYR A 170     116.689 151.773  93.669  1.00  0.00           C  
ATOM   1183  CE1 TYR A 170     115.051 154.008  93.731  1.00  0.00           C  
ATOM   1184  CE2 TYR A 170     115.795 152.000  92.641  1.00  0.00           C  
ATOM   1185  CZ  TYR A 170     114.978 153.112  92.670  1.00  0.00           C  
ATOM   1186  OH  TYR A 170     114.087 153.338  91.646  1.00  0.00           O  
ATOM   1187  H   TYR A 170     118.724 150.987  98.270  1.00  0.00           H  
ATOM   1188  HA  TYR A 170     116.303 152.413  97.308  1.00  0.00           H  
ATOM   1189 1HB  TYR A 170     118.173 153.374  96.153  1.00  0.00           H  
ATOM   1190 2HB  TYR A 170     118.558 151.800  95.471  1.00  0.00           H  
ATOM   1191  HD1 TYR A 170     116.006 154.481  95.593  1.00  0.00           H  
ATOM   1192  HD2 TYR A 170     117.333 150.895  93.648  1.00  0.00           H  
ATOM   1193  HE1 TYR A 170     114.406 154.886  93.753  1.00  0.00           H  
ATOM   1194  HE2 TYR A 170     115.734 151.300  91.808  1.00  0.00           H  
ATOM   1195  HH  TYR A 170     113.517 154.075  91.876  1.00  0.00           H  
ATOM   1196  N   TRP A 171     115.378 150.116  96.870  1.00  0.00           N  
ATOM   1197  CA  TRP A 171     114.779 148.844  96.599  1.00  0.00           C  
ATOM   1198  C   TRP A 171     113.667 149.160  95.646  1.00  0.00           C  
ATOM   1199  O   TRP A 171     113.239 150.305  95.526  1.00  0.00           O  
ATOM   1200  CB  TRP A 171     114.253 148.167  97.866  1.00  0.00           C  
ATOM   1201  CG  TRP A 171     115.323 147.864  98.870  1.00  0.00           C  
ATOM   1202  CD1 TRP A 171     116.076 148.768  99.557  1.00  0.00           C  
ATOM   1203  CD2 TRP A 171     115.766 146.557  99.309  1.00  0.00           C  
ATOM   1204  NE1 TRP A 171     116.955 148.118 100.388  1.00  0.00           N  
ATOM   1205  CE2 TRP A 171     116.778 146.764 100.250  1.00  0.00           C  
ATOM   1206  CE3 TRP A 171     115.390 145.247  98.984  1.00  0.00           C  
ATOM   1207  CZ2 TRP A 171     117.426 145.710 100.874  1.00  0.00           C  
ATOM   1208  CZ3 TRP A 171     116.040 144.191  99.611  1.00  0.00           C  
ATOM   1209  CH2 TRP A 171     117.031 144.417 100.532  1.00  0.00           C  
ATOM   1210  H   TRP A 171     114.795 150.875  97.193  1.00  0.00           H  
ATOM   1211  HA  TRP A 171     115.557 148.161  96.261  1.00  0.00           H  
ATOM   1212 1HB  TRP A 171     113.510 148.809  98.340  1.00  0.00           H  
ATOM   1213 2HB  TRP A 171     113.757 147.233  97.600  1.00  0.00           H  
ATOM   1214  HD1 TRP A 171     115.994 149.849  99.460  1.00  0.00           H  
ATOM   1215  HE1 TRP A 171     117.624 148.562 101.001  1.00  0.00           H  
ATOM   1216  HE3 TRP A 171     114.602 145.062  98.255  1.00  0.00           H  
ATOM   1217  HZ2 TRP A 171     118.216 145.869 101.609  1.00  0.00           H  
ATOM   1218  HZ3 TRP A 171     115.742 143.174  99.351  1.00  0.00           H  
ATOM   1219  HH2 TRP A 171     117.520 143.565 101.005  1.00  0.00           H  
ATOM   1220  N   THR A 172     113.136 148.178  94.910  1.00  0.00           N  
ATOM   1221  CA  THR A 172     112.168 148.668  93.982  1.00  0.00           C  
ATOM   1222  C   THR A 172     110.873 148.070  94.315  1.00  0.00           C  
ATOM   1223  O   THR A 172     110.097 148.548  95.146  1.00  0.00           O  
ATOM   1224  CB  THR A 172     112.540 148.344  92.523  1.00  0.00           C  
ATOM   1225  OG1 THR A 172     112.748 146.932  92.383  1.00  0.00           O  
ATOM   1226  CG2 THR A 172     113.807 149.082  92.118  1.00  0.00           C  
ATOM   1227  H   THR A 172     113.333 147.188  94.938  1.00  0.00           H  
ATOM   1228  HA  THR A 172     112.123 149.754  94.070  1.00  0.00           H  
ATOM   1229  HB  THR A 172     111.725 148.644  91.865  1.00  0.00           H  
ATOM   1230  HG1 THR A 172     113.553 146.776  91.883  1.00  0.00           H  
ATOM   1231 1HG2 THR A 172     114.054 148.841  91.085  1.00  0.00           H  
ATOM   1232 2HG2 THR A 172     113.648 150.156  92.213  1.00  0.00           H  
ATOM   1233 3HG2 THR A 172     114.627 148.779  92.767  1.00  0.00           H  
ATOM   1234  N   LYS A 173     110.667 146.983  93.587  1.00  0.00           N  
ATOM   1235  CA  LYS A 173     109.506 146.213  93.396  1.00  0.00           C  
ATOM   1236  C   LYS A 173     109.300 145.395  94.605  1.00  0.00           C  
ATOM   1237  O   LYS A 173     110.205 145.248  95.429  1.00  0.00           O  
ATOM   1238  CB  LYS A 173     109.620 145.333  92.151  1.00  0.00           C  
ATOM   1239  CG  LYS A 173     110.690 144.253  92.240  1.00  0.00           C  
ATOM   1240  CD  LYS A 173     110.793 143.469  90.940  1.00  0.00           C  
ATOM   1241  CE  LYS A 173     111.834 142.363  91.041  1.00  0.00           C  
ATOM   1242  NZ  LYS A 173     111.982 141.620  89.760  1.00  0.00           N  
ATOM   1243  H   LYS A 173     111.519 146.713  93.117  1.00  0.00           H  
ATOM   1244  HA  LYS A 173     108.683 146.885  93.147  1.00  0.00           H  
ATOM   1245 1HB  LYS A 173     108.664 144.842  91.964  1.00  0.00           H  
ATOM   1246 2HB  LYS A 173     109.844 145.955  91.284  1.00  0.00           H  
ATOM   1247 1HG  LYS A 173     111.655 144.713  92.455  1.00  0.00           H  
ATOM   1248 2HG  LYS A 173     110.447 143.566  93.050  1.00  0.00           H  
ATOM   1249 1HD  LYS A 173     109.825 143.024  90.705  1.00  0.00           H  
ATOM   1250 2HD  LYS A 173     111.070 144.143  90.130  1.00  0.00           H  
ATOM   1251 1HE  LYS A 173     112.797 142.794  91.310  1.00  0.00           H  
ATOM   1252 2HE  LYS A 173     111.544 141.661  91.822  1.00  0.00           H  
ATOM   1253 1HZ  LYS A 173     112.680 140.898  89.868  1.00  0.00           H  
ATOM   1254 2HZ  LYS A 173     111.098 141.200  89.510  1.00  0.00           H  
ATOM   1255 3HZ  LYS A 173     112.269 142.258  89.032  1.00  0.00           H  
ATOM   1256  N   TRP A 174     108.058 144.903  94.769  1.00  0.00           N  
ATOM   1257  CA  TRP A 174     107.929 143.908  95.768  1.00  0.00           C  
ATOM   1258  C   TRP A 174     108.753 142.855  95.141  1.00  0.00           C  
ATOM   1259  O   TRP A 174     109.975 142.834  95.186  1.00  0.00           O  
ATOM   1260  CB  TRP A 174     106.486 143.459  96.012  1.00  0.00           C  
ATOM   1261  CG  TRP A 174     106.368 142.329  96.989  1.00  0.00           C  
ATOM   1262  CD1 TRP A 174     105.970 141.054  96.717  1.00  0.00           C  
ATOM   1263  CD2 TRP A 174     106.652 142.366  98.409  1.00  0.00           C  
ATOM   1264  NE1 TRP A 174     105.985 140.299  97.863  1.00  0.00           N  
ATOM   1265  CE2 TRP A 174     106.401 141.085  98.908  1.00  0.00           C  
ATOM   1266  CE3 TRP A 174     107.093 143.367  99.282  1.00  0.00           C  
ATOM   1267  CZ2 TRP A 174     106.574 140.772 100.247  1.00  0.00           C  
ATOM   1268  CZ3 TRP A 174     107.267 143.054 100.625  1.00  0.00           C  
ATOM   1269  CH2 TRP A 174     107.015 141.790 101.094  1.00  0.00           C  
ATOM   1270  H   TRP A 174     107.240 145.186  94.248  1.00  0.00           H  
ATOM   1271  HA  TRP A 174     108.296 144.313  96.710  1.00  0.00           H  
ATOM   1272 1HB  TRP A 174     105.903 144.300  96.388  1.00  0.00           H  
ATOM   1273 2HB  TRP A 174     106.039 143.146  95.069  1.00  0.00           H  
ATOM   1274  HD1 TRP A 174     105.682 140.689  95.733  1.00  0.00           H  
ATOM   1275  HE1 TRP A 174     105.731 139.324  97.928  1.00  0.00           H  
ATOM   1276  HE3 TRP A 174     107.297 144.373  98.914  1.00  0.00           H  
ATOM   1277  HZ2 TRP A 174     106.379 139.774 100.639  1.00  0.00           H  
ATOM   1278  HZ3 TRP A 174     107.610 143.840 101.298  1.00  0.00           H  
ATOM   1279  HH2 TRP A 174     107.162 141.578 102.153  1.00  0.00           H  
ATOM   1280  N   TYR A 175     108.026 141.902  94.579  1.00  0.00           N  
ATOM   1281  CA  TYR A 175     108.497 140.801  93.810  1.00  0.00           C  
ATOM   1282  C   TYR A 175     107.431 140.747  92.805  1.00  0.00           C  
ATOM   1283  O   TYR A 175     106.774 139.736  92.552  1.00  0.00           O  
ATOM   1284  CB  TYR A 175     108.638 139.500  94.603  1.00  0.00           C  
ATOM   1285  CG  TYR A 175     109.731 139.538  95.648  1.00  0.00           C  
ATOM   1286  CD1 TYR A 175     109.403 139.529  96.996  1.00  0.00           C  
ATOM   1287  CD2 TYR A 175     111.062 139.581  95.259  1.00  0.00           C  
ATOM   1288  CE1 TYR A 175     110.401 139.564  97.950  1.00  0.00           C  
ATOM   1289  CE2 TYR A 175     112.060 139.615  96.213  1.00  0.00           C  
ATOM   1290  CZ  TYR A 175     111.733 139.607  97.554  1.00  0.00           C  
ATOM   1291  OH  TYR A 175     112.728 139.642  98.504  1.00  0.00           O  
ATOM   1292  H   TYR A 175     107.033 142.003  94.736  1.00  0.00           H  
ATOM   1293  HA  TYR A 175     109.469 141.062  93.392  1.00  0.00           H  
ATOM   1294 1HB  TYR A 175     107.696 139.275  95.105  1.00  0.00           H  
ATOM   1295 2HB  TYR A 175     108.849 138.678  93.920  1.00  0.00           H  
ATOM   1296  HD1 TYR A 175     108.357 139.496  97.302  1.00  0.00           H  
ATOM   1297  HD2 TYR A 175     111.319 139.588  94.200  1.00  0.00           H  
ATOM   1298  HE1 TYR A 175     110.144 139.558  99.009  1.00  0.00           H  
ATOM   1299  HE2 TYR A 175     113.106 139.650  95.907  1.00  0.00           H  
ATOM   1300  HH  TYR A 175     112.440 139.162  99.285  1.00  0.00           H  
ATOM   1301  N   ASN A 176     107.268 141.956  92.239  1.00  0.00           N  
ATOM   1302  CA  ASN A 176     106.391 142.213  91.168  1.00  0.00           C  
ATOM   1303  C   ASN A 176     106.984 143.290  90.167  1.00  0.00           C  
ATOM   1304  O   ASN A 176     107.785 142.888  89.323  1.00  0.00           O  
ATOM   1305  CB  ASN A 176     105.046 142.633  91.731  1.00  0.00           C  
ATOM   1306  CG  ASN A 176     103.975 142.702  90.678  1.00  0.00           C  
ATOM   1307  OD1 ASN A 176     104.015 141.966  89.686  1.00  0.00           O  
ATOM   1308  ND2 ASN A 176     103.018 143.572  90.875  1.00  0.00           N  
ATOM   1309  H   ASN A 176     107.816 142.715  92.618  1.00  0.00           H  
ATOM   1310  HA  ASN A 176     106.486 141.403  90.443  1.00  0.00           H  
ATOM   1311 1HB  ASN A 176     104.737 141.926  92.502  1.00  0.00           H  
ATOM   1312 2HB  ASN A 176     105.139 143.611  92.203  1.00  0.00           H  
ATOM   1313 1HD2 ASN A 176     102.278 143.662  90.208  1.00  0.00           H  
ATOM   1314 2HD2 ASN A 176     103.026 144.147  91.693  1.00  0.00           H  
ATOM   1315  N   ASN A 177     106.685 144.652  90.202  1.00  0.00           N  
ATOM   1316  CA  ASN A 177     107.249 145.694  89.298  1.00  0.00           C  
ATOM   1317  C   ASN A 177     106.850 147.072  89.732  1.00  0.00           C  
ATOM   1318  O   ASN A 177     105.901 147.632  89.183  1.00  0.00           O  
ATOM   1319  CB  ASN A 177     106.822 145.469  87.859  1.00  0.00           C  
ATOM   1320  CG  ASN A 177     107.483 146.424  86.904  1.00  0.00           C  
ATOM   1321  OD1 ASN A 177     108.223 147.323  87.318  1.00  0.00           O  
ATOM   1322  ND2 ASN A 177     107.230 146.246  85.632  1.00  0.00           N  
ATOM   1323  H   ASN A 177     106.024 144.925  90.915  1.00  0.00           H  
ATOM   1324  HA  ASN A 177     108.336 145.599  89.296  1.00  0.00           H  
ATOM   1325 1HB  ASN A 177     107.067 144.448  87.562  1.00  0.00           H  
ATOM   1326 2HB  ASN A 177     105.741 145.582  87.778  1.00  0.00           H  
ATOM   1327 1HD2 ASN A 177     107.642 146.852  84.951  1.00  0.00           H  
ATOM   1328 2HD2 ASN A 177     106.625 145.505  85.341  1.00  0.00           H  
ATOM   1329  N   GLN A 178     107.639 147.718  90.623  1.00  0.00           N  
ATOM   1330  CA  GLN A 178     107.348 149.009  91.187  1.00  0.00           C  
ATOM   1331  C   GLN A 178     105.978 148.968  91.747  1.00  0.00           C  
ATOM   1332  O   GLN A 178     105.247 149.911  91.473  1.00  0.00           O  
ATOM   1333  CB  GLN A 178     107.465 150.122  90.142  1.00  0.00           C  
ATOM   1334  CG  GLN A 178     108.840 150.237  89.506  1.00  0.00           C  
ATOM   1335  CD  GLN A 178     108.912 151.352  88.480  1.00  0.00           C  
ATOM   1336  OE1 GLN A 178     108.597 152.508  88.775  1.00  0.00           O  
ATOM   1337  NE2 GLN A 178     109.327 151.010  87.265  1.00  0.00           N  
ATOM   1338  H   GLN A 178     108.486 147.241  90.896  1.00  0.00           H  
ATOM   1339  HA  GLN A 178     108.089 149.224  91.957  1.00  0.00           H  
ATOM   1340 1HB  GLN A 178     106.740 149.952  89.346  1.00  0.00           H  
ATOM   1341 2HB  GLN A 178     107.226 151.080  90.603  1.00  0.00           H  
ATOM   1342 1HG  GLN A 178     109.573 150.443  90.286  1.00  0.00           H  
ATOM   1343 2HG  GLN A 178     109.079 149.298  89.008  1.00  0.00           H  
ATOM   1344 1HE2 GLN A 178     109.395 151.703  86.546  1.00  0.00           H  
ATOM   1345 2HE2 GLN A 178     109.572 150.061  87.069  1.00  0.00           H  
ATOM   1346  N   SER A 179     105.675 147.943  92.605  1.00  0.00           N  
ATOM   1347  CA  SER A 179     104.392 147.615  93.154  1.00  0.00           C  
ATOM   1348  C   SER A 179     104.246 148.462  94.343  1.00  0.00           C  
ATOM   1349  O   SER A 179     103.145 148.651  94.845  1.00  0.00           O  
ATOM   1350  CB  SER A 179     104.287 146.148  93.522  1.00  0.00           C  
ATOM   1351  OG  SER A 179     105.181 145.823  94.551  1.00  0.00           O  
ATOM   1352  H   SER A 179     106.475 147.380  92.853  1.00  0.00           H  
ATOM   1353  HA  SER A 179     103.638 147.753  92.378  1.00  0.00           H  
ATOM   1354 1HB  SER A 179     103.268 145.924  93.838  1.00  0.00           H  
ATOM   1355 2HB  SER A 179     104.499 145.537  92.646  1.00  0.00           H  
ATOM   1356  HG  SER A 179     104.841 146.248  95.341  1.00  0.00           H  
ATOM   1357  N   LEU A 180     105.372 148.986  94.840  1.00  0.00           N  
ATOM   1358  CA  LEU A 180     105.259 149.794  96.001  1.00  0.00           C  
ATOM   1359  C   LEU A 180     104.746 151.145  95.554  1.00  0.00           C  
ATOM   1360  O   LEU A 180     105.032 151.618  94.457  1.00  0.00           O  
ATOM   1361  CB  LEU A 180     106.611 149.923  96.714  1.00  0.00           C  
ATOM   1362  CG  LEU A 180     107.225 148.611  97.219  1.00  0.00           C  
ATOM   1363  CD1 LEU A 180     108.574 148.897  97.865  1.00  0.00           C  
ATOM   1364  CD2 LEU A 180     106.274 147.953  98.207  1.00  0.00           C  
ATOM   1365  H   LEU A 180     106.284 148.835  94.432  1.00  0.00           H  
ATOM   1366  HA  LEU A 180     104.536 149.333  96.674  1.00  0.00           H  
ATOM   1367 1HB  LEU A 180     107.323 150.379  96.027  1.00  0.00           H  
ATOM   1368 2HB  LEU A 180     106.490 150.584  97.572  1.00  0.00           H  
ATOM   1369  HG  LEU A 180     107.394 147.940  96.376  1.00  0.00           H  
ATOM   1370 1HD1 LEU A 180     109.010 147.964  98.224  1.00  0.00           H  
ATOM   1371 2HD1 LEU A 180     109.240 149.349  97.131  1.00  0.00           H  
ATOM   1372 3HD1 LEU A 180     108.438 149.580  98.703  1.00  0.00           H  
ATOM   1373 1HD2 LEU A 180     106.709 147.020  98.566  1.00  0.00           H  
ATOM   1374 2HD2 LEU A 180     106.105 148.622  99.051  1.00  0.00           H  
ATOM   1375 3HD2 LEU A 180     105.324 147.744  97.714  1.00  0.00           H  
ATOM   1376  N   GLY A 181     103.982 151.831  96.416  1.00  0.00           N  
ATOM   1377  CA  GLY A 181     103.291 153.056  96.071  1.00  0.00           C  
ATOM   1378  C   GLY A 181     104.064 154.334  96.301  1.00  0.00           C  
ATOM   1379  O   GLY A 181     103.468 155.412  96.295  1.00  0.00           O  
ATOM   1380  H   GLY A 181     103.892 151.462  97.352  1.00  0.00           H  
ATOM   1381 1HA  GLY A 181     103.011 153.032  95.018  1.00  0.00           H  
ATOM   1382 2HA  GLY A 181     102.369 153.128  96.647  1.00  0.00           H  
ATOM   1383  N   HIS A 182     105.383 154.254  96.556  1.00  0.00           N  
ATOM   1384  CA  HIS A 182     106.242 155.391  96.778  1.00  0.00           C  
ATOM   1385  C   HIS A 182     106.432 156.221  95.544  1.00  0.00           C  
ATOM   1386  O   HIS A 182     106.301 155.729  94.429  1.00  0.00           O  
ATOM   1387  CB  HIS A 182     107.611 154.934  97.293  1.00  0.00           C  
ATOM   1388  CG  HIS A 182     108.355 154.061  96.331  1.00  0.00           C  
ATOM   1389  ND1 HIS A 182     108.872 154.535  95.144  1.00  0.00           N  
ATOM   1390  CD2 HIS A 182     108.667 152.744  96.379  1.00  0.00           C  
ATOM   1391  CE1 HIS A 182     109.472 153.546  94.503  1.00  0.00           C  
ATOM   1392  NE2 HIS A 182     109.362 152.450  95.232  1.00  0.00           N  
ATOM   1393  H   HIS A 182     105.777 153.324  96.589  1.00  0.00           H  
ATOM   1394  HA  HIS A 182     105.816 156.022  97.557  1.00  0.00           H  
ATOM   1395 1HB  HIS A 182     108.228 155.806  97.510  1.00  0.00           H  
ATOM   1396 2HB  HIS A 182     107.483 154.383  98.225  1.00  0.00           H  
ATOM   1397  HD1 HIS A 182     108.877 155.487  94.839  1.00  0.00           H  
ATOM   1398  HD2 HIS A 182     108.472 151.963  97.115  1.00  0.00           H  
ATOM   1399  HE1 HIS A 182     109.949 153.718  93.539  1.00  0.00           H  
ATOM   1400  N   GLY A 183     106.828 157.503  95.741  1.00  0.00           N  
ATOM   1401  CA  GLY A 183     107.211 158.416  94.693  1.00  0.00           C  
ATOM   1402  C   GLY A 183     108.707 158.362  94.581  1.00  0.00           C  
ATOM   1403  O   GLY A 183     109.268 157.380  94.126  1.00  0.00           O  
ATOM   1404  H   GLY A 183     106.848 157.818  96.700  1.00  0.00           H  
ATOM   1405 1HA  GLY A 183     106.725 158.125  93.762  1.00  0.00           H  
ATOM   1406 2HA  GLY A 183     106.862 159.418  94.939  1.00  0.00           H  
ATOM   1407  N   SER A 184     109.419 159.407  95.009  1.00  0.00           N  
ATOM   1408  CA  SER A 184     110.858 159.472  94.957  1.00  0.00           C  
ATOM   1409  C   SER A 184     111.513 158.737  96.095  1.00  0.00           C  
ATOM   1410  O   SER A 184     112.733 158.588  96.100  1.00  0.00           O  
ATOM   1411  CB  SER A 184     111.305 160.921  94.968  1.00  0.00           C  
ATOM   1412  OG  SER A 184     110.878 161.587  93.811  1.00  0.00           O  
ATOM   1413  H   SER A 184     108.904 160.189  95.388  1.00  0.00           H  
ATOM   1414  HA  SER A 184     111.191 159.029  94.017  1.00  0.00           H  
ATOM   1415 1HB  SER A 184     110.901 161.420  95.848  1.00  0.00           H  
ATOM   1416 2HB  SER A 184     112.391 160.966  95.037  1.00  0.00           H  
ATOM   1417  HG  SER A 184     111.493 161.335  93.119  1.00  0.00           H  
ATOM   1418  N   HIS A 185     110.744 158.288  97.103  1.00  0.00           N  
ATOM   1419  CA  HIS A 185     111.274 157.493  98.186  1.00  0.00           C  
ATOM   1420  C   HIS A 185     111.294 156.029  97.780  1.00  0.00           C  
ATOM   1421  O   HIS A 185     110.805 155.659  96.716  1.00  0.00           O  
ATOM   1422  CB  HIS A 185     110.445 157.679  99.460  1.00  0.00           C  
ATOM   1423  CG  HIS A 185     110.527 159.059 100.035  1.00  0.00           C  
ATOM   1424  ND1 HIS A 185     109.425 159.880 100.157  1.00  0.00           N  
ATOM   1425  CD2 HIS A 185     111.577 159.762 100.520  1.00  0.00           C  
ATOM   1426  CE1 HIS A 185     109.795 161.030 100.694  1.00  0.00           C  
ATOM   1427  NE2 HIS A 185     111.095 160.984 100.923  1.00  0.00           N  
ATOM   1428  H   HIS A 185     109.761 158.518  97.098  1.00  0.00           H  
ATOM   1429  HA  HIS A 185     112.271 157.850  98.446  1.00  0.00           H  
ATOM   1430 1HB  HIS A 185     109.398 157.458  99.249  1.00  0.00           H  
ATOM   1431 2HB  HIS A 185     110.782 156.973 100.219  1.00  0.00           H  
ATOM   1432  HD1 HIS A 185     108.477 159.631  99.957  1.00  0.00           H  
ATOM   1433  HD2 HIS A 185     112.637 159.531 100.628  1.00  0.00           H  
ATOM   1434  HE1 HIS A 185     109.065 161.818 100.875  1.00  0.00           H  
ATOM   1435  N   SER A 186     111.874 155.145  98.629  1.00  0.00           N  
ATOM   1436  CA  SER A 186     111.914 153.708  98.429  1.00  0.00           C  
ATOM   1437  C   SER A 186     111.857 153.026  99.768  1.00  0.00           C  
ATOM   1438  O   SER A 186     112.384 153.523 100.764  1.00  0.00           O  
ATOM   1439  CB  SER A 186     113.170 153.298  97.685  1.00  0.00           C  
ATOM   1440  OG  SER A 186     113.266 151.903  97.592  1.00  0.00           O  
ATOM   1441  H   SER A 186     112.303 155.538  99.454  1.00  0.00           H  
ATOM   1442  HA  SER A 186     111.097 153.429  97.762  1.00  0.00           H  
ATOM   1443 1HB  SER A 186     113.160 153.732  96.686  1.00  0.00           H  
ATOM   1444 2HB  SER A 186     114.044 153.691  98.204  1.00  0.00           H  
ATOM   1445  HG  SER A 186     113.187 151.695  96.658  1.00  0.00           H  
ATOM   1446  N   PHE A 187     111.220 151.836  99.819  1.00  0.00           N  
ATOM   1447  CA  PHE A 187     111.113 151.142 101.068  1.00  0.00           C  
ATOM   1448  C   PHE A 187     112.151 150.095 101.133  1.00  0.00           C  
ATOM   1449  O   PHE A 187     112.263 149.231 100.266  1.00  0.00           O  
ATOM   1450  CB  PHE A 187     109.729 150.513 101.238  1.00  0.00           C  
ATOM   1451  CG  PHE A 187     108.616 151.516 101.339  1.00  0.00           C  
ATOM   1452  CD1 PHE A 187     107.949 151.951 100.204  1.00  0.00           C  
ATOM   1453  CD2 PHE A 187     108.233 152.027 102.570  1.00  0.00           C  
ATOM   1454  CE1 PHE A 187     106.924 152.874 100.296  1.00  0.00           C  
ATOM   1455  CE2 PHE A 187     107.209 152.949 102.666  1.00  0.00           C  
ATOM   1456  CZ  PHE A 187     106.554 153.373 101.527  1.00  0.00           C  
ATOM   1457  H   PHE A 187     110.816 151.423  98.991  1.00  0.00           H  
ATOM   1458  HA  PHE A 187     111.325 151.845 101.875  1.00  0.00           H  
ATOM   1459 1HB  PHE A 187     109.521 149.859 100.392  1.00  0.00           H  
ATOM   1460 2HB  PHE A 187     109.716 149.898 102.137  1.00  0.00           H  
ATOM   1461  HD1 PHE A 187     108.241 151.555  99.230  1.00  0.00           H  
ATOM   1462  HD2 PHE A 187     108.751 151.693 103.470  1.00  0.00           H  
ATOM   1463  HE1 PHE A 187     106.409 153.207  99.395  1.00  0.00           H  
ATOM   1464  HE2 PHE A 187     106.918 153.343 103.639  1.00  0.00           H  
ATOM   1465  HZ  PHE A 187     105.747 154.101 101.600  1.00  0.00           H  
ATOM   1466  N   ILE A 188     112.948 150.175 102.206  1.00  0.00           N  
ATOM   1467  CA  ILE A 188     114.014 149.259 102.418  1.00  0.00           C  
ATOM   1468  C   ILE A 188     113.405 147.983 102.901  1.00  0.00           C  
ATOM   1469  O   ILE A 188     112.609 147.950 103.839  1.00  0.00           O  
ATOM   1470  CB  ILE A 188     115.037 149.794 103.437  1.00  0.00           C  
ATOM   1471  CG1 ILE A 188     115.734 151.042 102.889  1.00  0.00           C  
ATOM   1472  CG2 ILE A 188     116.056 148.718 103.781  1.00  0.00           C  
ATOM   1473  CD1 ILE A 188     116.618 151.740 103.898  1.00  0.00           C  
ATOM   1474  H   ILE A 188     112.786 150.906 102.883  1.00  0.00           H  
ATOM   1475  HA  ILE A 188     114.549 149.128 101.479  1.00  0.00           H  
ATOM   1476  HB  ILE A 188     114.520 150.096 104.348  1.00  0.00           H  
ATOM   1477 1HG1 ILE A 188     116.346 150.769 102.030  1.00  0.00           H  
ATOM   1478 2HG1 ILE A 188     114.985 151.754 102.543  1.00  0.00           H  
ATOM   1479 1HG2 ILE A 188     116.772 149.113 104.502  1.00  0.00           H  
ATOM   1480 2HG2 ILE A 188     115.546 147.858 104.211  1.00  0.00           H  
ATOM   1481 3HG2 ILE A 188     116.583 148.413 102.877  1.00  0.00           H  
ATOM   1482 1HD1 ILE A 188     117.076 152.614 103.436  1.00  0.00           H  
ATOM   1483 2HD1 ILE A 188     116.017 152.054 104.752  1.00  0.00           H  
ATOM   1484 3HD1 ILE A 188     117.397 151.057 104.233  1.00  0.00           H  
ATOM   1485  N   TYR A 189     113.763 146.884 102.219  1.00  0.00           N  
ATOM   1486  CA  TYR A 189     113.146 145.600 102.410  1.00  0.00           C  
ATOM   1487  C   TYR A 189     111.683 145.704 102.125  1.00  0.00           C  
ATOM   1488  O   TYR A 189     110.902 144.857 102.561  1.00  0.00           O  
ATOM   1489  CB  TYR A 189     113.384 145.081 103.830  1.00  0.00           C  
ATOM   1490  CG  TYR A 189     114.745 144.453 104.031  1.00  0.00           C  
ATOM   1491  CD1 TYR A 189     115.690 145.085 104.826  1.00  0.00           C  
ATOM   1492  CD2 TYR A 189     115.048 143.245 103.420  1.00  0.00           C  
ATOM   1493  CE1 TYR A 189     116.933 144.511 105.009  1.00  0.00           C  
ATOM   1494  CE2 TYR A 189     116.291 142.671 103.604  1.00  0.00           C  
ATOM   1495  CZ  TYR A 189     117.231 143.300 104.395  1.00  0.00           C  
ATOM   1496  OH  TYR A 189     118.469 142.728 104.577  1.00  0.00           O  
ATOM   1497  H   TYR A 189     114.503 146.979 101.539  1.00  0.00           H  
ATOM   1498  HA  TYR A 189     113.634 144.881 101.751  1.00  0.00           H  
ATOM   1499 1HB  TYR A 189     113.280 145.903 104.540  1.00  0.00           H  
ATOM   1500 2HB  TYR A 189     112.626 144.338 104.077  1.00  0.00           H  
ATOM   1501  HD1 TYR A 189     115.452 146.034 105.306  1.00  0.00           H  
ATOM   1502  HD2 TYR A 189     114.306 142.749 102.795  1.00  0.00           H  
ATOM   1503  HE1 TYR A 189     117.675 145.007 105.634  1.00  0.00           H  
ATOM   1504  HE2 TYR A 189     116.530 141.722 103.123  1.00  0.00           H  
ATOM   1505  HH  TYR A 189     118.406 141.780 104.439  1.00  0.00           H  
ATOM   1506  N   TYR A 190     111.308 146.720 101.323  1.00  0.00           N  
ATOM   1507  CA  TYR A 190     109.979 146.999 100.865  1.00  0.00           C  
ATOM   1508  C   TYR A 190     109.109 147.310 102.031  1.00  0.00           C  
ATOM   1509  O   TYR A 190     107.892 147.181 101.954  1.00  0.00           O  
ATOM   1510  CB  TYR A 190     109.412 145.822 100.068  1.00  0.00           C  
ATOM   1511  CG  TYR A 190     110.434 145.125  99.197  1.00  0.00           C  
ATOM   1512  CD1 TYR A 190     110.654 143.763  99.341  1.00  0.00           C  
ATOM   1513  CD2 TYR A 190     111.150 145.848  98.255  1.00  0.00           C  
ATOM   1514  CE1 TYR A 190     111.587 143.126  98.546  1.00  0.00           C  
ATOM   1515  CE2 TYR A 190     112.083 145.211  97.460  1.00  0.00           C  
ATOM   1516  CZ  TYR A 190     112.302 143.856  97.603  1.00  0.00           C  
ATOM   1517  OH  TYR A 190     113.232 143.222  96.811  1.00  0.00           O  
ATOM   1518  H   TYR A 190     112.065 147.325 101.037  1.00  0.00           H  
ATOM   1519  HA  TYR A 190     110.025 147.820 100.148  1.00  0.00           H  
ATOM   1520 1HB  TYR A 190     108.992 145.086 100.755  1.00  0.00           H  
ATOM   1521 2HB  TYR A 190     108.602 146.172  99.429  1.00  0.00           H  
ATOM   1522  HD1 TYR A 190     110.090 143.195 100.081  1.00  0.00           H  
ATOM   1523  HD2 TYR A 190     110.978 146.918  98.143  1.00  0.00           H  
ATOM   1524  HE1 TYR A 190     111.760 142.056  98.658  1.00  0.00           H  
ATOM   1525  HE2 TYR A 190     112.647 145.780  96.720  1.00  0.00           H  
ATOM   1526  HH  TYR A 190     112.787 142.803  96.070  1.00  0.00           H  
ATOM   1527  N   GLU A 191     109.703 147.697 103.162  1.00  0.00           N  
ATOM   1528  CA  GLU A 191     108.945 148.024 104.329  1.00  0.00           C  
ATOM   1529  C   GLU A 191     109.354 149.351 104.908  1.00  0.00           C  
ATOM   1530  O   GLU A 191     108.506 150.052 105.456  1.00  0.00           O  
ATOM   1531  CB  GLU A 191     109.104 146.926 105.383  1.00  0.00           C  
ATOM   1532  CG  GLU A 191     108.704 145.536 104.909  1.00  0.00           C  
ATOM   1533  CD  GLU A 191     107.285 145.472 104.417  1.00  0.00           C  
ATOM   1534  OE1 GLU A 191     106.543 146.389 104.678  1.00  0.00           O  
ATOM   1535  OE2 GLU A 191     106.941 144.505 103.779  1.00  0.00           O  
ATOM   1536  H   GLU A 191     110.711 147.759 103.197  1.00  0.00           H  
ATOM   1537  HA  GLU A 191     107.891 148.066 104.056  1.00  0.00           H  
ATOM   1538 1HB  GLU A 191     110.143 146.882 105.709  1.00  0.00           H  
ATOM   1539 2HB  GLU A 191     108.497 147.169 106.256  1.00  0.00           H  
ATOM   1540 1HG  GLU A 191     109.370 145.234 104.101  1.00  0.00           H  
ATOM   1541 2HG  GLU A 191     108.831 144.833 105.731  1.00  0.00           H  
ATOM   1542  N   ASN A 192     110.656 149.728 104.819  1.00  0.00           N  
ATOM   1543  CA  ASN A 192     111.104 150.888 105.561  1.00  0.00           C  
ATOM   1544  C   ASN A 192     111.452 152.061 104.694  1.00  0.00           C  
ATOM   1545  O   ASN A 192     112.470 152.090 104.011  1.00  0.00           O  
ATOM   1546  CB  ASN A 192     112.293 150.523 106.431  1.00  0.00           C  
ATOM   1547  CG  ASN A 192     111.971 149.440 107.424  1.00  0.00           C  
ATOM   1548  OD1 ASN A 192     111.260 149.674 108.408  1.00  0.00           O  
ATOM   1549  ND2 ASN A 192     112.481 148.259 107.185  1.00  0.00           N  
ATOM   1550  H   ASN A 192     111.319 149.222 104.250  1.00  0.00           H  
ATOM   1551  HA  ASN A 192     110.327 151.163 106.275  1.00  0.00           H  
ATOM   1552 1HB  ASN A 192     113.117 150.187 105.800  1.00  0.00           H  
ATOM   1553 2HB  ASN A 192     112.633 151.406 106.972  1.00  0.00           H  
ATOM   1554 1HD2 ASN A 192     112.301 147.500 107.812  1.00  0.00           H  
ATOM   1555 2HD2 ASN A 192     113.051 148.114 106.377  1.00  0.00           H  
ATOM   1556  N   MET A 193     110.639 153.123 104.770  1.00  0.00           N  
ATOM   1557  CA  MET A 193     110.834 154.268 103.940  1.00  0.00           C  
ATOM   1558  C   MET A 193     112.112 154.959 104.245  1.00  0.00           C  
ATOM   1559  O   MET A 193     112.362 155.335 105.386  1.00  0.00           O  
ATOM   1560  CB  MET A 193     109.662 155.236 104.094  1.00  0.00           C  
ATOM   1561  CG  MET A 193     109.726 156.453 103.182  1.00  0.00           C  
ATOM   1562  SD  MET A 193     108.399 157.632 103.501  1.00  0.00           S  
ATOM   1563  CE  MET A 193     106.959 156.611 103.199  1.00  0.00           C  
ATOM   1564  H   MET A 193     109.872 153.117 105.427  1.00  0.00           H  
ATOM   1565  HA  MET A 193     110.806 153.948 102.898  1.00  0.00           H  
ATOM   1566 1HB  MET A 193     108.729 154.713 103.888  1.00  0.00           H  
ATOM   1567 2HB  MET A 193     109.617 155.592 105.124  1.00  0.00           H  
ATOM   1568 1HG  MET A 193     110.680 156.961 103.320  1.00  0.00           H  
ATOM   1569 2HG  MET A 193     109.659 156.132 102.142  1.00  0.00           H  
ATOM   1570 1HE  MET A 193     106.056 157.200 103.357  1.00  0.00           H  
ATOM   1571 2HE  MET A 193     106.981 156.246 102.172  1.00  0.00           H  
ATOM   1572 3HE  MET A 193     106.964 155.763 103.886  1.00  0.00           H  
ATOM   1573  N   LEU A 194     112.968 155.126 103.214  1.00  0.00           N  
ATOM   1574  CA  LEU A 194     114.157 155.896 103.430  1.00  0.00           C  
ATOM   1575  C   LEU A 194     113.610 157.292 103.504  1.00  0.00           C  
ATOM   1576  O   LEU A 194     113.029 157.758 102.532  1.00  0.00           O  
ATOM   1577  CB  LEU A 194     115.180 155.737 102.299  1.00  0.00           C  
ATOM   1578  CG  LEU A 194     116.500 156.497 102.484  1.00  0.00           C  
ATOM   1579  CD1 LEU A 194     117.229 155.959 103.708  1.00  0.00           C  
ATOM   1580  CD2 LEU A 194     117.351 156.348 101.231  1.00  0.00           C  
ATOM   1581  H   LEU A 194     112.799 154.728 102.302  1.00  0.00           H  
ATOM   1582  HA  LEU A 194     114.692 155.475 104.281  1.00  0.00           H  
ATOM   1583 1HB  LEU A 194     115.418 154.680 102.192  1.00  0.00           H  
ATOM   1584 2HB  LEU A 194     114.727 156.082 101.369  1.00  0.00           H  
ATOM   1585  HG  LEU A 194     116.291 157.553 102.658  1.00  0.00           H  
ATOM   1586 1HD1 LEU A 194     118.167 156.498 103.839  1.00  0.00           H  
ATOM   1587 2HD1 LEU A 194     116.605 156.095 104.592  1.00  0.00           H  
ATOM   1588 3HD1 LEU A 194     117.437 154.898 103.570  1.00  0.00           H  
ATOM   1589 1HD2 LEU A 194     118.289 156.889 101.363  1.00  0.00           H  
ATOM   1590 2HD2 LEU A 194     117.562 155.293 101.058  1.00  0.00           H  
ATOM   1591 3HD2 LEU A 194     116.814 156.757 100.376  1.00  0.00           H  
ATOM   1592  N   LEU A 195     113.753 158.004 104.642  1.00  0.00           N  
ATOM   1593  CA  LEU A 195     113.142 159.303 104.734  1.00  0.00           C  
ATOM   1594  C   LEU A 195     114.066 160.297 104.126  1.00  0.00           C  
ATOM   1595  O   LEU A 195     115.288 160.188 104.222  1.00  0.00           O  
ATOM   1596  CB  LEU A 195     112.846 159.677 106.192  1.00  0.00           C  
ATOM   1597  CG  LEU A 195     111.848 158.770 106.922  1.00  0.00           C  
ATOM   1598  CD1 LEU A 195     111.751 159.192 108.382  1.00  0.00           C  
ATOM   1599  CD2 LEU A 195     110.492 158.852 106.237  1.00  0.00           C  
ATOM   1600  H   LEU A 195     114.277 157.650 105.429  1.00  0.00           H  
ATOM   1601  HA  LEU A 195     112.227 159.298 104.143  1.00  0.00           H  
ATOM   1602 1HB  LEU A 195     113.781 159.659 106.751  1.00  0.00           H  
ATOM   1603 2HB  LEU A 195     112.451 160.692 106.217  1.00  0.00           H  
ATOM   1604  HG  LEU A 195     112.206 157.740 106.896  1.00  0.00           H  
ATOM   1605 1HD1 LEU A 195     111.042 158.547 108.901  1.00  0.00           H  
ATOM   1606 2HD1 LEU A 195     112.730 159.105 108.852  1.00  0.00           H  
ATOM   1607 3HD1 LEU A 195     111.411 160.225 108.440  1.00  0.00           H  
ATOM   1608 1HD2 LEU A 195     109.783 158.206 106.756  1.00  0.00           H  
ATOM   1609 2HD2 LEU A 195     110.133 159.881 106.264  1.00  0.00           H  
ATOM   1610 3HD2 LEU A 195     110.587 158.528 105.201  1.00  0.00           H  
ATOM   1611  N   GLY A 196     113.473 161.284 103.430  1.00  0.00           N  
ATOM   1612  CA  GLY A 196     114.263 162.320 102.837  1.00  0.00           C  
ATOM   1613  C   GLY A 196     115.336 161.714 101.976  1.00  0.00           C  
ATOM   1614  O   GLY A 196     115.059 160.834 101.164  1.00  0.00           O  
ATOM   1615  H   GLY A 196     112.469 161.305 103.318  1.00  0.00           H  
ATOM   1616 1HA  GLY A 196     113.623 162.972 102.243  1.00  0.00           H  
ATOM   1617 2HA  GLY A 196     114.706 162.933 103.621  1.00  0.00           H  
ATOM   1618  N   VAL A 197     116.593 162.208 102.097  1.00  0.00           N  
ATOM   1619  CA  VAL A 197     117.679 161.620 101.357  1.00  0.00           C  
ATOM   1620  C   VAL A 197     118.844 161.403 102.286  1.00  0.00           C  
ATOM   1621  O   VAL A 197     118.949 162.041 103.332  1.00  0.00           O  
ATOM   1622  CB  VAL A 197     118.104 162.529 100.188  1.00  0.00           C  
ATOM   1623  CG1 VAL A 197     116.953 162.711  99.209  1.00  0.00           C  
ATOM   1624  CG2 VAL A 197     118.575 163.873 100.722  1.00  0.00           C  
ATOM   1625  H   VAL A 197     116.781 162.992 102.706  1.00  0.00           H  
ATOM   1626  HA  VAL A 197     117.348 160.659 100.961  1.00  0.00           H  
ATOM   1627  HB  VAL A 197     118.916 162.049  99.642  1.00  0.00           H  
ATOM   1628 1HG1 VAL A 197     117.270 163.356  98.390  1.00  0.00           H  
ATOM   1629 2HG1 VAL A 197     116.656 161.740  98.813  1.00  0.00           H  
ATOM   1630 3HG1 VAL A 197     116.107 163.168  99.723  1.00  0.00           H  
ATOM   1631 1HG2 VAL A 197     118.874 164.511  99.890  1.00  0.00           H  
ATOM   1632 2HG2 VAL A 197     117.764 164.351 101.272  1.00  0.00           H  
ATOM   1633 3HG2 VAL A 197     119.425 163.723 101.387  1.00  0.00           H  
ATOM   1634  N   PRO A 198     119.720 160.492 101.936  1.00  0.00           N  
ATOM   1635  CA  PRO A 198     120.881 160.269 102.755  1.00  0.00           C  
ATOM   1636  C   PRO A 198     121.883 161.355 102.601  1.00  0.00           C  
ATOM   1637  O   PRO A 198     121.955 161.970 101.540  1.00  0.00           O  
ATOM   1638  CB  PRO A 198     121.423 158.934 102.232  1.00  0.00           C  
ATOM   1639  CG  PRO A 198     121.033 158.920 100.793  1.00  0.00           C  
ATOM   1640  CD  PRO A 198     119.685 159.588 100.764  1.00  0.00           C  
ATOM   1641  HA  PRO A 198     120.580 160.251 103.813  1.00  0.00           H  
ATOM   1642 1HB  PRO A 198     122.512 158.886 102.380  1.00  0.00           H  
ATOM   1643 2HB  PRO A 198     120.984 158.102 102.801  1.00  0.00           H  
ATOM   1644 1HG  PRO A 198     121.784 159.455 100.191  1.00  0.00           H  
ATOM   1645 2HG  PRO A 198     121.003 157.887 100.418  1.00  0.00           H  
ATOM   1646 1HD  PRO A 198     119.573 160.150  99.824  1.00  0.00           H  
ATOM   1647 2HD  PRO A 198     118.896 158.827 100.856  1.00  0.00           H  
ATOM   1648  N   ARG A 199     122.653 161.627 103.665  1.00  0.00           N  
ATOM   1649  CA  ARG A 199     123.594 162.692 103.562  1.00  0.00           C  
ATOM   1650  C   ARG A 199     124.933 162.125 103.901  1.00  0.00           C  
ATOM   1651  O   ARG A 199     125.097 161.448 104.914  1.00  0.00           O  
ATOM   1652  CB  ARG A 199     123.249 163.839 104.500  1.00  0.00           C  
ATOM   1653  CG  ARG A 199     124.247 164.985 104.503  1.00  0.00           C  
ATOM   1654  CD  ARG A 199     123.788 166.112 105.355  1.00  0.00           C  
ATOM   1655  NE  ARG A 199     122.572 166.720 104.840  1.00  0.00           N  
ATOM   1656  CZ  ARG A 199     121.381 166.699 105.470  1.00  0.00           C  
ATOM   1657  NH1 ARG A 199     121.263 166.099 106.634  1.00  0.00           N  
ATOM   1658  NH2 ARG A 199     120.331 167.282 104.918  1.00  0.00           N  
ATOM   1659  H   ARG A 199     122.590 161.107 104.528  1.00  0.00           H  
ATOM   1660  HA  ARG A 199     123.557 163.090 102.548  1.00  0.00           H  
ATOM   1661 1HB  ARG A 199     122.277 164.250 104.229  1.00  0.00           H  
ATOM   1662 2HB  ARG A 199     123.173 163.465 105.521  1.00  0.00           H  
ATOM   1663 1HG  ARG A 199     125.205 164.632 104.888  1.00  0.00           H  
ATOM   1664 2HG  ARG A 199     124.381 165.355 103.486  1.00  0.00           H  
ATOM   1665 1HD  ARG A 199     123.588 165.748 106.363  1.00  0.00           H  
ATOM   1666 2HD  ARG A 199     124.563 166.878 105.393  1.00  0.00           H  
ATOM   1667  HE  ARG A 199     122.623 167.191 103.947  1.00  0.00           H  
ATOM   1668 1HH1 ARG A 199     122.065 165.653 107.056  1.00  0.00           H  
ATOM   1669 2HH1 ARG A 199     120.370 166.083 107.106  1.00  0.00           H  
ATOM   1670 1HH2 ARG A 199     120.422 167.744 104.023  1.00  0.00           H  
ATOM   1671 2HH2 ARG A 199     119.439 167.267 105.389  1.00  0.00           H  
ATOM   1672  N   LEU A 200     125.930 162.387 103.035  1.00  0.00           N  
ATOM   1673  CA  LEU A 200     127.274 161.938 103.264  1.00  0.00           C  
ATOM   1674  C   LEU A 200     128.024 163.138 103.748  1.00  0.00           C  
ATOM   1675  O   LEU A 200     127.962 164.199 103.130  1.00  0.00           O  
ATOM   1676  CB  LEU A 200     127.910 161.369 101.990  1.00  0.00           C  
ATOM   1677  CG  LEU A 200     129.367 160.906 102.123  1.00  0.00           C  
ATOM   1678  CD1 LEU A 200     129.440 159.730 103.087  1.00  0.00           C  
ATOM   1679  CD2 LEU A 200     129.905 160.524 100.752  1.00  0.00           C  
ATOM   1680  H   LEU A 200     125.724 162.915 102.199  1.00  0.00           H  
ATOM   1681  HA  LEU A 200     127.248 161.122 103.985  1.00  0.00           H  
ATOM   1682 1HB  LEU A 200     127.320 160.515 101.659  1.00  0.00           H  
ATOM   1683 2HB  LEU A 200     127.874 162.132 101.213  1.00  0.00           H  
ATOM   1684  HG  LEU A 200     129.969 161.715 102.537  1.00  0.00           H  
ATOM   1685 1HD1 LEU A 200     130.475 159.401 103.181  1.00  0.00           H  
ATOM   1686 2HD1 LEU A 200     129.067 160.036 104.064  1.00  0.00           H  
ATOM   1687 3HD1 LEU A 200     128.833 158.909 102.706  1.00  0.00           H  
ATOM   1688 1HD2 LEU A 200     130.941 160.196 100.846  1.00  0.00           H  
ATOM   1689 2HD2 LEU A 200     129.304 159.714 100.337  1.00  0.00           H  
ATOM   1690 3HD2 LEU A 200     129.857 161.388 100.089  1.00  0.00           H  
ATOM   1691  N   ARG A 201     128.735 163.004 104.886  1.00  0.00           N  
ATOM   1692  CA  ARG A 201     129.409 164.133 105.461  1.00  0.00           C  
ATOM   1693  C   ARG A 201     130.744 163.671 105.955  1.00  0.00           C  
ATOM   1694  O   ARG A 201     130.901 162.528 106.368  1.00  0.00           O  
ATOM   1695  CB  ARG A 201     128.608 164.738 106.605  1.00  0.00           C  
ATOM   1696  CG  ARG A 201     128.393 163.814 107.794  1.00  0.00           C  
ATOM   1697  CD  ARG A 201     127.360 164.344 108.720  1.00  0.00           C  
ATOM   1698  NE  ARG A 201     127.813 165.541 109.411  1.00  0.00           N  
ATOM   1699  CZ  ARG A 201     127.109 166.190 110.359  1.00  0.00           C  
ATOM   1700  NH1 ARG A 201     125.924 165.748 110.716  1.00  0.00           N  
ATOM   1701  NH2 ARG A 201     127.610 167.272 110.929  1.00  0.00           N  
ATOM   1702  H   ARG A 201     128.800 162.107 105.345  1.00  0.00           H  
ATOM   1703  HA  ARG A 201     129.504 164.905 104.698  1.00  0.00           H  
ATOM   1704 1HB  ARG A 201     129.113 165.632 106.969  1.00  0.00           H  
ATOM   1705 2HB  ARG A 201     127.626 165.042 106.241  1.00  0.00           H  
ATOM   1706 1HG  ARG A 201     128.067 162.836 107.440  1.00  0.00           H  
ATOM   1707 2HG  ARG A 201     129.327 163.708 108.346  1.00  0.00           H  
ATOM   1708 1HD  ARG A 201     126.461 164.595 108.158  1.00  0.00           H  
ATOM   1709 2HD  ARG A 201     127.121 163.589 109.468  1.00  0.00           H  
ATOM   1710  HE  ARG A 201     128.721 165.911 109.163  1.00  0.00           H  
ATOM   1711 1HH1 ARG A 201     125.541 164.921 110.280  1.00  0.00           H  
ATOM   1712 2HH1 ARG A 201     125.396 166.235 111.426  1.00  0.00           H  
ATOM   1713 1HH2 ARG A 201     128.521 167.612 110.654  1.00  0.00           H  
ATOM   1714 2HH2 ARG A 201     127.083 167.759 111.638  1.00  0.00           H  
ATOM   1715  N   GLN A 202     131.761 164.551 105.903  1.00  0.00           N  
ATOM   1716  CA  GLN A 202     133.084 164.201 106.341  1.00  0.00           C  
ATOM   1717  C   GLN A 202     133.578 165.315 107.208  1.00  0.00           C  
ATOM   1718  O   GLN A 202     133.240 166.478 106.997  1.00  0.00           O  
ATOM   1719  CB  GLN A 202     134.029 163.972 105.159  1.00  0.00           C  
ATOM   1720  CG  GLN A 202     133.622 162.824 104.250  1.00  0.00           C  
ATOM   1721  CD  GLN A 202     134.688 162.494 103.222  1.00  0.00           C  
ATOM   1722  OE1 GLN A 202     135.439 163.369 102.784  1.00  0.00           O  
ATOM   1723  NE2 GLN A 202     134.759 161.226 102.832  1.00  0.00           N  
ATOM   1724  H   GLN A 202     131.591 165.481 105.547  1.00  0.00           H  
ATOM   1725  HA  GLN A 202     133.046 163.213 106.800  1.00  0.00           H  
ATOM   1726 1HB  GLN A 202     134.082 164.877 104.554  1.00  0.00           H  
ATOM   1727 2HB  GLN A 202     135.033 163.767 105.529  1.00  0.00           H  
ATOM   1728 1HG  GLN A 202     133.447 161.937 104.858  1.00  0.00           H  
ATOM   1729 2HG  GLN A 202     132.710 163.100 103.720  1.00  0.00           H  
ATOM   1730 1HE2 GLN A 202     135.442 160.948 102.155  1.00  0.00           H  
ATOM   1731 2HE2 GLN A 202     134.129 160.549 103.213  1.00  0.00           H  
ATOM   1732  N   LEU A 203     134.407 164.959 108.208  1.00  0.00           N  
ATOM   1733  CA  LEU A 203     135.059 165.898 109.069  1.00  0.00           C  
ATOM   1734  C   LEU A 203     136.528 165.829 108.746  1.00  0.00           C  
ATOM   1735  O   LEU A 203     137.123 164.751 108.799  1.00  0.00           O  
ATOM   1736  CB  LEU A 203     134.805 165.570 110.546  1.00  0.00           C  
ATOM   1737  CG  LEU A 203     133.342 165.639 111.001  1.00  0.00           C  
ATOM   1738  CD1 LEU A 203     133.252 165.291 112.481  1.00  0.00           C  
ATOM   1739  CD2 LEU A 203     132.792 167.032 110.733  1.00  0.00           C  
ATOM   1740  H   LEU A 203     134.567 163.972 108.345  1.00  0.00           H  
ATOM   1741  HA  LEU A 203     134.643 166.887 108.880  1.00  0.00           H  
ATOM   1742 1HB  LEU A 203     135.167 164.563 110.745  1.00  0.00           H  
ATOM   1743 2HB  LEU A 203     135.376 166.267 111.160  1.00  0.00           H  
ATOM   1744  HG  LEU A 203     132.754 164.905 110.449  1.00  0.00           H  
ATOM   1745 1HD1 LEU A 203     132.213 165.340 112.804  1.00  0.00           H  
ATOM   1746 2HD1 LEU A 203     133.634 164.283 112.641  1.00  0.00           H  
ATOM   1747 3HD1 LEU A 203     133.845 166.000 113.058  1.00  0.00           H  
ATOM   1748 1HD2 LEU A 203     131.751 167.081 111.056  1.00  0.00           H  
ATOM   1749 2HD2 LEU A 203     133.378 167.767 111.285  1.00  0.00           H  
ATOM   1750 3HD2 LEU A 203     132.851 167.248 109.666  1.00  0.00           H  
ATOM   1751  N   LYS A 204     137.151 166.986 108.406  1.00  0.00           N  
ATOM   1752  CA  LYS A 204     138.540 166.996 108.034  1.00  0.00           C  
ATOM   1753  C   LYS A 204     139.346 167.692 109.077  1.00  0.00           C  
ATOM   1754  O   LYS A 204     138.916 168.685 109.665  1.00  0.00           O  
ATOM   1755  CB  LYS A 204     138.738 167.671 106.676  1.00  0.00           C  
ATOM   1756  CG  LYS A 204     140.187 167.735 106.210  1.00  0.00           C  
ATOM   1757  CD  LYS A 204     140.312 168.484 104.892  1.00  0.00           C  
ATOM   1758  CE  LYS A 204     141.765 168.606 104.459  1.00  0.00           C  
ATOM   1759  NZ  LYS A 204     141.933 169.571 103.339  1.00  0.00           N  
ATOM   1760  H   LYS A 204     136.636 167.855 108.412  1.00  0.00           H  
ATOM   1761  HA  LYS A 204     138.868 165.966 107.889  1.00  0.00           H  
ATOM   1762 1HB  LYS A 204     138.166 167.137 105.917  1.00  0.00           H  
ATOM   1763 2HB  LYS A 204     138.356 168.691 106.717  1.00  0.00           H  
ATOM   1764 1HG  LYS A 204     140.790 168.241 106.965  1.00  0.00           H  
ATOM   1765 2HG  LYS A 204     140.572 166.724 106.081  1.00  0.00           H  
ATOM   1766 1HD  LYS A 204     139.754 167.956 104.118  1.00  0.00           H  
ATOM   1767 2HD  LYS A 204     139.890 169.484 105.001  1.00  0.00           H  
ATOM   1768 1HE  LYS A 204     142.369 168.938 105.302  1.00  0.00           H  
ATOM   1769 2HE  LYS A 204     142.133 167.631 104.139  1.00  0.00           H  
ATOM   1770 1HZ  LYS A 204     142.909 169.623 103.082  1.00  0.00           H  
ATOM   1771 2HZ  LYS A 204     141.391 169.263 102.544  1.00  0.00           H  
ATOM   1772 3HZ  LYS A 204     141.614 170.484 103.630  1.00  0.00           H  
ATOM   1773  N   VAL A 205     140.570 167.169 109.285  1.00  0.00           N  
ATOM   1774  CA  VAL A 205     141.540 167.693 110.196  1.00  0.00           C  
ATOM   1775  C   VAL A 205     142.576 168.473 109.436  1.00  0.00           C  
ATOM   1776  O   VAL A 205     143.046 168.046 108.382  1.00  0.00           O  
ATOM   1777  CB  VAL A 205     142.215 166.555 110.985  1.00  0.00           C  
ATOM   1778  CG1 VAL A 205     143.341 167.101 111.849  1.00  0.00           C  
ATOM   1779  CG2 VAL A 205     141.182 165.832 111.836  1.00  0.00           C  
ATOM   1780  H   VAL A 205     140.796 166.346 108.746  1.00  0.00           H  
ATOM   1781  HA  VAL A 205     141.021 168.289 110.949  1.00  0.00           H  
ATOM   1782  HB  VAL A 205     142.662 165.853 110.280  1.00  0.00           H  
ATOM   1783 1HG1 VAL A 205     143.807 166.283 112.399  1.00  0.00           H  
ATOM   1784 2HG1 VAL A 205     144.086 167.583 111.216  1.00  0.00           H  
ATOM   1785 3HG1 VAL A 205     142.938 167.828 112.555  1.00  0.00           H  
ATOM   1786 1HG2 VAL A 205     141.666 165.028 112.390  1.00  0.00           H  
ATOM   1787 2HG2 VAL A 205     140.731 166.536 112.536  1.00  0.00           H  
ATOM   1788 3HG2 VAL A 205     140.408 165.414 111.193  1.00  0.00           H  
ATOM   1789  N   ARG A 206     142.968 169.643 109.994  1.00  0.00           N  
ATOM   1790  CA  ARG A 206     143.807 170.608 109.331  1.00  0.00           C  
ATOM   1791  C   ARG A 206     145.201 170.081 109.294  1.00  0.00           C  
ATOM   1792  O   ARG A 206     145.575 169.211 110.075  1.00  0.00           O  
ATOM   1793  CB  ARG A 206     143.783 171.951 110.045  1.00  0.00           C  
ATOM   1794  CG  ARG A 206     144.441 171.959 111.416  1.00  0.00           C  
ATOM   1795  CD  ARG A 206     144.296 173.276 112.088  1.00  0.00           C  
ATOM   1796  NE  ARG A 206     142.912 173.558 112.433  1.00  0.00           N  
ATOM   1797  CZ  ARG A 206     142.493 174.673 113.063  1.00  0.00           C  
ATOM   1798  NH1 ARG A 206     143.360 175.599 113.408  1.00  0.00           N  
ATOM   1799  NH2 ARG A 206     141.210 174.837 113.333  1.00  0.00           N  
ATOM   1800  H   ARG A 206     142.644 169.834 110.932  1.00  0.00           H  
ATOM   1801  HA  ARG A 206     143.429 170.757 108.319  1.00  0.00           H  
ATOM   1802 1HB  ARG A 206     144.287 172.698 109.433  1.00  0.00           H  
ATOM   1803 2HB  ARG A 206     142.750 172.277 110.174  1.00  0.00           H  
ATOM   1804 1HG  ARG A 206     143.979 171.200 112.046  1.00  0.00           H  
ATOM   1805 2HG  ARG A 206     145.505 171.744 111.310  1.00  0.00           H  
ATOM   1806 1HD  ARG A 206     144.884 173.283 113.005  1.00  0.00           H  
ATOM   1807 2HD  ARG A 206     144.649 174.064 111.424  1.00  0.00           H  
ATOM   1808  HE  ARG A 206     142.215 172.870 112.183  1.00  0.00           H  
ATOM   1809 1HH1 ARG A 206     144.341 175.474 113.202  1.00  0.00           H  
ATOM   1810 2HH1 ARG A 206     143.046 176.434 113.880  1.00  0.00           H  
ATOM   1811 1HH2 ARG A 206     140.542 174.126 113.067  1.00  0.00           H  
ATOM   1812 2HH2 ARG A 206     140.896 175.672 113.804  1.00  0.00           H  
ATOM   1813  N   ASN A 207     145.995 170.568 108.325  1.00  0.00           N  
ATOM   1814  CA  ASN A 207     147.358 170.151 108.202  1.00  0.00           C  
ATOM   1815  C   ASN A 207     148.179 170.542 109.396  1.00  0.00           C  
ATOM   1816  O   ASN A 207     149.129 169.847 109.753  1.00  0.00           O  
ATOM   1817  CB  ASN A 207     147.967 170.715 106.931  1.00  0.00           C  
ATOM   1818  CG  ASN A 207     147.450 170.037 105.693  1.00  0.00           C  
ATOM   1819  OD1 ASN A 207     147.116 168.847 105.715  1.00  0.00           O  
ATOM   1820  ND2 ASN A 207     147.377 170.772 104.612  1.00  0.00           N  
ATOM   1821  H   ASN A 207     145.626 171.242 107.670  1.00  0.00           H  
ATOM   1822  HA  ASN A 207     147.379 169.065 108.090  1.00  0.00           H  
ATOM   1823 1HB  ASN A 207     147.750 171.782 106.866  1.00  0.00           H  
ATOM   1824 2HB  ASN A 207     149.051 170.603 106.967  1.00  0.00           H  
ATOM   1825 1HD2 ASN A 207     147.041 170.374 103.758  1.00  0.00           H  
ATOM   1826 2HD2 ASN A 207     147.658 171.731 104.640  1.00  0.00           H  
ATOM   1827  N   ASP A 208     147.784 171.619 110.102  1.00  0.00           N  
ATOM   1828  CA  ASP A 208     148.613 172.087 111.175  1.00  0.00           C  
ATOM   1829  C   ASP A 208     148.335 171.319 112.416  1.00  0.00           C  
ATOM   1830  O   ASP A 208     148.896 171.604 113.472  1.00  0.00           O  
ATOM   1831  CB  ASP A 208     148.388 173.580 111.429  1.00  0.00           C  
ATOM   1832  CG  ASP A 208     148.860 174.455 110.276  1.00  0.00           C  
ATOM   1833  OD1 ASP A 208     149.727 174.030 109.550  1.00  0.00           O  
ATOM   1834  OD2 ASP A 208     148.350 175.540 110.133  1.00  0.00           O  
ATOM   1835  H   ASP A 208     146.923 172.105 109.897  1.00  0.00           H  
ATOM   1836  HA  ASP A 208     149.657 171.964 110.884  1.00  0.00           H  
ATOM   1837 1HB  ASP A 208     147.326 173.764 111.594  1.00  0.00           H  
ATOM   1838 2HB  ASP A 208     148.917 173.879 112.334  1.00  0.00           H  
ATOM   1839  N   SER A 209     147.480 170.293 112.322  1.00  0.00           N  
ATOM   1840  CA  SER A 209     147.255 169.481 113.472  1.00  0.00           C  
ATOM   1841  C   SER A 209     148.463 168.660 113.791  1.00  0.00           C  
ATOM   1842  O   SER A 209     148.597 168.174 114.914  1.00  0.00           O  
ATOM   1843  CB  SER A 209     146.058 168.576 113.247  1.00  0.00           C  
ATOM   1844  OG  SER A 209     146.333 167.616 112.265  1.00  0.00           O  
ATOM   1845  H   SER A 209     146.991 170.078 111.464  1.00  0.00           H  
ATOM   1846  HA  SER A 209     147.030 170.133 114.318  1.00  0.00           H  
ATOM   1847 1HB  SER A 209     145.796 168.080 114.181  1.00  0.00           H  
ATOM   1848 2HB  SER A 209     145.201 169.176 112.944  1.00  0.00           H  
ATOM   1849  HG  SER A 209     146.186 168.051 111.421  1.00  0.00           H  
ATOM   1850  N   CYS A 210     149.403 168.503 112.840  1.00  0.00           N  
ATOM   1851  CA  CYS A 210     150.516 167.676 113.196  1.00  0.00           C  
ATOM   1852  C   CYS A 210     151.736 167.889 112.453  1.00  0.00           C  
ATOM   1853  O   CYS A 210     151.802 167.880 111.225  1.00  0.00           O  
ATOM   1854  CB  CYS A 210     150.143 166.202 113.038  1.00  0.00           C  
ATOM   1855  SG  CYS A 210     151.438 165.053 113.560  1.00  0.00           S  
ATOM   1856  H   CYS A 210     149.375 168.919 111.919  1.00  0.00           H  
ATOM   1857  HA  CYS A 210     150.660 167.737 114.275  1.00  0.00           H  
ATOM   1858 1HB  CYS A 210     149.247 165.988 113.621  1.00  0.00           H  
ATOM   1859 2HB  CYS A 210     149.910 165.996 111.993  1.00  0.00           H  
ATOM   1860  HG  CYS A 210     150.616 164.131 114.052  1.00  0.00           H  
ATOM   1861  N   VAL A 211     152.738 167.918 113.365  1.00  0.00           N  
ATOM   1862  CA  VAL A 211     154.127 168.156 113.262  1.00  0.00           C  
ATOM   1863  C   VAL A 211     154.826 167.244 112.338  1.00  0.00           C  
ATOM   1864  O   VAL A 211     154.764 166.020 112.404  1.00  0.00           O  
ATOM   1865  CB  VAL A 211     154.775 168.038 114.654  1.00  0.00           C  
ATOM   1866  CG1 VAL A 211     156.289 168.143 114.547  1.00  0.00           C  
ATOM   1867  CG2 VAL A 211     154.224 169.116 115.575  1.00  0.00           C  
ATOM   1868  H   VAL A 211     152.338 167.721 114.272  1.00  0.00           H  
ATOM   1869  HA  VAL A 211     154.277 169.144 112.823  1.00  0.00           H  
ATOM   1870  HB  VAL A 211     154.549 167.055 115.067  1.00  0.00           H  
ATOM   1871 1HG1 VAL A 211     156.731 168.057 115.540  1.00  0.00           H  
ATOM   1872 2HG1 VAL A 211     156.665 167.340 113.913  1.00  0.00           H  
ATOM   1873 3HG1 VAL A 211     156.558 169.106 114.113  1.00  0.00           H  
ATOM   1874 1HG2 VAL A 211     154.686 169.026 116.557  1.00  0.00           H  
ATOM   1875 2HG2 VAL A 211     154.445 170.099 115.158  1.00  0.00           H  
ATOM   1876 3HG2 VAL A 211     153.144 168.997 115.669  1.00  0.00           H  
ATOM   1877  N   VAL A 212     155.566 167.874 111.428  1.00  0.00           N  
ATOM   1878  CA  VAL A 212     156.245 167.085 110.474  1.00  0.00           C  
ATOM   1879  C   VAL A 212     157.665 167.149 110.834  1.00  0.00           C  
ATOM   1880  O   VAL A 212     158.226 168.213 111.088  1.00  0.00           O  
ATOM   1881  CB  VAL A 212     156.028 167.606 109.040  1.00  0.00           C  
ATOM   1882  CG1 VAL A 212     156.798 166.753 108.042  1.00  0.00           C  
ATOM   1883  CG2 VAL A 212     154.543 167.613 108.712  1.00  0.00           C  
ATOM   1884  H   VAL A 212     155.660 168.880 111.391  1.00  0.00           H  
ATOM   1885  HA  VAL A 212     155.814 166.084 110.482  1.00  0.00           H  
ATOM   1886  HB  VAL A 212     156.422 168.620 108.968  1.00  0.00           H  
ATOM   1887 1HG1 VAL A 212     156.633 167.136 107.034  1.00  0.00           H  
ATOM   1888 2HG1 VAL A 212     157.862 166.792 108.275  1.00  0.00           H  
ATOM   1889 3HG1 VAL A 212     156.450 165.722 108.100  1.00  0.00           H  
ATOM   1890 1HG2 VAL A 212     154.397 167.983 107.697  1.00  0.00           H  
ATOM   1891 2HG2 VAL A 212     154.148 166.600 108.790  1.00  0.00           H  
ATOM   1892 3HG2 VAL A 212     154.018 168.262 109.413  1.00  0.00           H  
ATOM   1893  N   HIS A 213     158.271 165.972 110.922  1.00  0.00           N  
ATOM   1894  CA  HIS A 213     159.580 165.944 111.438  1.00  0.00           C  
ATOM   1895  C   HIS A 213     160.343 166.318 110.250  1.00  0.00           C  
ATOM   1896  O   HIS A 213     159.943 166.003 109.131  1.00  0.00           O  
ATOM   1897  CB  HIS A 213     159.997 164.576 111.987  1.00  0.00           C  
ATOM   1898  CG  HIS A 213     161.256 164.612 112.798  1.00  0.00           C  
ATOM   1899  ND1 HIS A 213     162.492 164.865 112.241  1.00  0.00           N  
ATOM   1900  CD2 HIS A 213     161.470 164.425 114.121  1.00  0.00           C  
ATOM   1901  CE1 HIS A 213     163.413 164.834 113.189  1.00  0.00           C  
ATOM   1902  NE2 HIS A 213     162.818 164.569 114.338  1.00  0.00           N  
ATOM   1903  H   HIS A 213     157.836 165.106 110.638  1.00  0.00           H  
ATOM   1904  HA  HIS A 213     159.638 166.582 112.319  1.00  0.00           H  
ATOM   1905 1HB  HIS A 213     159.199 164.177 112.614  1.00  0.00           H  
ATOM   1906 2HB  HIS A 213     160.143 163.881 111.161  1.00  0.00           H  
ATOM   1907  HD2 HIS A 213     160.714 164.202 114.874  1.00  0.00           H  
ATOM   1908  HE1 HIS A 213     164.480 165.000 113.046  1.00  0.00           H  
ATOM   1909  HE2 HIS A 213     163.276 164.484 115.234  1.00  0.00           H  
ATOM   1910  N   GLU A 214     161.439 167.038 110.461  1.00  0.00           N  
ATOM   1911  CA  GLU A 214     162.140 167.469 109.319  1.00  0.00           C  
ATOM   1912  C   GLU A 214     162.578 166.263 108.532  1.00  0.00           C  
ATOM   1913  O   GLU A 214     162.490 166.256 107.309  1.00  0.00           O  
ATOM   1914  CB  GLU A 214     163.344 168.326 109.718  1.00  0.00           C  
ATOM   1915  CG  GLU A 214     164.312 168.619 108.581  1.00  0.00           C  
ATOM   1916  CD  GLU A 214     163.678 169.388 107.456  1.00  0.00           C  
ATOM   1917  OE1 GLU A 214     162.603 169.904 107.646  1.00  0.00           O  
ATOM   1918  OE2 GLU A 214     164.270 169.461 106.405  1.00  0.00           O  
ATOM   1919  H   GLU A 214     161.788 167.286 111.376  1.00  0.00           H  
ATOM   1920  HA  GLU A 214     161.479 168.100 108.724  1.00  0.00           H  
ATOM   1921 1HB  GLU A 214     162.995 169.280 110.115  1.00  0.00           H  
ATOM   1922 2HB  GLU A 214     163.900 167.825 110.511  1.00  0.00           H  
ATOM   1923 1HG  GLU A 214     165.152 169.193 108.972  1.00  0.00           H  
ATOM   1924 2HG  GLU A 214     164.700 167.676 108.197  1.00  0.00           H  
ATOM   1925  N   ASP A 215     163.003 165.194 109.233  1.00  0.00           N  
ATOM   1926  CA  ASP A 215     163.567 163.986 108.673  1.00  0.00           C  
ATOM   1927  C   ASP A 215     162.683 163.223 107.715  1.00  0.00           C  
ATOM   1928  O   ASP A 215     163.164 162.358 106.983  1.00  0.00           O  
ATOM   1929  CB  ASP A 215     163.971 163.046 109.811  1.00  0.00           C  
ATOM   1930  CG  ASP A 215     165.226 163.505 110.541  1.00  0.00           C  
ATOM   1931  OD1 ASP A 215     165.903 164.368 110.033  1.00  0.00           O  
ATOM   1932  OD2 ASP A 215     165.496 162.990 111.599  1.00  0.00           O  
ATOM   1933  H   ASP A 215     162.908 165.274 110.236  1.00  0.00           H  
ATOM   1934  HA  ASP A 215     164.443 164.254 108.082  1.00  0.00           H  
ATOM   1935 1HB  ASP A 215     163.156 162.974 110.531  1.00  0.00           H  
ATOM   1936 2HB  ASP A 215     164.146 162.046 109.413  1.00  0.00           H  
ATOM   1937  N   PHE A 216     161.369 163.494 107.735  1.00  0.00           N  
ATOM   1938  CA  PHE A 216     160.337 162.911 106.913  1.00  0.00           C  
ATOM   1939  C   PHE A 216     159.532 163.886 106.122  1.00  0.00           C  
ATOM   1940  O   PHE A 216     158.580 163.482 105.458  1.00  0.00           O  
ATOM   1941  CB  PHE A 216     159.383 162.095 107.788  1.00  0.00           C  
ATOM   1942  CG  PHE A 216     160.049 160.959 108.512  1.00  0.00           C  
ATOM   1943  CD1 PHE A 216     160.400 161.081 109.849  1.00  0.00           C  
ATOM   1944  CD2 PHE A 216     160.325 159.768 107.860  1.00  0.00           C  
ATOM   1945  CE1 PHE A 216     161.012 160.038 110.516  1.00  0.00           C  
ATOM   1946  CE2 PHE A 216     160.936 158.722 108.525  1.00  0.00           C  
ATOM   1947  CZ  PHE A 216     161.279 158.858 109.855  1.00  0.00           C  
ATOM   1948  H   PHE A 216     161.118 164.193 108.420  1.00  0.00           H  
ATOM   1949  HA  PHE A 216     160.809 162.270 106.167  1.00  0.00           H  
ATOM   1950 1HB  PHE A 216     158.921 162.746 108.528  1.00  0.00           H  
ATOM   1951 2HB  PHE A 216     158.586 161.683 107.170  1.00  0.00           H  
ATOM   1952  HD1 PHE A 216     160.187 162.014 110.372  1.00  0.00           H  
ATOM   1953  HD2 PHE A 216     160.054 159.661 106.809  1.00  0.00           H  
ATOM   1954  HE1 PHE A 216     161.282 160.147 111.566  1.00  0.00           H  
ATOM   1955  HE2 PHE A 216     161.147 157.790 108.001  1.00  0.00           H  
ATOM   1956  HZ  PHE A 216     161.763 158.035 110.380  1.00  0.00           H  
ATOM   1957  N   ARG A 217     159.868 165.182 106.177  1.00  0.00           N  
ATOM   1958  CA  ARG A 217     159.124 166.218 105.516  1.00  0.00           C  
ATOM   1959  C   ARG A 217     159.070 166.008 104.021  1.00  0.00           C  
ATOM   1960  O   ARG A 217     158.028 166.243 103.414  1.00  0.00           O  
ATOM   1961  CB  ARG A 217     159.737 167.578 105.811  1.00  0.00           C  
ATOM   1962  CG  ARG A 217     159.076 168.747 105.099  1.00  0.00           C  
ATOM   1963  CD  ARG A 217     159.710 170.041 105.459  1.00  0.00           C  
ATOM   1964  NE  ARG A 217     161.146 170.023 105.230  1.00  0.00           N  
ATOM   1965  CZ  ARG A 217     161.728 170.099 104.017  1.00  0.00           C  
ATOM   1966  NH1 ARG A 217     160.985 170.198 102.937  1.00  0.00           N  
ATOM   1967  NH2 ARG A 217     163.045 170.075 103.913  1.00  0.00           N  
ATOM   1968  H   ARG A 217     160.688 165.430 106.712  1.00  0.00           H  
ATOM   1969  HA  ARG A 217     158.101 166.203 105.894  1.00  0.00           H  
ATOM   1970 1HB  ARG A 217     159.689 167.774 106.882  1.00  0.00           H  
ATOM   1971 2HB  ARG A 217     160.790 167.572 105.528  1.00  0.00           H  
ATOM   1972 1HG  ARG A 217     159.161 168.612 104.021  1.00  0.00           H  
ATOM   1973 2HG  ARG A 217     158.022 168.793 105.376  1.00  0.00           H  
ATOM   1974 1HD  ARG A 217     159.279 170.838 104.856  1.00  0.00           H  
ATOM   1975 2HD  ARG A 217     159.537 170.250 106.514  1.00  0.00           H  
ATOM   1976  HE  ARG A 217     161.750 169.948 106.037  1.00  0.00           H  
ATOM   1977 1HH1 ARG A 217     159.978 170.217 103.016  1.00  0.00           H  
ATOM   1978 2HH1 ARG A 217     161.422 170.255 102.028  1.00  0.00           H  
ATOM   1979 1HH2 ARG A 217     163.616 169.999 104.744  1.00  0.00           H  
ATOM   1980 2HH2 ARG A 217     163.481 170.132 103.005  1.00  0.00           H  
ATOM   1981  N   GLU A 218     160.153 165.572 103.354  1.00  0.00           N  
ATOM   1982  CA  GLU A 218     160.039 165.416 101.924  1.00  0.00           C  
ATOM   1983  C   GLU A 218     159.806 163.973 101.563  1.00  0.00           C  
ATOM   1984  O   GLU A 218     159.960 163.558 100.410  1.00  0.00           O  
ATOM   1985  CB  GLU A 218     161.298 165.934 101.224  1.00  0.00           C  
ATOM   1986  CG  GLU A 218     161.573 167.415 101.440  1.00  0.00           C  
ATOM   1987  CD  GLU A 218     162.817 167.887 100.740  1.00  0.00           C  
ATOM   1988  OE1 GLU A 218     163.406 167.109 100.027  1.00  0.00           O  
ATOM   1989  OE2 GLU A 218     163.178 169.026 100.917  1.00  0.00           O  
ATOM   1990  H   GLU A 218     161.031 165.352 103.803  1.00  0.00           H  
ATOM   1991  HA  GLU A 218     159.219 166.043 101.573  1.00  0.00           H  
ATOM   1992 1HB  GLU A 218     162.165 165.377 101.578  1.00  0.00           H  
ATOM   1993 2HB  GLU A 218     161.214 165.762 100.151  1.00  0.00           H  
ATOM   1994 1HG  GLU A 218     160.723 167.989 101.072  1.00  0.00           H  
ATOM   1995 2HG  GLU A 218     161.669 167.604 102.508  1.00  0.00           H  
ATOM   1996  N   ASP A 219     159.418 163.160 102.558  1.00  0.00           N  
ATOM   1997  CA  ASP A 219     159.145 161.778 102.285  1.00  0.00           C  
ATOM   1998  C   ASP A 219     157.689 161.497 102.436  1.00  0.00           C  
ATOM   1999  O   ASP A 219     157.107 160.729 101.667  1.00  0.00           O  
ATOM   2000  CB  ASP A 219     159.949 160.869 103.218  1.00  0.00           C  
ATOM   2001  CG  ASP A 219     161.453 160.999 103.021  1.00  0.00           C  
ATOM   2002  OD1 ASP A 219     161.897 160.897 101.902  1.00  0.00           O  
ATOM   2003  OD2 ASP A 219     162.144 161.199 103.991  1.00  0.00           O  
ATOM   2004  H   ASP A 219     159.313 163.504 103.501  1.00  0.00           H  
ATOM   2005  HA  ASP A 219     159.523 161.541 101.290  1.00  0.00           H  
ATOM   2006 1HB  ASP A 219     159.710 161.109 104.254  1.00  0.00           H  
ATOM   2007 2HB  ASP A 219     159.663 159.830 103.048  1.00  0.00           H  
ATOM   2008  N   ILE A 220     157.048 162.204 103.390  1.00  0.00           N  
ATOM   2009  CA  ILE A 220     155.659 161.953 103.625  1.00  0.00           C  
ATOM   2010  C   ILE A 220     154.909 163.208 103.338  1.00  0.00           C  
ATOM   2011  O   ILE A 220     155.312 164.301 103.730  1.00  0.00           O  
ATOM   2012  CB  ILE A 220     155.395 161.496 105.071  1.00  0.00           C  
ATOM   2013  CG1 ILE A 220     156.133 160.186 105.360  1.00  0.00           C  
ATOM   2014  CG2 ILE A 220     153.902 161.334 105.314  1.00  0.00           C  
ATOM   2015  CD1 ILE A 220     156.134 159.794 106.820  1.00  0.00           C  
ATOM   2016  H   ILE A 220     157.522 162.905 103.942  1.00  0.00           H  
ATOM   2017  HA  ILE A 220     155.342 161.131 102.984  1.00  0.00           H  
ATOM   2018  HB  ILE A 220     155.788 162.238 105.765  1.00  0.00           H  
ATOM   2019 1HG1 ILE A 220     155.676 159.378 104.790  1.00  0.00           H  
ATOM   2020 2HG1 ILE A 220     157.169 160.271 105.030  1.00  0.00           H  
ATOM   2021 1HG2 ILE A 220     153.734 161.009 106.341  1.00  0.00           H  
ATOM   2022 2HG2 ILE A 220     153.402 162.287 105.148  1.00  0.00           H  
ATOM   2023 3HG2 ILE A 220     153.501 160.589 104.627  1.00  0.00           H  
ATOM   2024 1HD1 ILE A 220     156.676 158.857 106.945  1.00  0.00           H  
ATOM   2025 2HD1 ILE A 220     156.621 160.575 107.406  1.00  0.00           H  
ATOM   2026 3HD1 ILE A 220     155.109 159.668 107.163  1.00  0.00           H  
ATOM   2027  N   LEU A 221     153.821 163.061 102.562  1.00  0.00           N  
ATOM   2028  CA  LEU A 221     153.047 164.163 102.080  1.00  0.00           C  
ATOM   2029  C   LEU A 221     152.515 165.014 103.193  1.00  0.00           C  
ATOM   2030  O   LEU A 221     152.725 166.226 103.199  1.00  0.00           O  
ATOM   2031  CB  LEU A 221     151.881 163.648 101.226  1.00  0.00           C  
ATOM   2032  CG  LEU A 221     150.935 164.722 100.674  1.00  0.00           C  
ATOM   2033  CD1 LEU A 221     151.711 165.662  99.761  1.00  0.00           C  
ATOM   2034  CD2 LEU A 221     149.791 164.055  99.926  1.00  0.00           C  
ATOM   2035  H   LEU A 221     153.546 162.120 102.315  1.00  0.00           H  
ATOM   2036  HA  LEU A 221     153.686 164.786 101.453  1.00  0.00           H  
ATOM   2037 1HB  LEU A 221     152.288 163.097 100.380  1.00  0.00           H  
ATOM   2038 2HB  LEU A 221     151.287 162.961 101.829  1.00  0.00           H  
ATOM   2039  HG  LEU A 221     150.535 165.313 101.498  1.00  0.00           H  
ATOM   2040 1HD1 LEU A 221     151.039 166.425  99.369  1.00  0.00           H  
ATOM   2041 2HD1 LEU A 221     152.511 166.140 100.327  1.00  0.00           H  
ATOM   2042 3HD1 LEU A 221     152.139 165.095  98.935  1.00  0.00           H  
ATOM   2043 1HD2 LEU A 221     149.118 164.818  99.534  1.00  0.00           H  
ATOM   2044 2HD2 LEU A 221     150.190 163.464  99.101  1.00  0.00           H  
ATOM   2045 3HD2 LEU A 221     149.243 163.403 100.606  1.00  0.00           H  
ATOM   2046  N   SER A 222     151.807 164.412 104.175  1.00  0.00           N  
ATOM   2047  CA  SER A 222     151.302 165.241 105.233  1.00  0.00           C  
ATOM   2048  C   SER A 222     150.920 164.408 106.413  1.00  0.00           C  
ATOM   2049  O   SER A 222     150.671 163.209 106.308  1.00  0.00           O  
ATOM   2050  CB  SER A 222     150.106 166.040 104.755  1.00  0.00           C  
ATOM   2051  OG  SER A 222     149.047 165.194 104.399  1.00  0.00           O  
ATOM   2052  H   SER A 222     151.619 163.420 104.196  1.00  0.00           H  
ATOM   2053  HA  SER A 222     152.075 165.960 105.508  1.00  0.00           H  
ATOM   2054 1HB  SER A 222     149.783 166.719 105.545  1.00  0.00           H  
ATOM   2055 2HB  SER A 222     150.393 166.648 103.899  1.00  0.00           H  
ATOM   2056  HG  SER A 222     148.277 165.759 104.304  1.00  0.00           H  
ATOM   2057  N   CYS A 223     150.878 165.060 107.591  1.00  0.00           N  
ATOM   2058  CA  CYS A 223     150.614 164.383 108.821  1.00  0.00           C  
ATOM   2059  C   CYS A 223     149.379 164.997 109.388  1.00  0.00           C  
ATOM   2060  O   CYS A 223     149.123 166.180 109.178  1.00  0.00           O  
ATOM   2061  CB  CYS A 223     151.775 164.517 109.806  1.00  0.00           C  
ATOM   2062  SG  CYS A 223     153.325 163.787 109.224  1.00  0.00           S  
ATOM   2063  H   CYS A 223     151.039 166.057 107.602  1.00  0.00           H  
ATOM   2064  HA  CYS A 223     150.587 163.310 108.627  1.00  0.00           H  
ATOM   2065 1HB  CYS A 223     151.956 165.571 110.015  1.00  0.00           H  
ATOM   2066 2HB  CYS A 223     151.510 164.037 110.748  1.00  0.00           H  
ATOM   2067  HG  CYS A 223     153.876 163.655 110.427  1.00  0.00           H  
ATOM   2068  N   TYR A 224     148.569 164.193 110.110  1.00  0.00           N  
ATOM   2069  CA  TYR A 224     147.351 164.682 110.698  1.00  0.00           C  
ATOM   2070  C   TYR A 224     147.269 164.099 112.083  1.00  0.00           C  
ATOM   2071  O   TYR A 224     147.677 162.962 112.301  1.00  0.00           O  
ATOM   2072  CB  TYR A 224     146.127 164.304 109.861  1.00  0.00           C  
ATOM   2073  CG  TYR A 224     146.141 164.883 108.464  1.00  0.00           C  
ATOM   2074  CD1 TYR A 224     146.685 164.154 107.416  1.00  0.00           C  
ATOM   2075  CD2 TYR A 224     145.611 166.143 108.230  1.00  0.00           C  
ATOM   2076  CE1 TYR A 224     146.698 164.682 106.140  1.00  0.00           C  
ATOM   2077  CE2 TYR A 224     145.624 166.672 106.953  1.00  0.00           C  
ATOM   2078  CZ  TYR A 224     146.165 165.946 105.911  1.00  0.00           C  
ATOM   2079  OH  TYR A 224     146.177 166.473 104.640  1.00  0.00           O  
ATOM   2080  H   TYR A 224     148.824 163.224 110.240  1.00  0.00           H  
ATOM   2081  HA  TYR A 224     147.380 165.772 110.697  1.00  0.00           H  
ATOM   2082 1HB  TYR A 224     146.063 163.218 109.779  1.00  0.00           H  
ATOM   2083 2HB  TYR A 224     145.223 164.648 110.363  1.00  0.00           H  
ATOM   2084  HD1 TYR A 224     147.102 163.163 107.600  1.00  0.00           H  
ATOM   2085  HD2 TYR A 224     145.185 166.717 109.053  1.00  0.00           H  
ATOM   2086  HE1 TYR A 224     147.125 164.110 105.317  1.00  0.00           H  
ATOM   2087  HE2 TYR A 224     145.208 167.662 106.770  1.00  0.00           H  
ATOM   2088  HH  TYR A 224     146.421 167.401 104.682  1.00  0.00           H  
ATOM   2089  N   ASP A 225     146.725 164.852 113.064  1.00  0.00           N  
ATOM   2090  CA  ASP A 225     146.556 164.292 114.380  1.00  0.00           C  
ATOM   2091  C   ASP A 225     145.182 163.712 114.468  1.00  0.00           C  
ATOM   2092  O   ASP A 225     144.422 163.747 113.504  1.00  0.00           O  
ATOM   2093  CB  ASP A 225     146.757 165.349 115.469  1.00  0.00           C  
ATOM   2094  CG  ASP A 225     147.268 164.761 116.778  1.00  0.00           C  
ATOM   2095  OD1 ASP A 225     147.143 163.573 116.962  1.00  0.00           O  
ATOM   2096  OD2 ASP A 225     147.778 165.505 117.581  1.00  0.00           O  
ATOM   2097  H   ASP A 225     146.433 165.803 112.892  1.00  0.00           H  
ATOM   2098  HA  ASP A 225     147.296 163.503 114.518  1.00  0.00           H  
ATOM   2099 1HB  ASP A 225     147.469 166.098 115.122  1.00  0.00           H  
ATOM   2100 2HB  ASP A 225     145.813 165.858 115.661  1.00  0.00           H  
ATOM   2101  N   VAL A 226     144.842 163.139 115.638  1.00  0.00           N  
ATOM   2102  CA  VAL A 226     143.529 162.650 115.925  1.00  0.00           C  
ATOM   2103  C   VAL A 226     142.605 163.819 115.986  1.00  0.00           C  
ATOM   2104  O   VAL A 226     142.960 164.880 116.489  1.00  0.00           O  
ATOM   2105  CB  VAL A 226     143.499 161.881 117.259  1.00  0.00           C  
ATOM   2106  CG1 VAL A 226     142.072 161.495 117.620  1.00  0.00           C  
ATOM   2107  CG2 VAL A 226     144.384 160.648 117.167  1.00  0.00           C  
ATOM   2108  H   VAL A 226     145.562 163.056 116.341  1.00  0.00           H  
ATOM   2109  HA  VAL A 226     143.244 161.941 115.145  1.00  0.00           H  
ATOM   2110  HB  VAL A 226     143.865 162.534 118.052  1.00  0.00           H  
ATOM   2111 1HG1 VAL A 226     142.070 160.953 118.566  1.00  0.00           H  
ATOM   2112 2HG1 VAL A 226     141.465 162.395 117.716  1.00  0.00           H  
ATOM   2113 3HG1 VAL A 226     141.658 160.859 116.837  1.00  0.00           H  
ATOM   2114 1HG2 VAL A 226     144.359 160.110 118.114  1.00  0.00           H  
ATOM   2115 2HG2 VAL A 226     144.021 159.998 116.370  1.00  0.00           H  
ATOM   2116 3HG2 VAL A 226     145.409 160.951 116.949  1.00  0.00           H  
ATOM   2117  N   TYR A 227     141.382 163.637 115.460  1.00  0.00           N  
ATOM   2118  CA  TYR A 227     140.372 164.650 115.356  1.00  0.00           C  
ATOM   2119  C   TYR A 227     140.205 165.384 116.650  1.00  0.00           C  
ATOM   2120  O   TYR A 227     140.173 164.789 117.724  1.00  0.00           O  
ATOM   2121  CB  TYR A 227     139.039 164.036 114.920  1.00  0.00           C  
ATOM   2122  CG  TYR A 227     137.876 165.002 114.972  1.00  0.00           C  
ATOM   2123  CD1 TYR A 227     137.513 165.712 113.836  1.00  0.00           C  
ATOM   2124  CD2 TYR A 227     137.173 165.178 116.154  1.00  0.00           C  
ATOM   2125  CE1 TYR A 227     136.451 166.594 113.884  1.00  0.00           C  
ATOM   2126  CE2 TYR A 227     136.111 166.060 116.201  1.00  0.00           C  
ATOM   2127  CZ  TYR A 227     135.749 166.766 115.072  1.00  0.00           C  
ATOM   2128  OH  TYR A 227     134.691 167.644 115.119  1.00  0.00           O  
ATOM   2129  H   TYR A 227     141.183 162.707 115.119  1.00  0.00           H  
ATOM   2130  HA  TYR A 227     140.663 165.350 114.572  1.00  0.00           H  
ATOM   2131 1HB  TYR A 227     139.127 163.664 113.898  1.00  0.00           H  
ATOM   2132 2HB  TYR A 227     138.804 163.186 115.559  1.00  0.00           H  
ATOM   2133  HD1 TYR A 227     138.066 165.574 112.907  1.00  0.00           H  
ATOM   2134  HD2 TYR A 227     137.459 164.621 117.046  1.00  0.00           H  
ATOM   2135  HE1 TYR A 227     136.165 167.151 112.992  1.00  0.00           H  
ATOM   2136  HE2 TYR A 227     135.559 166.198 117.131  1.00  0.00           H  
ATOM   2137  HH  TYR A 227     134.937 168.464 114.683  1.00  0.00           H  
ATOM   2138  N   SER A 228     140.092 166.725 116.554  1.00  0.00           N  
ATOM   2139  CA  SER A 228     139.854 167.593 117.671  1.00  0.00           C  
ATOM   2140  C   SER A 228     139.191 168.808 117.094  1.00  0.00           C  
ATOM   2141  O   SER A 228     139.494 169.206 115.969  1.00  0.00           O  
ATOM   2142  CB  SER A 228     141.141 167.956 118.386  1.00  0.00           C  
ATOM   2143  OG  SER A 228     140.910 168.914 119.381  1.00  0.00           O  
ATOM   2144  H   SER A 228     140.183 167.124 115.631  1.00  0.00           H  
ATOM   2145  HA  SER A 228     139.284 167.043 118.422  1.00  0.00           H  
ATOM   2146 1HB  SER A 228     141.574 167.061 118.833  1.00  0.00           H  
ATOM   2147 2HB  SER A 228     141.861 168.342 117.666  1.00  0.00           H  
ATOM   2148  HG  SER A 228     141.238 168.532 120.199  1.00  0.00           H  
ATOM   2149  N   PRO A 229     138.274 169.406 117.806  1.00  0.00           N  
ATOM   2150  CA  PRO A 229     137.635 170.590 117.293  1.00  0.00           C  
ATOM   2151  C   PRO A 229     138.554 171.773 117.293  1.00  0.00           C  
ATOM   2152  O   PRO A 229     138.210 172.795 116.699  1.00  0.00           O  
ATOM   2153  CB  PRO A 229     136.465 170.791 118.262  1.00  0.00           C  
ATOM   2154  CG  PRO A 229     136.944 170.196 119.542  1.00  0.00           C  
ATOM   2155  CD  PRO A 229     137.752 168.998 119.118  1.00  0.00           C  
ATOM   2156  HA  PRO A 229     137.372 170.431 116.237  1.00  0.00           H  
ATOM   2157 1HB  PRO A 229     136.231 171.863 118.351  1.00  0.00           H  
ATOM   2158 2HB  PRO A 229     135.564 170.297 117.870  1.00  0.00           H  
ATOM   2159 1HG  PRO A 229     137.537 170.931 120.104  1.00  0.00           H  
ATOM   2160 2HG  PRO A 229     136.088 169.925 120.177  1.00  0.00           H  
ATOM   2161 1HD  PRO A 229     138.569 168.835 119.836  1.00  0.00           H  
ATOM   2162 2HD  PRO A 229     137.099 168.114 119.064  1.00  0.00           H  
ATOM   2163  N   ASP A 230     139.723 171.678 117.951  1.00  0.00           N  
ATOM   2164  CA  ASP A 230     140.621 172.795 117.923  1.00  0.00           C  
ATOM   2165  C   ASP A 230     141.474 172.667 116.699  1.00  0.00           C  
ATOM   2166  O   ASP A 230     141.889 173.656 116.100  1.00  0.00           O  
ATOM   2167  CB  ASP A 230     141.491 172.846 119.181  1.00  0.00           C  
ATOM   2168  CG  ASP A 230     140.690 173.126 120.445  1.00  0.00           C  
ATOM   2169  OD1 ASP A 230     139.914 174.053 120.440  1.00  0.00           O  
ATOM   2170  OD2 ASP A 230     140.861 172.411 121.404  1.00  0.00           O  
ATOM   2171  H   ASP A 230     139.986 170.847 118.463  1.00  0.00           H  
ATOM   2172  HA  ASP A 230     140.032 173.712 117.909  1.00  0.00           H  
ATOM   2173 1HB  ASP A 230     142.012 171.895 119.302  1.00  0.00           H  
ATOM   2174 2HB  ASP A 230     142.249 173.622 119.069  1.00  0.00           H  
ATOM   2175  N   LYS A 231     141.732 171.409 116.310  1.00  0.00           N  
ATOM   2176  CA  LYS A 231     142.476 170.954 115.168  1.00  0.00           C  
ATOM   2177  C   LYS A 231     141.649 170.628 113.956  1.00  0.00           C  
ATOM   2178  O   LYS A 231     142.193 170.109 112.980  1.00  0.00           O  
ATOM   2179  CB  LYS A 231     143.301 169.726 115.557  1.00  0.00           C  
ATOM   2180  CG  LYS A 231     144.376 169.996 116.601  1.00  0.00           C  
ATOM   2181  CD  LYS A 231     145.029 168.704 117.069  1.00  0.00           C  
ATOM   2182  CE  LYS A 231     146.105 168.972 118.112  1.00  0.00           C  
ATOM   2183  NZ  LYS A 231     146.614 167.714 118.722  1.00  0.00           N  
ATOM   2184  H   LYS A 231     141.326 170.727 116.935  1.00  0.00           H  
ATOM   2185  HA  LYS A 231     143.185 171.732 114.884  1.00  0.00           H  
ATOM   2186 1HB  LYS A 231     142.640 168.953 115.950  1.00  0.00           H  
ATOM   2187 2HB  LYS A 231     143.789 169.320 114.671  1.00  0.00           H  
ATOM   2188 1HG  LYS A 231     145.141 170.647 116.176  1.00  0.00           H  
ATOM   2189 2HG  LYS A 231     143.932 170.500 117.459  1.00  0.00           H  
ATOM   2190 1HD  LYS A 231     144.272 168.049 117.501  1.00  0.00           H  
ATOM   2191 2HD  LYS A 231     145.482 168.196 116.217  1.00  0.00           H  
ATOM   2192 1HE  LYS A 231     146.937 169.499 117.648  1.00  0.00           H  
ATOM   2193 2HE  LYS A 231     145.697 169.604 118.900  1.00  0.00           H  
ATOM   2194 1HZ  LYS A 231     147.323 167.935 119.407  1.00  0.00           H  
ATOM   2195 2HZ  LYS A 231     145.852 167.225 119.172  1.00  0.00           H  
ATOM   2196 3HZ  LYS A 231     147.012 167.127 118.003  1.00  0.00           H  
ATOM   2197  N   GLU A 232     140.324 170.876 113.991  1.00  0.00           N  
ATOM   2198  CA  GLU A 232     139.471 170.620 112.856  1.00  0.00           C  
ATOM   2199  C   GLU A 232     139.600 171.672 111.800  1.00  0.00           C  
ATOM   2200  O   GLU A 232     139.650 172.865 112.090  1.00  0.00           O  
ATOM   2201  CB  GLU A 232     138.011 170.524 113.302  1.00  0.00           C  
ATOM   2202  CG  GLU A 232     137.026 170.245 112.176  1.00  0.00           C  
ATOM   2203  CD  GLU A 232     135.609 170.106 112.658  1.00  0.00           C  
ATOM   2204  OE1 GLU A 232     135.419 169.885 113.830  1.00  0.00           O  
ATOM   2205  OE2 GLU A 232     134.715 170.221 111.853  1.00  0.00           O  
ATOM   2206  H   GLU A 232     139.919 171.251 114.836  1.00  0.00           H  
ATOM   2207  HA  GLU A 232     139.730 169.646 112.440  1.00  0.00           H  
ATOM   2208 1HB  GLU A 232     137.908 169.729 114.041  1.00  0.00           H  
ATOM   2209 2HB  GLU A 232     137.714 171.457 113.782  1.00  0.00           H  
ATOM   2210 1HG  GLU A 232     137.074 171.060 111.455  1.00  0.00           H  
ATOM   2211 2HG  GLU A 232     137.323 169.328 111.667  1.00  0.00           H  
ATOM   2212  N   GLU A 233     139.662 171.231 110.524  1.00  0.00           N  
ATOM   2213  CA  GLU A 233     139.738 172.165 109.432  1.00  0.00           C  
ATOM   2214  C   GLU A 233     138.375 172.664 109.084  1.00  0.00           C  
ATOM   2215  O   GLU A 233     137.437 171.895 108.886  1.00  0.00           O  
ATOM   2216  CB  GLU A 233     140.385 171.518 108.206  1.00  0.00           C  
ATOM   2217  CG  GLU A 233     140.595 172.464 107.033  1.00  0.00           C  
ATOM   2218  CD  GLU A 233     141.385 171.843 105.914  1.00  0.00           C  
ATOM   2219  OE1 GLU A 233     142.457 171.352 106.172  1.00  0.00           O  
ATOM   2220  OE2 GLU A 233     140.915 171.861 104.801  1.00  0.00           O  
ATOM   2221  H   GLU A 233     139.657 170.241 110.324  1.00  0.00           H  
ATOM   2222  HA  GLU A 233     140.369 173.001 109.736  1.00  0.00           H  
ATOM   2223 1HB  GLU A 233     141.356 171.107 108.482  1.00  0.00           H  
ATOM   2224 2HB  GLU A 233     139.765 170.690 107.862  1.00  0.00           H  
ATOM   2225 1HG  GLU A 233     139.623 172.771 106.648  1.00  0.00           H  
ATOM   2226 2HG  GLU A 233     141.113 173.355 107.386  1.00  0.00           H  
ATOM   2227  N   GLN A 234     138.239 174.000 108.977  1.00  0.00           N  
ATOM   2228  CA  GLN A 234     136.946 174.541 108.689  1.00  0.00           C  
ATOM   2229  C   GLN A 234     137.033 175.540 107.575  1.00  0.00           C  
ATOM   2230  O   GLN A 234     136.742 176.718 107.783  1.00  0.00           O  
ATOM   2231  CB  GLN A 234     136.343 175.192 109.937  1.00  0.00           C  
ATOM   2232  CG  GLN A 234     136.180 174.248 111.115  1.00  0.00           C  
ATOM   2233  CD  GLN A 234     135.599 174.938 112.335  1.00  0.00           C  
ATOM   2234  OE1 GLN A 234     136.102 175.975 112.776  1.00  0.00           O  
ATOM   2235  NE2 GLN A 234     134.535 174.366 112.887  1.00  0.00           N  
ATOM   2236  H   GLN A 234     139.021 174.628 109.093  1.00  0.00           H  
ATOM   2237  HA  GLN A 234     136.277 173.720 108.433  1.00  0.00           H  
ATOM   2238 1HB  GLN A 234     136.974 176.022 110.256  1.00  0.00           H  
ATOM   2239 2HB  GLN A 234     135.362 175.602 109.696  1.00  0.00           H  
ATOM   2240 1HG  GLN A 234     135.509 173.438 110.829  1.00  0.00           H  
ATOM   2241 2HG  GLN A 234     137.157 173.845 111.383  1.00  0.00           H  
ATOM   2242 1HE2 GLN A 234     134.109 174.776 113.694  1.00  0.00           H  
ATOM   2243 2HE2 GLN A 234     134.160 173.525 112.497  1.00  0.00           H  
ATOM   2244  N   LEU A 235     137.372 175.093 106.350  1.00  0.00           N  
ATOM   2245  CA  LEU A 235     137.720 176.045 105.335  1.00  0.00           C  
ATOM   2246  C   LEU A 235     137.003 175.700 104.077  1.00  0.00           C  
ATOM   2247  O   LEU A 235     136.692 174.534 103.828  1.00  0.00           O  
ATOM   2248  CB  LEU A 235     139.234 176.060 105.091  1.00  0.00           C  
ATOM   2249  CG  LEU A 235     140.096 176.479 106.289  1.00  0.00           C  
ATOM   2250  CD1 LEU A 235     141.564 176.231 105.969  1.00  0.00           C  
ATOM   2251  CD2 LEU A 235     139.846 177.945 106.607  1.00  0.00           C  
ATOM   2252  H   LEU A 235     137.389 174.108 106.126  1.00  0.00           H  
ATOM   2253  HA  LEU A 235     137.448 177.040 105.686  1.00  0.00           H  
ATOM   2254 1HB  LEU A 235     139.547 175.061 104.791  1.00  0.00           H  
ATOM   2255 2HB  LEU A 235     139.448 176.747 104.273  1.00  0.00           H  
ATOM   2256  HG  LEU A 235     139.836 175.870 107.155  1.00  0.00           H  
ATOM   2257 1HD1 LEU A 235     142.177 176.529 106.820  1.00  0.00           H  
ATOM   2258 2HD1 LEU A 235     141.719 175.172 105.765  1.00  0.00           H  
ATOM   2259 3HD1 LEU A 235     141.850 176.816 105.095  1.00  0.00           H  
ATOM   2260 1HD2 LEU A 235     140.458 178.243 107.459  1.00  0.00           H  
ATOM   2261 2HD2 LEU A 235     140.106 178.555 105.742  1.00  0.00           H  
ATOM   2262 3HD2 LEU A 235     138.793 178.090 106.849  1.00  0.00           H  
ATOM   2263  N   PRO A 236     136.676 176.695 103.296  1.00  0.00           N  
ATOM   2264  CA  PRO A 236     136.084 176.384 102.033  1.00  0.00           C  
ATOM   2265  C   PRO A 236     137.084 175.592 101.293  1.00  0.00           C  
ATOM   2266  O   PRO A 236     138.273 175.783 101.532  1.00  0.00           O  
ATOM   2267  CB  PRO A 236     135.822 177.747 101.385  1.00  0.00           C  
ATOM   2268  CG  PRO A 236     135.844 178.705 102.526  1.00  0.00           C  
ATOM   2269  CD  PRO A 236     136.870 178.139 103.471  1.00  0.00           C  
ATOM   2270  HA  PRO A 236     135.169 175.796 102.197  1.00  0.00           H  
ATOM   2271 1HB  PRO A 236     136.596 177.961 100.633  1.00  0.00           H  
ATOM   2272 2HB  PRO A 236     134.857 177.733 100.857  1.00  0.00           H  
ATOM   2273 1HG  PRO A 236     136.106 179.713 102.171  1.00  0.00           H  
ATOM   2274 2HG  PRO A 236     134.845 178.778 102.980  1.00  0.00           H  
ATOM   2275 1HD  PRO A 236     137.874 178.467 103.162  1.00  0.00           H  
ATOM   2276 2HD  PRO A 236     136.650 178.473 104.495  1.00  0.00           H  
ATOM   2277  N   PHE A 237     136.679 174.756 100.335  1.00  0.00           N  
ATOM   2278  CA  PHE A 237     137.752 173.971  99.834  1.00  0.00           C  
ATOM   2279  C   PHE A 237     137.499 173.762  98.382  1.00  0.00           C  
ATOM   2280  O   PHE A 237     136.363 173.543  97.964  1.00  0.00           O  
ATOM   2281  CB  PHE A 237     137.857 172.630 100.564  1.00  0.00           C  
ATOM   2282  CG  PHE A 237     138.888 171.704  99.984  1.00  0.00           C  
ATOM   2283  CD1 PHE A 237     140.240 171.935 100.186  1.00  0.00           C  
ATOM   2284  CD2 PHE A 237     138.507 170.600  99.236  1.00  0.00           C  
ATOM   2285  CE1 PHE A 237     141.190 171.083  99.653  1.00  0.00           C  
ATOM   2286  CE2 PHE A 237     139.454 169.747  98.703  1.00  0.00           C  
ATOM   2287  CZ  PHE A 237     140.796 169.989  98.912  1.00  0.00           C  
ATOM   2288  H   PHE A 237     135.754 174.627  99.952  1.00  0.00           H  
ATOM   2289  HA  PHE A 237     138.677 174.538  99.944  1.00  0.00           H  
ATOM   2290 1HB  PHE A 237     138.106 172.804 101.610  1.00  0.00           H  
ATOM   2291 2HB  PHE A 237     136.892 172.125 100.537  1.00  0.00           H  
ATOM   2292  HD1 PHE A 237     140.551 172.799 100.773  1.00  0.00           H  
ATOM   2293  HD2 PHE A 237     137.446 170.409  99.070  1.00  0.00           H  
ATOM   2294  HE1 PHE A 237     142.249 171.276  99.819  1.00  0.00           H  
ATOM   2295  HE2 PHE A 237     139.141 168.883  98.117  1.00  0.00           H  
ATOM   2296  HZ  PHE A 237     141.544 169.318  98.491  1.00  0.00           H  
ATOM   2297  N   GLY A 238     138.547 173.900  97.553  1.00  0.00           N  
ATOM   2298  CA  GLY A 238     138.375 173.495  96.193  1.00  0.00           C  
ATOM   2299  C   GLY A 238     137.661 174.562  95.440  1.00  0.00           C  
ATOM   2300  O   GLY A 238     137.813 175.757  95.688  1.00  0.00           O  
ATOM   2301  H   GLY A 238     139.439 174.273  97.846  1.00  0.00           H  
ATOM   2302 1HA  GLY A 238     139.350 173.299  95.746  1.00  0.00           H  
ATOM   2303 2HA  GLY A 238     137.813 172.563  96.160  1.00  0.00           H  
ATOM   2304  N   PRO A 239     136.872 174.122  94.506  1.00  0.00           N  
ATOM   2305  CA  PRO A 239     136.135 175.047  93.696  1.00  0.00           C  
ATOM   2306  C   PRO A 239     135.252 175.984  94.466  1.00  0.00           C  
ATOM   2307  O   PRO A 239     134.910 177.043  93.933  1.00  0.00           O  
ATOM   2308  CB  PRO A 239     135.304 174.110  92.813  1.00  0.00           C  
ATOM   2309  CG  PRO A 239     136.116 172.861  92.741  1.00  0.00           C  
ATOM   2310  CD  PRO A 239     136.729 172.734  94.110  1.00  0.00           C  
ATOM   2311  HA  PRO A 239     136.837 175.737  93.205  1.00  0.00           H  
ATOM   2312 1HB  PRO A 239     134.313 173.950  93.263  1.00  0.00           H  
ATOM   2313 2HB  PRO A 239     135.140 174.569  91.827  1.00  0.00           H  
ATOM   2314 1HG  PRO A 239     135.474 172.006  92.483  1.00  0.00           H  
ATOM   2315 2HG  PRO A 239     136.869 172.944  91.945  1.00  0.00           H  
ATOM   2316 1HD  PRO A 239     136.043 172.183  94.770  1.00  0.00           H  
ATOM   2317 2HD  PRO A 239     137.695 172.213  94.033  1.00  0.00           H  
ATOM   2318  N   PHE A 240     134.877 175.627  95.710  1.00  0.00           N  
ATOM   2319  CA  PHE A 240     133.969 176.442  96.481  1.00  0.00           C  
ATOM   2320  C   PHE A 240     132.624 176.444  95.825  1.00  0.00           C  
ATOM   2321  O   PHE A 240     131.891 177.424  95.942  1.00  0.00           O  
ATOM   2322  CB  PHE A 240     134.489 177.875  96.610  1.00  0.00           C  
ATOM   2323  CG  PHE A 240     135.957 177.962  96.917  1.00  0.00           C  
ATOM   2324  CD1 PHE A 240     136.811 178.685  96.098  1.00  0.00           C  
ATOM   2325  CD2 PHE A 240     136.488 177.320  98.026  1.00  0.00           C  
ATOM   2326  CE1 PHE A 240     138.161 178.766  96.379  1.00  0.00           C  
ATOM   2327  CE2 PHE A 240     137.837 177.399  98.311  1.00  0.00           C  
ATOM   2328  CZ  PHE A 240     138.675 178.123  97.486  1.00  0.00           C  
ATOM   2329  H   PHE A 240     135.236 174.774  96.114  1.00  0.00           H  
ATOM   2330  HA  PHE A 240     133.984 176.095  97.515  1.00  0.00           H  
ATOM   2331 1HB  PHE A 240     134.304 178.414  95.682  1.00  0.00           H  
ATOM   2332 2HB  PHE A 240     133.945 178.390  97.401  1.00  0.00           H  
ATOM   2333  HD1 PHE A 240     136.404 179.195  95.223  1.00  0.00           H  
ATOM   2334  HD2 PHE A 240     135.826 176.748  98.677  1.00  0.00           H  
ATOM   2335  HE1 PHE A 240     138.820 179.337  95.727  1.00  0.00           H  
ATOM   2336  HE2 PHE A 240     138.241 176.890  99.186  1.00  0.00           H  
ATOM   2337  HZ  PHE A 240     139.739 178.185  97.708  1.00  0.00           H  
ATOM   2338  N   ASN A 241     132.254 175.364  95.118  1.00  0.00           N  
ATOM   2339  CA  ASN A 241     131.022 175.379  94.374  1.00  0.00           C  
ATOM   2340  C   ASN A 241     129.970 174.510  94.994  1.00  0.00           C  
ATOM   2341  O   ASN A 241     129.194 173.886  94.273  1.00  0.00           O  
ATOM   2342  CB  ASN A 241     131.269 174.960  92.937  1.00  0.00           C  
ATOM   2343  CG  ASN A 241     131.995 176.012  92.145  1.00  0.00           C  
ATOM   2344  OD1 ASN A 241     131.825 177.213  92.382  1.00  0.00           O  
ATOM   2345  ND2 ASN A 241     132.803 175.584  91.209  1.00  0.00           N  
ATOM   2346  H   ASN A 241     132.829 174.535  95.099  1.00  0.00           H  
ATOM   2347  HA  ASN A 241     130.638 176.401  94.361  1.00  0.00           H  
ATOM   2348 1HB  ASN A 241     131.855 174.040  92.921  1.00  0.00           H  
ATOM   2349 2HB  ASN A 241     130.316 174.749  92.450  1.00  0.00           H  
ATOM   2350 1HD2 ASN A 241     133.313 176.239  90.650  1.00  0.00           H  
ATOM   2351 2HD2 ASN A 241     132.910 174.603  91.051  1.00  0.00           H  
ATOM   2352  N   GLY A 242     129.900 174.402  96.335  1.00  0.00           N  
ATOM   2353  CA  GLY A 242     128.827 173.590  96.835  1.00  0.00           C  
ATOM   2354  C   GLY A 242     129.026 173.321  98.293  1.00  0.00           C  
ATOM   2355  O   GLY A 242     129.985 173.775  98.910  1.00  0.00           O  
ATOM   2356  H   GLY A 242     130.531 174.841  96.990  1.00  0.00           H  
ATOM   2357 1HA  GLY A 242     127.878 174.100  96.670  1.00  0.00           H  
ATOM   2358 2HA  GLY A 242     128.790 172.654  96.279  1.00  0.00           H  
ATOM   2359  N   THR A 243     128.102 172.533  98.870  1.00  0.00           N  
ATOM   2360  CA  THR A 243     128.128 172.155 100.253  1.00  0.00           C  
ATOM   2361  C   THR A 243     129.180 171.110 100.492  1.00  0.00           C  
ATOM   2362  O   THR A 243     129.648 170.946 101.616  1.00  0.00           O  
ATOM   2363  CB  THR A 243     126.756 171.633 100.716  1.00  0.00           C  
ATOM   2364  OG1 THR A 243     126.432 170.434 100.000  1.00  0.00           O  
ATOM   2365  CG2 THR A 243     125.676 172.675 100.466  1.00  0.00           C  
ATOM   2366  H   THR A 243     127.353 172.196  98.282  1.00  0.00           H  
ATOM   2367  HA  THR A 243     128.333 173.044 100.850  1.00  0.00           H  
ATOM   2368  HB  THR A 243     126.793 171.405 101.781  1.00  0.00           H  
ATOM   2369  HG1 THR A 243     126.967 169.709 100.332  1.00  0.00           H  
ATOM   2370 1HG2 THR A 243     124.713 172.288 100.800  1.00  0.00           H  
ATOM   2371 2HG2 THR A 243     125.914 173.584 101.019  1.00  0.00           H  
ATOM   2372 3HG2 THR A 243     125.627 172.900  99.402  1.00  0.00           H  
ATOM   2373  N   ALA A 244     129.543 170.325  99.461  1.00  0.00           N  
ATOM   2374  CA  ALA A 244     130.597 169.360  99.631  1.00  0.00           C  
ATOM   2375  C   ALA A 244     131.911 170.071  99.735  1.00  0.00           C  
ATOM   2376  O   ALA A 244     132.844 169.577 100.365  1.00  0.00           O  
ATOM   2377  CB  ALA A 244     130.614 168.364  98.480  1.00  0.00           C  
ATOM   2378  H   ALA A 244     129.086 170.402  98.564  1.00  0.00           H  
ATOM   2379  HA  ALA A 244     130.384 168.779 100.529  1.00  0.00           H  
ATOM   2380 1HB  ALA A 244     131.430 167.656  98.624  1.00  0.00           H  
ATOM   2381 2HB  ALA A 244     129.667 167.824  98.453  1.00  0.00           H  
ATOM   2382 3HB  ALA A 244     130.755 168.896  97.541  1.00  0.00           H  
ATOM   2383  N   TRP A 245     132.034 171.208  99.029  1.00  0.00           N  
ATOM   2384  CA  TRP A 245     133.225 172.008  98.939  1.00  0.00           C  
ATOM   2385  C   TRP A 245     133.405 173.004 100.037  1.00  0.00           C  
ATOM   2386  O   TRP A 245     134.545 173.263 100.417  1.00  0.00           O  
ATOM   2387  CB  TRP A 245     133.237 172.752  97.602  1.00  0.00           C  
ATOM   2388  CG  TRP A 245     133.348 171.845  96.414  1.00  0.00           C  
ATOM   2389  CD1 TRP A 245     132.492 171.782  95.355  1.00  0.00           C  
ATOM   2390  CD2 TRP A 245     134.380 170.863  96.155  1.00  0.00           C  
ATOM   2391  NE1 TRP A 245     132.917 170.831  94.460  1.00  0.00           N  
ATOM   2392  CE2 TRP A 245     134.071 170.260  94.933  1.00  0.00           C  
ATOM   2393  CE3 TRP A 245     135.523 170.454  96.852  1.00  0.00           C  
ATOM   2394  CZ2 TRP A 245     134.864 169.264  94.386  1.00  0.00           C  
ATOM   2395  CZ3 TRP A 245     136.319 169.456  96.303  1.00  0.00           C  
ATOM   2396  CH2 TRP A 245     135.998 168.877  95.101  1.00  0.00           C  
ATOM   2397  H   TRP A 245     131.206 171.501  98.531  1.00  0.00           H  
ATOM   2398  HA  TRP A 245     134.090 171.347  98.995  1.00  0.00           H  
ATOM   2399 1HB  TRP A 245     132.323 173.338  97.503  1.00  0.00           H  
ATOM   2400 2HB  TRP A 245     134.076 173.448  97.581  1.00  0.00           H  
ATOM   2401  HD1 TRP A 245     131.601 172.395  95.237  1.00  0.00           H  
ATOM   2402  HE1 TRP A 245     132.455 170.590  93.595  1.00  0.00           H  
ATOM   2403  HE3 TRP A 245     135.785 170.912  97.805  1.00  0.00           H  
ATOM   2404  HZ2 TRP A 245     134.625 168.792  93.432  1.00  0.00           H  
ATOM   2405  HZ3 TRP A 245     137.207 169.143  96.852  1.00  0.00           H  
ATOM   2406  HH2 TRP A 245     136.644 168.097  94.698  1.00  0.00           H  
ATOM   2407  N   THR A 246     132.325 173.661 100.506  1.00  0.00           N  
ATOM   2408  CA  THR A 246     132.476 174.612 101.576  1.00  0.00           C  
ATOM   2409  C   THR A 246     131.952 174.076 102.876  1.00  0.00           C  
ATOM   2410  O   THR A 246     130.839 173.561 102.962  1.00  0.00           O  
ATOM   2411  CB  THR A 246     131.761 175.934 101.242  1.00  0.00           C  
ATOM   2412  OG1 THR A 246     132.333 176.504 100.057  1.00  0.00           O  
ATOM   2413  CG2 THR A 246     131.899 176.920 102.391  1.00  0.00           C  
ATOM   2414  H   THR A 246     131.407 173.498 100.119  1.00  0.00           H  
ATOM   2415  HA  THR A 246     133.536 174.841 101.688  1.00  0.00           H  
ATOM   2416  HB  THR A 246     130.704 175.741 101.061  1.00  0.00           H  
ATOM   2417  HG1 THR A 246     131.636 176.883  99.516  1.00  0.00           H  
ATOM   2418 1HG2 THR A 246     131.387 177.849 102.138  1.00  0.00           H  
ATOM   2419 2HG2 THR A 246     131.455 176.495 103.291  1.00  0.00           H  
ATOM   2420 3HG2 THR A 246     132.954 177.125 102.570  1.00  0.00           H  
ATOM   2421  N   TYR A 247     132.779 174.224 103.936  1.00  0.00           N  
ATOM   2422  CA  TYR A 247     132.485 173.815 105.283  1.00  0.00           C  
ATOM   2423  C   TYR A 247     131.324 174.601 105.816  1.00  0.00           C  
ATOM   2424  O   TYR A 247     131.262 175.823 105.682  1.00  0.00           O  
ATOM   2425  CB  TYR A 247     133.710 173.989 106.185  1.00  0.00           C  
ATOM   2426  CG  TYR A 247     133.500 173.500 107.600  1.00  0.00           C  
ATOM   2427  CD1 TYR A 247     133.845 172.201 107.944  1.00  0.00           C  
ATOM   2428  CD2 TYR A 247     132.963 174.350 108.555  1.00  0.00           C  
ATOM   2429  CE1 TYR A 247     133.653 171.754 109.237  1.00  0.00           C  
ATOM   2430  CE2 TYR A 247     132.771 173.903 109.848  1.00  0.00           C  
ATOM   2431  CZ  TYR A 247     133.114 172.611 110.190  1.00  0.00           C  
ATOM   2432  OH  TYR A 247     132.923 172.166 111.478  1.00  0.00           O  
ATOM   2433  H   TYR A 247     133.667 174.660 103.736  1.00  0.00           H  
ATOM   2434  HA  TYR A 247     132.251 172.750 105.279  1.00  0.00           H  
ATOM   2435 1HB  TYR A 247     134.555 173.446 105.759  1.00  0.00           H  
ATOM   2436 2HB  TYR A 247     133.984 175.042 106.226  1.00  0.00           H  
ATOM   2437  HD1 TYR A 247     134.267 171.532 107.193  1.00  0.00           H  
ATOM   2438  HD2 TYR A 247     132.691 175.370 108.285  1.00  0.00           H  
ATOM   2439  HE1 TYR A 247     133.924 170.734 109.507  1.00  0.00           H  
ATOM   2440  HE2 TYR A 247     132.348 174.572 110.599  1.00  0.00           H  
ATOM   2441  HH  TYR A 247     133.504 171.421 111.647  1.00  0.00           H  
ATOM   2442  N   HIS A 248     130.338 173.882 106.393  1.00  0.00           N  
ATOM   2443  CA  HIS A 248     129.178 174.495 106.980  1.00  0.00           C  
ATOM   2444  C   HIS A 248     129.255 174.221 108.453  1.00  0.00           C  
ATOM   2445  O   HIS A 248     129.807 173.208 108.877  1.00  0.00           O  
ATOM   2446  CB  HIS A 248     127.876 173.946 106.390  1.00  0.00           C  
ATOM   2447  CG  HIS A 248     127.625 174.379 104.979  1.00  0.00           C  
ATOM   2448  ND1 HIS A 248     126.965 175.549 104.666  1.00  0.00           N  
ATOM   2449  CD2 HIS A 248     127.945 173.799 103.798  1.00  0.00           C  
ATOM   2450  CE1 HIS A 248     126.891 175.670 103.351  1.00  0.00           C  
ATOM   2451  NE2 HIS A 248     127.477 174.622 102.803  1.00  0.00           N  
ATOM   2452  H   HIS A 248     130.424 172.876 106.410  1.00  0.00           H  
ATOM   2453  HA  HIS A 248     129.165 175.556 106.735  1.00  0.00           H  
ATOM   2454 1HB  HIS A 248     127.896 172.856 106.414  1.00  0.00           H  
ATOM   2455 2HB  HIS A 248     127.034 174.271 107.001  1.00  0.00           H  
ATOM   2456  HD1 HIS A 248     126.661 176.247 105.313  1.00  0.00           H  
ATOM   2457  HD2 HIS A 248     128.463 172.874 103.543  1.00  0.00           H  
ATOM   2458  HE1 HIS A 248     126.404 176.534 102.901  1.00  0.00           H  
ATOM   2459  N   SER A 249     128.684 175.118 109.281  1.00  0.00           N  
ATOM   2460  CA  SER A 249     128.785 174.959 110.705  1.00  0.00           C  
ATOM   2461  C   SER A 249     127.846 173.899 111.183  1.00  0.00           C  
ATOM   2462  O   SER A 249     127.021 173.379 110.435  1.00  0.00           O  
ATOM   2463  CB  SER A 249     128.484 176.269 111.406  1.00  0.00           C  
ATOM   2464  OG  SER A 249     127.148 176.646 111.214  1.00  0.00           O  
ATOM   2465  H   SER A 249     128.180 175.910 108.909  1.00  0.00           H  
ATOM   2466  HA  SER A 249     129.808 174.673 110.950  1.00  0.00           H  
ATOM   2467 1HB  SER A 249     128.687 176.167 112.472  1.00  0.00           H  
ATOM   2468 2HB  SER A 249     129.142 177.047 111.021  1.00  0.00           H  
ATOM   2469  HG  SER A 249     127.090 176.967 110.311  1.00  0.00           H  
ATOM   2470  N   GLN A 250     127.978 173.561 112.480  1.00  0.00           N  
ATOM   2471  CA  GLN A 250     127.183 172.565 113.130  1.00  0.00           C  
ATOM   2472  C   GLN A 250     125.839 173.162 113.393  1.00  0.00           C  
ATOM   2473  O   GLN A 250     124.869 172.446 113.622  1.00  0.00           O  
ATOM   2474  CB  GLN A 250     127.832 172.088 114.433  1.00  0.00           C  
ATOM   2475  CG  GLN A 250     127.153 170.884 115.062  1.00  0.00           C  
ATOM   2476  CD  GLN A 250     128.000 170.243 116.146  1.00  0.00           C  
ATOM   2477  OE1 GLN A 250     129.108 170.700 116.438  1.00  0.00           O  
ATOM   2478  NE2 GLN A 250     127.481 169.180 116.749  1.00  0.00           N  
ATOM   2479  H   GLN A 250     128.684 174.050 113.011  1.00  0.00           H  
ATOM   2480  HA  GLN A 250     127.126 171.690 112.482  1.00  0.00           H  
ATOM   2481 1HB  GLN A 250     128.874 171.828 114.246  1.00  0.00           H  
ATOM   2482 2HB  GLN A 250     127.822 172.899 115.161  1.00  0.00           H  
ATOM   2483 1HG  GLN A 250     126.211 171.202 115.508  1.00  0.00           H  
ATOM   2484 2HG  GLN A 250     126.968 170.139 114.288  1.00  0.00           H  
ATOM   2485 1HE2 GLN A 250     127.993 168.715 117.473  1.00  0.00           H  
ATOM   2486 2HE2 GLN A 250     126.578 168.843 116.482  1.00  0.00           H  
ATOM   2487  N   ASP A 251     125.760 174.503 113.465  1.00  0.00           N  
ATOM   2488  CA  ASP A 251     124.475 175.122 113.615  1.00  0.00           C  
ATOM   2489  C   ASP A 251     123.694 174.935 112.347  1.00  0.00           C  
ATOM   2490  O   ASP A 251     122.474 174.776 112.379  1.00  0.00           O  
ATOM   2491  CB  ASP A 251     124.614 176.611 113.939  1.00  0.00           C  
ATOM   2492  CG  ASP A 251     125.129 176.865 115.348  1.00  0.00           C  
ATOM   2493  OD1 ASP A 251     125.117 175.952 116.139  1.00  0.00           O  
ATOM   2494  OD2 ASP A 251     125.530 177.972 115.623  1.00  0.00           O  
ATOM   2495  H   ASP A 251     126.584 175.086 113.415  1.00  0.00           H  
ATOM   2496  HA  ASP A 251     123.968 174.665 114.465  1.00  0.00           H  
ATOM   2497 1HB  ASP A 251     125.299 177.076 113.228  1.00  0.00           H  
ATOM   2498 2HB  ASP A 251     123.646 177.100 113.827  1.00  0.00           H  
ATOM   2499  N   GLU A 252     124.392 174.926 111.191  1.00  0.00           N  
ATOM   2500  CA  GLU A 252     123.741 174.748 109.922  1.00  0.00           C  
ATOM   2501  C   GLU A 252     123.375 173.317 109.763  1.00  0.00           C  
ATOM   2502  O   GLU A 252     122.223 172.989 109.480  1.00  0.00           O  
ATOM   2503  CB  GLU A 252     124.642 175.193 108.768  1.00  0.00           C  
ATOM   2504  CG  GLU A 252     124.877 176.695 108.698  1.00  0.00           C  
ATOM   2505  CD  GLU A 252     126.035 177.066 107.813  1.00  0.00           C  
ATOM   2506  OE1 GLU A 252     127.112 177.254 108.325  1.00  0.00           O  
ATOM   2507  OE2 GLU A 252     125.842 177.159 106.624  1.00  0.00           O  
ATOM   2508  H   GLU A 252     125.395 175.047 111.217  1.00  0.00           H  
ATOM   2509  HA  GLU A 252     122.875 175.409 109.881  1.00  0.00           H  
ATOM   2510 1HB  GLU A 252     125.613 174.706 108.855  1.00  0.00           H  
ATOM   2511 2HB  GLU A 252     124.202 174.879 107.821  1.00  0.00           H  
ATOM   2512 1HG  GLU A 252     123.976 177.177 108.318  1.00  0.00           H  
ATOM   2513 2HG  GLU A 252     125.060 177.071 109.704  1.00  0.00           H  
ATOM   2514  N   LEU A 253     124.361 172.424 109.944  1.00  0.00           N  
ATOM   2515  CA  LEU A 253     124.082 171.029 109.817  1.00  0.00           C  
ATOM   2516  C   LEU A 253     124.277 170.457 111.176  1.00  0.00           C  
ATOM   2517  O   LEU A 253     125.394 170.461 111.695  1.00  0.00           O  
ATOM   2518  CB  LEU A 253     125.007 170.353 108.797  1.00  0.00           C  
ATOM   2519  CG  LEU A 253     124.854 168.832 108.665  1.00  0.00           C  
ATOM   2520  CD1 LEU A 253     123.455 168.504 108.161  1.00  0.00           C  
ATOM   2521  CD2 LEU A 253     125.916 168.295 107.718  1.00  0.00           C  
ATOM   2522  H   LEU A 253     125.300 172.720 110.170  1.00  0.00           H  
ATOM   2523  HA  LEU A 253     123.080 170.913 109.405  1.00  0.00           H  
ATOM   2524 1HB  LEU A 253     124.822 170.791 107.817  1.00  0.00           H  
ATOM   2525 2HB  LEU A 253     126.041 170.559 109.075  1.00  0.00           H  
ATOM   2526  HG  LEU A 253     124.972 168.368 109.645  1.00  0.00           H  
ATOM   2527 1HD1 LEU A 253     123.346 167.424 108.068  1.00  0.00           H  
ATOM   2528 2HD1 LEU A 253     122.716 168.883 108.867  1.00  0.00           H  
ATOM   2529 3HD1 LEU A 253     123.300 168.970 107.188  1.00  0.00           H  
ATOM   2530 1HD2 LEU A 253     125.808 167.214 107.625  1.00  0.00           H  
ATOM   2531 2HD2 LEU A 253     125.798 168.757 106.738  1.00  0.00           H  
ATOM   2532 3HD2 LEU A 253     126.906 168.528 108.112  1.00  0.00           H  
ATOM   2533  N   GLY A 254     123.189 169.911 111.759  1.00  0.00           N  
ATOM   2534  CA  GLY A 254     123.211 169.484 113.124  1.00  0.00           C  
ATOM   2535  C   GLY A 254     123.993 168.225 113.188  1.00  0.00           C  
ATOM   2536  O   GLY A 254     124.370 167.643 112.173  1.00  0.00           O  
ATOM   2537  H   GLY A 254     122.341 169.801 111.222  1.00  0.00           H  
ATOM   2538 1HA  GLY A 254     123.656 170.264 113.742  1.00  0.00           H  
ATOM   2539 2HA  GLY A 254     122.190 169.339 113.476  1.00  0.00           H  
ATOM   2540  N   GLY A 255     124.248 167.770 114.421  1.00  0.00           N  
ATOM   2541  CA  GLY A 255     125.021 166.582 114.590  1.00  0.00           C  
ATOM   2542  C   GLY A 255     124.901 166.207 116.024  1.00  0.00           C  
ATOM   2543  O   GLY A 255     124.012 166.688 116.725  1.00  0.00           O  
ATOM   2544  H   GLY A 255     123.903 168.252 115.239  1.00  0.00           H  
ATOM   2545 1HA  GLY A 255     124.641 165.804 113.927  1.00  0.00           H  
ATOM   2546 2HA  GLY A 255     126.052 166.776 114.300  1.00  0.00           H  
ATOM   2547  N   PHE A 256     125.816 165.350 116.512  1.00  0.00           N  
ATOM   2548  CA  PHE A 256     125.684 164.933 117.872  1.00  0.00           C  
ATOM   2549  C   PHE A 256     127.038 164.517 118.343  1.00  0.00           C  
ATOM   2550  O   PHE A 256     127.786 163.852 117.628  1.00  0.00           O  
ATOM   2551  CB  PHE A 256     124.686 163.782 118.011  1.00  0.00           C  
ATOM   2552  CG  PHE A 256     124.471 163.334 119.429  1.00  0.00           C  
ATOM   2553  CD1 PHE A 256     123.686 164.080 120.295  1.00  0.00           C  
ATOM   2554  CD2 PHE A 256     125.055 162.168 119.899  1.00  0.00           C  
ATOM   2555  CE1 PHE A 256     123.488 163.669 121.600  1.00  0.00           C  
ATOM   2556  CE2 PHE A 256     124.857 161.754 121.202  1.00  0.00           C  
ATOM   2557  CZ  PHE A 256     124.073 162.507 122.054  1.00  0.00           C  
ATOM   2558  H   PHE A 256     126.584 164.993 115.961  1.00  0.00           H  
ATOM   2559  HA  PHE A 256     125.285 165.767 118.451  1.00  0.00           H  
ATOM   2560 1HB  PHE A 256     123.723 164.083 117.600  1.00  0.00           H  
ATOM   2561 2HB  PHE A 256     125.035 162.927 117.434  1.00  0.00           H  
ATOM   2562  HD1 PHE A 256     123.222 164.999 119.936  1.00  0.00           H  
ATOM   2563  HD2 PHE A 256     125.674 161.574 119.227  1.00  0.00           H  
ATOM   2564  HE1 PHE A 256     122.868 164.265 122.270  1.00  0.00           H  
ATOM   2565  HE2 PHE A 256     125.321 160.835 121.560  1.00  0.00           H  
ATOM   2566  HZ  PHE A 256     123.918 162.183 123.082  1.00  0.00           H  
ATOM   2567  N   SER A 257     127.390 164.917 119.577  1.00  0.00           N  
ATOM   2568  CA  SER A 257     128.634 164.515 120.158  1.00  0.00           C  
ATOM   2569  C   SER A 257     128.709 163.019 120.230  1.00  0.00           C  
ATOM   2570  O   SER A 257     128.224 162.397 121.173  1.00  0.00           O  
ATOM   2571  CB  SER A 257     128.787 165.113 121.543  1.00  0.00           C  
ATOM   2572  OG  SER A 257     129.966 164.667 122.155  1.00  0.00           O  
ATOM   2573  H   SER A 257     126.769 165.512 120.106  1.00  0.00           H  
ATOM   2574  HA  SER A 257     129.445 164.891 119.534  1.00  0.00           H  
ATOM   2575 1HB  SER A 257     128.802 166.201 121.470  1.00  0.00           H  
ATOM   2576 2HB  SER A 257     127.930 164.838 122.155  1.00  0.00           H  
ATOM   2577  HG  SER A 257     130.687 165.003 121.619  1.00  0.00           H  
ATOM   2578  N   HIS A 258     129.317 162.410 119.190  1.00  0.00           N  
ATOM   2579  CA  HIS A 258     129.417 160.982 119.044  1.00  0.00           C  
ATOM   2580  C   HIS A 258     130.698 160.551 119.668  1.00  0.00           C  
ATOM   2581  O   HIS A 258     131.755 161.099 119.360  1.00  0.00           O  
ATOM   2582  CB  HIS A 258     129.370 160.554 117.574  1.00  0.00           C  
ATOM   2583  CG  HIS A 258     129.610 159.091 117.366  1.00  0.00           C  
ATOM   2584  ND1 HIS A 258     128.654 158.134 117.635  1.00  0.00           N  
ATOM   2585  CD2 HIS A 258     130.697 158.420 116.916  1.00  0.00           C  
ATOM   2586  CE1 HIS A 258     129.143 156.938 117.359  1.00  0.00           C  
ATOM   2587  NE2 HIS A 258     130.380 157.084 116.922  1.00  0.00           N  
ATOM   2588  H   HIS A 258     129.720 163.006 118.481  1.00  0.00           H  
ATOM   2589  HA  HIS A 258     128.552 160.509 119.506  1.00  0.00           H  
ATOM   2590 1HB  HIS A 258     128.395 160.803 117.153  1.00  0.00           H  
ATOM   2591 2HB  HIS A 258     130.121 161.106 117.010  1.00  0.00           H  
ATOM   2592  HD1 HIS A 258     127.708 158.306 117.913  1.00  0.00           H  
ATOM   2593  HD2 HIS A 258     131.684 158.746 116.586  1.00  0.00           H  
ATOM   2594  HE1 HIS A 258     128.537 156.044 117.504  1.00  0.00           H  
ATOM   2595  N   TRP A 259     130.631 159.541 120.560  1.00  0.00           N  
ATOM   2596  CA  TRP A 259     131.837 159.016 121.126  1.00  0.00           C  
ATOM   2597  C   TRP A 259     132.147 157.723 120.437  1.00  0.00           C  
ATOM   2598  O   TRP A 259     131.435 156.732 120.585  1.00  0.00           O  
ATOM   2599  CB  TRP A 259     131.693 158.796 122.634  1.00  0.00           C  
ATOM   2600  CG  TRP A 259     131.611 160.070 123.419  1.00  0.00           C  
ATOM   2601  CD1 TRP A 259     130.486 160.790 123.689  1.00  0.00           C  
ATOM   2602  CD2 TRP A 259     132.704 160.784 124.045  1.00  0.00           C  
ATOM   2603  NE1 TRP A 259     130.802 161.899 124.435  1.00  0.00           N  
ATOM   2604  CE2 TRP A 259     132.155 161.910 124.663  1.00  0.00           C  
ATOM   2605  CE3 TRP A 259     134.084 160.561 124.129  1.00  0.00           C  
ATOM   2606  CZ2 TRP A 259     132.936 162.820 125.359  1.00  0.00           C  
ATOM   2607  CZ3 TRP A 259     134.867 161.472 124.828  1.00  0.00           C  
ATOM   2608  CH2 TRP A 259     134.307 162.571 125.428  1.00  0.00           C  
ATOM   2609  H   TRP A 259     129.744 159.145 120.838  1.00  0.00           H  
ATOM   2610  HA  TRP A 259     132.635 159.744 120.978  1.00  0.00           H  
ATOM   2611 1HB  TRP A 259     130.794 158.213 122.832  1.00  0.00           H  
ATOM   2612 2HB  TRP A 259     132.543 158.221 123.000  1.00  0.00           H  
ATOM   2613  HD1 TRP A 259     129.483 160.525 123.361  1.00  0.00           H  
ATOM   2614  HE1 TRP A 259     130.147 162.594 124.762  1.00  0.00           H  
ATOM   2615  HE3 TRP A 259     134.534 159.687 123.658  1.00  0.00           H  
ATOM   2616  HZ2 TRP A 259     132.510 163.699 125.842  1.00  0.00           H  
ATOM   2617  HZ3 TRP A 259     135.941 161.291 124.888  1.00  0.00           H  
ATOM   2618  HH2 TRP A 259     134.950 163.266 125.968  1.00  0.00           H  
ATOM   2619  N   GLY A 260     133.237 157.724 119.644  1.00  0.00           N  
ATOM   2620  CA  GLY A 260     133.677 156.573 118.915  1.00  0.00           C  
ATOM   2621  C   GLY A 260     134.773 155.900 119.675  1.00  0.00           C  
ATOM   2622  O   GLY A 260     134.874 156.025 120.895  1.00  0.00           O  
ATOM   2623  H   GLY A 260     133.760 158.585 119.569  1.00  0.00           H  
ATOM   2624 1HA  GLY A 260     132.838 155.893 118.765  1.00  0.00           H  
ATOM   2625 2HA  GLY A 260     134.024 156.878 117.928  1.00  0.00           H  
ATOM   2626  N   ARG A 261     135.617 155.139 118.947  1.00  0.00           N  
ATOM   2627  CA  ARG A 261     136.748 154.504 119.561  1.00  0.00           C  
ATOM   2628  C   ARG A 261     137.981 155.359 119.515  1.00  0.00           C  
ATOM   2629  O   ARG A 261     139.019 154.998 120.066  1.00  0.00           O  
ATOM   2630  CB  ARG A 261     137.039 153.174 118.880  1.00  0.00           C  
ATOM   2631  CG  ARG A 261     135.946 152.127 119.028  1.00  0.00           C  
ATOM   2632  CD  ARG A 261     135.770 151.714 120.444  1.00  0.00           C  
ATOM   2633  NE  ARG A 261     134.671 150.775 120.602  1.00  0.00           N  
ATOM   2634  CZ  ARG A 261     134.181 150.364 121.787  1.00  0.00           C  
ATOM   2635  NH1 ARG A 261     134.702 150.815 122.906  1.00  0.00           N  
ATOM   2636  NH2 ARG A 261     133.176 149.506 121.825  1.00  0.00           N  
ATOM   2637  H   ARG A 261     135.458 155.011 117.958  1.00  0.00           H  
ATOM   2638  HA  ARG A 261     136.509 154.309 120.607  1.00  0.00           H  
ATOM   2639 1HB  ARG A 261     137.196 153.339 117.815  1.00  0.00           H  
ATOM   2640 2HB  ARG A 261     137.958 152.751 119.285  1.00  0.00           H  
ATOM   2641 1HG  ARG A 261     135.001 152.535 118.670  1.00  0.00           H  
ATOM   2642 2HG  ARG A 261     136.206 151.245 118.442  1.00  0.00           H  
ATOM   2643 1HD  ARG A 261     136.682 151.233 120.798  1.00  0.00           H  
ATOM   2644 2HD  ARG A 261     135.561 152.590 121.055  1.00  0.00           H  
ATOM   2645  HE  ARG A 261     134.243 150.406 119.763  1.00  0.00           H  
ATOM   2646 1HH1 ARG A 261     135.470 151.471 122.877  1.00  0.00           H  
ATOM   2647 2HH1 ARG A 261     134.335 150.506 123.795  1.00  0.00           H  
ATOM   2648 1HH2 ARG A 261     132.775 149.159 120.964  1.00  0.00           H  
ATOM   2649 2HH2 ARG A 261     132.809 149.197 122.713  1.00  0.00           H  
ATOM   2650  N   LEU A 262     137.919 156.506 118.812  1.00  0.00           N  
ATOM   2651  CA  LEU A 262     138.997 157.461 118.841  1.00  0.00           C  
ATOM   2652  C   LEU A 262     138.655 158.656 119.675  1.00  0.00           C  
ATOM   2653  O   LEU A 262     139.349 158.952 120.647  1.00  0.00           O  
ATOM   2654  CB  LEU A 262     139.342 157.912 117.416  1.00  0.00           C  
ATOM   2655  CG  LEU A 262     139.788 156.802 116.456  1.00  0.00           C  
ATOM   2656  CD1 LEU A 262     139.974 157.382 115.061  1.00  0.00           C  
ATOM   2657  CD2 LEU A 262     141.078 156.178 116.966  1.00  0.00           C  
ATOM   2658  H   LEU A 262     137.102 156.703 118.253  1.00  0.00           H  
ATOM   2659  HA  LEU A 262     139.857 156.997 119.322  1.00  0.00           H  
ATOM   2660 1HB  LEU A 262     138.466 158.393 116.983  1.00  0.00           H  
ATOM   2661 2HB  LEU A 262     140.145 158.647 117.470  1.00  0.00           H  
ATOM   2662  HG  LEU A 262     139.013 156.037 116.399  1.00  0.00           H  
ATOM   2663 1HD1 LEU A 262     140.291 156.593 114.378  1.00  0.00           H  
ATOM   2664 2HD1 LEU A 262     139.031 157.804 114.713  1.00  0.00           H  
ATOM   2665 3HD1 LEU A 262     140.734 158.163 115.090  1.00  0.00           H  
ATOM   2666 1HD2 LEU A 262     141.395 155.389 116.284  1.00  0.00           H  
ATOM   2667 2HD2 LEU A 262     141.854 156.942 117.023  1.00  0.00           H  
ATOM   2668 3HD2 LEU A 262     140.912 155.756 117.957  1.00  0.00           H  
ATOM   2669  N   THR A 263     137.600 159.410 119.304  1.00  0.00           N  
ATOM   2670  CA  THR A 263     137.343 160.599 120.060  1.00  0.00           C  
ATOM   2671  C   THR A 263     135.909 160.982 119.925  1.00  0.00           C  
ATOM   2672  O   THR A 263     135.073 160.212 119.457  1.00  0.00           O  
ATOM   2673  CB  THR A 263     138.242 161.765 119.608  1.00  0.00           C  
ATOM   2674  OG1 THR A 263     138.085 162.869 120.508  1.00  0.00           O  
ATOM   2675  CG2 THR A 263     137.873 162.207 118.200  1.00  0.00           C  
ATOM   2676  H   THR A 263     136.993 159.179 118.530  1.00  0.00           H  
ATOM   2677  HA  THR A 263     137.570 160.398 121.107  1.00  0.00           H  
ATOM   2678  HB  THR A 263     139.284 161.447 119.622  1.00  0.00           H  
ATOM   2679  HG1 THR A 263     138.871 163.420 120.477  1.00  0.00           H  
ATOM   2680 1HG2 THR A 263     138.519 163.031 117.897  1.00  0.00           H  
ATOM   2681 2HG2 THR A 263     138.002 161.372 117.511  1.00  0.00           H  
ATOM   2682 3HG2 THR A 263     136.835 162.535 118.182  1.00  0.00           H  
ATOM   2683  N   SER A 264     135.592 162.202 120.393  1.00  0.00           N  
ATOM   2684  CA  SER A 264     134.256 162.695 120.353  1.00  0.00           C  
ATOM   2685  C   SER A 264     134.205 163.488 119.087  1.00  0.00           C  
ATOM   2686  O   SER A 264     135.166 164.187 118.771  1.00  0.00           O  
ATOM   2687  CB  SER A 264     133.926 163.548 121.563  1.00  0.00           C  
ATOM   2688  OG  SER A 264     132.643 164.100 121.454  1.00  0.00           O  
ATOM   2689  H   SER A 264     136.320 162.784 120.783  1.00  0.00           H  
ATOM   2690  HA  SER A 264     133.571 161.848 120.410  1.00  0.00           H  
ATOM   2691 1HB  SER A 264     133.988 162.940 122.465  1.00  0.00           H  
ATOM   2692 2HB  SER A 264     134.661 164.347 121.656  1.00  0.00           H  
ATOM   2693  HG  SER A 264     132.041 163.442 121.810  1.00  0.00           H  
ATOM   2694  N   TYR A 265     133.106 163.384 118.309  1.00  0.00           N  
ATOM   2695  CA  TYR A 265     133.047 164.134 117.087  1.00  0.00           C  
ATOM   2696  C   TYR A 265     131.895 165.076 117.178  1.00  0.00           C  
ATOM   2697  O   TYR A 265     130.816 164.728 117.659  1.00  0.00           O  
ATOM   2698  CB  TYR A 265     132.908 163.216 115.871  1.00  0.00           C  
ATOM   2699  CG  TYR A 265     134.027 162.206 115.737  1.00  0.00           C  
ATOM   2700  CD1 TYR A 265     133.876 160.930 116.260  1.00  0.00           C  
ATOM   2701  CD2 TYR A 265     135.204 162.557 115.093  1.00  0.00           C  
ATOM   2702  CE1 TYR A 265     134.898 160.008 116.138  1.00  0.00           C  
ATOM   2703  CE2 TYR A 265     136.225 161.635 114.971  1.00  0.00           C  
ATOM   2704  CZ  TYR A 265     136.075 160.366 115.490  1.00  0.00           C  
ATOM   2705  OH  TYR A 265     137.093 159.447 115.369  1.00  0.00           O  
ATOM   2706  H   TYR A 265     132.326 162.794 118.562  1.00  0.00           H  
ATOM   2707  HA  TYR A 265     133.980 164.688 116.976  1.00  0.00           H  
ATOM   2708 1HB  TYR A 265     131.964 162.672 115.931  1.00  0.00           H  
ATOM   2709 2HB  TYR A 265     132.882 163.817 114.962  1.00  0.00           H  
ATOM   2710  HD1 TYR A 265     132.951 160.655 116.767  1.00  0.00           H  
ATOM   2711  HD2 TYR A 265     135.323 163.560 114.683  1.00  0.00           H  
ATOM   2712  HE1 TYR A 265     134.779 159.006 116.548  1.00  0.00           H  
ATOM   2713  HE2 TYR A 265     137.151 161.911 114.465  1.00  0.00           H  
ATOM   2714  HH  TYR A 265     136.809 158.606 115.734  1.00  0.00           H  
ATOM   2715  N   SER A 266     132.133 166.322 116.725  1.00  0.00           N  
ATOM   2716  CA  SER A 266     131.145 167.350 116.748  1.00  0.00           C  
ATOM   2717  C   SER A 266     131.705 168.392 115.874  1.00  0.00           C  
ATOM   2718  O   SER A 266     132.824 168.877 116.030  1.00  0.00           O  
ATOM   2719  CB  SER A 266     130.890 167.877 118.146  1.00  0.00           C  
ATOM   2720  OG  SER A 266     129.905 168.873 118.136  1.00  0.00           O  
ATOM   2721  H   SER A 266     133.050 166.529 116.357  1.00  0.00           H  
ATOM   2722  HA  SER A 266     130.184 166.911 116.477  1.00  0.00           H  
ATOM   2723 1HB  SER A 266     130.576 167.058 118.792  1.00  0.00           H  
ATOM   2724 2HB  SER A 266     131.815 168.281 118.557  1.00  0.00           H  
ATOM   2725  HG  SER A 266     130.139 169.469 117.420  1.00  0.00           H  
ATOM   2726  N   GLY A 267     130.897 168.767 114.904  1.00  0.00           N  
ATOM   2727  CA  GLY A 267     131.291 169.759 113.992  1.00  0.00           C  
ATOM   2728  C   GLY A 267     130.241 169.651 113.011  1.00  0.00           C  
ATOM   2729  O   GLY A 267     129.307 168.877 113.237  1.00  0.00           O  
ATOM   2730  H   GLY A 267     129.984 168.344 114.807  1.00  0.00           H  
ATOM   2731 1HA  GLY A 267     131.346 170.721 114.502  1.00  0.00           H  
ATOM   2732 2HA  GLY A 267     132.290 169.535 113.621  1.00  0.00           H  
ATOM   2733  N   GLY A 268     130.382 170.496 111.975  1.00  0.00           N  
ATOM   2734  CA  GLY A 268     129.495 170.588 110.886  1.00  0.00           C  
ATOM   2735  C   GLY A 268     130.134 169.720 109.845  1.00  0.00           C  
ATOM   2736  O   GLY A 268     130.098 168.494 109.916  1.00  0.00           O  
ATOM   2737  H   GLY A 268     131.192 171.098 112.003  1.00  0.00           H  
ATOM   2738 1HA  GLY A 268     128.506 170.247 111.193  1.00  0.00           H  
ATOM   2739 2HA  GLY A 268     129.397 171.631 110.586  1.00  0.00           H  
ATOM   2740  N   GLY A 269     130.731 170.305 108.804  1.00  0.00           N  
ATOM   2741  CA  GLY A 269     131.512 169.417 108.008  1.00  0.00           C  
ATOM   2742  C   GLY A 269     131.313 169.739 106.568  1.00  0.00           C  
ATOM   2743  O   GLY A 269     130.717 170.757 106.217  1.00  0.00           O  
ATOM   2744  H   GLY A 269     130.677 171.280 108.545  1.00  0.00           H  
ATOM   2745 1HA  GLY A 269     132.563 169.513 108.282  1.00  0.00           H  
ATOM   2746 2HA  GLY A 269     131.218 168.389 108.216  1.00  0.00           H  
ATOM   2747  N   TYR A 270     131.825 168.838 105.704  1.00  0.00           N  
ATOM   2748  CA  TYR A 270     131.639 168.912 104.285  1.00  0.00           C  
ATOM   2749  C   TYR A 270     130.645 167.842 103.976  1.00  0.00           C  
ATOM   2750  O   TYR A 270     130.791 166.722 104.465  1.00  0.00           O  
ATOM   2751  CB  TYR A 270     132.948 168.714 103.517  1.00  0.00           C  
ATOM   2752  CG  TYR A 270     134.038 169.688 103.905  1.00  0.00           C  
ATOM   2753  CD1 TYR A 270     134.865 169.410 104.983  1.00  0.00           C  
ATOM   2754  CD2 TYR A 270     134.210 170.860 103.183  1.00  0.00           C  
ATOM   2755  CE1 TYR A 270     135.860 170.300 105.338  1.00  0.00           C  
ATOM   2756  CE2 TYR A 270     135.205 171.749 103.538  1.00  0.00           C  
ATOM   2757  CZ  TYR A 270     136.028 171.473 104.611  1.00  0.00           C  
ATOM   2758  OH  TYR A 270     137.019 172.359 104.964  1.00  0.00           O  
ATOM   2759  H   TYR A 270     132.364 168.078 106.090  1.00  0.00           H  
ATOM   2760  HA  TYR A 270     131.413 169.945 104.019  1.00  0.00           H  
ATOM   2761 1HB  TYR A 270     133.320 167.702 103.686  1.00  0.00           H  
ATOM   2762 2HB  TYR A 270     132.762 168.820 102.448  1.00  0.00           H  
ATOM   2763  HD1 TYR A 270     134.729 168.489 105.551  1.00  0.00           H  
ATOM   2764  HD2 TYR A 270     133.559 171.079 102.337  1.00  0.00           H  
ATOM   2765  HE1 TYR A 270     136.510 170.081 106.185  1.00  0.00           H  
ATOM   2766  HE2 TYR A 270     135.340 172.671 102.971  1.00  0.00           H  
ATOM   2767  HH  TYR A 270     137.162 172.981 104.246  1.00  0.00           H  
ATOM   2768  N   TYR A 271     129.618 168.151 103.147  1.00  0.00           N  
ATOM   2769  CA  TYR A 271     128.582 167.175 102.945  1.00  0.00           C  
ATOM   2770  C   TYR A 271     127.919 167.361 101.610  1.00  0.00           C  
ATOM   2771  O   TYR A 271     127.967 168.431 101.006  1.00  0.00           O  
ATOM   2772  CB  TYR A 271     127.546 167.251 104.069  1.00  0.00           C  
ATOM   2773  CG  TYR A 271     126.708 168.511 104.041  1.00  0.00           C  
ATOM   2774  CD1 TYR A 271     125.498 168.524 103.363  1.00  0.00           C  
ATOM   2775  CD2 TYR A 271     127.150 169.652 104.694  1.00  0.00           C  
ATOM   2776  CE1 TYR A 271     124.732 169.674 103.338  1.00  0.00           C  
ATOM   2777  CE2 TYR A 271     126.385 170.802 104.669  1.00  0.00           C  
ATOM   2778  CZ  TYR A 271     125.181 170.815 103.994  1.00  0.00           C  
ATOM   2779  OH  TYR A 271     124.419 171.960 103.969  1.00  0.00           O  
ATOM   2780  H   TYR A 271     129.556 169.040 102.671  1.00  0.00           H  
ATOM   2781  HA  TYR A 271     129.030 166.181 102.991  1.00  0.00           H  
ATOM   2782 1HB  TYR A 271     126.874 166.394 104.004  1.00  0.00           H  
ATOM   2783 2HB  TYR A 271     128.050 167.200 105.033  1.00  0.00           H  
ATOM   2784  HD1 TYR A 271     125.150 167.627 102.851  1.00  0.00           H  
ATOM   2785  HD2 TYR A 271     128.101 169.642 105.225  1.00  0.00           H  
ATOM   2786  HE1 TYR A 271     123.782 169.684 102.806  1.00  0.00           H  
ATOM   2787  HE2 TYR A 271     126.732 171.699 105.181  1.00  0.00           H  
ATOM   2788  HH  TYR A 271     124.975 172.718 104.165  1.00  0.00           H  
ATOM   2789  N   LEU A 272     127.306 166.273 101.091  1.00  0.00           N  
ATOM   2790  CA  LEU A 272     126.520 166.356  99.892  1.00  0.00           C  
ATOM   2791  C   LEU A 272     125.269 165.540 100.115  1.00  0.00           C  
ATOM   2792  O   LEU A 272     125.335 164.341 100.381  1.00  0.00           O  
ATOM   2793  CB  LEU A 272     127.302 165.833  98.680  1.00  0.00           C  
ATOM   2794  CG  LEU A 272     126.542 165.831  97.348  1.00  0.00           C  
ATOM   2795  CD1 LEU A 272     126.197 167.261  96.957  1.00  0.00           C  
ATOM   2796  CD2 LEU A 272     127.392 165.161  96.279  1.00  0.00           C  
ATOM   2797  H   LEU A 272     127.401 165.381 101.556  1.00  0.00           H  
ATOM   2798  HA  LEU A 272     126.286 167.403  99.703  1.00  0.00           H  
ATOM   2799 1HB  LEU A 272     128.193 166.445  98.552  1.00  0.00           H  
ATOM   2800 2HB  LEU A 272     127.615 164.809  98.885  1.00  0.00           H  
ATOM   2801  HG  LEU A 272     125.606 165.282  97.464  1.00  0.00           H  
ATOM   2802 1HD1 LEU A 272     125.657 167.260  96.010  1.00  0.00           H  
ATOM   2803 2HD1 LEU A 272     125.573 167.710  97.730  1.00  0.00           H  
ATOM   2804 3HD1 LEU A 272     127.114 167.840  96.850  1.00  0.00           H  
ATOM   2805 1HD2 LEU A 272     126.851 165.159  95.332  1.00  0.00           H  
ATOM   2806 2HD2 LEU A 272     128.327 165.709  96.162  1.00  0.00           H  
ATOM   2807 3HD2 LEU A 272     127.608 164.135  96.576  1.00  0.00           H  
ATOM   2808  N   ASP A 273     124.081 166.180 100.011  1.00  0.00           N  
ATOM   2809  CA  ASP A 273     122.822 165.469 100.037  1.00  0.00           C  
ATOM   2810  C   ASP A 273     122.706 164.672  98.772  1.00  0.00           C  
ATOM   2811  O   ASP A 273     122.654 165.237  97.683  1.00  0.00           O  
ATOM   2812  CB  ASP A 273     121.638 166.430 100.170  1.00  0.00           C  
ATOM   2813  CG  ASP A 273     121.617 167.165 101.503  1.00  0.00           C  
ATOM   2814  OD1 ASP A 273     122.566 167.042 102.242  1.00  0.00           O  
ATOM   2815  OD2 ASP A 273     120.653 167.841 101.771  1.00  0.00           O  
ATOM   2816  H   ASP A 273     124.077 167.185  99.912  1.00  0.00           H  
ATOM   2817  HA  ASP A 273     122.791 164.852 100.936  1.00  0.00           H  
ATOM   2818 1HB  ASP A 273     121.675 167.166  99.366  1.00  0.00           H  
ATOM   2819 2HB  ASP A 273     120.705 165.875 100.063  1.00  0.00           H  
ATOM   2820  N   LEU A 274     122.644 163.330  98.900  1.00  0.00           N  
ATOM   2821  CA  LEU A 274     122.705 162.400  97.797  1.00  0.00           C  
ATOM   2822  C   LEU A 274     121.331 162.089  97.255  1.00  0.00           C  
ATOM   2823  O   LEU A 274     120.352 162.001  97.990  1.00  0.00           O  
ATOM   2824  CB  LEU A 274     123.389 161.101  98.241  1.00  0.00           C  
ATOM   2825  CG  LEU A 274     124.813 161.254  98.791  1.00  0.00           C  
ATOM   2826  CD1 LEU A 274     125.298 159.913  99.325  1.00  0.00           C  
ATOM   2827  CD2 LEU A 274     125.730 161.769  97.692  1.00  0.00           C  
ATOM   2828  H   LEU A 274     122.549 162.973  99.839  1.00  0.00           H  
ATOM   2829  HA  LEU A 274     123.326 162.833  97.014  1.00  0.00           H  
ATOM   2830 1HB  LEU A 274     122.783 160.635  99.016  1.00  0.00           H  
ATOM   2831 2HB  LEU A 274     123.435 160.423  97.388  1.00  0.00           H  
ATOM   2832  HG  LEU A 274     124.808 161.961  99.621  1.00  0.00           H  
ATOM   2833 1HD1 LEU A 274     126.310 160.021  99.717  1.00  0.00           H  
ATOM   2834 2HD1 LEU A 274     124.635 159.577 100.123  1.00  0.00           H  
ATOM   2835 3HD1 LEU A 274     125.298 159.179  98.520  1.00  0.00           H  
ATOM   2836 1HD2 LEU A 274     126.742 161.878  98.084  1.00  0.00           H  
ATOM   2837 2HD2 LEU A 274     125.737 161.062  96.863  1.00  0.00           H  
ATOM   2838 3HD2 LEU A 274     125.370 162.736  97.342  1.00  0.00           H  
ATOM   2839  N   PRO A 275     121.255 162.045  95.937  1.00  0.00           N  
ATOM   2840  CA  PRO A 275     120.027 161.726  95.228  1.00  0.00           C  
ATOM   2841  C   PRO A 275     119.287 160.505  95.719  1.00  0.00           C  
ATOM   2842  O   PRO A 275     119.923 159.544  96.154  1.00  0.00           O  
ATOM   2843  CB  PRO A 275     120.532 161.514  93.798  1.00  0.00           C  
ATOM   2844  CG  PRO A 275     121.736 162.388  93.702  1.00  0.00           C  
ATOM   2845  CD  PRO A 275     122.402 162.257  95.045  1.00  0.00           C  
ATOM   2846  HA  PRO A 275     119.318 162.560  95.341  1.00  0.00           H  
ATOM   2847 1HB  PRO A 275     120.763 160.451  93.634  1.00  0.00           H  
ATOM   2848 2HB  PRO A 275     119.747 161.787  93.077  1.00  0.00           H  
ATOM   2849 1HG  PRO A 275     122.381 162.057  92.875  1.00  0.00           H  
ATOM   2850 2HG  PRO A 275     121.437 163.423  93.477  1.00  0.00           H  
ATOM   2851 1HD  PRO A 275     123.082 161.392  95.035  1.00  0.00           H  
ATOM   2852 2HD  PRO A 275     122.954 163.181  95.274  1.00  0.00           H  
ATOM   2853  N   GLY A 276     117.938 160.516  95.600  1.00  0.00           N  
ATOM   2854  CA  GLY A 276     117.064 159.469  96.051  1.00  0.00           C  
ATOM   2855  C   GLY A 276     117.242 158.224  95.239  1.00  0.00           C  
ATOM   2856  O   GLY A 276     117.077 157.105  95.726  1.00  0.00           O  
ATOM   2857  H   GLY A 276     117.540 161.331  95.157  1.00  0.00           H  
ATOM   2858 1HA  GLY A 276     117.267 159.254  97.100  1.00  0.00           H  
ATOM   2859 2HA  GLY A 276     116.030 159.805  95.986  1.00  0.00           H  
ATOM   2860  N   SER A 277     117.530 158.393  93.941  1.00  0.00           N  
ATOM   2861  CA  SER A 277     117.648 157.234  93.113  1.00  0.00           C  
ATOM   2862  C   SER A 277     118.974 156.576  93.323  1.00  0.00           C  
ATOM   2863  O   SER A 277     119.955 157.198  93.728  1.00  0.00           O  
ATOM   2864  CB  SER A 277     117.479 157.609  91.653  1.00  0.00           C  
ATOM   2865  OG  SER A 277     118.563 158.374  91.203  1.00  0.00           O  
ATOM   2866  H   SER A 277     117.665 159.306  93.530  1.00  0.00           H  
ATOM   2867  HA  SER A 277     116.842 156.543  93.366  1.00  0.00           H  
ATOM   2868 1HB  SER A 277     117.396 156.703  91.052  1.00  0.00           H  
ATOM   2869 2HB  SER A 277     116.556 158.171  91.527  1.00  0.00           H  
ATOM   2870  HG  SER A 277     118.186 159.082  90.674  1.00  0.00           H  
ATOM   2871  N   ARG A 278     119.023 155.265  93.025  1.00  0.00           N  
ATOM   2872  CA  ARG A 278     120.239 154.504  93.124  1.00  0.00           C  
ATOM   2873  C   ARG A 278     121.277 154.990  92.175  1.00  0.00           C  
ATOM   2874  O   ARG A 278     122.437 155.130  92.551  1.00  0.00           O  
ATOM   2875  CB  ARG A 278     119.973 153.031  92.854  1.00  0.00           C  
ATOM   2876  CG  ARG A 278     121.181 152.122  93.013  1.00  0.00           C  
ATOM   2877  CD  ARG A 278     120.833 150.698  92.779  1.00  0.00           C  
ATOM   2878  NE  ARG A 278     121.984 149.824  92.940  1.00  0.00           N  
ATOM   2879  CZ  ARG A 278     122.896 149.575  91.980  1.00  0.00           C  
ATOM   2880  NH1 ARG A 278     122.777 150.140  90.799  1.00  0.00           N  
ATOM   2881  NH2 ARG A 278     123.909 148.763  92.226  1.00  0.00           N  
ATOM   2882  H   ARG A 278     118.177 154.804  92.723  1.00  0.00           H  
ATOM   2883  HA  ARG A 278     120.585 154.537  94.158  1.00  0.00           H  
ATOM   2884 1HB  ARG A 278     119.199 152.671  93.531  1.00  0.00           H  
ATOM   2885 2HB  ARG A 278     119.600 152.909  91.837  1.00  0.00           H  
ATOM   2886 1HG  ARG A 278     121.950 152.410  92.295  1.00  0.00           H  
ATOM   2887 2HG  ARG A 278     121.577 152.217  94.025  1.00  0.00           H  
ATOM   2888 1HD  ARG A 278     120.068 150.389  93.490  1.00  0.00           H  
ATOM   2889 2HD  ARG A 278     120.454 150.578  91.764  1.00  0.00           H  
ATOM   2890  HE  ARG A 278     122.108 149.371  93.836  1.00  0.00           H  
ATOM   2891 1HH1 ARG A 278     122.003 150.760  90.611  1.00  0.00           H  
ATOM   2892 2HH1 ARG A 278     123.461 149.953  90.079  1.00  0.00           H  
ATOM   2893 1HH2 ARG A 278     124.000 148.329  93.134  1.00  0.00           H  
ATOM   2894 2HH2 ARG A 278     124.592 148.577  91.507  1.00  0.00           H  
ATOM   2895  N   GLN A 279     120.904 155.227  90.909  1.00  0.00           N  
ATOM   2896  CA  GLN A 279     121.881 155.648  89.951  1.00  0.00           C  
ATOM   2897  C   GLN A 279     122.342 157.045  90.224  1.00  0.00           C  
ATOM   2898  O   GLN A 279     123.520 157.354  90.045  1.00  0.00           O  
ATOM   2899  CB  GLN A 279     121.313 155.553  88.532  1.00  0.00           C  
ATOM   2900  CG  GLN A 279     122.343 155.761  87.434  1.00  0.00           C  
ATOM   2901  CD  GLN A 279     123.401 154.674  87.420  1.00  0.00           C  
ATOM   2902  OE1 GLN A 279     123.092 153.486  87.543  1.00  0.00           O  
ATOM   2903  NE2 GLN A 279     124.658 155.075  87.269  1.00  0.00           N  
ATOM   2904  H   GLN A 279     119.944 155.115  90.617  1.00  0.00           H  
ATOM   2905  HA  GLN A 279     122.731 154.968  90.001  1.00  0.00           H  
ATOM   2906 1HB  GLN A 279     120.859 154.573  88.386  1.00  0.00           H  
ATOM   2907 2HB  GLN A 279     120.529 156.299  88.403  1.00  0.00           H  
ATOM   2908 1HG  GLN A 279     121.836 155.757  86.469  1.00  0.00           H  
ATOM   2909 2HG  GLN A 279     122.838 156.719  87.592  1.00  0.00           H  
ATOM   2910 1HE2 GLN A 279     125.399 154.403  87.252  1.00  0.00           H  
ATOM   2911 2HE2 GLN A 279     124.864 156.049  87.173  1.00  0.00           H  
ATOM   2912  N   GLY A 280     121.434 157.926  90.677  1.00  0.00           N  
ATOM   2913  CA  GLY A 280     121.804 159.281  90.958  1.00  0.00           C  
ATOM   2914  C   GLY A 280     122.829 159.352  92.039  1.00  0.00           C  
ATOM   2915  O   GLY A 280     123.827 160.062  91.915  1.00  0.00           O  
ATOM   2916  H   GLY A 280     120.477 157.637  90.824  1.00  0.00           H  
ATOM   2917 1HA  GLY A 280     122.194 159.747  90.053  1.00  0.00           H  
ATOM   2918 2HA  GLY A 280     120.920 159.846  91.254  1.00  0.00           H  
ATOM   2919  N   SER A 281     122.618 158.602  93.133  1.00  0.00           N  
ATOM   2920  CA  SER A 281     123.558 158.662  94.208  1.00  0.00           C  
ATOM   2921  C   SER A 281     124.797 157.925  93.841  1.00  0.00           C  
ATOM   2922  O   SER A 281     125.879 158.246  94.329  1.00  0.00           O  
ATOM   2923  CB  SER A 281     122.960 158.075  95.472  1.00  0.00           C  
ATOM   2924  OG  SER A 281     122.651 156.720  95.299  1.00  0.00           O  
ATOM   2925  H   SER A 281     121.813 157.998  93.216  1.00  0.00           H  
ATOM   2926  HA  SER A 281     123.791 159.709  94.407  1.00  0.00           H  
ATOM   2927 1HB  SER A 281     123.666 158.188  96.295  1.00  0.00           H  
ATOM   2928 2HB  SER A 281     122.059 158.626  95.737  1.00  0.00           H  
ATOM   2929  HG  SER A 281     121.853 156.696  94.766  1.00  0.00           H  
ATOM   2930  N   ALA A 282     124.682 156.944  92.933  1.00  0.00           N  
ATOM   2931  CA  ALA A 282     125.846 156.266  92.448  1.00  0.00           C  
ATOM   2932  C   ALA A 282     126.714 157.248  91.729  1.00  0.00           C  
ATOM   2933  O   ALA A 282     127.935 157.229  91.871  1.00  0.00           O  
ATOM   2934  CB  ALA A 282     125.465 155.109  91.536  1.00  0.00           C  
ATOM   2935  H   ALA A 282     123.773 156.675  92.582  1.00  0.00           H  
ATOM   2936  HA  ALA A 282     126.359 155.821  93.301  1.00  0.00           H  
ATOM   2937 1HB  ALA A 282     126.369 154.625  91.166  1.00  0.00           H  
ATOM   2938 2HB  ALA A 282     124.869 154.388  92.093  1.00  0.00           H  
ATOM   2939 3HB  ALA A 282     124.885 155.485  90.694  1.00  0.00           H  
ATOM   2940  N   GLU A 283     126.108 158.138  90.927  1.00  0.00           N  
ATOM   2941  CA  GLU A 283     126.900 159.073  90.188  1.00  0.00           C  
ATOM   2942  C   GLU A 283     127.470 160.086  91.132  1.00  0.00           C  
ATOM   2943  O   GLU A 283     128.605 160.532  90.966  1.00  0.00           O  
ATOM   2944  CB  GLU A 283     126.067 159.762  89.106  1.00  0.00           C  
ATOM   2945  CG  GLU A 283     125.624 158.845  87.975  1.00  0.00           C  
ATOM   2946  CD  GLU A 283     126.778 158.242  87.224  1.00  0.00           C  
ATOM   2947  OE1 GLU A 283     127.784 158.897  87.092  1.00  0.00           O  
ATOM   2948  OE2 GLU A 283     126.654 157.123  86.783  1.00  0.00           O  
ATOM   2949  H   GLU A 283     125.103 158.163  90.832  1.00  0.00           H  
ATOM   2950  HA  GLU A 283     127.682 158.525  89.662  1.00  0.00           H  
ATOM   2951 1HB  GLU A 283     125.173 160.195  89.555  1.00  0.00           H  
ATOM   2952 2HB  GLU A 283     126.642 160.579  88.668  1.00  0.00           H  
ATOM   2953 1HG  GLU A 283     125.015 158.042  88.389  1.00  0.00           H  
ATOM   2954 2HG  GLU A 283     125.003 159.413  87.282  1.00  0.00           H  
ATOM   2955  N   ALA A 284     126.702 160.456  92.174  1.00  0.00           N  
ATOM   2956  CA  ALA A 284     127.192 161.444  93.087  1.00  0.00           C  
ATOM   2957  C   ALA A 284     128.406 160.938  93.792  1.00  0.00           C  
ATOM   2958  O   ALA A 284     129.424 161.624  93.861  1.00  0.00           O  
ATOM   2959  CB  ALA A 284     126.114 161.831  94.088  1.00  0.00           C  
ATOM   2960  H   ALA A 284     125.789 160.053  92.329  1.00  0.00           H  
ATOM   2961  HA  ALA A 284     127.421 162.345  92.519  1.00  0.00           H  
ATOM   2962 1HB  ALA A 284     126.510 162.576  94.778  1.00  0.00           H  
ATOM   2963 2HB  ALA A 284     125.256 162.246  93.559  1.00  0.00           H  
ATOM   2964 3HB  ALA A 284     125.803 160.949  94.647  1.00  0.00           H  
ATOM   2965  N   LEU A 285     128.360 159.676  94.247  1.00  0.00           N  
ATOM   2966  CA  LEU A 285     129.419 159.091  95.008  1.00  0.00           C  
ATOM   2967  C   LEU A 285     130.588 158.889  94.096  1.00  0.00           C  
ATOM   2968  O   LEU A 285     131.743 159.005  94.507  1.00  0.00           O  
ATOM   2969  CB  LEU A 285     128.981 157.757  95.626  1.00  0.00           C  
ATOM   2970  CG  LEU A 285     127.940 157.853  96.748  1.00  0.00           C  
ATOM   2971  CD1 LEU A 285     127.514 156.452  97.167  1.00  0.00           C  
ATOM   2972  CD2 LEU A 285     128.529 158.620  97.922  1.00  0.00           C  
ATOM   2973  H   LEU A 285     127.541 159.125  94.038  1.00  0.00           H  
ATOM   2974  HA  LEU A 285     129.640 159.744  95.852  1.00  0.00           H  
ATOM   2975 1HB  LEU A 285     128.563 157.130  94.839  1.00  0.00           H  
ATOM   2976 2HB  LEU A 285     129.861 157.256  96.031  1.00  0.00           H  
ATOM   2977  HG  LEU A 285     127.056 158.374  96.380  1.00  0.00           H  
ATOM   2978 1HD1 LEU A 285     126.774 156.521  97.965  1.00  0.00           H  
ATOM   2979 2HD1 LEU A 285     127.079 155.933  96.313  1.00  0.00           H  
ATOM   2980 3HD1 LEU A 285     128.382 155.900  97.525  1.00  0.00           H  
ATOM   2981 1HD2 LEU A 285     127.788 158.689  98.720  1.00  0.00           H  
ATOM   2982 2HD2 LEU A 285     129.412 158.099  98.292  1.00  0.00           H  
ATOM   2983 3HD2 LEU A 285     128.808 159.623  97.599  1.00  0.00           H  
ATOM   2984  N   ARG A 286     130.313 158.596  92.815  1.00  0.00           N  
ATOM   2985  CA  ARG A 286     131.369 158.373  91.875  1.00  0.00           C  
ATOM   2986  C   ARG A 286     132.128 159.646  91.720  1.00  0.00           C  
ATOM   2987  O   ARG A 286     133.357 159.646  91.672  1.00  0.00           O  
ATOM   2988  CB  ARG A 286     130.829 157.919  90.527  1.00  0.00           C  
ATOM   2989  CG  ARG A 286     131.892 157.570  89.497  1.00  0.00           C  
ATOM   2990  CD  ARG A 286     131.299 156.944  88.287  1.00  0.00           C  
ATOM   2991  NE  ARG A 286     130.505 157.891  87.521  1.00  0.00           N  
ATOM   2992  CZ  ARG A 286     131.009 158.773  86.636  1.00  0.00           C  
ATOM   2993  NH1 ARG A 286     132.305 158.817  86.418  1.00  0.00           N  
ATOM   2994  NH2 ARG A 286     130.202 159.594  85.988  1.00  0.00           N  
ATOM   2995  H   ARG A 286     129.355 158.531  92.502  1.00  0.00           H  
ATOM   2996  HA  ARG A 286     131.997 157.563  92.247  1.00  0.00           H  
ATOM   2997 1HB  ARG A 286     130.201 157.040  90.664  1.00  0.00           H  
ATOM   2998 2HB  ARG A 286     130.204 158.704  90.102  1.00  0.00           H  
ATOM   2999 1HG  ARG A 286     132.416 158.476  89.193  1.00  0.00           H  
ATOM   3000 2HG  ARG A 286     132.604 156.867  89.932  1.00  0.00           H  
ATOM   3001 1HD  ARG A 286     132.096 156.569  87.645  1.00  0.00           H  
ATOM   3002 2HD  ARG A 286     130.653 156.119  88.583  1.00  0.00           H  
ATOM   3003  HE  ARG A 286     129.504 157.887  87.662  1.00  0.00           H  
ATOM   3004 1HH1 ARG A 286     132.922 158.189  86.913  1.00  0.00           H  
ATOM   3005 2HH1 ARG A 286     132.683 159.478  85.755  1.00  0.00           H  
ATOM   3006 1HH2 ARG A 286     129.205 159.560  86.156  1.00  0.00           H  
ATOM   3007 2HH2 ARG A 286     130.579 160.255  85.325  1.00  0.00           H  
ATOM   3008  N   ALA A 287     131.404 160.774  91.643  1.00  0.00           N  
ATOM   3009  CA  ALA A 287     132.042 162.029  91.408  1.00  0.00           C  
ATOM   3010  C   ALA A 287     132.851 162.337  92.619  1.00  0.00           C  
ATOM   3011  O   ALA A 287     133.996 162.768  92.505  1.00  0.00           O  
ATOM   3012  CB  ALA A 287     131.029 163.129  91.123  1.00  0.00           C  
ATOM   3013  H   ALA A 287     130.401 160.745  91.752  1.00  0.00           H  
ATOM   3014  HA  ALA A 287     132.637 161.941  90.498  1.00  0.00           H  
ATOM   3015 1HB  ALA A 287     131.550 164.076  90.986  1.00  0.00           H  
ATOM   3016 2HB  ALA A 287     130.475 162.886  90.216  1.00  0.00           H  
ATOM   3017 3HB  ALA A 287     130.338 163.212  91.960  1.00  0.00           H  
ATOM   3018  N   LEU A 288     132.295 162.070  93.817  1.00  0.00           N  
ATOM   3019  CA  LEU A 288     132.976 162.440  95.016  1.00  0.00           C  
ATOM   3020  C   LEU A 288     134.229 161.629  95.096  1.00  0.00           C  
ATOM   3021  O   LEU A 288     135.240 162.106  95.599  1.00  0.00           O  
ATOM   3022  CB  LEU A 288     132.096 162.197  96.249  1.00  0.00           C  
ATOM   3023  CG  LEU A 288     130.859 163.096  96.371  1.00  0.00           C  
ATOM   3024  CD1 LEU A 288     130.029 162.658  97.570  1.00  0.00           C  
ATOM   3025  CD2 LEU A 288     131.296 164.546  96.509  1.00  0.00           C  
ATOM   3026  H   LEU A 288     131.398 161.609  93.882  1.00  0.00           H  
ATOM   3027  HA  LEU A 288     133.151 163.515  94.997  1.00  0.00           H  
ATOM   3028 1HB  LEU A 288     131.755 161.163  96.234  1.00  0.00           H  
ATOM   3029 2HB  LEU A 288     132.702 162.345  97.143  1.00  0.00           H  
ATOM   3030  HG  LEU A 288     130.240 162.986  95.480  1.00  0.00           H  
ATOM   3031 1HD1 LEU A 288     129.150 163.296  97.657  1.00  0.00           H  
ATOM   3032 2HD1 LEU A 288     129.713 161.623  97.436  1.00  0.00           H  
ATOM   3033 3HD1 LEU A 288     130.628 162.740  98.477  1.00  0.00           H  
ATOM   3034 1HD2 LEU A 288     130.417 165.185  96.595  1.00  0.00           H  
ATOM   3035 2HD2 LEU A 288     131.914 164.657  97.401  1.00  0.00           H  
ATOM   3036 3HD2 LEU A 288     131.872 164.838  95.631  1.00  0.00           H  
ATOM   3037  N   GLN A 289     134.202 160.376  94.612  1.00  0.00           N  
ATOM   3038  CA  GLN A 289     135.407 159.597  94.599  1.00  0.00           C  
ATOM   3039  C   GLN A 289     136.388 159.861  93.461  1.00  0.00           C  
ATOM   3040  O   GLN A 289     137.590 159.723  93.669  1.00  0.00           O  
ATOM   3041  CB  GLN A 289     135.024 158.115  94.591  1.00  0.00           C  
ATOM   3042  CG  GLN A 289     136.197 157.168  94.779  1.00  0.00           C  
ATOM   3043  CD  GLN A 289     136.907 156.859  93.474  1.00  0.00           C  
ATOM   3044  OE1 GLN A 289     136.285 156.816  92.408  1.00  0.00           O  
ATOM   3045  NE2 GLN A 289     138.215 156.642  93.550  1.00  0.00           N  
ATOM   3046  H   GLN A 289     133.349 159.969  94.256  1.00  0.00           H  
ATOM   3047  HA  GLN A 289     136.000 159.862  95.475  1.00  0.00           H  
ATOM   3048 1HB  GLN A 289     134.304 157.921  95.386  1.00  0.00           H  
ATOM   3049 2HB  GLN A 289     134.541 157.869  93.645  1.00  0.00           H  
ATOM   3050 1HG  GLN A 289     136.915 157.626  95.458  1.00  0.00           H  
ATOM   3051 2HG  GLN A 289     135.831 156.231  95.199  1.00  0.00           H  
ATOM   3052 1HE2 GLN A 289     138.737 156.434  92.721  1.00  0.00           H  
ATOM   3053 2HE2 GLN A 289     138.679 156.687  94.434  1.00  0.00           H  
ATOM   3054  N   GLU A 290     135.961 160.256  92.239  1.00  0.00           N  
ATOM   3055  CA  GLU A 290     136.952 160.453  91.180  1.00  0.00           C  
ATOM   3056  C   GLU A 290     137.685 161.788  91.261  1.00  0.00           C  
ATOM   3057  O   GLU A 290     138.939 161.940  91.064  1.00  0.00           O  
ATOM   3058  CB  GLU A 290     136.277 160.334  89.812  1.00  0.00           C  
ATOM   3059  CG  GLU A 290     135.799 158.931  89.467  1.00  0.00           C  
ATOM   3060  CD  GLU A 290     135.127 158.855  88.124  1.00  0.00           C  
ATOM   3061  OE1 GLU A 290     135.101 159.848  87.438  1.00  0.00           O  
ATOM   3062  OE2 GLU A 290     134.640 157.803  87.785  1.00  0.00           O  
ATOM   3063  H   GLU A 290     134.985 160.418  92.035  1.00  0.00           H  
ATOM   3064  HA  GLU A 290     137.717 159.681  91.275  1.00  0.00           H  
ATOM   3065 1HB  GLU A 290     135.414 161.000  89.773  1.00  0.00           H  
ATOM   3066 2HB  GLU A 290     136.971 160.652  89.035  1.00  0.00           H  
ATOM   3067 1HG  GLU A 290     136.655 158.256  89.471  1.00  0.00           H  
ATOM   3068 2HG  GLU A 290     135.103 158.596  90.235  1.00  0.00           H  
ATOM   3069  N   GLY A 291     136.768 162.766  91.527  1.00  0.00           N  
ATOM   3070  CA  GLY A 291     137.086 164.131  91.691  1.00  0.00           C  
ATOM   3071  C   GLY A 291     137.644 163.979  93.014  1.00  0.00           C  
ATOM   3072  O   GLY A 291     137.209 163.108  93.762  1.00  0.00           O  
ATOM   3073  H   GLY A 291     135.805 162.472  91.607  1.00  0.00           H  
ATOM   3074 1HA  GLY A 291     137.762 164.446  90.896  1.00  0.00           H  
ATOM   3075 2HA  GLY A 291     136.179 164.729  91.598  1.00  0.00           H  
ATOM   3076  N   LEU A 292     138.629 164.793  93.332  1.00  0.00           N  
ATOM   3077  CA  LEU A 292     139.203 164.540  94.586  1.00  0.00           C  
ATOM   3078  C   LEU A 292     138.378 165.383  95.462  1.00  0.00           C  
ATOM   3079  O   LEU A 292     138.555 166.597  95.553  1.00  0.00           O  
ATOM   3080  CB  LEU A 292     140.687 164.920  94.649  1.00  0.00           C  
ATOM   3081  CG  LEU A 292     141.402 164.595  95.967  1.00  0.00           C  
ATOM   3082  CD1 LEU A 292     141.376 163.091  96.202  1.00  0.00           C  
ATOM   3083  CD2 LEU A 292     142.831 165.116  95.912  1.00  0.00           C  
ATOM   3084  H   LEU A 292     138.989 165.552  92.771  1.00  0.00           H  
ATOM   3085  HA  LEU A 292     139.050 163.489  94.831  1.00  0.00           H  
ATOM   3086 1HB  LEU A 292     141.213 164.399  93.851  1.00  0.00           H  
ATOM   3087 2HB  LEU A 292     140.779 165.992  94.478  1.00  0.00           H  
ATOM   3088  HG  LEU A 292     140.874 165.071  96.794  1.00  0.00           H  
ATOM   3089 1HD1 LEU A 292     141.884 162.860  97.139  1.00  0.00           H  
ATOM   3090 2HD1 LEU A 292     140.343 162.749  96.257  1.00  0.00           H  
ATOM   3091 3HD1 LEU A 292     141.884 162.586  95.381  1.00  0.00           H  
ATOM   3092 1HD2 LEU A 292     143.338 164.886  96.849  1.00  0.00           H  
ATOM   3093 2HD2 LEU A 292     143.360 164.640  95.086  1.00  0.00           H  
ATOM   3094 3HD2 LEU A 292     142.819 166.195  95.761  1.00  0.00           H  
ATOM   3095  N   TRP A 293     137.371 164.721  96.064  1.00  0.00           N  
ATOM   3096  CA  TRP A 293     136.689 165.394  97.083  1.00  0.00           C  
ATOM   3097  C   TRP A 293     137.438 165.302  98.294  1.00  0.00           C  
ATOM   3098  O   TRP A 293     138.014 166.315  98.658  1.00  0.00           O  
ATOM   3099  CB  TRP A 293     135.292 164.811  97.300  1.00  0.00           C  
ATOM   3100  CG  TRP A 293     134.511 165.510  98.371  1.00  0.00           C  
ATOM   3101  CD1 TRP A 293     134.469 166.852  98.605  1.00  0.00           C  
ATOM   3102  CD2 TRP A 293     133.651 164.903  99.366  1.00  0.00           C  
ATOM   3103  NE1 TRP A 293     133.647 167.121  99.672  1.00  0.00           N  
ATOM   3104  CE2 TRP A 293     133.137 165.940 100.148  1.00  0.00           C  
ATOM   3105  CE3 TRP A 293     133.282 163.582  99.649  1.00  0.00           C  
ATOM   3106  CZ2 TRP A 293     132.270 165.702 101.203  1.00  0.00           C  
ATOM   3107  CZ3 TRP A 293     132.411 163.344 100.706  1.00  0.00           C  
ATOM   3108  CH2 TRP A 293     131.919 164.377 101.462  1.00  0.00           C  
ATOM   3109  H   TRP A 293     137.090 163.781  95.821  1.00  0.00           H  
ATOM   3110  HA  TRP A 293     136.720 166.463  96.872  1.00  0.00           H  
ATOM   3111 1HB  TRP A 293     134.725 164.868  96.370  1.00  0.00           H  
ATOM   3112 2HB  TRP A 293     135.375 163.758  97.568  1.00  0.00           H  
ATOM   3113  HD1 TRP A 293     135.009 167.602  98.029  1.00  0.00           H  
ATOM   3114  HE1 TRP A 293     133.450 168.038 100.046  1.00  0.00           H  
ATOM   3115  HE3 TRP A 293     133.668 162.758  99.050  1.00  0.00           H  
ATOM   3116  HZ2 TRP A 293     131.868 166.509 101.816  1.00  0.00           H  
ATOM   3117  HZ3 TRP A 293     132.129 162.313 100.920  1.00  0.00           H  
ATOM   3118  HH2 TRP A 293     131.237 164.155 102.284  1.00  0.00           H  
ATOM   3119  N   LEU A 294     137.691 164.124  98.860  1.00  0.00           N  
ATOM   3120  CA  LEU A 294     138.143 164.701 100.052  1.00  0.00           C  
ATOM   3121  C   LEU A 294     138.756 163.742 101.034  1.00  0.00           C  
ATOM   3122  O   LEU A 294     138.480 164.001 102.205  1.00  0.00           O  
ATOM   3123  CB  LEU A 294     136.965 165.426 100.715  1.00  0.00           C  
ATOM   3124  CG  LEU A 294     137.299 166.208 101.992  1.00  0.00           C  
ATOM   3125  CD1 LEU A 294     138.250 167.348 101.656  1.00  0.00           C  
ATOM   3126  CD2 LEU A 294     136.014 166.733 102.616  1.00  0.00           C  
ATOM   3127  H   LEU A 294     137.684 163.117  98.773  1.00  0.00           H  
ATOM   3128  HA  LEU A 294     138.894 165.451  99.809  1.00  0.00           H  
ATOM   3129 1HB  LEU A 294     136.541 166.128  99.999  1.00  0.00           H  
ATOM   3130 2HB  LEU A 294     136.201 164.690 100.967  1.00  0.00           H  
ATOM   3131  HG  LEU A 294     137.803 165.550 102.700  1.00  0.00           H  
ATOM   3132 1HD1 LEU A 294     138.487 167.903 102.564  1.00  0.00           H  
ATOM   3133 2HD1 LEU A 294     139.168 166.943 101.230  1.00  0.00           H  
ATOM   3134 3HD1 LEU A 294     137.778 168.015 100.936  1.00  0.00           H  
ATOM   3135 1HD2 LEU A 294     136.252 167.288 103.525  1.00  0.00           H  
ATOM   3136 2HD2 LEU A 294     135.509 167.392 101.910  1.00  0.00           H  
ATOM   3137 3HD2 LEU A 294     135.361 165.896 102.863  1.00  0.00           H  
ATOM   3138  N   ASP A 295     139.659 162.752 100.677  1.00  0.00           N  
ATOM   3139  CA  ASP A 295     139.981 161.825 101.737  1.00  0.00           C  
ATOM   3140  C   ASP A 295     141.319 161.758 102.521  1.00  0.00           C  
ATOM   3141  O   ASP A 295     141.430 160.792 103.258  1.00  0.00           O  
ATOM   3142  CB  ASP A 295     139.748 160.436 101.138  1.00  0.00           C  
ATOM   3143  CG  ASP A 295     138.292 160.185 100.769  1.00  0.00           C  
ATOM   3144  OD1 ASP A 295     137.432 160.691 101.451  1.00  0.00           O  
ATOM   3145  OD2 ASP A 295     138.054 159.490  99.811  1.00  0.00           O  
ATOM   3146  H   ASP A 295     140.091 162.633  99.772  1.00  0.00           H  
ATOM   3147  HA  ASP A 295     139.331 162.033 102.587  1.00  0.00           H  
ATOM   3148 1HB  ASP A 295     140.360 160.319 100.243  1.00  0.00           H  
ATOM   3149 2HB  ASP A 295     140.064 159.674 101.851  1.00  0.00           H  
ATOM   3150  N   ARG A 296     142.375 162.616 102.515  1.00  0.00           N  
ATOM   3151  CA  ARG A 296     143.556 162.153 103.275  1.00  0.00           C  
ATOM   3152  C   ARG A 296     143.373 162.598 104.688  1.00  0.00           C  
ATOM   3153  O   ARG A 296     143.582 161.883 105.669  1.00  0.00           O  
ATOM   3154  CB  ARG A 296     144.857 162.718 102.725  1.00  0.00           C  
ATOM   3155  CG  ARG A 296     146.115 162.219 103.418  1.00  0.00           C  
ATOM   3156  CD  ARG A 296     147.344 162.748 102.774  1.00  0.00           C  
ATOM   3157  NE  ARG A 296     148.531 162.481 103.569  1.00  0.00           N  
ATOM   3158  CZ  ARG A 296     149.162 161.292 103.627  1.00  0.00           C  
ATOM   3159  NH1 ARG A 296     148.707 160.272 102.932  1.00  0.00           N  
ATOM   3160  NH2 ARG A 296     150.237 161.150 104.382  1.00  0.00           N  
ATOM   3161  H   ARG A 296     142.410 163.511 102.049  1.00  0.00           H  
ATOM   3162  HA  ARG A 296     143.625 161.069 103.180  1.00  0.00           H  
ATOM   3163 1HB  ARG A 296     144.943 162.470 101.668  1.00  0.00           H  
ATOM   3164 2HB  ARG A 296     144.845 163.805 102.806  1.00  0.00           H  
ATOM   3165 1HG  ARG A 296     146.108 162.540 104.460  1.00  0.00           H  
ATOM   3166 2HG  ARG A 296     146.146 161.129 103.374  1.00  0.00           H  
ATOM   3167 1HD  ARG A 296     147.474 162.280 101.799  1.00  0.00           H  
ATOM   3168 2HD  ARG A 296     147.253 163.827 102.649  1.00  0.00           H  
ATOM   3169  HE  ARG A 296     148.911 163.241 104.118  1.00  0.00           H  
ATOM   3170 1HH1 ARG A 296     147.885 160.381 102.355  1.00  0.00           H  
ATOM   3171 2HH1 ARG A 296     149.179 159.381 102.975  1.00  0.00           H  
ATOM   3172 1HH2 ARG A 296     150.586 161.933 104.916  1.00  0.00           H  
ATOM   3173 2HH2 ARG A 296     150.709 160.259 104.425  1.00  0.00           H  
ATOM   3174  N   GLY A 297     142.980 163.862 104.769  1.00  0.00           N  
ATOM   3175  CA  GLY A 297     142.711 164.665 105.915  1.00  0.00           C  
ATOM   3176  C   GLY A 297     141.466 164.247 106.649  1.00  0.00           C  
ATOM   3177  O   GLY A 297     141.212 164.725 107.752  1.00  0.00           O  
ATOM   3178  H   GLY A 297     142.870 164.266 103.849  1.00  0.00           H  
ATOM   3179 1HA  GLY A 297     143.556 164.614 106.602  1.00  0.00           H  
ATOM   3180 2HA  GLY A 297     142.605 165.707 105.613  1.00  0.00           H  
ATOM   3181  N   THR A 298     140.576 163.473 106.008  1.00  0.00           N  
ATOM   3182  CA  THR A 298     139.354 163.063 106.656  1.00  0.00           C  
ATOM   3183  C   THR A 298     139.535 161.952 107.651  1.00  0.00           C  
ATOM   3184  O   THR A 298     139.976 160.861 107.293  1.00  0.00           O  
ATOM   3185  CB  THR A 298     138.311 162.629 105.610  1.00  0.00           C  
ATOM   3186  OG1 THR A 298     137.985 163.740 104.765  1.00  0.00           O  
ATOM   3187  CG2 THR A 298     137.047 162.129 106.292  1.00  0.00           C  
ATOM   3188  H   THR A 298     140.757 163.170 105.061  1.00  0.00           H  
ATOM   3189  HA  THR A 298     138.918 163.931 107.153  1.00  0.00           H  
ATOM   3190  HB  THR A 298     138.724 161.831 104.994  1.00  0.00           H  
ATOM   3191  HG1 THR A 298     138.263 163.550 103.866  1.00  0.00           H  
ATOM   3192 1HG2 THR A 298     136.321 161.826 105.538  1.00  0.00           H  
ATOM   3193 2HG2 THR A 298     137.289 161.276 106.927  1.00  0.00           H  
ATOM   3194 3HG2 THR A 298     136.623 162.926 106.903  1.00  0.00           H  
ATOM   3195  N   ARG A 299     139.244 162.216 108.947  1.00  0.00           N  
ATOM   3196  CA  ARG A 299     139.410 161.210 109.957  1.00  0.00           C  
ATOM   3197  C   ARG A 299     138.117 160.517 110.281  1.00  0.00           C  
ATOM   3198  O   ARG A 299     138.131 159.493 110.948  1.00  0.00           O  
ATOM   3199  CB  ARG A 299     139.980 161.825 111.227  1.00  0.00           C  
ATOM   3200  CG  ARG A 299     141.377 162.408 111.084  1.00  0.00           C  
ATOM   3201  CD  ARG A 299     142.420 161.352 111.127  1.00  0.00           C  
ATOM   3202  NE  ARG A 299     142.369 160.491 109.957  1.00  0.00           N  
ATOM   3203  CZ  ARG A 299     142.805 160.840 108.731  1.00  0.00           C  
ATOM   3204  NH1 ARG A 299     143.320 162.033 108.531  1.00  0.00           N  
ATOM   3205  NH2 ARG A 299     142.715 159.983 107.728  1.00  0.00           N  
ATOM   3206  H   ARG A 299     138.904 163.130 109.214  1.00  0.00           H  
ATOM   3207  HA  ARG A 299     140.085 160.444 109.574  1.00  0.00           H  
ATOM   3208 1HB  ARG A 299     139.323 162.623 111.570  1.00  0.00           H  
ATOM   3209 2HB  ARG A 299     140.016 161.070 112.012  1.00  0.00           H  
ATOM   3210 1HG  ARG A 299     141.457 162.931 110.130  1.00  0.00           H  
ATOM   3211 2HG  ARG A 299     141.564 163.109 111.898  1.00  0.00           H  
ATOM   3212 1HD  ARG A 299     143.405 161.815 111.167  1.00  0.00           H  
ATOM   3213 2HD  ARG A 299     142.274 160.733 112.012  1.00  0.00           H  
ATOM   3214  HE  ARG A 299     141.979 159.565 110.071  1.00  0.00           H  
ATOM   3215 1HH1 ARG A 299     143.389 162.688 109.297  1.00  0.00           H  
ATOM   3216 2HH1 ARG A 299     143.646 162.295 107.612  1.00  0.00           H  
ATOM   3217 1HH2 ARG A 299     142.319 159.066 107.882  1.00  0.00           H  
ATOM   3218 2HH2 ARG A 299     143.041 160.245 106.810  1.00  0.00           H  
ATOM   3219  N   VAL A 300     136.949 161.017 109.826  1.00  0.00           N  
ATOM   3220  CA  VAL A 300     135.755 160.267 110.116  1.00  0.00           C  
ATOM   3221  C   VAL A 300     134.694 160.605 109.118  1.00  0.00           C  
ATOM   3222  O   VAL A 300     134.566 161.745 108.676  1.00  0.00           O  
ATOM   3223  CB  VAL A 300     135.245 160.575 111.537  1.00  0.00           C  
ATOM   3224  CG1 VAL A 300     134.815 162.031 111.644  1.00  0.00           C  
ATOM   3225  CG2 VAL A 300     134.093 159.645 111.886  1.00  0.00           C  
ATOM   3226  H   VAL A 300     136.874 161.877 109.301  1.00  0.00           H  
ATOM   3227  HA  VAL A 300     135.999 159.204 110.091  1.00  0.00           H  
ATOM   3228  HB  VAL A 300     136.060 160.428 112.245  1.00  0.00           H  
ATOM   3229 1HG1 VAL A 300     134.458 162.231 112.654  1.00  0.00           H  
ATOM   3230 2HG1 VAL A 300     135.664 162.678 111.425  1.00  0.00           H  
ATOM   3231 3HG1 VAL A 300     134.014 162.227 110.931  1.00  0.00           H  
ATOM   3232 1HG2 VAL A 300     133.738 159.868 112.892  1.00  0.00           H  
ATOM   3233 2HG2 VAL A 300     133.280 159.789 111.174  1.00  0.00           H  
ATOM   3234 3HG2 VAL A 300     134.434 158.611 111.844  1.00  0.00           H  
ATOM   3235  N   VAL A 301     133.897 159.595 108.725  1.00  0.00           N  
ATOM   3236  CA  VAL A 301     132.880 159.823 107.748  1.00  0.00           C  
ATOM   3237  C   VAL A 301     131.605 159.374 108.382  1.00  0.00           C  
ATOM   3238  O   VAL A 301     131.546 158.336 109.042  1.00  0.00           O  
ATOM   3239  CB  VAL A 301     133.147 159.041 106.448  1.00  0.00           C  
ATOM   3240  CG1 VAL A 301     132.021 159.265 105.450  1.00  0.00           C  
ATOM   3241  CG2 VAL A 301     134.484 159.460 105.857  1.00  0.00           C  
ATOM   3242  H   VAL A 301     134.006 158.669 109.114  1.00  0.00           H  
ATOM   3243  HA  VAL A 301     132.899 160.877 107.468  1.00  0.00           H  
ATOM   3244  HB  VAL A 301     133.167 157.974 106.675  1.00  0.00           H  
ATOM   3245 1HG1 VAL A 301     132.227 158.705 104.538  1.00  0.00           H  
ATOM   3246 2HG1 VAL A 301     131.080 158.925 105.880  1.00  0.00           H  
ATOM   3247 3HG1 VAL A 301     131.951 160.327 105.214  1.00  0.00           H  
ATOM   3248 1HG2 VAL A 301     134.667 158.902 104.939  1.00  0.00           H  
ATOM   3249 2HG2 VAL A 301     134.466 160.527 105.636  1.00  0.00           H  
ATOM   3250 3HG2 VAL A 301     135.280 159.252 106.573  1.00  0.00           H  
ATOM   3251  N   PHE A 302     130.542 160.173 108.209  1.00  0.00           N  
ATOM   3252  CA  PHE A 302     129.263 159.786 108.698  1.00  0.00           C  
ATOM   3253  C   PHE A 302     128.321 159.676 107.546  1.00  0.00           C  
ATOM   3254  O   PHE A 302     128.425 160.406 106.561  1.00  0.00           O  
ATOM   3255  CB  PHE A 302     128.736 160.794 109.721  1.00  0.00           C  
ATOM   3256  CG  PHE A 302     129.588 160.908 110.953  1.00  0.00           C  
ATOM   3257  CD1 PHE A 302     130.583 161.870 111.039  1.00  0.00           C  
ATOM   3258  CD2 PHE A 302     129.396 160.054 112.028  1.00  0.00           C  
ATOM   3259  CE1 PHE A 302     131.367 161.976 112.173  1.00  0.00           C  
ATOM   3260  CE2 PHE A 302     130.177 160.158 113.163  1.00  0.00           C  
ATOM   3261  CZ  PHE A 302     131.164 161.120 113.234  1.00  0.00           C  
ATOM   3262  H   PHE A 302     130.638 161.058 107.730  1.00  0.00           H  
ATOM   3263  HA  PHE A 302     129.373 158.855 109.258  1.00  0.00           H  
ATOM   3264 1HB  PHE A 302     128.672 161.779 109.260  1.00  0.00           H  
ATOM   3265 2HB  PHE A 302     127.731 160.510 110.028  1.00  0.00           H  
ATOM   3266  HD1 PHE A 302     130.743 162.548 110.200  1.00  0.00           H  
ATOM   3267  HD2 PHE A 302     128.616 159.294 111.972  1.00  0.00           H  
ATOM   3268  HE1 PHE A 302     132.146 162.736 112.227  1.00  0.00           H  
ATOM   3269  HE2 PHE A 302     130.015 159.481 114.001  1.00  0.00           H  
ATOM   3270  HZ  PHE A 302     131.782 161.202 114.127  1.00  0.00           H  
ATOM   3271  N   ILE A 303     127.389 158.711 107.636  1.00  0.00           N  
ATOM   3272  CA  ILE A 303     126.357 158.564 106.651  1.00  0.00           C  
ATOM   3273  C   ILE A 303     125.098 158.789 107.438  1.00  0.00           C  
ATOM   3274  O   ILE A 303     124.759 157.985 108.306  1.00  0.00           O  
ATOM   3275  CB  ILE A 303     126.362 157.181 105.975  1.00  0.00           C  
ATOM   3276  CG1 ILE A 303     127.732 156.895 105.354  1.00  0.00           C  
ATOM   3277  CG2 ILE A 303     125.269 157.101 104.921  1.00  0.00           C  
ATOM   3278  CD1 ILE A 303     127.895 155.475 104.862  1.00  0.00           C  
ATOM   3279  H   ILE A 303     127.417 158.073 108.419  1.00  0.00           H  
ATOM   3280  HA  ILE A 303     126.584 159.222 105.813  1.00  0.00           H  
ATOM   3281  HB  ILE A 303     126.189 156.409 106.724  1.00  0.00           H  
ATOM   3282 1HG1 ILE A 303     127.898 157.569 104.514  1.00  0.00           H  
ATOM   3283 2HG1 ILE A 303     128.513 157.092 106.089  1.00  0.00           H  
ATOM   3284 1HG2 ILE A 303     125.287 156.117 104.452  1.00  0.00           H  
ATOM   3285 2HG2 ILE A 303     124.299 157.262 105.389  1.00  0.00           H  
ATOM   3286 3HG2 ILE A 303     125.437 157.867 104.163  1.00  0.00           H  
ATOM   3287 1HD1 ILE A 303     128.891 155.350 104.436  1.00  0.00           H  
ATOM   3288 2HD1 ILE A 303     127.767 154.784 105.696  1.00  0.00           H  
ATOM   3289 3HD1 ILE A 303     127.146 155.267 104.099  1.00  0.00           H  
ATOM   3290  N   ASP A 304     124.359 159.881 107.170  1.00  0.00           N  
ATOM   3291  CA  ASP A 304     123.192 160.099 107.976  1.00  0.00           C  
ATOM   3292  C   ASP A 304     121.965 159.817 107.167  1.00  0.00           C  
ATOM   3293  O   ASP A 304     121.857 160.226 106.013  1.00  0.00           O  
ATOM   3294  CB  ASP A 304     123.152 161.533 108.508  1.00  0.00           C  
ATOM   3295  CG  ASP A 304     124.299 161.844 109.460  1.00  0.00           C  
ATOM   3296  OD1 ASP A 304     124.862 160.923 110.001  1.00  0.00           O  
ATOM   3297  OD2 ASP A 304     124.602 163.000 109.635  1.00  0.00           O  
ATOM   3298  H   ASP A 304     124.584 160.543 106.440  1.00  0.00           H  
ATOM   3299  HA  ASP A 304     123.233 159.427 108.833  1.00  0.00           H  
ATOM   3300 1HB  ASP A 304     123.191 162.233 107.673  1.00  0.00           H  
ATOM   3301 2HB  ASP A 304     122.210 161.701 109.031  1.00  0.00           H  
ATOM   3302  N   PHE A 305     121.021 159.057 107.763  1.00  0.00           N  
ATOM   3303  CA  PHE A 305     119.742 158.824 107.158  1.00  0.00           C  
ATOM   3304  C   PHE A 305     118.883 158.148 108.180  1.00  0.00           C  
ATOM   3305  O   PHE A 305     119.385 157.549 109.131  1.00  0.00           O  
ATOM   3306  CB  PHE A 305     119.863 157.961 105.901  1.00  0.00           C  
ATOM   3307  CG  PHE A 305     120.396 156.581 106.163  1.00  0.00           C  
ATOM   3308  CD1 PHE A 305     119.534 155.525 106.415  1.00  0.00           C  
ATOM   3309  CD2 PHE A 305     121.761 156.336 106.157  1.00  0.00           C  
ATOM   3310  CE1 PHE A 305     120.023 154.255 106.656  1.00  0.00           C  
ATOM   3311  CE2 PHE A 305     122.253 155.068 106.397  1.00  0.00           C  
ATOM   3312  CZ  PHE A 305     121.383 154.026 106.647  1.00  0.00           C  
ATOM   3313  H   PHE A 305     121.224 158.641 108.661  1.00  0.00           H  
ATOM   3314  HA  PHE A 305     119.320 159.784 106.859  1.00  0.00           H  
ATOM   3315 1HB  PHE A 305     118.886 157.864 105.431  1.00  0.00           H  
ATOM   3316 2HB  PHE A 305     120.523 158.450 105.186  1.00  0.00           H  
ATOM   3317  HD1 PHE A 305     118.458 155.705 106.421  1.00  0.00           H  
ATOM   3318  HD2 PHE A 305     122.449 157.159 105.960  1.00  0.00           H  
ATOM   3319  HE1 PHE A 305     119.334 153.434 106.853  1.00  0.00           H  
ATOM   3320  HE2 PHE A 305     123.328 154.889 106.389  1.00  0.00           H  
ATOM   3321  HZ  PHE A 305     121.769 153.026 106.837  1.00  0.00           H  
ATOM   3322  N   SER A 306     117.548 158.239 108.030  1.00  0.00           N  
ATOM   3323  CA  SER A 306     116.715 157.466 108.908  1.00  0.00           C  
ATOM   3324  C   SER A 306     115.572 156.931 108.108  1.00  0.00           C  
ATOM   3325  O   SER A 306     115.272 157.418 107.015  1.00  0.00           O  
ATOM   3326  CB  SER A 306     116.209 158.309 110.063  1.00  0.00           C  
ATOM   3327  OG  SER A 306     115.423 159.374 109.600  1.00  0.00           O  
ATOM   3328  H   SER A 306     117.115 158.824 107.330  1.00  0.00           H  
ATOM   3329  HA  SER A 306     117.317 156.667 109.343  1.00  0.00           H  
ATOM   3330 1HB  SER A 306     115.622 157.687 110.737  1.00  0.00           H  
ATOM   3331 2HB  SER A 306     117.055 158.697 110.628  1.00  0.00           H  
ATOM   3332  HG  SER A 306     116.034 160.089 109.407  1.00  0.00           H  
ATOM   3333  N   VAL A 307     114.898 155.900 108.654  1.00  0.00           N  
ATOM   3334  CA  VAL A 307     113.898 155.190 107.914  1.00  0.00           C  
ATOM   3335  C   VAL A 307     112.613 155.156 108.691  1.00  0.00           C  
ATOM   3336  O   VAL A 307     112.599 155.349 109.904  1.00  0.00           O  
ATOM   3337  CB  VAL A 307     114.363 153.752 107.616  1.00  0.00           C  
ATOM   3338  CG1 VAL A 307     115.663 153.766 106.826  1.00  0.00           C  
ATOM   3339  CG2 VAL A 307     114.530 152.982 108.917  1.00  0.00           C  
ATOM   3340  H   VAL A 307     115.100 155.619 109.603  1.00  0.00           H  
ATOM   3341  HA  VAL A 307     113.767 155.681 106.949  1.00  0.00           H  
ATOM   3342  HB  VAL A 307     113.614 153.260 106.995  1.00  0.00           H  
ATOM   3343 1HG1 VAL A 307     115.977 152.742 106.623  1.00  0.00           H  
ATOM   3344 2HG1 VAL A 307     115.510 154.291 105.883  1.00  0.00           H  
ATOM   3345 3HG1 VAL A 307     116.435 154.274 107.404  1.00  0.00           H  
ATOM   3346 1HG2 VAL A 307     114.858 151.966 108.698  1.00  0.00           H  
ATOM   3347 2HG2 VAL A 307     115.274 153.478 109.540  1.00  0.00           H  
ATOM   3348 3HG2 VAL A 307     113.577 152.949 109.446  1.00  0.00           H  
ATOM   3349  N   TYR A 308     111.488 154.910 107.988  1.00  0.00           N  
ATOM   3350  CA  TYR A 308     110.195 154.827 108.608  1.00  0.00           C  
ATOM   3351  C   TYR A 308     109.496 153.588 108.180  1.00  0.00           C  
ATOM   3352  O   TYR A 308     109.129 153.430 107.019  1.00  0.00           O  
ATOM   3353  CB  TYR A 308     109.347 156.056 108.274  1.00  0.00           C  
ATOM   3354  CG  TYR A 308     107.912 155.954 108.742  1.00  0.00           C  
ATOM   3355  CD1 TYR A 308     107.625 155.406 109.983  1.00  0.00           C  
ATOM   3356  CD2 TYR A 308     106.884 156.409 107.930  1.00  0.00           C  
ATOM   3357  CE1 TYR A 308     106.315 155.312 110.411  1.00  0.00           C  
ATOM   3358  CE2 TYR A 308     105.574 156.316 108.358  1.00  0.00           C  
ATOM   3359  CZ  TYR A 308     105.288 155.770 109.592  1.00  0.00           C  
ATOM   3360  OH  TYR A 308     103.983 155.677 110.018  1.00  0.00           O  
ATOM   3361  H   TYR A 308     111.564 154.779 106.990  1.00  0.00           H  
ATOM   3362  HA  TYR A 308     110.329 154.843 109.690  1.00  0.00           H  
ATOM   3363 1HB  TYR A 308     109.792 156.941 108.731  1.00  0.00           H  
ATOM   3364 2HB  TYR A 308     109.343 156.212 107.196  1.00  0.00           H  
ATOM   3365  HD1 TYR A 308     108.433 155.048 110.622  1.00  0.00           H  
ATOM   3366  HD2 TYR A 308     107.110 156.839 106.954  1.00  0.00           H  
ATOM   3367  HE1 TYR A 308     106.089 154.882 111.386  1.00  0.00           H  
ATOM   3368  HE2 TYR A 308     104.765 156.672 107.719  1.00  0.00           H  
ATOM   3369  HH  TYR A 308     103.670 154.778 109.893  1.00  0.00           H  
ATOM   3370  N   ASN A 309     109.286 152.683 109.152  1.00  0.00           N  
ATOM   3371  CA  ASN A 309     108.601 151.446 108.920  1.00  0.00           C  
ATOM   3372  C   ASN A 309     107.140 151.773 108.771  1.00  0.00           C  
ATOM   3373  O   ASN A 309     106.532 152.382 109.649  1.00  0.00           O  
ATOM   3374  CB  ASN A 309     108.844 150.452 110.040  1.00  0.00           C  
ATOM   3375  CG  ASN A 309     108.273 149.094 109.741  1.00  0.00           C  
ATOM   3376  OD1 ASN A 309     107.070 148.862 109.908  1.00  0.00           O  
ATOM   3377  ND2 ASN A 309     109.112 148.191 109.301  1.00  0.00           N  
ATOM   3378  H   ASN A 309     109.628 152.890 110.080  1.00  0.00           H  
ATOM   3379  HA  ASN A 309     109.036 150.970 108.040  1.00  0.00           H  
ATOM   3380 1HB  ASN A 309     109.917 150.352 110.212  1.00  0.00           H  
ATOM   3381 2HB  ASN A 309     108.398 150.825 110.962  1.00  0.00           H  
ATOM   3382 1HD2 ASN A 309     108.787 147.269 109.086  1.00  0.00           H  
ATOM   3383 2HD2 ASN A 309     110.077 148.422 109.181  1.00  0.00           H  
ATOM   3384  N   ALA A 310     106.583 151.474 107.583  1.00  0.00           N  
ATOM   3385  CA  ALA A 310     105.214 151.683 107.201  1.00  0.00           C  
ATOM   3386  C   ALA A 310     104.227 150.798 107.923  1.00  0.00           C  
ATOM   3387  O   ALA A 310     103.022 151.049 107.866  1.00  0.00           O  
ATOM   3388  CB  ALA A 310     105.074 151.487 105.699  1.00  0.00           C  
ATOM   3389  H   ALA A 310     107.222 151.064 106.917  1.00  0.00           H  
ATOM   3390  HA  ALA A 310     104.949 152.713 107.438  1.00  0.00           H  
ATOM   3391 1HB  ALA A 310     104.043 151.674 105.402  1.00  0.00           H  
ATOM   3392 2HB  ALA A 310     105.733 152.183 105.179  1.00  0.00           H  
ATOM   3393 3HB  ALA A 310     105.347 150.466 105.438  1.00  0.00           H  
ATOM   3394  N   ASN A 311     104.691 149.694 108.552  1.00  0.00           N  
ATOM   3395  CA  ASN A 311     103.735 148.733 109.059  1.00  0.00           C  
ATOM   3396  C   ASN A 311     103.507 148.983 110.505  1.00  0.00           C  
ATOM   3397  O   ASN A 311     102.378 149.091 110.982  1.00  0.00           O  
ATOM   3398  CB  ASN A 311     104.202 147.308 108.828  1.00  0.00           C  
ATOM   3399  CG  ASN A 311     104.193 146.925 107.374  1.00  0.00           C  
ATOM   3400  OD1 ASN A 311     103.247 147.238 106.643  1.00  0.00           O  
ATOM   3401  ND2 ASN A 311     105.230 146.254 106.940  1.00  0.00           N  
ATOM   3402  H   ASN A 311     105.678 149.519 108.678  1.00  0.00           H  
ATOM   3403  HA  ASN A 311     102.809 148.832 108.490  1.00  0.00           H  
ATOM   3404 1HB  ASN A 311     105.214 147.188 109.217  1.00  0.00           H  
ATOM   3405 2HB  ASN A 311     103.558 146.620 109.376  1.00  0.00           H  
ATOM   3406 1HD2 ASN A 311     105.278 145.973 105.981  1.00  0.00           H  
ATOM   3407 2HD2 ASN A 311     105.973 146.023 107.567  1.00  0.00           H  
ATOM   3408  N   ILE A 312     104.611 149.096 111.243  1.00  0.00           N  
ATOM   3409  CA  ILE A 312     104.530 149.326 112.637  1.00  0.00           C  
ATOM   3410  C   ILE A 312     105.157 150.667 112.671  1.00  0.00           C  
ATOM   3411  O   ILE A 312     106.248 150.821 112.137  1.00  0.00           O  
ATOM   3412  CB  ILE A 312     105.284 148.295 113.496  1.00  0.00           C  
ATOM   3413  CG1 ILE A 312     104.758 146.884 113.221  1.00  0.00           C  
ATOM   3414  CG2 ILE A 312     105.154 148.636 114.973  1.00  0.00           C  
ATOM   3415  CD1 ILE A 312     105.598 145.788 113.836  1.00  0.00           C  
ATOM   3416  H   ILE A 312     105.520 149.017 110.809  1.00  0.00           H  
ATOM   3417  HA  ILE A 312     103.495 149.188 112.950  1.00  0.00           H  
ATOM   3418  HB  ILE A 312     106.339 148.297 113.224  1.00  0.00           H  
ATOM   3419 1HG1 ILE A 312     103.743 146.792 113.606  1.00  0.00           H  
ATOM   3420 2HG1 ILE A 312     104.715 146.715 112.144  1.00  0.00           H  
ATOM   3421 1HG2 ILE A 312     105.692 147.897 115.566  1.00  0.00           H  
ATOM   3422 2HG2 ILE A 312     105.574 149.624 115.156  1.00  0.00           H  
ATOM   3423 3HG2 ILE A 312     104.101 148.631 115.256  1.00  0.00           H  
ATOM   3424 1HD1 ILE A 312     105.163 144.818 113.597  1.00  0.00           H  
ATOM   3425 2HD1 ILE A 312     106.612 145.839 113.437  1.00  0.00           H  
ATOM   3426 3HD1 ILE A 312     105.627 145.915 114.917  1.00  0.00           H  
ATOM   3427  N   ASN A 313     104.471 151.696 113.168  1.00  0.00           N  
ATOM   3428  CA  ASN A 313     105.079 152.993 113.123  1.00  0.00           C  
ATOM   3429  C   ASN A 313     106.368 152.868 113.862  1.00  0.00           C  
ATOM   3430  O   ASN A 313     106.394 152.903 115.091  1.00  0.00           O  
ATOM   3431  CB  ASN A 313     104.187 154.066 113.721  1.00  0.00           C  
ATOM   3432  CG  ASN A 313     104.824 155.428 113.693  1.00  0.00           C  
ATOM   3433  OD1 ASN A 313     105.692 155.738 114.517  1.00  0.00           O  
ATOM   3434  ND2 ASN A 313     104.408 156.248 112.762  1.00  0.00           N  
ATOM   3435  H   ASN A 313     103.550 151.598 113.571  1.00  0.00           H  
ATOM   3436  HA  ASN A 313     105.161 153.301 112.079  1.00  0.00           H  
ATOM   3437 1HB  ASN A 313     103.247 154.106 113.170  1.00  0.00           H  
ATOM   3438 2HB  ASN A 313     103.951 153.809 114.754  1.00  0.00           H  
ATOM   3439 1HD2 ASN A 313     104.796 157.167 112.696  1.00  0.00           H  
ATOM   3440 2HD2 ASN A 313     103.703 155.955 112.116  1.00  0.00           H  
ATOM   3441  N   LEU A 314     107.483 152.712 113.125  1.00  0.00           N  
ATOM   3442  CA  LEU A 314     108.731 152.687 113.809  1.00  0.00           C  
ATOM   3443  C   LEU A 314     109.691 153.509 113.016  1.00  0.00           C  
ATOM   3444  O   LEU A 314     109.675 153.475 111.788  1.00  0.00           O  
ATOM   3445  CB  LEU A 314     109.248 151.252 113.968  1.00  0.00           C  
ATOM   3446  CG  LEU A 314     108.413 150.341 114.877  1.00  0.00           C  
ATOM   3447  CD1 LEU A 314     108.876 148.899 114.715  1.00  0.00           C  
ATOM   3448  CD2 LEU A 314     108.550 150.801 116.321  1.00  0.00           C  
ATOM   3449  H   LEU A 314     107.470 152.614 112.120  1.00  0.00           H  
ATOM   3450  HA  LEU A 314     108.587 153.099 114.807  1.00  0.00           H  
ATOM   3451 1HB  LEU A 314     109.292 150.788 112.984  1.00  0.00           H  
ATOM   3452 2HB  LEU A 314     110.259 151.289 114.375  1.00  0.00           H  
ATOM   3453  HG  LEU A 314     107.366 150.390 114.578  1.00  0.00           H  
ATOM   3454 1HD1 LEU A 314     108.283 148.252 115.361  1.00  0.00           H  
ATOM   3455 2HD1 LEU A 314     108.749 148.591 113.678  1.00  0.00           H  
ATOM   3456 3HD1 LEU A 314     109.927 148.822 114.991  1.00  0.00           H  
ATOM   3457 1HD2 LEU A 314     107.956 150.153 116.967  1.00  0.00           H  
ATOM   3458 2HD2 LEU A 314     109.597 150.750 116.621  1.00  0.00           H  
ATOM   3459 3HD2 LEU A 314     108.196 151.827 116.411  1.00  0.00           H  
ATOM   3460  N   PHE A 315     110.516 154.323 113.705  1.00  0.00           N  
ATOM   3461  CA  PHE A 315     111.535 155.049 113.008  1.00  0.00           C  
ATOM   3462  C   PHE A 315     112.845 154.526 113.476  1.00  0.00           C  
ATOM   3463  O   PHE A 315     112.984 154.126 114.624  1.00  0.00           O  
ATOM   3464  CB  PHE A 315     111.435 156.553 113.266  1.00  0.00           C  
ATOM   3465  CG  PHE A 315     110.202 157.187 112.687  1.00  0.00           C  
ATOM   3466  CD1 PHE A 315     108.976 157.062 113.324  1.00  0.00           C  
ATOM   3467  CD2 PHE A 315     110.264 157.908 111.504  1.00  0.00           C  
ATOM   3468  CE1 PHE A 315     107.841 157.644 112.793  1.00  0.00           C  
ATOM   3469  CE2 PHE A 315     109.132 158.492 110.971  1.00  0.00           C  
ATOM   3470  CZ  PHE A 315     107.919 158.359 111.617  1.00  0.00           C  
ATOM   3471  H   PHE A 315     110.431 154.434 114.706  1.00  0.00           H  
ATOM   3472  HA  PHE A 315     111.287 155.059 111.945  1.00  0.00           H  
ATOM   3473 1HB  PHE A 315     111.441 156.740 114.339  1.00  0.00           H  
ATOM   3474 2HB  PHE A 315     112.305 157.053 112.842  1.00  0.00           H  
ATOM   3475  HD1 PHE A 315     108.915 156.498 114.255  1.00  0.00           H  
ATOM   3476  HD2 PHE A 315     111.223 158.012 110.994  1.00  0.00           H  
ATOM   3477  HE1 PHE A 315     106.885 157.538 113.304  1.00  0.00           H  
ATOM   3478  HE2 PHE A 315     109.195 159.056 110.041  1.00  0.00           H  
ATOM   3479  HZ  PHE A 315     107.024 158.818 111.196  1.00  0.00           H  
ATOM   3480  N   CYS A 316     113.854 154.529 112.586  1.00  0.00           N  
ATOM   3481  CA  CYS A 316     115.158 154.079 112.968  1.00  0.00           C  
ATOM   3482  C   CYS A 316     116.142 155.041 112.374  1.00  0.00           C  
ATOM   3483  O   CYS A 316     116.102 155.318 111.178  1.00  0.00           O  
ATOM   3484  CB  CYS A 316     115.435 152.659 112.473  1.00  0.00           C  
ATOM   3485  SG  CYS A 316     117.048 152.007 112.965  1.00  0.00           S  
ATOM   3486  H   CYS A 316     113.701 154.849 111.640  1.00  0.00           H  
ATOM   3487  HA  CYS A 316     115.201 154.030 114.056  1.00  0.00           H  
ATOM   3488 1HB  CYS A 316     114.667 151.985 112.854  1.00  0.00           H  
ATOM   3489 2HB  CYS A 316     115.379 152.637 111.385  1.00  0.00           H  
ATOM   3490  HG  CYS A 316     117.257 152.879 113.947  1.00  0.00           H  
ATOM   3491  N   VAL A 317     117.061 155.575 113.203  1.00  0.00           N  
ATOM   3492  CA  VAL A 317     118.080 156.461 112.705  1.00  0.00           C  
ATOM   3493  C   VAL A 317     119.340 155.677 112.622  1.00  0.00           C  
ATOM   3494  O   VAL A 317     119.757 155.076 113.609  1.00  0.00           O  
ATOM   3495  CB  VAL A 317     118.273 157.679 113.628  1.00  0.00           C  
ATOM   3496  CG1 VAL A 317     119.409 158.556 113.121  1.00  0.00           C  
ATOM   3497  CG2 VAL A 317     116.978 158.472 113.717  1.00  0.00           C  
ATOM   3498  H   VAL A 317     117.041 155.354 114.189  1.00  0.00           H  
ATOM   3499  HA  VAL A 317     117.745 156.872 111.752  1.00  0.00           H  
ATOM   3500  HB  VAL A 317     118.556 157.330 114.621  1.00  0.00           H  
ATOM   3501 1HG1 VAL A 317     119.532 159.412 113.785  1.00  0.00           H  
ATOM   3502 2HG1 VAL A 317     120.333 157.978 113.099  1.00  0.00           H  
ATOM   3503 3HG1 VAL A 317     119.176 158.908 112.116  1.00  0.00           H  
ATOM   3504 1HG2 VAL A 317     117.123 159.332 114.371  1.00  0.00           H  
ATOM   3505 2HG2 VAL A 317     116.693 158.816 112.723  1.00  0.00           H  
ATOM   3506 3HG2 VAL A 317     116.190 157.837 114.121  1.00  0.00           H  
ATOM   3507  N   LEU A 318     119.990 155.671 111.441  1.00  0.00           N  
ATOM   3508  CA  LEU A 318     121.210 154.933 111.325  1.00  0.00           C  
ATOM   3509  C   LEU A 318     122.325 155.876 111.050  1.00  0.00           C  
ATOM   3510  O   LEU A 318     122.577 156.264 109.909  1.00  0.00           O  
ATOM   3511  CB  LEU A 318     121.114 153.889 110.205  1.00  0.00           C  
ATOM   3512  CG  LEU A 318     120.295 152.634 110.534  1.00  0.00           C  
ATOM   3513  CD1 LEU A 318     118.838 152.864 110.155  1.00  0.00           C  
ATOM   3514  CD2 LEU A 318     120.873 151.441 109.787  1.00  0.00           C  
ATOM   3515  H   LEU A 318     119.640 156.173 110.637  1.00  0.00           H  
ATOM   3516  HA  LEU A 318     121.382 154.400 112.259  1.00  0.00           H  
ATOM   3517 1HB  LEU A 318     120.665 154.357 109.331  1.00  0.00           H  
ATOM   3518 2HB  LEU A 318     122.122 153.567 109.942  1.00  0.00           H  
ATOM   3519  HG  LEU A 318     120.334 152.444 111.607  1.00  0.00           H  
ATOM   3520 1HD1 LEU A 318     118.256 151.972 110.389  1.00  0.00           H  
ATOM   3521 2HD1 LEU A 318     118.445 153.711 110.718  1.00  0.00           H  
ATOM   3522 3HD1 LEU A 318     118.769 153.073 109.088  1.00  0.00           H  
ATOM   3523 1HD2 LEU A 318     120.291 150.548 110.022  1.00  0.00           H  
ATOM   3524 2HD2 LEU A 318     120.832 151.628 108.714  1.00  0.00           H  
ATOM   3525 3HD2 LEU A 318     121.908 151.288 110.091  1.00  0.00           H  
ATOM   3526  N   ARG A 319     123.015 156.276 112.132  1.00  0.00           N  
ATOM   3527  CA  ARG A 319     124.172 157.100 112.005  1.00  0.00           C  
ATOM   3528  C   ARG A 319     125.313 156.150 111.810  1.00  0.00           C  
ATOM   3529  O   ARG A 319     125.744 155.492 112.757  1.00  0.00           O  
ATOM   3530  CB  ARG A 319     124.393 157.971 113.232  1.00  0.00           C  
ATOM   3531  CG  ARG A 319     125.514 158.989 113.101  1.00  0.00           C  
ATOM   3532  CD  ARG A 319     125.614 159.855 114.304  1.00  0.00           C  
ATOM   3533  NE  ARG A 319     126.702 160.813 114.194  1.00  0.00           N  
ATOM   3534  CZ  ARG A 319     126.577 162.059 113.698  1.00  0.00           C  
ATOM   3535  NH1 ARG A 319     125.408 162.483 113.273  1.00  0.00           N  
ATOM   3536  NH2 ARG A 319     127.630 162.856 113.641  1.00  0.00           N  
ATOM   3537  H   ARG A 319     122.714 155.991 113.053  1.00  0.00           H  
ATOM   3538  HA  ARG A 319     124.003 157.810 111.195  1.00  0.00           H  
ATOM   3539 1HB  ARG A 319     123.478 158.516 113.461  1.00  0.00           H  
ATOM   3540 2HB  ARG A 319     124.619 157.339 114.091  1.00  0.00           H  
ATOM   3541 1HG  ARG A 319     126.464 158.469 112.973  1.00  0.00           H  
ATOM   3542 2HG  ARG A 319     125.329 159.625 112.235  1.00  0.00           H  
ATOM   3543 1HD  ARG A 319     124.684 160.409 114.431  1.00  0.00           H  
ATOM   3544 2HD  ARG A 319     125.791 159.237 115.183  1.00  0.00           H  
ATOM   3545  HE  ARG A 319     127.618 160.523 114.511  1.00  0.00           H  
ATOM   3546 1HH1 ARG A 319     124.603 161.874 113.317  1.00  0.00           H  
ATOM   3547 2HH1 ARG A 319     125.314 163.418 112.901  1.00  0.00           H  
ATOM   3548 1HH2 ARG A 319     128.529 162.530 113.968  1.00  0.00           H  
ATOM   3549 2HH2 ARG A 319     127.537 163.790 113.270  1.00  0.00           H  
ATOM   3550  N   LEU A 320     125.809 156.026 110.562  1.00  0.00           N  
ATOM   3551  CA  LEU A 320     126.841 155.074 110.269  1.00  0.00           C  
ATOM   3552  C   LEU A 320     128.133 155.801 110.456  1.00  0.00           C  
ATOM   3553  O   LEU A 320     128.285 156.933 110.000  1.00  0.00           O  
ATOM   3554  CB  LEU A 320     126.721 154.526 108.842  1.00  0.00           C  
ATOM   3555  CG  LEU A 320     125.416 153.786 108.521  1.00  0.00           C  
ATOM   3556  CD1 LEU A 320     125.442 153.314 107.073  1.00  0.00           C  
ATOM   3557  CD2 LEU A 320     125.248 152.614 109.475  1.00  0.00           C  
ATOM   3558  H   LEU A 320     125.453 156.609 109.818  1.00  0.00           H  
ATOM   3559  HA  LEU A 320     126.720 154.218 110.933  1.00  0.00           H  
ATOM   3560 1HB  LEU A 320     126.813 155.355 108.142  1.00  0.00           H  
ATOM   3561 2HB  LEU A 320     127.546 153.835 108.664  1.00  0.00           H  
ATOM   3562  HG  LEU A 320     124.574 154.470 108.633  1.00  0.00           H  
ATOM   3563 1HD1 LEU A 320     124.515 152.789 106.845  1.00  0.00           H  
ATOM   3564 2HD1 LEU A 320     125.543 154.175 106.412  1.00  0.00           H  
ATOM   3565 3HD1 LEU A 320     126.286 152.641 106.925  1.00  0.00           H  
ATOM   3566 1HD2 LEU A 320     124.320 152.089 109.247  1.00  0.00           H  
ATOM   3567 2HD2 LEU A 320     126.089 151.929 109.362  1.00  0.00           H  
ATOM   3568 3HD2 LEU A 320     125.215 152.981 110.501  1.00  0.00           H  
ATOM   3569  N   VAL A 321     129.101 155.153 111.136  1.00  0.00           N  
ATOM   3570  CA  VAL A 321     130.317 155.816 111.500  1.00  0.00           C  
ATOM   3571  C   VAL A 321     131.461 155.018 110.980  1.00  0.00           C  
ATOM   3572  O   VAL A 321     131.524 153.801 111.155  1.00  0.00           O  
ATOM   3573  CB  VAL A 321     130.433 155.967 113.028  1.00  0.00           C  
ATOM   3574  CG1 VAL A 321     131.697 156.731 113.394  1.00  0.00           C  
ATOM   3575  CG2 VAL A 321     129.201 156.670 113.575  1.00  0.00           C  
ATOM   3576  H   VAL A 321     128.972 154.185 111.395  1.00  0.00           H  
ATOM   3577  HA  VAL A 321     130.294 156.829 111.096  1.00  0.00           H  
ATOM   3578  HB  VAL A 321     130.516 154.976 113.476  1.00  0.00           H  
ATOM   3579 1HG1 VAL A 321     131.764 156.828 114.478  1.00  0.00           H  
ATOM   3580 2HG1 VAL A 321     132.569 156.191 113.024  1.00  0.00           H  
ATOM   3581 3HG1 VAL A 321     131.666 157.723 112.943  1.00  0.00           H  
ATOM   3582 1HG2 VAL A 321     129.289 156.772 114.656  1.00  0.00           H  
ATOM   3583 2HG2 VAL A 321     129.115 157.658 113.122  1.00  0.00           H  
ATOM   3584 3HG2 VAL A 321     128.312 156.084 113.338  1.00  0.00           H  
ATOM   3585  N   VAL A 322     132.387 155.708 110.290  1.00  0.00           N  
ATOM   3586  CA  VAL A 322     133.607 155.084 109.890  1.00  0.00           C  
ATOM   3587  C   VAL A 322     134.699 155.954 110.410  1.00  0.00           C  
ATOM   3588  O   VAL A 322     134.915 157.063 109.922  1.00  0.00           O  
ATOM   3589  CB  VAL A 322     133.704 154.947 108.359  1.00  0.00           C  
ATOM   3590  CG1 VAL A 322     134.980 154.215 107.970  1.00  0.00           C  
ATOM   3591  CG2 VAL A 322     132.480 154.218 107.826  1.00  0.00           C  
ATOM   3592  H   VAL A 322     132.227 156.675 110.048  1.00  0.00           H  
ATOM   3593  HA  VAL A 322     133.620 154.067 110.283  1.00  0.00           H  
ATOM   3594  HB  VAL A 322     133.756 155.942 107.917  1.00  0.00           H  
ATOM   3595 1HG1 VAL A 322     135.032 154.128 106.884  1.00  0.00           H  
ATOM   3596 2HG1 VAL A 322     135.844 154.774 108.330  1.00  0.00           H  
ATOM   3597 3HG1 VAL A 322     134.979 153.220 108.413  1.00  0.00           H  
ATOM   3598 1HG2 VAL A 322     132.555 154.125 106.743  1.00  0.00           H  
ATOM   3599 2HG2 VAL A 322     132.425 153.225 108.273  1.00  0.00           H  
ATOM   3600 3HG2 VAL A 322     131.582 154.780 108.080  1.00  0.00           H  
ATOM   3601  N   GLU A 323     135.424 155.474 111.431  1.00  0.00           N  
ATOM   3602  CA  GLU A 323     136.523 156.250 111.893  1.00  0.00           C  
ATOM   3603  C   GLU A 323     137.734 155.846 111.128  1.00  0.00           C  
ATOM   3604  O   GLU A 323     137.812 154.754 110.570  1.00  0.00           O  
ATOM   3605  CB  GLU A 323     136.745 156.056 113.395  1.00  0.00           C  
ATOM   3606  CG  GLU A 323     135.586 156.519 114.267  1.00  0.00           C  
ATOM   3607  CD  GLU A 323     135.801 156.232 115.727  1.00  0.00           C  
ATOM   3608  OE1 GLU A 323     136.335 157.074 116.406  1.00  0.00           O  
ATOM   3609  OE2 GLU A 323     135.429 155.167 116.163  1.00  0.00           O  
ATOM   3610  H   GLU A 323     135.222 154.591 111.879  1.00  0.00           H  
ATOM   3611  HA  GLU A 323     136.320 157.300 111.677  1.00  0.00           H  
ATOM   3612 1HB  GLU A 323     136.919 155.001 113.604  1.00  0.00           H  
ATOM   3613 2HB  GLU A 323     137.635 156.603 113.705  1.00  0.00           H  
ATOM   3614 1HG  GLU A 323     135.452 157.593 114.136  1.00  0.00           H  
ATOM   3615 2HG  GLU A 323     134.674 156.024 113.934  1.00  0.00           H  
ATOM   3616  N   PHE A 324     138.682 156.788 111.017  1.00  0.00           N  
ATOM   3617  CA  PHE A 324     139.916 156.568 110.345  1.00  0.00           C  
ATOM   3618  C   PHE A 324     140.984 157.023 111.272  1.00  0.00           C  
ATOM   3619  O   PHE A 324     141.367 158.194 111.298  1.00  0.00           O  
ATOM   3620  CB  PHE A 324     139.984 157.329 109.020  1.00  0.00           C  
ATOM   3621  CG  PHE A 324     138.979 156.867 108.004  1.00  0.00           C  
ATOM   3622  CD1 PHE A 324     137.706 157.417 107.967  1.00  0.00           C  
ATOM   3623  CD2 PHE A 324     139.303 155.882 107.084  1.00  0.00           C  
ATOM   3624  CE1 PHE A 324     136.780 156.993 107.032  1.00  0.00           C  
ATOM   3625  CE2 PHE A 324     138.380 155.457 106.148  1.00  0.00           C  
ATOM   3626  CZ  PHE A 324     137.117 156.013 106.123  1.00  0.00           C  
ATOM   3627  H   PHE A 324     138.503 157.691 111.433  1.00  0.00           H  
ATOM   3628  HA  PHE A 324     139.965 155.521 110.045  1.00  0.00           H  
ATOM   3629 1HB  PHE A 324     139.821 158.391 109.201  1.00  0.00           H  
ATOM   3630 2HB  PHE A 324     140.978 157.220 108.588  1.00  0.00           H  
ATOM   3631  HD1 PHE A 324     137.440 158.193 108.685  1.00  0.00           H  
ATOM   3632  HD2 PHE A 324     140.301 155.442 107.104  1.00  0.00           H  
ATOM   3633  HE1 PHE A 324     135.784 157.434 107.014  1.00  0.00           H  
ATOM   3634  HE2 PHE A 324     138.648 154.682 105.430  1.00  0.00           H  
ATOM   3635  HZ  PHE A 324     136.388 155.677 105.387  1.00  0.00           H  
ATOM   3636  N   PRO A 325     141.495 156.087 112.003  1.00  0.00           N  
ATOM   3637  CA  PRO A 325     142.554 156.404 112.906  1.00  0.00           C  
ATOM   3638  C   PRO A 325     143.707 156.937 112.124  1.00  0.00           C  
ATOM   3639  O   PRO A 325     143.833 156.633 110.937  1.00  0.00           O  
ATOM   3640  CB  PRO A 325     142.878 155.062 113.569  1.00  0.00           C  
ATOM   3641  CG  PRO A 325     141.620 154.273 113.432  1.00  0.00           C  
ATOM   3642  CD  PRO A 325     141.060 154.692 112.099  1.00  0.00           C  
ATOM   3643  HA  PRO A 325     142.215 157.186 113.601  1.00  0.00           H  
ATOM   3644 1HB  PRO A 325     143.734 154.590 113.066  1.00  0.00           H  
ATOM   3645 2HB  PRO A 325     143.169 155.221 114.618  1.00  0.00           H  
ATOM   3646 1HG  PRO A 325     141.840 153.197 113.480  1.00  0.00           H  
ATOM   3647 2HG  PRO A 325     140.939 154.496 114.267  1.00  0.00           H  
ATOM   3648 1HD  PRO A 325     141.497 154.068 111.305  1.00  0.00           H  
ATOM   3649 2HD  PRO A 325     139.964 154.591 112.113  1.00  0.00           H  
ATOM   3650  N   ALA A 326     144.555 157.736 112.788  1.00  0.00           N  
ATOM   3651  CA  ALA A 326     145.672 158.384 112.179  1.00  0.00           C  
ATOM   3652  C   ALA A 326     146.739 157.358 111.972  1.00  0.00           C  
ATOM   3653  O   ALA A 326     147.756 157.632 111.336  1.00  0.00           O  
ATOM   3654  CB  ALA A 326     146.175 159.538 113.035  1.00  0.00           C  
ATOM   3655  H   ALA A 326     144.382 157.877 113.773  1.00  0.00           H  
ATOM   3656  HA  ALA A 326     145.336 158.831 111.244  1.00  0.00           H  
ATOM   3657 1HB  ALA A 326     147.042 159.994 112.557  1.00  0.00           H  
ATOM   3658 2HB  ALA A 326     145.386 160.283 113.141  1.00  0.00           H  
ATOM   3659 3HB  ALA A 326     146.457 159.165 114.018  1.00  0.00           H  
ATOM   3660  N   THR A 327     146.542 156.165 112.564  1.00  0.00           N  
ATOM   3661  CA  THR A 327     147.394 155.016 112.427  1.00  0.00           C  
ATOM   3662  C   THR A 327     147.246 154.405 111.066  1.00  0.00           C  
ATOM   3663  O   THR A 327     148.019 153.519 110.699  1.00  0.00           O  
ATOM   3664  CB  THR A 327     147.087 153.961 113.505  1.00  0.00           C  
ATOM   3665  OG1 THR A 327     145.746 153.482 113.342  1.00  0.00           O  
ATOM   3666  CG2 THR A 327     147.243 154.558 114.895  1.00  0.00           C  
ATOM   3667  H   THR A 327     145.720 156.100 113.148  1.00  0.00           H  
ATOM   3668  HA  THR A 327     148.427 155.333 112.565  1.00  0.00           H  
ATOM   3669  HB  THR A 327     147.773 153.121 113.398  1.00  0.00           H  
ATOM   3670  HG1 THR A 327     145.692 152.573 113.645  1.00  0.00           H  
ATOM   3671 1HG2 THR A 327     147.023 153.798 115.645  1.00  0.00           H  
ATOM   3672 2HG2 THR A 327     148.265 154.913 115.027  1.00  0.00           H  
ATOM   3673 3HG2 THR A 327     146.552 155.393 115.012  1.00  0.00           H  
ATOM   3674  N   GLY A 328     146.203 154.782 110.302  1.00  0.00           N  
ATOM   3675  CA  GLY A 328     146.130 154.202 108.992  1.00  0.00           C  
ATOM   3676  C   GLY A 328     144.951 153.317 108.660  1.00  0.00           C  
ATOM   3677  O   GLY A 328     144.766 153.001 107.501  1.00  0.00           O  
ATOM   3678  H   GLY A 328     145.488 155.434 110.592  1.00  0.00           H  
ATOM   3679 1HA  GLY A 328     146.126 154.994 108.243  1.00  0.00           H  
ATOM   3680 2HA  GLY A 328     147.016 153.594 108.814  1.00  0.00           H  
ATOM   3681  N   GLY A 329     144.089 152.839 109.554  1.00  0.00           N  
ATOM   3682  CA  GLY A 329     143.075 151.974 108.972  1.00  0.00           C  
ATOM   3683  C   GLY A 329     141.739 152.630 109.077  1.00  0.00           C  
ATOM   3684  O   GLY A 329     141.530 153.764 108.645  1.00  0.00           O  
ATOM   3685  H   GLY A 329     144.076 153.013 110.548  1.00  0.00           H  
ATOM   3686 1HA  GLY A 329     143.322 151.774 107.930  1.00  0.00           H  
ATOM   3687 2HA  GLY A 329     143.073 151.017 109.492  1.00  0.00           H  
ATOM   3688  N   ALA A 330     140.769 151.868 109.618  1.00  0.00           N  
ATOM   3689  CA  ALA A 330     139.456 152.387 109.815  1.00  0.00           C  
ATOM   3690  C   ALA A 330     138.832 151.613 110.927  1.00  0.00           C  
ATOM   3691  O   ALA A 330     139.127 150.433 111.120  1.00  0.00           O  
ATOM   3692  CB  ALA A 330     138.625 152.294 108.544  1.00  0.00           C  
ATOM   3693  H   ALA A 330     140.968 150.916 109.889  1.00  0.00           H  
ATOM   3694  HA  ALA A 330     139.541 153.451 110.035  1.00  0.00           H  
ATOM   3695 1HB  ALA A 330     137.620 152.670 108.738  1.00  0.00           H  
ATOM   3696 2HB  ALA A 330     139.090 152.894 107.761  1.00  0.00           H  
ATOM   3697 3HB  ALA A 330     138.569 151.256 108.220  1.00  0.00           H  
ATOM   3698  N   ILE A 331     137.974 152.289 111.716  1.00  0.00           N  
ATOM   3699  CA  ILE A 331     137.260 151.605 112.752  1.00  0.00           C  
ATOM   3700  C   ILE A 331     135.819 151.950 112.561  1.00  0.00           C  
ATOM   3701  O   ILE A 331     135.359 152.989 113.035  1.00  0.00           O  
ATOM   3702  CB  ILE A 331     137.737 152.013 114.158  1.00  0.00           C  
ATOM   3703  CG1 ILE A 331     139.229 151.711 114.325  1.00  0.00           C  
ATOM   3704  CG2 ILE A 331     136.923 151.295 115.225  1.00  0.00           C  
ATOM   3705  CD1 ILE A 331     139.813 152.220 115.623  1.00  0.00           C  
ATOM   3706  H   ILE A 331     137.824 153.279 111.587  1.00  0.00           H  
ATOM   3707  HA  ILE A 331     137.494 150.543 112.690  1.00  0.00           H  
ATOM   3708  HB  ILE A 331     137.617 153.088 114.286  1.00  0.00           H  
ATOM   3709 1HG1 ILE A 331     139.390 150.635 114.276  1.00  0.00           H  
ATOM   3710 2HG1 ILE A 331     139.785 152.161 113.502  1.00  0.00           H  
ATOM   3711 1HG2 ILE A 331     137.274 151.594 116.212  1.00  0.00           H  
ATOM   3712 2HG2 ILE A 331     135.872 151.558 115.118  1.00  0.00           H  
ATOM   3713 3HG2 ILE A 331     137.042 150.218 115.109  1.00  0.00           H  
ATOM   3714 1HD1 ILE A 331     140.873 151.969 115.668  1.00  0.00           H  
ATOM   3715 2HD1 ILE A 331     139.694 153.302 115.676  1.00  0.00           H  
ATOM   3716 3HD1 ILE A 331     139.296 151.756 116.461  1.00  0.00           H  
ATOM   3717  N   PRO A 332     135.103 151.109 111.869  1.00  0.00           N  
ATOM   3718  CA  PRO A 332     133.700 151.363 111.674  1.00  0.00           C  
ATOM   3719  C   PRO A 332     132.934 151.115 112.928  1.00  0.00           C  
ATOM   3720  O   PRO A 332     133.355 150.299 113.745  1.00  0.00           O  
ATOM   3721  CB  PRO A 332     133.312 150.371 110.573  1.00  0.00           C  
ATOM   3722  CG  PRO A 332     134.254 149.230 110.761  1.00  0.00           C  
ATOM   3723  CD  PRO A 332     135.547 149.878 111.180  1.00  0.00           C  
ATOM   3724  HA  PRO A 332     133.560 152.414 111.380  1.00  0.00           H  
ATOM   3725 1HB  PRO A 332     132.258 150.077 110.686  1.00  0.00           H  
ATOM   3726 2HB  PRO A 332     133.409 150.847 109.586  1.00  0.00           H  
ATOM   3727 1HG  PRO A 332     133.863 148.535 111.518  1.00  0.00           H  
ATOM   3728 2HG  PRO A 332     134.350 148.659 109.825  1.00  0.00           H  
ATOM   3729 1HD  PRO A 332     136.087 149.210 111.867  1.00  0.00           H  
ATOM   3730 2HD  PRO A 332     136.156 150.093 110.289  1.00  0.00           H  
ATOM   3731  N   SER A 333     131.803 151.821 113.090  1.00  0.00           N  
ATOM   3732  CA  SER A 333     130.982 151.678 114.248  1.00  0.00           C  
ATOM   3733  C   SER A 333     129.661 152.235 113.842  1.00  0.00           C  
ATOM   3734  O   SER A 333     129.380 152.353 112.652  1.00  0.00           O  
ATOM   3735  CB  SER A 333     131.553 152.418 115.443  1.00  0.00           C  
ATOM   3736  OG  SER A 333     130.812 152.148 116.601  1.00  0.00           O  
ATOM   3737  H   SER A 333     131.528 152.471 112.368  1.00  0.00           H  
ATOM   3738  HA  SER A 333     130.985 150.629 114.548  1.00  0.00           H  
ATOM   3739 1HB  SER A 333     132.590 152.121 115.593  1.00  0.00           H  
ATOM   3740 2HB  SER A 333     131.545 153.489 115.244  1.00  0.00           H  
ATOM   3741  HG  SER A 333     131.289 151.456 117.065  1.00  0.00           H  
ATOM   3742  N   TRP A 334     128.797 152.581 114.811  1.00  0.00           N  
ATOM   3743  CA  TRP A 334     127.499 153.022 114.401  1.00  0.00           C  
ATOM   3744  C   TRP A 334     126.795 153.595 115.588  1.00  0.00           C  
ATOM   3745  O   TRP A 334     127.217 153.416 116.730  1.00  0.00           O  
ATOM   3746  CB  TRP A 334     126.685 151.871 113.808  1.00  0.00           C  
ATOM   3747  CG  TRP A 334     126.426 150.758 114.779  1.00  0.00           C  
ATOM   3748  CD1 TRP A 334     125.382 150.662 115.648  1.00  0.00           C  
ATOM   3749  CD2 TRP A 334     127.230 149.571 114.984  1.00  0.00           C  
ATOM   3750  NE1 TRP A 334     125.479 149.504 116.379  1.00  0.00           N  
ATOM   3751  CE2 TRP A 334     126.603 148.823 115.984  1.00  0.00           C  
ATOM   3752  CE3 TRP A 334     128.412 149.091 114.408  1.00  0.00           C  
ATOM   3753  CZ2 TRP A 334     127.118 147.615 116.428  1.00  0.00           C  
ATOM   3754  CZ3 TRP A 334     128.928 147.879 114.852  1.00  0.00           C  
ATOM   3755  CH2 TRP A 334     128.296 147.160 115.836  1.00  0.00           C  
ATOM   3756  H   TRP A 334     129.016 152.545 115.796  1.00  0.00           H  
ATOM   3757  HA  TRP A 334     127.616 153.721 113.573  1.00  0.00           H  
ATOM   3758 1HB  TRP A 334     125.725 152.247 113.454  1.00  0.00           H  
ATOM   3759 2HB  TRP A 334     127.212 151.459 112.948  1.00  0.00           H  
ATOM   3760  HD1 TRP A 334     124.585 151.398 115.749  1.00  0.00           H  
ATOM   3761  HE1 TRP A 334     124.830 149.201 117.091  1.00  0.00           H  
ATOM   3762  HE3 TRP A 334     128.916 149.656 113.625  1.00  0.00           H  
ATOM   3763  HZ2 TRP A 334     126.631 147.030 117.209  1.00  0.00           H  
ATOM   3764  HZ3 TRP A 334     129.849 147.512 114.399  1.00  0.00           H  
ATOM   3765  HH2 TRP A 334     128.728 146.213 116.160  1.00  0.00           H  
ATOM   3766  N   GLN A 335     125.708 154.349 115.330  1.00  0.00           N  
ATOM   3767  CA  GLN A 335     124.853 154.739 116.406  1.00  0.00           C  
ATOM   3768  C   GLN A 335     123.441 154.668 115.905  1.00  0.00           C  
ATOM   3769  O   GLN A 335     122.969 155.583 115.228  1.00  0.00           O  
ATOM   3770  CB  GLN A 335     125.189 156.146 116.906  1.00  0.00           C  
ATOM   3771  CG  GLN A 335     124.424 156.563 118.151  1.00  0.00           C  
ATOM   3772  CD  GLN A 335     124.948 157.857 118.746  1.00  0.00           C  
ATOM   3773  OE1 GLN A 335     125.905 158.447 118.238  1.00  0.00           O  
ATOM   3774  NE2 GLN A 335     124.321 158.306 119.827  1.00  0.00           N  
ATOM   3775  H   GLN A 335     125.484 154.646 114.391  1.00  0.00           H  
ATOM   3776  HA  GLN A 335     125.010 154.053 117.238  1.00  0.00           H  
ATOM   3777 1HB  GLN A 335     126.254 156.209 117.129  1.00  0.00           H  
ATOM   3778 2HB  GLN A 335     124.975 156.872 116.122  1.00  0.00           H  
ATOM   3779 1HG  GLN A 335     123.376 156.706 117.890  1.00  0.00           H  
ATOM   3780 2HG  GLN A 335     124.519 155.779 118.902  1.00  0.00           H  
ATOM   3781 1HE2 GLN A 335     124.622 159.155 120.264  1.00  0.00           H  
ATOM   3782 2HE2 GLN A 335     123.549 157.796 120.207  1.00  0.00           H  
ATOM   3783  N   ILE A 336     122.746 153.543 116.193  1.00  0.00           N  
ATOM   3784  CA  ILE A 336     121.465 153.273 115.601  1.00  0.00           C  
ATOM   3785  C   ILE A 336     120.459 153.328 116.712  1.00  0.00           C  
ATOM   3786  O   ILE A 336     120.575 152.612 117.707  1.00  0.00           O  
ATOM   3787  CB  ILE A 336     121.424 151.902 114.901  1.00  0.00           C  
ATOM   3788  CG1 ILE A 336     122.439 151.858 113.755  1.00  0.00           C  
ATOM   3789  CG2 ILE A 336     120.023 151.609 114.388  1.00  0.00           C  
ATOM   3790  CD1 ILE A 336     122.629 150.481 113.161  1.00  0.00           C  
ATOM   3791  H   ILE A 336     123.140 152.876 116.841  1.00  0.00           H  
ATOM   3792  HA  ILE A 336     121.261 154.038 114.853  1.00  0.00           H  
ATOM   3793  HB  ILE A 336     121.713 151.124 115.608  1.00  0.00           H  
ATOM   3794 1HG1 ILE A 336     122.120 152.532 112.961  1.00  0.00           H  
ATOM   3795 2HG1 ILE A 336     123.406 152.212 114.112  1.00  0.00           H  
ATOM   3796 1HG2 ILE A 336     120.013 150.637 113.895  1.00  0.00           H  
ATOM   3797 2HG2 ILE A 336     119.325 151.600 115.223  1.00  0.00           H  
ATOM   3798 3HG2 ILE A 336     119.728 152.380 113.676  1.00  0.00           H  
ATOM   3799 1HD1 ILE A 336     123.363 150.531 112.356  1.00  0.00           H  
ATOM   3800 2HD1 ILE A 336     122.984 149.798 113.933  1.00  0.00           H  
ATOM   3801 3HD1 ILE A 336     121.681 150.122 112.765  1.00  0.00           H  
ATOM   3802  N   ARG A 337     119.433 154.195 116.562  1.00  0.00           N  
ATOM   3803  CA  ARG A 337     118.453 154.314 117.603  1.00  0.00           C  
ATOM   3804  C   ARG A 337     117.090 154.349 116.995  1.00  0.00           C  
ATOM   3805  O   ARG A 337     116.893 154.875 115.899  1.00  0.00           O  
ATOM   3806  CB  ARG A 337     118.678 155.571 118.432  1.00  0.00           C  
ATOM   3807  CG  ARG A 337     120.002 155.616 119.178  1.00  0.00           C  
ATOM   3808  CD  ARG A 337     120.050 154.613 120.272  1.00  0.00           C  
ATOM   3809  NE  ARG A 337     121.273 154.719 121.052  1.00  0.00           N  
ATOM   3810  CZ  ARG A 337     122.427 154.090 120.755  1.00  0.00           C  
ATOM   3811  NH1 ARG A 337     122.499 153.315 119.695  1.00  0.00           N  
ATOM   3812  NH2 ARG A 337     123.486 154.252 121.528  1.00  0.00           N  
ATOM   3813  H   ARG A 337     119.340 154.762 115.732  1.00  0.00           H  
ATOM   3814  HA  ARG A 337     118.577 153.479 118.294  1.00  0.00           H  
ATOM   3815 1HB  ARG A 337     118.634 156.445 117.784  1.00  0.00           H  
ATOM   3816 2HB  ARG A 337     117.880 155.669 119.168  1.00  0.00           H  
ATOM   3817 1HG  ARG A 337     120.817 155.407 118.485  1.00  0.00           H  
ATOM   3818 2HG  ARG A 337     120.140 156.606 119.613  1.00  0.00           H  
ATOM   3819 1HD  ARG A 337     119.204 154.765 120.942  1.00  0.00           H  
ATOM   3820 2HD  ARG A 337     120.002 153.610 119.849  1.00  0.00           H  
ATOM   3821  HE  ARG A 337     121.256 155.307 121.875  1.00  0.00           H  
ATOM   3822 1HH1 ARG A 337     121.689 153.191 119.104  1.00  0.00           H  
ATOM   3823 2HH1 ARG A 337     123.363 152.843 119.473  1.00  0.00           H  
ATOM   3824 1HH2 ARG A 337     123.430 154.848 122.343  1.00  0.00           H  
ATOM   3825 2HH2 ARG A 337     124.350 153.780 121.306  1.00  0.00           H  
ATOM   3826  N   THR A 338     116.105 153.790 117.722  1.00  0.00           N  
ATOM   3827  CA  THR A 338     114.804 153.585 117.171  1.00  0.00           C  
ATOM   3828  C   THR A 338     113.834 154.329 118.017  1.00  0.00           C  
ATOM   3829  O   THR A 338     114.117 154.672 119.163  1.00  0.00           O  
ATOM   3830  CB  THR A 338     114.428 152.093 117.108  1.00  0.00           C  
ATOM   3831  OG1 THR A 338     114.364 151.557 118.436  1.00  0.00           O  
ATOM   3832  CG2 THR A 338     115.458 151.317 116.302  1.00  0.00           C  
ATOM   3833  H   THR A 338     116.286 153.509 118.674  1.00  0.00           H  
ATOM   3834  HA  THR A 338     114.809 153.924 116.135  1.00  0.00           H  
ATOM   3835  HB  THR A 338     113.450 151.983 116.640  1.00  0.00           H  
ATOM   3836  HG1 THR A 338     113.534 151.088 118.552  1.00  0.00           H  
ATOM   3837 1HG2 THR A 338     115.176 150.265 116.267  1.00  0.00           H  
ATOM   3838 2HG2 THR A 338     115.501 151.715 115.288  1.00  0.00           H  
ATOM   3839 3HG2 THR A 338     116.436 151.415 116.771  1.00  0.00           H  
ATOM   3840  N   VAL A 339     112.660 154.642 117.445  1.00  0.00           N  
ATOM   3841  CA  VAL A 339     111.658 155.257 118.241  1.00  0.00           C  
ATOM   3842  C   VAL A 339     110.316 154.913 117.685  1.00  0.00           C  
ATOM   3843  O   VAL A 339     110.090 154.962 116.476  1.00  0.00           O  
ATOM   3844  CB  VAL A 339     111.842 156.786 118.267  1.00  0.00           C  
ATOM   3845  CG1 VAL A 339     111.844 157.346 116.853  1.00  0.00           C  
ATOM   3846  CG2 VAL A 339     110.742 157.426 119.099  1.00  0.00           C  
ATOM   3847  H   VAL A 339     112.468 154.454 116.471  1.00  0.00           H  
ATOM   3848  HA  VAL A 339     111.767 154.903 119.268  1.00  0.00           H  
ATOM   3849  HB  VAL A 339     112.813 157.018 118.706  1.00  0.00           H  
ATOM   3850 1HG1 VAL A 339     111.976 158.428 116.890  1.00  0.00           H  
ATOM   3851 2HG1 VAL A 339     112.662 156.901 116.286  1.00  0.00           H  
ATOM   3852 3HG1 VAL A 339     110.896 157.113 116.368  1.00  0.00           H  
ATOM   3853 1HG2 VAL A 339     110.878 158.507 119.114  1.00  0.00           H  
ATOM   3854 2HG2 VAL A 339     109.771 157.189 118.663  1.00  0.00           H  
ATOM   3855 3HG2 VAL A 339     110.785 157.041 120.118  1.00  0.00           H  
ATOM   3856  N   LYS A 340     109.394 154.518 118.581  1.00  0.00           N  
ATOM   3857  CA  LYS A 340     108.026 154.298 118.207  1.00  0.00           C  
ATOM   3858  C   LYS A 340     107.453 155.663 118.366  1.00  0.00           C  
ATOM   3859  O   LYS A 340     107.033 156.042 119.458  1.00  0.00           O  
ATOM   3860  CB  LYS A 340     107.317 153.263 119.083  1.00  0.00           C  
ATOM   3861  CG  LYS A 340     105.904 152.919 118.631  1.00  0.00           C  
ATOM   3862  CD  LYS A 340     105.213 152.001 119.629  1.00  0.00           C  
ATOM   3863  CE  LYS A 340     105.789 150.594 119.580  1.00  0.00           C  
ATOM   3864  NZ  LYS A 340     105.150 149.696 120.579  1.00  0.00           N  
ATOM   3865  H   LYS A 340     109.671 154.373 119.541  1.00  0.00           H  
ATOM   3866  HA  LYS A 340     108.005 153.866 117.206  1.00  0.00           H  
ATOM   3867 1HB  LYS A 340     107.898 152.340 119.098  1.00  0.00           H  
ATOM   3868 2HB  LYS A 340     107.261 153.630 120.108  1.00  0.00           H  
ATOM   3869 1HG  LYS A 340     105.321 153.835 118.529  1.00  0.00           H  
ATOM   3870 2HG  LYS A 340     105.943 152.423 117.662  1.00  0.00           H  
ATOM   3871 1HD  LYS A 340     105.337 152.401 120.637  1.00  0.00           H  
ATOM   3872 2HD  LYS A 340     104.148 151.955 119.404  1.00  0.00           H  
ATOM   3873 1HE  LYS A 340     105.642 150.175 118.586  1.00  0.00           H  
ATOM   3874 2HE  LYS A 340     106.860 150.632 119.779  1.00  0.00           H  
ATOM   3875 1HZ  LYS A 340     105.559 148.774 120.515  1.00  0.00           H  
ATOM   3876 2HZ  LYS A 340     105.297 150.065 121.508  1.00  0.00           H  
ATOM   3877 3HZ  LYS A 340     104.159 149.637 120.394  1.00  0.00           H  
ATOM   3878  N   LEU A 341     107.458 156.447 117.269  1.00  0.00           N  
ATOM   3879  CA  LEU A 341     107.037 157.809 117.379  1.00  0.00           C  
ATOM   3880  C   LEU A 341     105.580 157.942 117.574  1.00  0.00           C  
ATOM   3881  O   LEU A 341     105.122 158.518 118.564  1.00  0.00           O  
ATOM   3882  CB  LEU A 341     107.447 158.589 116.123  1.00  0.00           C  
ATOM   3883  CG  LEU A 341     107.340 160.116 116.223  1.00  0.00           C  
ATOM   3884  CD1 LEU A 341     108.418 160.759 115.361  1.00  0.00           C  
ATOM   3885  CD2 LEU A 341     105.952 160.557 115.783  1.00  0.00           C  
ATOM   3886  H   LEU A 341     107.753 156.094 116.371  1.00  0.00           H  
ATOM   3887  HA  LEU A 341     107.541 158.259 118.233  1.00  0.00           H  
ATOM   3888 1HB  LEU A 341     108.481 158.344 115.885  1.00  0.00           H  
ATOM   3889 2HB  LEU A 341     106.819 158.266 115.293  1.00  0.00           H  
ATOM   3890  HG  LEU A 341     107.509 160.425 117.255  1.00  0.00           H  
ATOM   3891 1HD1 LEU A 341     108.342 161.844 115.432  1.00  0.00           H  
ATOM   3892 2HD1 LEU A 341     109.401 160.441 115.710  1.00  0.00           H  
ATOM   3893 3HD1 LEU A 341     108.284 160.453 114.324  1.00  0.00           H  
ATOM   3894 1HD2 LEU A 341     105.876 161.643 115.855  1.00  0.00           H  
ATOM   3895 2HD2 LEU A 341     105.782 160.249 114.751  1.00  0.00           H  
ATOM   3896 3HD2 LEU A 341     105.203 160.097 116.427  1.00  0.00           H  
ATOM   3897  N   ILE A 342     104.811 157.335 116.657  1.00  0.00           N  
ATOM   3898  CA  ILE A 342     103.431 157.233 116.960  1.00  0.00           C  
ATOM   3899  C   ILE A 342     103.251 155.937 117.640  1.00  0.00           C  
ATOM   3900  O   ILE A 342     103.639 154.879 117.145  1.00  0.00           O  
ATOM   3901  CB  ILE A 342     102.548 157.314 115.701  1.00  0.00           C  
ATOM   3902  CG1 ILE A 342     102.802 158.625 114.954  1.00  0.00           C  
ATOM   3903  CG2 ILE A 342     101.079 157.185 116.073  1.00  0.00           C  
ATOM   3904  CD1 ILE A 342     102.471 159.861 115.760  1.00  0.00           C  
ATOM   3905  H   ILE A 342     105.152 156.957 115.785  1.00  0.00           H  
ATOM   3906  HA  ILE A 342     103.159 158.061 117.614  1.00  0.00           H  
ATOM   3907  HB  ILE A 342     102.813 156.506 115.019  1.00  0.00           H  
ATOM   3908 1HG1 ILE A 342     103.849 158.680 114.660  1.00  0.00           H  
ATOM   3909 2HG1 ILE A 342     102.206 158.645 114.041  1.00  0.00           H  
ATOM   3910 1HG2 ILE A 342     100.469 157.244 115.172  1.00  0.00           H  
ATOM   3911 2HG2 ILE A 342     100.911 156.226 116.562  1.00  0.00           H  
ATOM   3912 3HG2 ILE A 342     100.803 157.992 116.752  1.00  0.00           H  
ATOM   3913 1HD1 ILE A 342     102.677 160.750 115.164  1.00  0.00           H  
ATOM   3914 2HD1 ILE A 342     101.416 159.845 116.036  1.00  0.00           H  
ATOM   3915 3HD1 ILE A 342     103.082 159.881 116.662  1.00  0.00           H  
ATOM   3916  N   ARG A 343     102.661 156.019 118.833  1.00  0.00           N  
ATOM   3917  CA  ARG A 343     102.574 154.887 119.682  1.00  0.00           C  
ATOM   3918  C   ARG A 343     101.469 154.050 119.149  1.00  0.00           C  
ATOM   3919  O   ARG A 343     101.662 152.860 118.924  1.00  0.00           O  
ATOM   3920  CB  ARG A 343     102.300 155.281 121.126  1.00  0.00           C  
ATOM   3921  CG  ARG A 343     103.447 155.994 121.824  1.00  0.00           C  
ATOM   3922  CD  ARG A 343     104.656 155.135 121.910  1.00  0.00           C  
ATOM   3923  NE  ARG A 343     105.694 155.740 122.729  1.00  0.00           N  
ATOM   3924  CZ  ARG A 343     106.847 155.134 123.074  1.00  0.00           C  
ATOM   3925  NH1 ARG A 343     107.094 153.910 122.663  1.00  0.00           N  
ATOM   3926  NH2 ARG A 343     107.729 155.770 123.825  1.00  0.00           N  
ATOM   3927  H   ARG A 343     102.269 156.897 119.141  1.00  0.00           H  
ATOM   3928  HA  ARG A 343     103.541 154.383 119.688  1.00  0.00           H  
ATOM   3929 1HB  ARG A 343     101.431 155.937 121.165  1.00  0.00           H  
ATOM   3930 2HB  ARG A 343     102.063 154.389 121.708  1.00  0.00           H  
ATOM   3931 1HG  ARG A 343     103.706 156.896 121.269  1.00  0.00           H  
ATOM   3932 2HG  ARG A 343     103.146 156.264 122.836  1.00  0.00           H  
ATOM   3933 1HD  ARG A 343     104.390 154.175 122.351  1.00  0.00           H  
ATOM   3934 2HD  ARG A 343     105.060 154.975 120.911  1.00  0.00           H  
ATOM   3935  HE  ARG A 343     105.539 156.681 123.064  1.00  0.00           H  
ATOM   3936 1HH1 ARG A 343     106.420 153.423 122.090  1.00  0.00           H  
ATOM   3937 2HH1 ARG A 343     107.958 153.456 122.922  1.00  0.00           H  
ATOM   3938 1HH2 ARG A 343     107.538 156.711 124.140  1.00  0.00           H  
ATOM   3939 2HH2 ARG A 343     108.592 155.316 124.083  1.00  0.00           H  
ATOM   3940  N   TYR A 344     100.285 154.665 118.944  1.00  0.00           N  
ATOM   3941  CA  TYR A 344      99.136 154.002 118.416  1.00  0.00           C  
ATOM   3942  C   TYR A 344      99.427 153.433 117.064  1.00  0.00           C  
ATOM   3943  O   TYR A 344      99.765 154.143 116.121  1.00  0.00           O  
ATOM   3944  CB  TYR A 344      97.946 154.961 118.347  1.00  0.00           C  
ATOM   3945  CG  TYR A 344      96.710 154.356 117.718  1.00  0.00           C  
ATOM   3946  CD1 TYR A 344      96.353 153.048 118.010  1.00  0.00           C  
ATOM   3947  CD2 TYR A 344      95.934 155.110 116.851  1.00  0.00           C  
ATOM   3948  CE1 TYR A 344      95.224 152.496 117.436  1.00  0.00           C  
ATOM   3949  CE2 TYR A 344      94.805 154.558 116.277  1.00  0.00           C  
ATOM   3950  CZ  TYR A 344      94.450 153.256 116.567  1.00  0.00           C  
ATOM   3951  OH  TYR A 344      93.326 152.706 115.995  1.00  0.00           O  
ATOM   3952  H   TYR A 344     100.222 155.645 119.180  1.00  0.00           H  
ATOM   3953  HA  TYR A 344      98.887 153.166 119.071  1.00  0.00           H  
ATOM   3954 1HB  TYR A 344      97.688 155.294 119.353  1.00  0.00           H  
ATOM   3955 2HB  TYR A 344      98.223 155.844 117.771  1.00  0.00           H  
ATOM   3956  HD1 TYR A 344      96.963 152.455 118.692  1.00  0.00           H  
ATOM   3957  HD2 TYR A 344      96.215 156.138 116.621  1.00  0.00           H  
ATOM   3958  HE1 TYR A 344      94.944 151.468 117.665  1.00  0.00           H  
ATOM   3959  HE2 TYR A 344      94.195 155.150 115.594  1.00  0.00           H  
ATOM   3960  HH  TYR A 344      93.254 151.785 116.255  1.00  0.00           H  
ATOM   3961  N   VAL A 345      99.345 152.092 116.992  1.00  0.00           N  
ATOM   3962  CA  VAL A 345      99.554 151.257 115.852  1.00  0.00           C  
ATOM   3963  C   VAL A 345      98.613 150.115 116.079  1.00  0.00           C  
ATOM   3964  O   VAL A 345      97.580 150.013 115.416  1.00  0.00           O  
ATOM   3965  CB  VAL A 345     101.011 150.769 115.743  1.00  0.00           C  
ATOM   3966  CG1 VAL A 345     101.160 149.792 114.587  1.00  0.00           C  
ATOM   3967  CG2 VAL A 345     101.944 151.957 115.569  1.00  0.00           C  
ATOM   3968  H   VAL A 345      99.102 151.666 117.876  1.00  0.00           H  
ATOM   3969  HA  VAL A 345      99.356 151.842 114.953  1.00  0.00           H  
ATOM   3970  HB  VAL A 345     101.273 150.230 116.655  1.00  0.00           H  
ATOM   3971 1HG1 VAL A 345     102.196 149.456 114.525  1.00  0.00           H  
ATOM   3972 2HG1 VAL A 345     100.511 148.932 114.750  1.00  0.00           H  
ATOM   3973 3HG1 VAL A 345     100.883 150.285 113.655  1.00  0.00           H  
ATOM   3974 1HG2 VAL A 345     102.972 151.605 115.494  1.00  0.00           H  
ATOM   3975 2HG2 VAL A 345     101.678 152.499 114.661  1.00  0.00           H  
ATOM   3976 3HG2 VAL A 345     101.850 152.622 116.428  1.00  0.00           H  
ATOM   3977  N   SER A 346      98.960 149.197 117.000  1.00  0.00           N  
ATOM   3978  CA  SER A 346      98.060 148.123 117.276  1.00  0.00           C  
ATOM   3979  C   SER A 346      97.045 148.461 118.331  1.00  0.00           C  
ATOM   3980  O   SER A 346      97.009 149.572 118.856  1.00  0.00           O  
ATOM   3981  CB  SER A 346      98.848 146.901 117.704  1.00  0.00           C  
ATOM   3982  OG  SER A 346      99.403 147.082 118.978  1.00  0.00           O  
ATOM   3983  H   SER A 346      99.837 149.245 117.500  1.00  0.00           H  
ATOM   3984  HA  SER A 346      97.396 147.999 116.419  1.00  0.00           H  
ATOM   3985 1HB  SER A 346      98.193 146.030 117.710  1.00  0.00           H  
ATOM   3986 2HB  SER A 346      99.641 146.709 116.983  1.00  0.00           H  
ATOM   3987  HG  SER A 346     100.134 147.695 118.864  1.00  0.00           H  
ATOM   3988  N   ASN A 347      96.176 147.473 118.638  1.00  0.00           N  
ATOM   3989  CA  ASN A 347      95.201 147.475 119.698  1.00  0.00           C  
ATOM   3990  C   ASN A 347      95.838 147.480 121.055  1.00  0.00           C  
ATOM   3991  O   ASN A 347      95.284 148.052 121.992  1.00  0.00           O  
ATOM   3992  CB  ASN A 347      94.268 146.286 119.561  1.00  0.00           C  
ATOM   3993  CG  ASN A 347      93.303 146.438 118.417  1.00  0.00           C  
ATOM   3994  OD1 ASN A 347      93.072 147.550 117.928  1.00  0.00           O  
ATOM   3995  ND2 ASN A 347      92.736 145.342 117.982  1.00  0.00           N  
ATOM   3996  H   ASN A 347      96.249 146.663 118.039  1.00  0.00           H  
ATOM   3997  HA  ASN A 347      94.567 148.355 119.584  1.00  0.00           H  
ATOM   3998 1HB  ASN A 347      94.854 145.379 119.409  1.00  0.00           H  
ATOM   3999 2HB  ASN A 347      93.702 146.160 120.484  1.00  0.00           H  
ATOM   4000 1HD2 ASN A 347      92.086 145.383 117.223  1.00  0.00           H  
ATOM   4001 2HD2 ASN A 347      92.953 144.464 118.408  1.00  0.00           H  
ATOM   4002  N   TRP A 348      97.016 146.853 121.206  1.00  0.00           N  
ATOM   4003  CA  TRP A 348      97.729 146.907 122.452  1.00  0.00           C  
ATOM   4004  C   TRP A 348      98.284 148.290 122.573  1.00  0.00           C  
ATOM   4005  O   TRP A 348      98.323 148.860 123.660  1.00  0.00           O  
ATOM   4006  CB  TRP A 348      98.853 145.870 122.506  1.00  0.00           C  
ATOM   4007  CG  TRP A 348      99.688 145.956 123.748  1.00  0.00           C  
ATOM   4008  CD1 TRP A 348     101.025 146.211 123.814  1.00  0.00           C  
ATOM   4009  CD2 TRP A 348      99.243 145.788 125.116  1.00  0.00           C  
ATOM   4010  NE1 TRP A 348     101.442 146.212 125.123  1.00  0.00           N  
ATOM   4011  CE2 TRP A 348     100.364 145.957 125.933  1.00  0.00           C  
ATOM   4012  CE3 TRP A 348      98.002 145.514 125.703  1.00  0.00           C  
ATOM   4013  CZ2 TRP A 348     100.288 145.858 127.313  1.00  0.00           C  
ATOM   4014  CZ3 TRP A 348      97.925 145.416 127.087  1.00  0.00           C  
ATOM   4015  CH2 TRP A 348      99.039 145.584 127.871  1.00  0.00           C  
ATOM   4016  H   TRP A 348      97.411 146.336 120.434  1.00  0.00           H  
ATOM   4017  HA  TRP A 348      97.037 146.664 123.258  1.00  0.00           H  
ATOM   4018 1HB  TRP A 348      98.426 144.868 122.449  1.00  0.00           H  
ATOM   4019 2HB  TRP A 348      99.507 145.996 121.644  1.00  0.00           H  
ATOM   4020  HD1 TRP A 348     101.669 146.388 122.955  1.00  0.00           H  
ATOM   4021  HE1 TRP A 348     102.387 146.374 125.439  1.00  0.00           H  
ATOM   4022  HE3 TRP A 348      97.114 145.381 125.086  1.00  0.00           H  
ATOM   4023  HZ2 TRP A 348     101.161 145.988 127.952  1.00  0.00           H  
ATOM   4024  HZ3 TRP A 348      96.955 145.201 127.536  1.00  0.00           H  
ATOM   4025  HH2 TRP A 348      98.942 145.501 128.954  1.00  0.00           H  
ATOM   4026  N   ASP A 349      98.751 148.856 121.445  1.00  0.00           N  
ATOM   4027  CA  ASP A 349      99.335 150.164 121.470  1.00  0.00           C  
ATOM   4028  C   ASP A 349      98.236 151.118 121.795  1.00  0.00           C  
ATOM   4029  O   ASP A 349      98.436 152.104 122.504  1.00  0.00           O  
ATOM   4030  CB  ASP A 349      99.986 150.522 120.131  1.00  0.00           C  
ATOM   4031  CG  ASP A 349     101.266 149.741 119.867  1.00  0.00           C  
ATOM   4032  OD1 ASP A 349     102.178 149.849 120.652  1.00  0.00           O  
ATOM   4033  OD2 ASP A 349     101.319 149.044 118.882  1.00  0.00           O  
ATOM   4034  H   ASP A 349      98.692 148.360 120.568  1.00  0.00           H  
ATOM   4035  HA  ASP A 349     100.202 150.144 122.130  1.00  0.00           H  
ATOM   4036 1HB  ASP A 349      99.284 150.326 119.321  1.00  0.00           H  
ATOM   4037 2HB  ASP A 349     100.218 151.588 120.113  1.00  0.00           H  
ATOM   4038  N   PHE A 350      97.027 150.832 121.294  1.00  0.00           N  
ATOM   4039  CA  PHE A 350      95.911 151.681 121.567  1.00  0.00           C  
ATOM   4040  C   PHE A 350      95.723 151.674 123.041  1.00  0.00           C  
ATOM   4041  O   PHE A 350      95.550 152.720 123.661  1.00  0.00           O  
ATOM   4042  CB  PHE A 350      94.644 151.200 120.857  1.00  0.00           C  
ATOM   4043  CG  PHE A 350      93.442 152.064 121.112  1.00  0.00           C  
ATOM   4044  CD1 PHE A 350      93.298 153.285 120.469  1.00  0.00           C  
ATOM   4045  CD2 PHE A 350      92.453 151.659 121.995  1.00  0.00           C  
ATOM   4046  CE1 PHE A 350      92.193 154.080 120.702  1.00  0.00           C  
ATOM   4047  CE2 PHE A 350      91.346 152.452 122.230  1.00  0.00           C  
ATOM   4048  CZ  PHE A 350      91.216 153.664 121.582  1.00  0.00           C  
ATOM   4049  H   PHE A 350      96.893 150.013 120.718  1.00  0.00           H  
ATOM   4050  HA  PHE A 350      96.134 152.679 121.186  1.00  0.00           H  
ATOM   4051 1HB  PHE A 350      94.819 151.170 119.782  1.00  0.00           H  
ATOM   4052 2HB  PHE A 350      94.409 150.187 121.179  1.00  0.00           H  
ATOM   4053  HD1 PHE A 350      94.070 153.614 119.772  1.00  0.00           H  
ATOM   4054  HD2 PHE A 350      92.556 150.701 122.506  1.00  0.00           H  
ATOM   4055  HE1 PHE A 350      92.092 155.037 120.191  1.00  0.00           H  
ATOM   4056  HE2 PHE A 350      90.576 152.121 122.926  1.00  0.00           H  
ATOM   4057  HZ  PHE A 350      90.345 154.291 121.768  1.00  0.00           H  
ATOM   4058  N   PHE A 351      95.737 150.479 123.647  1.00  0.00           N  
ATOM   4059  CA  PHE A 351      95.591 150.397 125.069  1.00  0.00           C  
ATOM   4060  C   PHE A 351      96.619 151.265 125.739  1.00  0.00           C  
ATOM   4061  O   PHE A 351      96.289 152.026 126.645  1.00  0.00           O  
ATOM   4062  CB  PHE A 351      95.733 148.950 125.545  1.00  0.00           C  
ATOM   4063  CG  PHE A 351      95.802 148.808 127.039  1.00  0.00           C  
ATOM   4064  CD1 PHE A 351      94.643 148.734 127.798  1.00  0.00           C  
ATOM   4065  CD2 PHE A 351      97.025 148.750 127.689  1.00  0.00           C  
ATOM   4066  CE1 PHE A 351      94.706 148.603 129.172  1.00  0.00           C  
ATOM   4067  CE2 PHE A 351      97.091 148.618 129.063  1.00  0.00           C  
ATOM   4068  CZ  PHE A 351      95.929 148.545 129.805  1.00  0.00           C  
ATOM   4069  H   PHE A 351      95.850 149.628 123.114  1.00  0.00           H  
ATOM   4070  HA  PHE A 351      94.583 150.721 125.333  1.00  0.00           H  
ATOM   4071 1HB  PHE A 351      94.887 148.365 125.187  1.00  0.00           H  
ATOM   4072 2HB  PHE A 351      96.636 148.515 125.120  1.00  0.00           H  
ATOM   4073  HD1 PHE A 351      93.676 148.779 127.297  1.00  0.00           H  
ATOM   4074  HD2 PHE A 351      97.943 148.808 127.103  1.00  0.00           H  
ATOM   4075  HE1 PHE A 351      93.787 148.546 129.756  1.00  0.00           H  
ATOM   4076  HE2 PHE A 351      98.059 148.572 129.561  1.00  0.00           H  
ATOM   4077  HZ  PHE A 351      95.980 148.443 130.888  1.00  0.00           H  
ATOM   4078  N   ILE A 352      97.899 151.171 125.322  1.00  0.00           N  
ATOM   4079  CA  ILE A 352      98.942 151.905 125.988  1.00  0.00           C  
ATOM   4080  C   ILE A 352      98.678 153.375 125.897  1.00  0.00           C  
ATOM   4081  O   ILE A 352      98.868 154.111 126.863  1.00  0.00           O  
ATOM   4082  CB  ILE A 352     100.322 151.588 125.383  1.00  0.00           C  
ATOM   4083  CG1 ILE A 352     100.674 150.114 125.598  1.00  0.00           C  
ATOM   4084  CG2 ILE A 352     101.388 152.487 125.991  1.00  0.00           C  
ATOM   4085  CD1 ILE A 352     100.768 149.715 127.053  1.00  0.00           C  
ATOM   4086  H   ILE A 352      98.135 150.583 124.536  1.00  0.00           H  
ATOM   4087  HA  ILE A 352      98.954 151.613 127.038  1.00  0.00           H  
ATOM   4088  HB  ILE A 352     100.293 151.752 124.306  1.00  0.00           H  
ATOM   4089 1HG1 ILE A 352      99.922 149.487 125.120  1.00  0.00           H  
ATOM   4090 2HG1 ILE A 352     101.630 149.895 125.123  1.00  0.00           H  
ATOM   4091 1HG2 ILE A 352     102.357 152.250 125.552  1.00  0.00           H  
ATOM   4092 2HG2 ILE A 352     101.144 153.529 125.788  1.00  0.00           H  
ATOM   4093 3HG2 ILE A 352     101.428 152.327 127.068  1.00  0.00           H  
ATOM   4094 1HD1 ILE A 352     101.021 148.656 127.124  1.00  0.00           H  
ATOM   4095 2HD1 ILE A 352     101.541 150.306 127.544  1.00  0.00           H  
ATOM   4096 3HD1 ILE A 352      99.811 149.892 127.541  1.00  0.00           H  
ATOM   4097  N   VAL A 353      98.211 153.846 124.729  1.00  0.00           N  
ATOM   4098  CA  VAL A 353      97.947 155.241 124.550  1.00  0.00           C  
ATOM   4099  C   VAL A 353      96.814 155.651 125.429  1.00  0.00           C  
ATOM   4100  O   VAL A 353      96.851 156.725 126.027  1.00  0.00           O  
ATOM   4101  CB  VAL A 353      97.601 155.548 123.081  1.00  0.00           C  
ATOM   4102  CG1 VAL A 353      97.096 156.977 122.940  1.00  0.00           C  
ATOM   4103  CG2 VAL A 353      98.822 155.319 122.203  1.00  0.00           C  
ATOM   4104  H   VAL A 353      98.043 153.210 123.962  1.00  0.00           H  
ATOM   4105  HA  VAL A 353      98.837 155.801 124.836  1.00  0.00           H  
ATOM   4106  HB  VAL A 353      96.794 154.889 122.761  1.00  0.00           H  
ATOM   4107 1HG1 VAL A 353      96.856 157.177 121.895  1.00  0.00           H  
ATOM   4108 2HG1 VAL A 353      96.202 157.108 123.548  1.00  0.00           H  
ATOM   4109 3HG1 VAL A 353      97.868 157.670 123.273  1.00  0.00           H  
ATOM   4110 1HG2 VAL A 353      98.570 155.537 121.165  1.00  0.00           H  
ATOM   4111 2HG2 VAL A 353      99.631 155.974 122.526  1.00  0.00           H  
ATOM   4112 3HG2 VAL A 353      99.141 154.280 122.287  1.00  0.00           H  
ATOM   4113  N   GLY A 354      95.759 154.824 125.517  1.00  0.00           N  
ATOM   4114  CA  GLY A 354      94.648 155.180 126.351  1.00  0.00           C  
ATOM   4115  C   GLY A 354      95.079 155.262 127.781  1.00  0.00           C  
ATOM   4116  O   GLY A 354      94.559 156.075 128.542  1.00  0.00           O  
ATOM   4117  H   GLY A 354      95.732 153.954 125.006  1.00  0.00           H  
ATOM   4118 1HA  GLY A 354      94.240 156.136 126.024  1.00  0.00           H  
ATOM   4119 2HA  GLY A 354      93.858 154.438 126.238  1.00  0.00           H  
ATOM   4120  N   CYS A 355      96.041 154.420 128.197  1.00  0.00           N  
ATOM   4121  CA  CYS A 355      96.461 154.451 129.569  1.00  0.00           C  
ATOM   4122  C   CYS A 355      97.721 155.242 129.702  1.00  0.00           C  
ATOM   4123  O   CYS A 355      98.406 155.160 130.718  1.00  0.00           O  
ATOM   4124  CB  CYS A 355      96.688 153.037 130.104  1.00  0.00           C  
ATOM   4125  SG  CYS A 355      95.187 152.032 130.198  1.00  0.00           S  
ATOM   4126  H   CYS A 355      96.476 153.764 127.565  1.00  0.00           H  
ATOM   4127  HA  CYS A 355      95.693 154.955 130.154  1.00  0.00           H  
ATOM   4128 1HB  CYS A 355      97.403 152.517 129.466  1.00  0.00           H  
ATOM   4129 2HB  CYS A 355      97.121 153.091 131.103  1.00  0.00           H  
ATOM   4130  HG  CYS A 355      95.141 151.731 128.904  1.00  0.00           H  
ATOM   4131  N   GLU A 356      98.049 156.056 128.685  1.00  0.00           N  
ATOM   4132  CA  GLU A 356      99.226 156.872 128.727  1.00  0.00           C  
ATOM   4133  C   GLU A 356      99.003 157.965 129.722  1.00  0.00           C  
ATOM   4134  O   GLU A 356      99.934 158.361 130.419  1.00  0.00           O  
ATOM   4135  CB  GLU A 356      99.545 157.456 127.349  1.00  0.00           C  
ATOM   4136  CG  GLU A 356     100.794 158.326 127.309  1.00  0.00           C  
ATOM   4137  CD  GLU A 356     102.042 157.574 127.681  1.00  0.00           C  
ATOM   4138  OE1 GLU A 356     102.025 156.368 127.626  1.00  0.00           O  
ATOM   4139  OE2 GLU A 356     103.014 158.208 128.021  1.00  0.00           O  
ATOM   4140  H   GLU A 356      97.453 156.094 127.869  1.00  0.00           H  
ATOM   4141  HA  GLU A 356     100.071 156.246 129.013  1.00  0.00           H  
ATOM   4142 1HB  GLU A 356      99.679 156.646 126.632  1.00  0.00           H  
ATOM   4143 2HB  GLU A 356      98.706 158.061 127.007  1.00  0.00           H  
ATOM   4144 1HG  GLU A 356     100.912 158.727 126.303  1.00  0.00           H  
ATOM   4145 2HG  GLU A 356     100.663 159.164 127.992  1.00  0.00           H  
ATOM   4146  N   VAL A 357      97.765 158.487 129.831  1.00  0.00           N  
ATOM   4147  CA  VAL A 357      97.526 159.491 130.828  1.00  0.00           C  
ATOM   4148  C   VAL A 357      97.817 158.886 132.168  1.00  0.00           C  
ATOM   4149  O   VAL A 357      98.496 159.487 132.997  1.00  0.00           O  
ATOM   4150  CB  VAL A 357      96.071 159.993 130.776  1.00  0.00           C  
ATOM   4151  CG1 VAL A 357      95.774 160.892 131.966  1.00  0.00           C  
ATOM   4152  CG2 VAL A 357      95.823 160.730 129.468  1.00  0.00           C  
ATOM   4153  H   VAL A 357      97.005 158.194 129.236  1.00  0.00           H  
ATOM   4154  HA  VAL A 357      98.180 160.341 130.627  1.00  0.00           H  
ATOM   4155  HB  VAL A 357      95.398 159.137 130.844  1.00  0.00           H  
ATOM   4156 1HG1 VAL A 357      94.741 161.238 131.913  1.00  0.00           H  
ATOM   4157 2HG1 VAL A 357      95.923 160.334 132.890  1.00  0.00           H  
ATOM   4158 3HG1 VAL A 357      96.444 161.752 131.949  1.00  0.00           H  
ATOM   4159 1HG2 VAL A 357      94.792 161.081 129.438  1.00  0.00           H  
ATOM   4160 2HG2 VAL A 357      96.500 161.582 129.397  1.00  0.00           H  
ATOM   4161 3HG2 VAL A 357      96.001 160.055 128.631  1.00  0.00           H  
ATOM   4162  N   ILE A 358      97.300 157.662 132.399  1.00  0.00           N  
ATOM   4163  CA  ILE A 358      97.507 156.904 133.604  1.00  0.00           C  
ATOM   4164  C   ILE A 358      98.970 156.659 133.866  1.00  0.00           C  
ATOM   4165  O   ILE A 358      99.411 156.704 135.013  1.00  0.00           O  
ATOM   4166  CB  ILE A 358      96.766 155.556 133.533  1.00  0.00           C  
ATOM   4167  CG1 ILE A 358      95.252 155.777 133.562  1.00  0.00           C  
ATOM   4168  CG2 ILE A 358      97.198 154.651 134.676  1.00  0.00           C  
ATOM   4169  CD1 ILE A 358      94.448 154.544 133.215  1.00  0.00           C  
ATOM   4170  H   ILE A 358      96.732 157.270 131.662  1.00  0.00           H  
ATOM   4171  HA  ILE A 358      97.063 157.450 134.436  1.00  0.00           H  
ATOM   4172  HB  ILE A 358      96.995 155.066 132.587  1.00  0.00           H  
ATOM   4173 1HG1 ILE A 358      94.952 156.111 134.554  1.00  0.00           H  
ATOM   4174 2HG1 ILE A 358      94.985 156.566 132.858  1.00  0.00           H  
ATOM   4175 1HG2 ILE A 358      96.665 153.703 134.610  1.00  0.00           H  
ATOM   4176 2HG2 ILE A 358      98.270 154.469 134.611  1.00  0.00           H  
ATOM   4177 3HG2 ILE A 358      96.968 155.131 135.627  1.00  0.00           H  
ATOM   4178 1HD1 ILE A 358      93.385 154.779 133.256  1.00  0.00           H  
ATOM   4179 2HD1 ILE A 358      94.707 154.212 132.209  1.00  0.00           H  
ATOM   4180 3HD1 ILE A 358      94.672 153.752 133.927  1.00  0.00           H  
ATOM   4181  N   PHE A 359      99.783 156.402 132.823  1.00  0.00           N  
ATOM   4182  CA  PHE A 359     101.194 156.252 133.047  1.00  0.00           C  
ATOM   4183  C   PHE A 359     101.686 157.474 133.754  1.00  0.00           C  
ATOM   4184  O   PHE A 359     102.343 157.386 134.791  1.00  0.00           O  
ATOM   4185  CB  PHE A 359     101.950 156.059 131.731  1.00  0.00           C  
ATOM   4186  CG  PHE A 359     103.441 155.976 131.895  1.00  0.00           C  
ATOM   4187  CD1 PHE A 359     104.043 154.800 132.315  1.00  0.00           C  
ATOM   4188  CD2 PHE A 359     104.245 157.075 131.631  1.00  0.00           C  
ATOM   4189  CE1 PHE A 359     105.415 154.723 132.467  1.00  0.00           C  
ATOM   4190  CE2 PHE A 359     105.616 157.001 131.780  1.00  0.00           C  
ATOM   4191  CZ  PHE A 359     106.201 155.823 132.199  1.00  0.00           C  
ATOM   4192  H   PHE A 359      99.422 156.312 131.884  1.00  0.00           H  
ATOM   4193  HA  PHE A 359     101.349 155.415 133.728  1.00  0.00           H  
ATOM   4194 1HB  PHE A 359     101.611 155.144 131.247  1.00  0.00           H  
ATOM   4195 2HB  PHE A 359     101.728 156.887 131.059  1.00  0.00           H  
ATOM   4196  HD1 PHE A 359     103.421 153.929 132.526  1.00  0.00           H  
ATOM   4197  HD2 PHE A 359     103.783 158.006 131.300  1.00  0.00           H  
ATOM   4198  HE1 PHE A 359     105.874 153.792 132.798  1.00  0.00           H  
ATOM   4199  HE2 PHE A 359     106.237 157.872 131.569  1.00  0.00           H  
ATOM   4200  HZ  PHE A 359     107.282 155.763 132.320  1.00  0.00           H  
ATOM   4201  N   CYS A 360     101.372 158.657 133.197  1.00  0.00           N  
ATOM   4202  CA  CYS A 360     101.875 159.897 133.709  1.00  0.00           C  
ATOM   4203  C   CYS A 360     101.321 160.079 135.091  1.00  0.00           C  
ATOM   4204  O   CYS A 360     102.032 160.539 135.983  1.00  0.00           O  
ATOM   4205  CB  CYS A 360     101.473 161.074 132.820  1.00  0.00           C  
ATOM   4206  SG  CYS A 360     102.301 161.101 131.212  1.00  0.00           S  
ATOM   4207  H   CYS A 360     100.762 158.669 132.392  1.00  0.00           H  
ATOM   4208  HA  CYS A 360     102.964 159.862 133.690  1.00  0.00           H  
ATOM   4209 1HB  CYS A 360     100.397 161.048 132.645  1.00  0.00           H  
ATOM   4210 2HB  CYS A 360     101.699 162.009 133.331  1.00  0.00           H  
ATOM   4211  HG  CYS A 360     101.916 159.886 130.837  1.00  0.00           H  
ATOM   4212  N   VAL A 361     100.031 159.741 135.311  1.00  0.00           N  
ATOM   4213  CA  VAL A 361      99.447 159.927 136.612  1.00  0.00           C  
ATOM   4214  C   VAL A 361     100.214 159.159 137.645  1.00  0.00           C  
ATOM   4215  O   VAL A 361     100.516 159.693 138.712  1.00  0.00           O  
ATOM   4216  CB  VAL A 361      97.977 159.468 136.616  1.00  0.00           C  
ATOM   4217  CG1 VAL A 361      97.445 159.396 138.040  1.00  0.00           C  
ATOM   4218  CG2 VAL A 361      97.136 160.415 135.774  1.00  0.00           C  
ATOM   4219  H   VAL A 361      99.464 159.356 134.568  1.00  0.00           H  
ATOM   4220  HA  VAL A 361      99.492 160.988 136.864  1.00  0.00           H  
ATOM   4221  HB  VAL A 361      97.919 158.462 136.200  1.00  0.00           H  
ATOM   4222 1HG1 VAL A 361      96.405 159.069 138.024  1.00  0.00           H  
ATOM   4223 2HG1 VAL A 361      98.040 158.685 138.614  1.00  0.00           H  
ATOM   4224 3HG1 VAL A 361      97.508 160.380 138.502  1.00  0.00           H  
ATOM   4225 1HG2 VAL A 361      96.098 160.084 135.780  1.00  0.00           H  
ATOM   4226 2HG2 VAL A 361      97.199 161.422 136.187  1.00  0.00           H  
ATOM   4227 3HG2 VAL A 361      97.509 160.420 134.749  1.00  0.00           H  
ATOM   4228  N   PHE A 362     100.562 157.887 137.366  1.00  0.00           N  
ATOM   4229  CA  PHE A 362     101.203 157.100 138.380  1.00  0.00           C  
ATOM   4230  C   PHE A 362     102.607 157.546 138.606  1.00  0.00           C  
ATOM   4231  O   PHE A 362     103.115 157.482 139.725  1.00  0.00           O  
ATOM   4232  CB  PHE A 362     101.193 155.619 137.996  1.00  0.00           C  
ATOM   4233  CG  PHE A 362      99.834 154.982 138.071  1.00  0.00           C  
ATOM   4234  CD1 PHE A 362      98.759 155.670 138.616  1.00  0.00           C  
ATOM   4235  CD2 PHE A 362      99.628 153.695 137.599  1.00  0.00           C  
ATOM   4236  CE1 PHE A 362      97.509 155.085 138.686  1.00  0.00           C  
ATOM   4237  CE2 PHE A 362      98.379 153.108 137.667  1.00  0.00           C  
ATOM   4238  CZ  PHE A 362      97.318 153.805 138.211  1.00  0.00           C  
ATOM   4239  H   PHE A 362     100.383 157.474 136.462  1.00  0.00           H  
ATOM   4240  HA  PHE A 362     100.650 157.220 139.313  1.00  0.00           H  
ATOM   4241 1HB  PHE A 362     101.566 155.504 136.979  1.00  0.00           H  
ATOM   4242 2HB  PHE A 362     101.863 155.068 138.654  1.00  0.00           H  
ATOM   4243  HD1 PHE A 362      98.910 156.683 138.990  1.00  0.00           H  
ATOM   4244  HD2 PHE A 362     100.465 153.145 137.169  1.00  0.00           H  
ATOM   4245  HE1 PHE A 362      96.674 155.637 139.116  1.00  0.00           H  
ATOM   4246  HE2 PHE A 362      98.230 152.096 137.291  1.00  0.00           H  
ATOM   4247  HZ  PHE A 362      96.334 153.343 138.267  1.00  0.00           H  
ATOM   4248  N   ILE A 363     103.273 158.038 137.553  1.00  0.00           N  
ATOM   4249  CA  ILE A 363     104.618 158.495 137.718  1.00  0.00           C  
ATOM   4250  C   ILE A 363     104.572 159.686 138.623  1.00  0.00           C  
ATOM   4251  O   ILE A 363     105.272 159.740 139.631  1.00  0.00           O  
ATOM   4252  CB  ILE A 363     105.271 158.863 136.373  1.00  0.00           C  
ATOM   4253  CG1 ILE A 363     105.462 157.612 135.512  1.00  0.00           C  
ATOM   4254  CG2 ILE A 363     106.602 159.564 136.602  1.00  0.00           C  
ATOM   4255  CD1 ILE A 363     106.418 156.602 136.106  1.00  0.00           C  
ATOM   4256  H   ILE A 363     102.843 158.093 136.641  1.00  0.00           H  
ATOM   4257  HA  ILE A 363     105.211 157.683 138.138  1.00  0.00           H  
ATOM   4258  HB  ILE A 363     104.611 159.529 135.818  1.00  0.00           H  
ATOM   4259 1HG1 ILE A 363     104.500 157.123 135.362  1.00  0.00           H  
ATOM   4260 2HG1 ILE A 363     105.839 157.899 134.531  1.00  0.00           H  
ATOM   4261 1HG2 ILE A 363     107.050 159.816 135.641  1.00  0.00           H  
ATOM   4262 2HG2 ILE A 363     106.439 160.475 137.176  1.00  0.00           H  
ATOM   4263 3HG2 ILE A 363     107.271 158.903 137.152  1.00  0.00           H  
ATOM   4264 1HD1 ILE A 363     106.501 155.744 135.439  1.00  0.00           H  
ATOM   4265 2HD1 ILE A 363     107.399 157.060 136.233  1.00  0.00           H  
ATOM   4266 3HD1 ILE A 363     106.043 156.273 137.075  1.00  0.00           H  
ATOM   4267  N   PHE A 364     103.695 160.656 138.311  1.00  0.00           N  
ATOM   4268  CA  PHE A 364     103.690 161.911 139.004  1.00  0.00           C  
ATOM   4269  C   PHE A 364     102.994 161.745 140.318  1.00  0.00           C  
ATOM   4270  O   PHE A 364     103.115 162.592 141.201  1.00  0.00           O  
ATOM   4271  CB  PHE A 364     102.996 162.992 138.173  1.00  0.00           C  
ATOM   4272  CG  PHE A 364     103.803 163.464 136.997  1.00  0.00           C  
ATOM   4273  CD1 PHE A 364     103.313 163.338 135.706  1.00  0.00           C  
ATOM   4274  CD2 PHE A 364     105.055 164.033 137.179  1.00  0.00           C  
ATOM   4275  CE1 PHE A 364     104.055 163.771 134.623  1.00  0.00           C  
ATOM   4276  CE2 PHE A 364     105.798 164.468 136.099  1.00  0.00           C  
ATOM   4277  CZ  PHE A 364     105.297 164.337 134.819  1.00  0.00           C  
ATOM   4278  H   PHE A 364     103.023 160.498 137.574  1.00  0.00           H  
ATOM   4279  HA  PHE A 364     104.722 162.236 139.137  1.00  0.00           H  
ATOM   4280 1HB  PHE A 364     102.045 162.613 137.803  1.00  0.00           H  
ATOM   4281 2HB  PHE A 364     102.781 163.853 138.805  1.00  0.00           H  
ATOM   4282  HD1 PHE A 364     102.330 162.892 135.551  1.00  0.00           H  
ATOM   4283  HD2 PHE A 364     105.450 164.137 138.190  1.00  0.00           H  
ATOM   4284  HE1 PHE A 364     103.657 163.666 133.614  1.00  0.00           H  
ATOM   4285  HE2 PHE A 364     106.779 164.915 136.256  1.00  0.00           H  
ATOM   4286  HZ  PHE A 364     105.882 164.677 133.967  1.00  0.00           H  
ATOM   4287  N   TYR A 365     102.243 160.644 140.480  1.00  0.00           N  
ATOM   4288  CA  TYR A 365     101.666 160.305 141.746  1.00  0.00           C  
ATOM   4289  C   TYR A 365     102.763 160.198 142.758  1.00  0.00           C  
ATOM   4290  O   TYR A 365     102.750 160.863 143.794  1.00  0.00           O  
ATOM   4291  CB  TYR A 365     100.871 158.999 141.662  1.00  0.00           C  
ATOM   4292  CG  TYR A 365     100.414 158.475 143.005  1.00  0.00           C  
ATOM   4293  CD1 TYR A 365      99.273 158.994 143.600  1.00  0.00           C  
ATOM   4294  CD2 TYR A 365     101.134 157.475 143.641  1.00  0.00           C  
ATOM   4295  CE1 TYR A 365      98.855 158.515 144.826  1.00  0.00           C  
ATOM   4296  CE2 TYR A 365     100.716 156.996 144.867  1.00  0.00           C  
ATOM   4297  CZ  TYR A 365      99.582 157.513 145.459  1.00  0.00           C  
ATOM   4298  OH  TYR A 365      99.166 157.035 146.681  1.00  0.00           O  
ATOM   4299  H   TYR A 365     102.081 160.039 139.688  1.00  0.00           H  
ATOM   4300  HA  TYR A 365     100.919 161.058 141.998  1.00  0.00           H  
ATOM   4301 1HB  TYR A 365      99.990 159.149 141.036  1.00  0.00           H  
ATOM   4302 2HB  TYR A 365     101.482 158.232 141.187  1.00  0.00           H  
ATOM   4303  HD1 TYR A 365      98.707 159.780 143.100  1.00  0.00           H  
ATOM   4304  HD2 TYR A 365     102.031 157.068 143.173  1.00  0.00           H  
ATOM   4305  HE1 TYR A 365      97.960 158.923 145.294  1.00  0.00           H  
ATOM   4306  HE2 TYR A 365     101.283 156.211 145.368  1.00  0.00           H  
ATOM   4307  HH  TYR A 365      99.222 157.738 147.334  1.00  0.00           H  
ATOM   4308  N   TYR A 366     103.766 159.365 142.446  1.00  0.00           N  
ATOM   4309  CA  TYR A 366     104.862 159.107 143.329  1.00  0.00           C  
ATOM   4310  C   TYR A 366     105.727 160.324 143.449  1.00  0.00           C  
ATOM   4311  O   TYR A 366     106.275 160.591 144.515  1.00  0.00           O  
ATOM   4312  CB  TYR A 366     105.681 157.910 142.840  1.00  0.00           C  
ATOM   4313  CG  TYR A 366     104.993 156.578 143.041  1.00  0.00           C  
ATOM   4314  CD1 TYR A 366     104.549 155.854 141.944  1.00  0.00           C  
ATOM   4315  CD2 TYR A 366     104.808 156.079 144.322  1.00  0.00           C  
ATOM   4316  CE1 TYR A 366     103.921 154.637 142.127  1.00  0.00           C  
ATOM   4317  CE2 TYR A 366     104.180 154.862 144.505  1.00  0.00           C  
ATOM   4318  CZ  TYR A 366     103.738 154.143 143.414  1.00  0.00           C  
ATOM   4319  OH  TYR A 366     103.113 152.931 143.596  1.00  0.00           O  
ATOM   4320  H   TYR A 366     103.740 158.903 141.548  1.00  0.00           H  
ATOM   4321  HA  TYR A 366     104.462 158.859 144.312  1.00  0.00           H  
ATOM   4322 1HB  TYR A 366     105.896 158.026 141.777  1.00  0.00           H  
ATOM   4323 2HB  TYR A 366     106.635 157.884 143.366  1.00  0.00           H  
ATOM   4324  HD1 TYR A 366     104.695 156.246 140.937  1.00  0.00           H  
ATOM   4325  HD2 TYR A 366     105.156 156.648 145.184  1.00  0.00           H  
ATOM   4326  HE1 TYR A 366     103.572 154.069 141.265  1.00  0.00           H  
ATOM   4327  HE2 TYR A 366     104.033 154.471 145.512  1.00  0.00           H  
ATOM   4328  HH  TYR A 366     103.713 152.326 144.040  1.00  0.00           H  
ATOM   4329  N   VAL A 367     105.887 161.090 142.355  1.00  0.00           N  
ATOM   4330  CA  VAL A 367     106.607 162.331 142.426  1.00  0.00           C  
ATOM   4331  C   VAL A 367     106.084 163.252 143.480  1.00  0.00           C  
ATOM   4332  O   VAL A 367     106.851 163.700 144.329  1.00  0.00           O  
ATOM   4333  CB  VAL A 367     106.547 163.050 141.065  1.00  0.00           C  
ATOM   4334  CG1 VAL A 367     107.069 164.473 141.191  1.00  0.00           C  
ATOM   4335  CG2 VAL A 367     107.348 162.271 140.033  1.00  0.00           C  
ATOM   4336  H   VAL A 367     105.500 160.797 141.470  1.00  0.00           H  
ATOM   4337  HA  VAL A 367     107.650 162.114 142.659  1.00  0.00           H  
ATOM   4338  HB  VAL A 367     105.507 163.116 140.745  1.00  0.00           H  
ATOM   4339 1HG1 VAL A 367     107.020 164.966 140.219  1.00  0.00           H  
ATOM   4340 2HG1 VAL A 367     106.459 165.022 141.907  1.00  0.00           H  
ATOM   4341 3HG1 VAL A 367     108.104 164.452 141.533  1.00  0.00           H  
ATOM   4342 1HG2 VAL A 367     107.301 162.784 139.073  1.00  0.00           H  
ATOM   4343 2HG2 VAL A 367     108.387 162.200 140.356  1.00  0.00           H  
ATOM   4344 3HG2 VAL A 367     106.931 161.269 139.929  1.00  0.00           H  
ATOM   4345  N   VAL A 368     104.772 163.546 143.471  1.00  0.00           N  
ATOM   4346  CA  VAL A 368     104.203 164.475 144.409  1.00  0.00           C  
ATOM   4347  C   VAL A 368     104.260 163.939 145.802  1.00  0.00           C  
ATOM   4348  O   VAL A 368     104.647 164.635 146.739  1.00  0.00           O  
ATOM   4349  CB  VAL A 368     102.738 164.780 144.044  1.00  0.00           C  
ATOM   4350  CG1 VAL A 368     102.073 165.595 145.143  1.00  0.00           C  
ATOM   4351  CG2 VAL A 368     102.679 165.518 142.715  1.00  0.00           C  
ATOM   4352  H   VAL A 368     104.171 163.104 142.790  1.00  0.00           H  
ATOM   4353  HA  VAL A 368     104.760 165.412 144.350  1.00  0.00           H  
ATOM   4354  HB  VAL A 368     102.190 163.841 143.963  1.00  0.00           H  
ATOM   4355 1HG1 VAL A 368     101.038 165.801 144.869  1.00  0.00           H  
ATOM   4356 2HG1 VAL A 368     102.095 165.032 146.077  1.00  0.00           H  
ATOM   4357 3HG1 VAL A 368     102.607 166.535 145.273  1.00  0.00           H  
ATOM   4358 1HG2 VAL A 368     101.640 165.730 142.463  1.00  0.00           H  
ATOM   4359 2HG2 VAL A 368     103.232 166.455 142.794  1.00  0.00           H  
ATOM   4360 3HG2 VAL A 368     103.123 164.900 141.935  1.00  0.00           H  
ATOM   4361  N   GLU A 369     103.905 162.659 145.957  1.00  0.00           N  
ATOM   4362  CA  GLU A 369     103.759 162.048 147.241  1.00  0.00           C  
ATOM   4363  C   GLU A 369     105.072 161.958 147.953  1.00  0.00           C  
ATOM   4364  O   GLU A 369     105.152 162.258 149.143  1.00  0.00           O  
ATOM   4365  CB  GLU A 369     103.148 160.652 147.099  1.00  0.00           C  
ATOM   4366  CG  GLU A 369     101.674 160.647 146.717  1.00  0.00           C  
ATOM   4367  CD  GLU A 369     100.789 161.208 147.794  1.00  0.00           C  
ATOM   4368  OE1 GLU A 369     100.949 160.826 148.928  1.00  0.00           O  
ATOM   4369  OE2 GLU A 369      99.950 162.021 147.482  1.00  0.00           O  
ATOM   4370  H   GLU A 369     103.736 162.108 145.128  1.00  0.00           H  
ATOM   4371  HA  GLU A 369     103.031 162.622 147.816  1.00  0.00           H  
ATOM   4372 1HB  GLU A 369     103.693 160.092 146.339  1.00  0.00           H  
ATOM   4373 2HB  GLU A 369     103.251 160.112 148.040  1.00  0.00           H  
ATOM   4374 1HG  GLU A 369     101.543 161.236 145.810  1.00  0.00           H  
ATOM   4375 2HG  GLU A 369     101.370 159.624 146.499  1.00  0.00           H  
ATOM   4376  N   GLU A 370     106.140 161.566 147.239  1.00  0.00           N  
ATOM   4377  CA  GLU A 370     107.428 161.382 147.848  1.00  0.00           C  
ATOM   4378  C   GLU A 370     108.065 162.694 148.162  1.00  0.00           C  
ATOM   4379  O   GLU A 370     108.680 162.843 149.216  1.00  0.00           O  
ATOM   4380  CB  GLU A 370     108.345 160.569 146.931  1.00  0.00           C  
ATOM   4381  CG  GLU A 370     107.947 159.108 146.779  1.00  0.00           C  
ATOM   4382  CD  GLU A 370     108.936 158.313 145.973  1.00  0.00           C  
ATOM   4383  OE1 GLU A 370     108.534 157.697 145.015  1.00  0.00           O  
ATOM   4384  OE2 GLU A 370     110.095 158.322 146.315  1.00  0.00           O  
ATOM   4385  H   GLU A 370     106.035 161.395 146.249  1.00  0.00           H  
ATOM   4386  HA  GLU A 370     107.295 160.837 148.782  1.00  0.00           H  
ATOM   4387 1HB  GLU A 370     108.356 161.018 145.937  1.00  0.00           H  
ATOM   4388 2HB  GLU A 370     109.364 160.600 147.316  1.00  0.00           H  
ATOM   4389 1HG  GLU A 370     107.861 158.661 147.769  1.00  0.00           H  
ATOM   4390 2HG  GLU A 370     106.970 159.056 146.301  1.00  0.00           H  
ATOM   4391  N   ILE A 371     107.923 163.684 147.264  1.00  0.00           N  
ATOM   4392  CA  ILE A 371     108.416 165.009 147.511  1.00  0.00           C  
ATOM   4393  C   ILE A 371     107.692 165.608 148.674  1.00  0.00           C  
ATOM   4394  O   ILE A 371     108.283 166.354 149.452  1.00  0.00           O  
ATOM   4395  CB  ILE A 371     108.251 165.909 146.273  1.00  0.00           C  
ATOM   4396  CG1 ILE A 371     109.202 165.465 145.159  1.00  0.00           C  
ATOM   4397  CG2 ILE A 371     108.495 167.365 146.637  1.00  0.00           C  
ATOM   4398  CD1 ILE A 371     108.945 166.141 143.831  1.00  0.00           C  
ATOM   4399  H   ILE A 371     107.456 163.487 146.390  1.00  0.00           H  
ATOM   4400  HA  ILE A 371     109.488 164.950 147.693  1.00  0.00           H  
ATOM   4401  HB  ILE A 371     107.239 165.807 145.882  1.00  0.00           H  
ATOM   4402 1HG1 ILE A 371     110.230 165.672 145.454  1.00  0.00           H  
ATOM   4403 2HG1 ILE A 371     109.116 164.388 145.014  1.00  0.00           H  
ATOM   4404 1HG2 ILE A 371     108.375 167.987 145.751  1.00  0.00           H  
ATOM   4405 2HG2 ILE A 371     107.780 167.675 147.398  1.00  0.00           H  
ATOM   4406 3HG2 ILE A 371     109.508 167.478 147.025  1.00  0.00           H  
ATOM   4407 1HD1 ILE A 371     109.659 165.774 143.092  1.00  0.00           H  
ATOM   4408 2HD1 ILE A 371     107.931 165.916 143.499  1.00  0.00           H  
ATOM   4409 3HD1 ILE A 371     109.061 167.218 143.943  1.00  0.00           H  
ATOM   4410  N   LEU A 372     106.393 165.302 148.829  1.00  0.00           N  
ATOM   4411  CA  LEU A 372     105.632 165.837 149.919  1.00  0.00           C  
ATOM   4412  C   LEU A 372     106.334 165.401 151.162  1.00  0.00           C  
ATOM   4413  O   LEU A 372     106.615 166.197 152.055  1.00  0.00           O  
ATOM   4414  CB  LEU A 372     104.184 165.333 149.903  1.00  0.00           C  
ATOM   4415  CG  LEU A 372     103.299 165.814 151.060  1.00  0.00           C  
ATOM   4416  CD1 LEU A 372     103.195 167.332 151.023  1.00  0.00           C  
ATOM   4417  CD2 LEU A 372     101.925 165.169 150.951  1.00  0.00           C  
ATOM   4418  H   LEU A 372     105.941 164.685 148.169  1.00  0.00           H  
ATOM   4419  HA  LEU A 372     105.558 166.916 149.793  1.00  0.00           H  
ATOM   4420 1HB  LEU A 372     103.715 165.653 148.973  1.00  0.00           H  
ATOM   4421 2HB  LEU A 372     104.194 164.244 149.924  1.00  0.00           H  
ATOM   4422  HG  LEU A 372     103.757 165.534 152.009  1.00  0.00           H  
ATOM   4423 1HD1 LEU A 372     102.566 167.674 151.846  1.00  0.00           H  
ATOM   4424 2HD1 LEU A 372     104.189 167.768 151.123  1.00  0.00           H  
ATOM   4425 3HD1 LEU A 372     102.754 167.644 150.077  1.00  0.00           H  
ATOM   4426 1HD2 LEU A 372     101.296 165.510 151.774  1.00  0.00           H  
ATOM   4427 2HD2 LEU A 372     101.466 165.449 150.003  1.00  0.00           H  
ATOM   4428 3HD2 LEU A 372     102.028 164.084 150.997  1.00  0.00           H  
ATOM   4429  N   GLU A 373     106.651 164.101 151.213  1.00  0.00           N  
ATOM   4430  CA  GLU A 373     107.319 163.460 152.303  1.00  0.00           C  
ATOM   4431  C   GLU A 373     108.705 164.009 152.505  1.00  0.00           C  
ATOM   4432  O   GLU A 373     109.258 163.885 153.595  1.00  0.00           O  
ATOM   4433  CB  GLU A 373     107.386 161.950 152.064  1.00  0.00           C  
ATOM   4434  CG  GLU A 373     106.053 161.230 152.212  1.00  0.00           C  
ATOM   4435  CD  GLU A 373     106.187 159.734 152.153  1.00  0.00           C  
ATOM   4436  OE1 GLU A 373     107.292 159.251 152.229  1.00  0.00           O  
ATOM   4437  OE2 GLU A 373     105.183 159.072 152.031  1.00  0.00           O  
ATOM   4438  H   GLU A 373     106.387 163.553 150.407  1.00  0.00           H  
ATOM   4439  HA  GLU A 373     106.742 163.634 153.212  1.00  0.00           H  
ATOM   4440 1HB  GLU A 373     107.761 161.757 151.059  1.00  0.00           H  
ATOM   4441 2HB  GLU A 373     108.088 161.501 152.767  1.00  0.00           H  
ATOM   4442 1HG  GLU A 373     105.607 161.506 153.167  1.00  0.00           H  
ATOM   4443 2HG  GLU A 373     105.384 161.562 151.420  1.00  0.00           H  
ATOM   4444  N   LEU A 374     109.352 164.570 151.465  1.00  0.00           N  
ATOM   4445  CA  LEU A 374     110.666 165.104 151.706  1.00  0.00           C  
ATOM   4446  C   LEU A 374     110.588 166.447 152.366  1.00  0.00           C  
ATOM   4447  O   LEU A 374     111.612 167.070 152.643  1.00  0.00           O  
ATOM   4448  CB  LEU A 374     111.443 165.221 150.389  1.00  0.00           C  
ATOM   4449  CG  LEU A 374     111.774 163.895 149.692  1.00  0.00           C  
ATOM   4450  CD1 LEU A 374     112.459 164.177 148.362  1.00  0.00           C  
ATOM   4451  CD2 LEU A 374     112.661 163.053 150.597  1.00  0.00           C  
ATOM   4452  H   LEU A 374     108.959 164.630 150.537  1.00  0.00           H  
ATOM   4453  HA  LEU A 374     111.208 164.412 152.349  1.00  0.00           H  
ATOM   4454 1HB  LEU A 374     110.861 165.824 149.695  1.00  0.00           H  
ATOM   4455 2HB  LEU A 374     112.384 165.736 150.585  1.00  0.00           H  
ATOM   4456  HG  LEU A 374     110.850 163.354 149.483  1.00  0.00           H  
ATOM   4457 1HD1 LEU A 374     112.693 163.235 147.866  1.00  0.00           H  
ATOM   4458 2HD1 LEU A 374     111.795 164.764 147.728  1.00  0.00           H  
ATOM   4459 3HD1 LEU A 374     113.379 164.733 148.538  1.00  0.00           H  
ATOM   4460 1HD2 LEU A 374     112.895 162.110 150.101  1.00  0.00           H  
ATOM   4461 2HD2 LEU A 374     113.585 163.592 150.805  1.00  0.00           H  
ATOM   4462 3HD2 LEU A 374     112.140 162.851 151.532  1.00  0.00           H  
ATOM   4463  N   HIS A 375     109.364 166.928 152.646  1.00  0.00           N  
ATOM   4464  CA  HIS A 375     109.213 168.168 153.347  1.00  0.00           C  
ATOM   4465  C   HIS A 375     108.579 167.915 154.670  1.00  0.00           C  
ATOM   4466  O   HIS A 375     108.906 168.572 155.658  1.00  0.00           O  
ATOM   4467  CB  HIS A 375     108.369 169.163 152.543  1.00  0.00           C  
ATOM   4468  CG  HIS A 375     108.983 169.552 151.234  1.00  0.00           C  
ATOM   4469  ND1 HIS A 375     110.192 170.209 151.146  1.00  0.00           N  
ATOM   4470  CD2 HIS A 375     108.556 169.377 149.962  1.00  0.00           C  
ATOM   4471  CE1 HIS A 375     110.482 170.422 149.874  1.00  0.00           C  
ATOM   4472  NE2 HIS A 375     109.505 169.926 149.136  1.00  0.00           N  
ATOM   4473  H   HIS A 375     108.539 166.419 152.363  1.00  0.00           H  
ATOM   4474  HA  HIS A 375     110.194 168.601 153.536  1.00  0.00           H  
ATOM   4475 1HB  HIS A 375     107.388 168.731 152.345  1.00  0.00           H  
ATOM   4476 2HB  HIS A 375     108.216 170.068 153.131  1.00  0.00           H  
ATOM   4477  HD2 HIS A 375     107.630 168.891 149.651  1.00  0.00           H  
ATOM   4478  HE1 HIS A 375     111.375 170.920 149.498  1.00  0.00           H  
ATOM   4479  HE2 HIS A 375     109.459 169.946 148.127  1.00  0.00           H  
ATOM   4480  N   ILE A 376     107.633 166.960 154.719  1.00  0.00           N  
ATOM   4481  CA  ILE A 376     107.022 166.632 155.967  1.00  0.00           C  
ATOM   4482  C   ILE A 376     107.924 165.691 156.713  1.00  0.00           C  
ATOM   4483  O   ILE A 376     108.192 165.908 157.894  1.00  0.00           O  
ATOM   4484  CB  ILE A 376     105.636 165.994 155.764  1.00  0.00           C  
ATOM   4485  CG1 ILE A 376     104.666 167.008 155.152  1.00  0.00           C  
ATOM   4486  CG2 ILE A 376     105.095 165.466 157.084  1.00  0.00           C  
ATOM   4487  CD1 ILE A 376     103.344 166.409 154.728  1.00  0.00           C  
ATOM   4488  H   ILE A 376     107.344 166.468 153.886  1.00  0.00           H  
ATOM   4489  HA  ILE A 376     106.915 167.546 156.550  1.00  0.00           H  
ATOM   4490  HB  ILE A 376     105.715 165.168 155.058  1.00  0.00           H  
ATOM   4491 1HG1 ILE A 376     104.466 167.801 155.871  1.00  0.00           H  
ATOM   4492 2HG1 ILE A 376     105.126 167.470 154.277  1.00  0.00           H  
ATOM   4493 1HG2 ILE A 376     104.115 165.019 156.923  1.00  0.00           H  
ATOM   4494 2HG2 ILE A 376     105.776 164.714 157.481  1.00  0.00           H  
ATOM   4495 3HG2 ILE A 376     105.007 166.287 157.796  1.00  0.00           H  
ATOM   4496 1HD1 ILE A 376     102.711 167.189 154.303  1.00  0.00           H  
ATOM   4497 2HD1 ILE A 376     103.518 165.636 153.979  1.00  0.00           H  
ATOM   4498 3HD1 ILE A 376     102.848 165.972 155.593  1.00  0.00           H  
ATOM   4499  N   HIS A 377     108.444 164.631 156.053  1.00  0.00           N  
ATOM   4500  CA  HIS A 377     109.316 163.738 156.765  1.00  0.00           C  
ATOM   4501  C   HIS A 377     110.732 164.026 156.392  1.00  0.00           C  
ATOM   4502  O   HIS A 377     111.489 163.101 156.099  1.00  0.00           O  
ATOM   4503  CB  HIS A 377     108.981 162.274 156.462  1.00  0.00           C  
ATOM   4504  CG  HIS A 377     107.620 161.858 156.928  1.00  0.00           C  
ATOM   4505  ND1 HIS A 377     107.384 161.381 158.200  1.00  0.00           N  
ATOM   4506  CD2 HIS A 377     106.425 161.848 156.293  1.00  0.00           C  
ATOM   4507  CE1 HIS A 377     106.099 161.096 158.327  1.00  0.00           C  
ATOM   4508  NE2 HIS A 377     105.497 161.370 157.185  1.00  0.00           N  
ATOM   4509  H   HIS A 377     108.239 164.449 155.081  1.00  0.00           H  
ATOM   4510  HA  HIS A 377     109.174 163.869 157.837  1.00  0.00           H  
ATOM   4511 1HB  HIS A 377     109.041 162.102 155.387  1.00  0.00           H  
ATOM   4512 2HB  HIS A 377     109.717 161.626 156.938  1.00  0.00           H  
ATOM   4513  HD2 HIS A 377     106.235 162.160 155.266  1.00  0.00           H  
ATOM   4514  HE1 HIS A 377     105.619 160.702 159.223  1.00  0.00           H  
ATOM   4515  HE2 HIS A 377     104.512 161.249 156.992  1.00  0.00           H  
ATOM   4516  N   ARG A 378     111.083 165.326 156.250  1.00  0.00           N  
ATOM   4517  CA  ARG A 378     112.379 165.690 155.747  1.00  0.00           C  
ATOM   4518  C   ARG A 378     113.476 165.095 156.595  1.00  0.00           C  
ATOM   4519  O   ARG A 378     114.489 164.616 156.090  1.00  0.00           O  
ATOM   4520  CB  ARG A 378     112.531 167.204 155.710  1.00  0.00           C  
ATOM   4521  CG  ARG A 378     113.824 167.701 155.085  1.00  0.00           C  
ATOM   4522  CD  ARG A 378     113.864 169.184 155.011  1.00  0.00           C  
ATOM   4523  NE  ARG A 378     112.830 169.712 154.135  1.00  0.00           N  
ATOM   4524  CZ  ARG A 378     112.442 171.001 154.100  1.00  0.00           C  
ATOM   4525  NH1 ARG A 378     113.009 171.881 154.895  1.00  0.00           N  
ATOM   4526  NH2 ARG A 378     111.491 171.382 153.265  1.00  0.00           N  
ATOM   4527  H   ARG A 378     110.429 166.055 156.499  1.00  0.00           H  
ATOM   4528  HA  ARG A 378     112.471 165.318 154.727  1.00  0.00           H  
ATOM   4529 1HB  ARG A 378     111.705 167.638 155.148  1.00  0.00           H  
ATOM   4530 2HB  ARG A 378     112.481 167.600 156.724  1.00  0.00           H  
ATOM   4531 1HG  ARG A 378     114.671 167.365 155.684  1.00  0.00           H  
ATOM   4532 2HG  ARG A 378     113.916 167.305 154.073  1.00  0.00           H  
ATOM   4533 1HD  ARG A 378     113.713 169.602 156.006  1.00  0.00           H  
ATOM   4534 2HD  ARG A 378     114.832 169.504 154.627  1.00  0.00           H  
ATOM   4535  HE  ARG A 378     112.371 169.065 153.508  1.00  0.00           H  
ATOM   4536 1HH1 ARG A 378     113.736 171.589 155.533  1.00  0.00           H  
ATOM   4537 2HH1 ARG A 378     112.718 172.847 154.869  1.00  0.00           H  
ATOM   4538 1HH2 ARG A 378     111.055 170.706 152.653  1.00  0.00           H  
ATOM   4539 2HH2 ARG A 378     111.200 172.348 153.238  1.00  0.00           H  
ATOM   4540  N   LEU A 379     113.267 165.106 157.930  1.00  0.00           N  
ATOM   4541  CA  LEU A 379     114.163 164.583 158.928  1.00  0.00           C  
ATOM   4542  C   LEU A 379     114.315 163.118 158.749  1.00  0.00           C  
ATOM   4543  O   LEU A 379     115.410 162.576 158.906  1.00  0.00           O  
ATOM   4544  CB  LEU A 379     113.644 164.881 160.341  1.00  0.00           C  
ATOM   4545  CG  LEU A 379     113.668 166.356 160.760  1.00  0.00           C  
ATOM   4546  CD1 LEU A 379     112.987 166.510 162.114  1.00  0.00           C  
ATOM   4547  CD2 LEU A 379     115.107 166.846 160.814  1.00  0.00           C  
ATOM   4548  H   LEU A 379     112.396 165.524 158.223  1.00  0.00           H  
ATOM   4549  HA  LEU A 379     115.131 165.068 158.812  1.00  0.00           H  
ATOM   4550 1HB  LEU A 379     112.615 164.533 160.413  1.00  0.00           H  
ATOM   4551 2HB  LEU A 379     114.245 164.322 161.057  1.00  0.00           H  
ATOM   4552  HG  LEU A 379     113.109 166.950 160.036  1.00  0.00           H  
ATOM   4553 1HD1 LEU A 379     113.004 167.559 162.412  1.00  0.00           H  
ATOM   4554 2HD1 LEU A 379     111.953 166.171 162.042  1.00  0.00           H  
ATOM   4555 3HD1 LEU A 379     113.515 165.914 162.857  1.00  0.00           H  
ATOM   4556 1HD2 LEU A 379     115.124 167.895 161.111  1.00  0.00           H  
ATOM   4557 2HD2 LEU A 379     115.666 166.254 161.538  1.00  0.00           H  
ATOM   4558 3HD2 LEU A 379     115.564 166.740 159.829  1.00  0.00           H  
ATOM   4559  N   ARG A 380     113.203 162.441 158.411  1.00  0.00           N  
ATOM   4560  CA  ARG A 380     113.233 161.027 158.203  1.00  0.00           C  
ATOM   4561  C   ARG A 380     114.134 160.739 157.052  1.00  0.00           C  
ATOM   4562  O   ARG A 380     114.900 159.779 157.095  1.00  0.00           O  
ATOM   4563  CB  ARG A 380     111.842 160.477 157.926  1.00  0.00           C  
ATOM   4564  CG  ARG A 380     111.746 158.960 157.907  1.00  0.00           C  
ATOM   4565  CD  ARG A 380     110.359 158.500 157.645  1.00  0.00           C  
ATOM   4566  NE  ARG A 380     109.429 158.977 158.656  1.00  0.00           N  
ATOM   4567  CZ  ARG A 380     109.249 158.403 159.861  1.00  0.00           C  
ATOM   4568  NH1 ARG A 380     109.941 157.335 160.191  1.00  0.00           N  
ATOM   4569  NH2 ARG A 380     108.377 158.914 160.713  1.00  0.00           N  
ATOM   4570  H   ARG A 380     112.330 162.936 158.300  1.00  0.00           H  
ATOM   4571  HA  ARG A 380     113.573 160.550 159.123  1.00  0.00           H  
ATOM   4572 1HB  ARG A 380     111.149 160.841 158.684  1.00  0.00           H  
ATOM   4573 2HB  ARG A 380     111.492 160.842 156.961  1.00  0.00           H  
ATOM   4574 1HG  ARG A 380     112.393 158.564 157.123  1.00  0.00           H  
ATOM   4575 2HG  ARG A 380     112.062 158.563 158.873  1.00  0.00           H  
ATOM   4576 1HD  ARG A 380     110.029 158.873 156.675  1.00  0.00           H  
ATOM   4577 2HD  ARG A 380     110.331 157.411 157.643  1.00  0.00           H  
ATOM   4578  HE  ARG A 380     108.878 159.797 158.438  1.00  0.00           H  
ATOM   4579 1HH1 ARG A 380     110.608 156.944 159.540  1.00  0.00           H  
ATOM   4580 2HH1 ARG A 380     109.807 156.905 161.094  1.00  0.00           H  
ATOM   4581 1HH2 ARG A 380     107.845 159.735 160.459  1.00  0.00           H  
ATOM   4582 2HH2 ARG A 380     108.242 158.484 161.616  1.00  0.00           H  
ATOM   4583  N   TYR A 381     114.072 161.559 155.989  1.00  0.00           N  
ATOM   4584  CA  TYR A 381     114.881 161.295 154.835  1.00  0.00           C  
ATOM   4585  C   TYR A 381     116.057 162.219 154.784  1.00  0.00           C  
ATOM   4586  O   TYR A 381     116.608 162.453 153.709  1.00  0.00           O  
ATOM   4587  CB  TYR A 381     114.050 161.421 153.556  1.00  0.00           C  
ATOM   4588  CG  TYR A 381     112.834 160.523 153.527  1.00  0.00           C  
ATOM   4589  CD1 TYR A 381     111.572 161.056 153.745  1.00  0.00           C  
ATOM   4590  CD2 TYR A 381     112.980 159.165 153.283  1.00  0.00           C  
ATOM   4591  CE1 TYR A 381     110.461 160.235 153.719  1.00  0.00           C  
ATOM   4592  CE2 TYR A 381     111.869 158.345 153.257  1.00  0.00           C  
ATOM   4593  CZ  TYR A 381     110.614 158.875 153.473  1.00  0.00           C  
ATOM   4594  OH  TYR A 381     109.507 158.058 153.447  1.00  0.00           O  
ATOM   4595  H   TYR A 381     113.463 162.365 155.989  1.00  0.00           H  
ATOM   4596  HA  TYR A 381     115.329 160.307 154.946  1.00  0.00           H  
ATOM   4597 1HB  TYR A 381     113.714 162.453 153.440  1.00  0.00           H  
ATOM   4598 2HB  TYR A 381     114.671 161.181 152.694  1.00  0.00           H  
ATOM   4599  HD1 TYR A 381     111.457 162.123 153.937  1.00  0.00           H  
ATOM   4600  HD2 TYR A 381     113.972 158.746 153.113  1.00  0.00           H  
ATOM   4601  HE1 TYR A 381     109.470 160.654 153.890  1.00  0.00           H  
ATOM   4602  HE2 TYR A 381     111.984 157.277 153.066  1.00  0.00           H  
ATOM   4603  HH  TYR A 381     108.786 158.511 153.004  1.00  0.00           H  
ATOM   4604  N   LEU A 382     116.471 162.779 155.940  1.00  0.00           N  
ATOM   4605  CA  LEU A 382     117.517 163.765 155.951  1.00  0.00           C  
ATOM   4606  C   LEU A 382     118.818 163.115 155.595  1.00  0.00           C  
ATOM   4607  O   LEU A 382     119.273 162.186 156.259  1.00  0.00           O  
ATOM   4608  CB  LEU A 382     117.620 164.433 157.328  1.00  0.00           C  
ATOM   4609  CG  LEU A 382     118.660 165.554 157.447  1.00  0.00           C  
ATOM   4610  CD1 LEU A 382     118.265 166.713 156.542  1.00  0.00           C  
ATOM   4611  CD2 LEU A 382     118.760 166.002 158.898  1.00  0.00           C  
ATOM   4612  H   LEU A 382     116.045 162.505 156.813  1.00  0.00           H  
ATOM   4613  HA  LEU A 382     117.265 164.543 155.230  1.00  0.00           H  
ATOM   4614 1HB  LEU A 382     116.649 164.854 157.583  1.00  0.00           H  
ATOM   4615 2HB  LEU A 382     117.867 163.671 158.066  1.00  0.00           H  
ATOM   4616  HG  LEU A 382     119.631 165.186 157.113  1.00  0.00           H  
ATOM   4617 1HD1 LEU A 382     119.005 167.509 156.627  1.00  0.00           H  
ATOM   4618 2HD1 LEU A 382     118.221 166.368 155.509  1.00  0.00           H  
ATOM   4619 3HD1 LEU A 382     117.289 167.091 156.841  1.00  0.00           H  
ATOM   4620 1HD2 LEU A 382     119.500 166.798 158.983  1.00  0.00           H  
ATOM   4621 2HD2 LEU A 382     117.790 166.371 159.232  1.00  0.00           H  
ATOM   4622 3HD2 LEU A 382     119.061 165.158 159.519  1.00  0.00           H  
ATOM   4623  N   SER A 383     119.421 163.570 154.475  1.00  0.00           N  
ATOM   4624  CA  SER A 383     120.678 163.071 153.985  1.00  0.00           C  
ATOM   4625  C   SER A 383     120.556 161.607 153.752  1.00  0.00           C  
ATOM   4626  O   SER A 383     121.495 160.838 153.956  1.00  0.00           O  
ATOM   4627  CB  SER A 383     121.796 163.352 154.970  1.00  0.00           C  
ATOM   4628  OG  SER A 383     121.952 164.730 155.172  1.00  0.00           O  
ATOM   4629  H   SER A 383     118.949 164.302 153.963  1.00  0.00           H  
ATOM   4630  HA  SER A 383     120.922 163.595 153.060  1.00  0.00           H  
ATOM   4631 1HB  SER A 383     121.575 162.866 155.920  1.00  0.00           H  
ATOM   4632 2HB  SER A 383     122.727 162.929 154.595  1.00  0.00           H  
ATOM   4633  HG  SER A 383     122.457 164.823 155.983  1.00  0.00           H  
ATOM   4634  N   SER A 384     119.398 161.186 153.247  1.00  0.00           N  
ATOM   4635  CA  SER A 384     119.253 159.819 152.912  1.00  0.00           C  
ATOM   4636  C   SER A 384     119.829 159.806 151.550  1.00  0.00           C  
ATOM   4637  O   SER A 384     120.220 160.828 151.003  1.00  0.00           O  
ATOM   4638  CB  SER A 384     117.810 159.354 152.934  1.00  0.00           C  
ATOM   4639  OG  SER A 384     117.069 159.969 151.917  1.00  0.00           O  
ATOM   4640  H   SER A 384     118.622 161.815 153.096  1.00  0.00           H  
ATOM   4641  HA  SER A 384     119.734 159.220 153.687  1.00  0.00           H  
ATOM   4642 1HB  SER A 384     117.775 158.272 152.811  1.00  0.00           H  
ATOM   4643 2HB  SER A 384     117.368 159.587 153.902  1.00  0.00           H  
ATOM   4644  HG  SER A 384     116.584 160.683 152.338  1.00  0.00           H  
ATOM   4645  N   ILE A 385     120.065 158.654 150.969  1.00  0.00           N  
ATOM   4646  CA  ILE A 385     120.705 158.827 149.706  1.00  0.00           C  
ATOM   4647  C   ILE A 385     119.566 159.180 148.864  1.00  0.00           C  
ATOM   4648  O   ILE A 385     119.603 160.060 148.008  1.00  0.00           O  
ATOM   4649  CB  ILE A 385     121.426 157.568 149.191  1.00  0.00           C  
ATOM   4650  CG1 ILE A 385     122.610 157.222 150.097  1.00  0.00           C  
ATOM   4651  CG2 ILE A 385     121.890 157.771 147.757  1.00  0.00           C  
ATOM   4652  CD1 ILE A 385     123.211 155.862 149.824  1.00  0.00           C  
ATOM   4653  H   ILE A 385     119.858 157.720 151.293  1.00  0.00           H  
ATOM   4654  HA  ILE A 385     121.550 159.502 149.837  1.00  0.00           H  
ATOM   4655  HB  ILE A 385     120.744 156.719 149.225  1.00  0.00           H  
ATOM   4656 1HG1 ILE A 385     123.392 157.971 149.976  1.00  0.00           H  
ATOM   4657 2HG1 ILE A 385     122.291 157.250 151.139  1.00  0.00           H  
ATOM   4658 1HG2 ILE A 385     122.398 156.872 147.408  1.00  0.00           H  
ATOM   4659 2HG2 ILE A 385     121.029 157.971 147.120  1.00  0.00           H  
ATOM   4660 3HG2 ILE A 385     122.577 158.616 147.713  1.00  0.00           H  
ATOM   4661 1HD1 ILE A 385     124.044 155.689 150.506  1.00  0.00           H  
ATOM   4662 2HD1 ILE A 385     122.453 155.093 149.974  1.00  0.00           H  
ATOM   4663 3HD1 ILE A 385     123.570 155.823 148.796  1.00  0.00           H  
ATOM   4664  N   TRP A 386     118.543 158.363 149.105  1.00  0.00           N  
ATOM   4665  CA  TRP A 386     117.307 158.303 148.412  1.00  0.00           C  
ATOM   4666  C   TRP A 386     116.690 159.662 148.219  1.00  0.00           C  
ATOM   4667  O   TRP A 386     116.016 159.913 147.227  1.00  0.00           O  
ATOM   4668  CB  TRP A 386     116.333 157.400 149.171  1.00  0.00           C  
ATOM   4669  CG  TRP A 386     116.589 155.937 148.964  1.00  0.00           C  
ATOM   4670  CD1 TRP A 386     117.089 155.060 149.878  1.00  0.00           C  
ATOM   4671  CD2 TRP A 386     116.356 155.170 147.758  1.00  0.00           C  
ATOM   4672  NE1 TRP A 386     117.185 153.806 149.328  1.00  0.00           N  
ATOM   4673  CE2 TRP A 386     116.739 153.855 148.031  1.00  0.00           C  
ATOM   4674  CE3 TRP A 386     115.859 155.490 146.488  1.00  0.00           C  
ATOM   4675  CZ2 TRP A 386     116.644 152.851 147.080  1.00  0.00           C  
ATOM   4676  CZ3 TRP A 386     115.764 154.483 145.535  1.00  0.00           C  
ATOM   4677  CH2 TRP A 386     116.146 153.198 145.824  1.00  0.00           C  
ATOM   4678  H   TRP A 386     118.707 157.730 149.875  1.00  0.00           H  
ATOM   4679  HA  TRP A 386     117.481 157.864 147.430  1.00  0.00           H  
ATOM   4680 1HB  TRP A 386     116.398 157.611 150.239  1.00  0.00           H  
ATOM   4681 2HB  TRP A 386     115.313 157.617 148.855  1.00  0.00           H  
ATOM   4682  HD1 TRP A 386     117.372 155.316 150.898  1.00  0.00           H  
ATOM   4683  HE1 TRP A 386     117.528 152.981 149.798  1.00  0.00           H  
ATOM   4684  HE3 TRP A 386     115.552 156.509 146.254  1.00  0.00           H  
ATOM   4685  HZ2 TRP A 386     116.943 151.824 147.290  1.00  0.00           H  
ATOM   4686  HZ3 TRP A 386     115.377 154.741 144.548  1.00  0.00           H  
ATOM   4687  HH2 TRP A 386     116.057 152.432 145.053  1.00  0.00           H  
ATOM   4688  N   ASN A 387     116.885 160.569 149.187  1.00  0.00           N  
ATOM   4689  CA  ASN A 387     116.555 161.969 149.060  1.00  0.00           C  
ATOM   4690  C   ASN A 387     116.935 162.719 147.803  1.00  0.00           C  
ATOM   4691  O   ASN A 387     116.079 163.009 146.967  1.00  0.00           O  
ATOM   4692  CB  ASN A 387     117.147 162.699 150.253  1.00  0.00           C  
ATOM   4693  CG  ASN A 387     116.834 164.170 150.243  1.00  0.00           C  
ATOM   4694  OD1 ASN A 387     115.676 164.570 150.080  1.00  0.00           O  
ATOM   4695  ND2 ASN A 387     117.845 164.982 150.415  1.00  0.00           N  
ATOM   4696  H   ASN A 387     117.289 160.235 150.050  1.00  0.00           H  
ATOM   4697  HA  ASN A 387     115.469 162.070 149.058  1.00  0.00           H  
ATOM   4698 1HB  ASN A 387     116.760 162.263 151.175  1.00  0.00           H  
ATOM   4699 2HB  ASN A 387     118.229 162.570 150.258  1.00  0.00           H  
ATOM   4700 1HD2 ASN A 387     117.697 165.972 150.418  1.00  0.00           H  
ATOM   4701 2HD2 ASN A 387     118.766 164.615 150.543  1.00  0.00           H  
ATOM   4702  N   ILE A 388     118.226 163.019 147.593  1.00  0.00           N  
ATOM   4703  CA  ILE A 388     118.636 163.613 146.345  1.00  0.00           C  
ATOM   4704  C   ILE A 388     118.597 162.642 145.207  1.00  0.00           C  
ATOM   4705  O   ILE A 388     118.396 163.027 144.056  1.00  0.00           O  
ATOM   4706  CB  ILE A 388     120.057 164.194 146.459  1.00  0.00           C  
ATOM   4707  CG1 ILE A 388     120.363 165.098 145.262  1.00  0.00           C  
ATOM   4708  CG2 ILE A 388     121.082 163.075 146.560  1.00  0.00           C  
ATOM   4709  CD1 ILE A 388     119.474 166.318 145.176  1.00  0.00           C  
ATOM   4710  H   ILE A 388     118.922 162.835 148.302  1.00  0.00           H  
ATOM   4711  HA  ILE A 388     117.951 164.426 146.107  1.00  0.00           H  
ATOM   4712  HB  ILE A 388     120.125 164.817 147.350  1.00  0.00           H  
ATOM   4713 1HG1 ILE A 388     121.398 165.433 145.314  1.00  0.00           H  
ATOM   4714 2HG1 ILE A 388     120.250 164.530 144.339  1.00  0.00           H  
ATOM   4715 1HG2 ILE A 388     122.081 163.503 146.640  1.00  0.00           H  
ATOM   4716 2HG2 ILE A 388     120.875 162.471 147.443  1.00  0.00           H  
ATOM   4717 3HG2 ILE A 388     121.026 162.448 145.670  1.00  0.00           H  
ATOM   4718 1HD1 ILE A 388     119.751 166.909 144.303  1.00  0.00           H  
ATOM   4719 2HD1 ILE A 388     118.433 166.005 145.088  1.00  0.00           H  
ATOM   4720 3HD1 ILE A 388     119.597 166.921 146.075  1.00  0.00           H  
ATOM   4721  N   LEU A 389     118.763 161.345 145.500  1.00  0.00           N  
ATOM   4722  CA  LEU A 389     118.810 160.360 144.462  1.00  0.00           C  
ATOM   4723  C   LEU A 389     117.505 160.376 143.740  1.00  0.00           C  
ATOM   4724  O   LEU A 389     117.454 160.509 142.518  1.00  0.00           O  
ATOM   4725  CB  LEU A 389     119.083 158.965 145.037  1.00  0.00           C  
ATOM   4726  CG  LEU A 389     119.059 157.812 144.026  1.00  0.00           C  
ATOM   4727  CD1 LEU A 389     120.146 158.027 142.983  1.00  0.00           C  
ATOM   4728  CD2 LEU A 389     119.255 156.491 144.756  1.00  0.00           C  
ATOM   4729  H   LEU A 389     118.857 161.052 146.462  1.00  0.00           H  
ATOM   4730  HA  LEU A 389     119.661 160.576 143.819  1.00  0.00           H  
ATOM   4731 1HB  LEU A 389     120.064 158.970 145.510  1.00  0.00           H  
ATOM   4732 2HB  LEU A 389     118.336 158.751 145.802  1.00  0.00           H  
ATOM   4733  HG  LEU A 389     118.099 157.801 143.509  1.00  0.00           H  
ATOM   4734 1HD1 LEU A 389     120.129 157.208 142.264  1.00  0.00           H  
ATOM   4735 2HD1 LEU A 389     119.970 158.969 142.463  1.00  0.00           H  
ATOM   4736 3HD1 LEU A 389     121.119 158.059 143.473  1.00  0.00           H  
ATOM   4737 1HD2 LEU A 389     119.237 155.672 144.038  1.00  0.00           H  
ATOM   4738 2HD2 LEU A 389     120.216 156.500 145.272  1.00  0.00           H  
ATOM   4739 3HD2 LEU A 389     118.454 156.355 145.483  1.00  0.00           H  
ATOM   4740  N   ASP A 390     116.405 160.262 144.497  1.00  0.00           N  
ATOM   4741  CA  ASP A 390     115.129 160.154 143.868  1.00  0.00           C  
ATOM   4742  C   ASP A 390     114.772 161.462 143.210  1.00  0.00           C  
ATOM   4743  O   ASP A 390     114.219 161.473 142.115  1.00  0.00           O  
ATOM   4744  CB  ASP A 390     114.055 159.761 144.885  1.00  0.00           C  
ATOM   4745  CG  ASP A 390     112.743 159.348 144.233  1.00  0.00           C  
ATOM   4746  OD1 ASP A 390     112.716 158.323 143.593  1.00  0.00           O  
ATOM   4747  OD2 ASP A 390     111.779 160.061 144.380  1.00  0.00           O  
ATOM   4748  H   ASP A 390     116.459 160.251 145.506  1.00  0.00           H  
ATOM   4749  HA  ASP A 390     115.173 159.352 143.130  1.00  0.00           H  
ATOM   4750 1HB  ASP A 390     114.417 158.933 145.495  1.00  0.00           H  
ATOM   4751 2HB  ASP A 390     113.863 160.600 145.554  1.00  0.00           H  
ATOM   4752  N   LEU A 391     115.083 162.598 143.859  1.00  0.00           N  
ATOM   4753  CA  LEU A 391     114.778 163.925 143.383  1.00  0.00           C  
ATOM   4754  C   LEU A 391     115.363 164.165 142.029  1.00  0.00           C  
ATOM   4755  O   LEU A 391     114.683 164.661 141.133  1.00  0.00           O  
ATOM   4756  CB  LEU A 391     115.307 164.979 144.363  1.00  0.00           C  
ATOM   4757  CG  LEU A 391     115.052 166.440 143.971  1.00  0.00           C  
ATOM   4758  CD1 LEU A 391     113.554 166.677 143.842  1.00  0.00           C  
ATOM   4759  CD2 LEU A 391     115.664 167.360 145.017  1.00  0.00           C  
ATOM   4760  H   LEU A 391     115.564 162.491 144.741  1.00  0.00           H  
ATOM   4761  HA  LEU A 391     113.695 164.025 143.309  1.00  0.00           H  
ATOM   4762 1HB  LEU A 391     114.846 164.811 145.335  1.00  0.00           H  
ATOM   4763 2HB  LEU A 391     116.384 164.847 144.467  1.00  0.00           H  
ATOM   4764  HG  LEU A 391     115.506 166.641 143.001  1.00  0.00           H  
ATOM   4765 1HD1 LEU A 391     113.372 167.715 143.563  1.00  0.00           H  
ATOM   4766 2HD1 LEU A 391     113.146 166.020 143.074  1.00  0.00           H  
ATOM   4767 3HD1 LEU A 391     113.069 166.468 144.795  1.00  0.00           H  
ATOM   4768 1HD2 LEU A 391     115.483 168.399 144.738  1.00  0.00           H  
ATOM   4769 2HD2 LEU A 391     115.209 167.161 145.988  1.00  0.00           H  
ATOM   4770 3HD2 LEU A 391     116.737 167.182 145.075  1.00  0.00           H  
ATOM   4771  N   VAL A 392     116.643 163.817 141.840  1.00  0.00           N  
ATOM   4772  CA  VAL A 392     117.272 163.932 140.556  1.00  0.00           C  
ATOM   4773  C   VAL A 392     116.595 163.066 139.530  1.00  0.00           C  
ATOM   4774  O   VAL A 392     116.349 163.518 138.414  1.00  0.00           O  
ATOM   4775  CB  VAL A 392     118.758 163.539 140.657  1.00  0.00           C  
ATOM   4776  CG1 VAL A 392     119.370 163.412 139.270  1.00  0.00           C  
ATOM   4777  CG2 VAL A 392     119.511 164.567 141.487  1.00  0.00           C  
ATOM   4778  H   VAL A 392     117.178 163.465 142.620  1.00  0.00           H  
ATOM   4779  HA  VAL A 392     117.214 164.973 140.235  1.00  0.00           H  
ATOM   4780  HB  VAL A 392     118.833 162.561 141.133  1.00  0.00           H  
ATOM   4781 1HG1 VAL A 392     120.420 163.133 139.361  1.00  0.00           H  
ATOM   4782 2HG1 VAL A 392     118.839 162.645 138.707  1.00  0.00           H  
ATOM   4783 3HG1 VAL A 392     119.293 164.366 138.750  1.00  0.00           H  
ATOM   4784 1HG2 VAL A 392     120.560 164.282 141.555  1.00  0.00           H  
ATOM   4785 2HG2 VAL A 392     119.430 165.546 141.015  1.00  0.00           H  
ATOM   4786 3HG2 VAL A 392     119.082 164.611 142.489  1.00  0.00           H  
ATOM   4787  N   VAL A 393     116.251 161.811 139.869  1.00  0.00           N  
ATOM   4788  CA  VAL A 393     115.556 160.968 138.933  1.00  0.00           C  
ATOM   4789  C   VAL A 393     114.216 161.542 138.582  1.00  0.00           C  
ATOM   4790  O   VAL A 393     113.781 161.462 137.433  1.00  0.00           O  
ATOM   4791  CB  VAL A 393     115.368 159.555 139.518  1.00  0.00           C  
ATOM   4792  CG1 VAL A 393     114.459 158.725 138.624  1.00  0.00           C  
ATOM   4793  CG2 VAL A 393     116.720 158.881 139.688  1.00  0.00           C  
ATOM   4794  H   VAL A 393     116.478 161.448 140.785  1.00  0.00           H  
ATOM   4795  HA  VAL A 393     116.166 160.873 138.033  1.00  0.00           H  
ATOM   4796  HB  VAL A 393     114.877 159.637 140.488  1.00  0.00           H  
ATOM   4797 1HG1 VAL A 393     114.337 157.730 139.053  1.00  0.00           H  
ATOM   4798 2HG1 VAL A 393     113.485 159.208 138.545  1.00  0.00           H  
ATOM   4799 3HG1 VAL A 393     114.904 158.640 137.632  1.00  0.00           H  
ATOM   4800 1HG2 VAL A 393     116.579 157.883 140.103  1.00  0.00           H  
ATOM   4801 2HG2 VAL A 393     117.214 158.805 138.719  1.00  0.00           H  
ATOM   4802 3HG2 VAL A 393     117.339 159.471 140.365  1.00  0.00           H  
ATOM   4803  N   ILE A 394     113.529 162.169 139.551  1.00  0.00           N  
ATOM   4804  CA  ILE A 394     112.299 162.822 139.218  1.00  0.00           C  
ATOM   4805  C   ILE A 394     112.543 163.898 138.190  1.00  0.00           C  
ATOM   4806  O   ILE A 394     111.807 164.003 137.209  1.00  0.00           O  
ATOM   4807  CB  ILE A 394     111.641 163.430 140.469  1.00  0.00           C  
ATOM   4808  CG1 ILE A 394     111.131 162.323 141.396  1.00  0.00           C  
ATOM   4809  CG2 ILE A 394     110.506 164.363 140.074  1.00  0.00           C  
ATOM   4810  CD1 ILE A 394     110.714 162.815 142.763  1.00  0.00           C  
ATOM   4811  H   ILE A 394     113.855 162.192 140.507  1.00  0.00           H  
ATOM   4812  HA  ILE A 394     111.619 162.083 138.794  1.00  0.00           H  
ATOM   4813  HB  ILE A 394     112.383 163.995 141.033  1.00  0.00           H  
ATOM   4814 1HG1 ILE A 394     110.276 161.829 140.936  1.00  0.00           H  
ATOM   4815 2HG1 ILE A 394     111.909 161.572 141.528  1.00  0.00           H  
ATOM   4816 1HG2 ILE A 394     110.052 164.783 140.970  1.00  0.00           H  
ATOM   4817 2HG2 ILE A 394     110.897 165.168 139.453  1.00  0.00           H  
ATOM   4818 3HG2 ILE A 394     109.756 163.805 139.514  1.00  0.00           H  
ATOM   4819 1HD1 ILE A 394     110.365 161.974 143.362  1.00  0.00           H  
ATOM   4820 2HD1 ILE A 394     111.566 163.283 143.257  1.00  0.00           H  
ATOM   4821 3HD1 ILE A 394     109.911 163.543 142.658  1.00  0.00           H  
ATOM   4822  N   LEU A 395     113.595 164.721 138.363  1.00  0.00           N  
ATOM   4823  CA  LEU A 395     113.827 165.802 137.444  1.00  0.00           C  
ATOM   4824  C   LEU A 395     114.141 165.222 136.102  1.00  0.00           C  
ATOM   4825  O   LEU A 395     113.742 165.759 135.068  1.00  0.00           O  
ATOM   4826  CB  LEU A 395     114.979 166.695 137.921  1.00  0.00           C  
ATOM   4827  CG  LEU A 395     114.714 167.494 139.204  1.00  0.00           C  
ATOM   4828  CD1 LEU A 395     115.999 168.177 139.652  1.00  0.00           C  
ATOM   4829  CD2 LEU A 395     113.613 168.513 138.950  1.00  0.00           C  
ATOM   4830  H   LEU A 395     114.230 164.589 139.137  1.00  0.00           H  
ATOM   4831  HA  LEU A 395     112.928 166.417 137.401  1.00  0.00           H  
ATOM   4832 1HB  LEU A 395     115.853 166.071 138.095  1.00  0.00           H  
ATOM   4833 2HB  LEU A 395     115.217 167.407 137.131  1.00  0.00           H  
ATOM   4834  HG  LEU A 395     114.403 166.814 139.998  1.00  0.00           H  
ATOM   4835 1HD1 LEU A 395     115.811 168.744 140.563  1.00  0.00           H  
ATOM   4836 2HD1 LEU A 395     116.763 167.424 139.845  1.00  0.00           H  
ATOM   4837 3HD1 LEU A 395     116.344 168.852 138.869  1.00  0.00           H  
ATOM   4838 1HD2 LEU A 395     113.424 169.080 139.862  1.00  0.00           H  
ATOM   4839 2HD2 LEU A 395     113.923 169.193 138.157  1.00  0.00           H  
ATOM   4840 3HD2 LEU A 395     112.701 167.996 138.648  1.00  0.00           H  
ATOM   4841  N   LEU A 396     114.847 164.080 136.085  1.00  0.00           N  
ATOM   4842  CA  LEU A 396     115.191 163.464 134.839  1.00  0.00           C  
ATOM   4843  C   LEU A 396     113.943 163.006 134.155  1.00  0.00           C  
ATOM   4844  O   LEU A 396     113.776 163.183 132.950  1.00  0.00           O  
ATOM   4845  CB  LEU A 396     116.139 162.279 135.061  1.00  0.00           C  
ATOM   4846  CG  LEU A 396     117.554 162.638 135.531  1.00  0.00           C  
ATOM   4847  CD1 LEU A 396     118.309 161.365 135.890  1.00  0.00           C  
ATOM   4848  CD2 LEU A 396     118.273 163.408 134.434  1.00  0.00           C  
ATOM   4849  H   LEU A 396     115.142 163.645 136.947  1.00  0.00           H  
ATOM   4850  HA  LEU A 396     115.730 164.191 134.232  1.00  0.00           H  
ATOM   4851 1HB  LEU A 396     115.700 161.619 135.808  1.00  0.00           H  
ATOM   4852 2HB  LEU A 396     116.230 161.727 134.126  1.00  0.00           H  
ATOM   4853  HG  LEU A 396     117.495 163.254 136.428  1.00  0.00           H  
ATOM   4854 1HD1 LEU A 396     119.315 161.620 136.224  1.00  0.00           H  
ATOM   4855 2HD1 LEU A 396     117.783 160.844 136.690  1.00  0.00           H  
ATOM   4856 3HD1 LEU A 396     118.370 160.719 135.015  1.00  0.00           H  
ATOM   4857 1HD2 LEU A 396     119.279 163.664 134.768  1.00  0.00           H  
ATOM   4858 2HD2 LEU A 396     118.335 162.792 133.536  1.00  0.00           H  
ATOM   4859 3HD2 LEU A 396     117.722 164.322 134.209  1.00  0.00           H  
ATOM   4860  N   SER A 397     113.002 162.426 134.915  1.00  0.00           N  
ATOM   4861  CA  SER A 397     111.806 161.931 134.299  1.00  0.00           C  
ATOM   4862  C   SER A 397     110.959 163.052 133.760  1.00  0.00           C  
ATOM   4863  O   SER A 397     110.245 162.874 132.773  1.00  0.00           O  
ATOM   4864  CB  SER A 397     111.009 161.117 135.300  1.00  0.00           C  
ATOM   4865  OG  SER A 397     110.465 161.938 136.296  1.00  0.00           O  
ATOM   4866  H   SER A 397     113.117 162.330 135.913  1.00  0.00           H  
ATOM   4867  HA  SER A 397     112.087 161.294 133.459  1.00  0.00           H  
ATOM   4868 1HB  SER A 397     110.208 160.588 134.783  1.00  0.00           H  
ATOM   4869 2HB  SER A 397     111.654 160.367 135.755  1.00  0.00           H  
ATOM   4870  HG  SER A 397     111.082 162.666 136.405  1.00  0.00           H  
ATOM   4871  N   ILE A 398     111.011 164.244 134.384  1.00  0.00           N  
ATOM   4872  CA  ILE A 398     110.322 165.391 133.852  1.00  0.00           C  
ATOM   4873  C   ILE A 398     110.878 165.780 132.515  1.00  0.00           C  
ATOM   4874  O   ILE A 398     110.134 166.069 131.575  1.00  0.00           O  
ATOM   4875  CB  ILE A 398     110.418 166.588 134.816  1.00  0.00           C  
ATOM   4876  CG1 ILE A 398     109.624 166.308 136.095  1.00  0.00           C  
ATOM   4877  CG2 ILE A 398     109.916 167.855 134.141  1.00  0.00           C  
ATOM   4878  CD1 ILE A 398     109.897 167.291 137.210  1.00  0.00           C  
ATOM   4879  H   ILE A 398     111.540 164.341 135.238  1.00  0.00           H  
ATOM   4880  HA  ILE A 398     109.267 165.142 133.746  1.00  0.00           H  
ATOM   4881  HB  ILE A 398     111.456 166.732 135.115  1.00  0.00           H  
ATOM   4882 1HG1 ILE A 398     108.558 166.330 135.874  1.00  0.00           H  
ATOM   4883 2HG1 ILE A 398     109.861 165.308 136.459  1.00  0.00           H  
ATOM   4884 1HG2 ILE A 398     109.990 168.691 134.837  1.00  0.00           H  
ATOM   4885 2HG2 ILE A 398     110.522 168.062 133.260  1.00  0.00           H  
ATOM   4886 3HG2 ILE A 398     108.876 167.722 133.844  1.00  0.00           H  
ATOM   4887 1HD1 ILE A 398     109.298 167.027 138.083  1.00  0.00           H  
ATOM   4888 2HD1 ILE A 398     110.955 167.260 137.473  1.00  0.00           H  
ATOM   4889 3HD1 ILE A 398     109.633 168.296 136.881  1.00  0.00           H  
ATOM   4890  N   VAL A 399     112.214 165.769 132.383  1.00  0.00           N  
ATOM   4891  CA  VAL A 399     112.813 166.070 131.115  1.00  0.00           C  
ATOM   4892  C   VAL A 399     112.457 165.008 130.121  1.00  0.00           C  
ATOM   4893  O   VAL A 399     112.260 165.291 128.939  1.00  0.00           O  
ATOM   4894  CB  VAL A 399     114.345 166.166 131.247  1.00  0.00           C  
ATOM   4895  CG1 VAL A 399     114.990 166.298 129.875  1.00  0.00           C  
ATOM   4896  CG2 VAL A 399     114.716 167.346 132.133  1.00  0.00           C  
ATOM   4897  H   VAL A 399     112.809 165.550 133.169  1.00  0.00           H  
ATOM   4898  HA  VAL A 399     112.426 167.029 130.768  1.00  0.00           H  
ATOM   4899  HB  VAL A 399     114.721 165.245 131.691  1.00  0.00           H  
ATOM   4900 1HG1 VAL A 399     116.072 166.365 129.987  1.00  0.00           H  
ATOM   4901 2HG1 VAL A 399     114.741 165.427 129.271  1.00  0.00           H  
ATOM   4902 3HG1 VAL A 399     114.621 167.199 129.385  1.00  0.00           H  
ATOM   4903 1HG2 VAL A 399     115.800 167.407 132.222  1.00  0.00           H  
ATOM   4904 2HG2 VAL A 399     114.335 168.267 131.691  1.00  0.00           H  
ATOM   4905 3HG2 VAL A 399     114.278 167.209 133.122  1.00  0.00           H  
ATOM   4906  N   ALA A 400     112.353 163.745 130.570  1.00  0.00           N  
ATOM   4907  CA  ALA A 400     112.066 162.697 129.638  1.00  0.00           C  
ATOM   4908  C   ALA A 400     110.733 162.967 129.037  1.00  0.00           C  
ATOM   4909  O   ALA A 400     110.544 162.857 127.824  1.00  0.00           O  
ATOM   4910  CB  ALA A 400     112.095 161.333 130.312  1.00  0.00           C  
ATOM   4911  H   ALA A 400     112.471 163.517 131.546  1.00  0.00           H  
ATOM   4912  HA  ALA A 400     112.869 162.670 128.901  1.00  0.00           H  
ATOM   4913 1HB  ALA A 400     111.843 160.562 129.583  1.00  0.00           H  
ATOM   4914 2HB  ALA A 400     113.092 161.144 130.710  1.00  0.00           H  
ATOM   4915 3HB  ALA A 400     111.371 161.314 131.125  1.00  0.00           H  
ATOM   4916  N   VAL A 401     109.779 163.369 129.889  1.00  0.00           N  
ATOM   4917  CA  VAL A 401     108.464 163.621 129.396  1.00  0.00           C  
ATOM   4918  C   VAL A 401     108.539 164.673 128.343  1.00  0.00           C  
ATOM   4919  O   VAL A 401     107.923 164.552 127.286  1.00  0.00           O  
ATOM   4920  CB  VAL A 401     107.530 164.078 130.532  1.00  0.00           C  
ATOM   4921  CG1 VAL A 401     106.221 164.607 129.964  1.00  0.00           C  
ATOM   4922  CG2 VAL A 401     107.275 162.924 131.489  1.00  0.00           C  
ATOM   4923  H   VAL A 401     109.969 163.499 130.873  1.00  0.00           H  
ATOM   4924  HA  VAL A 401     108.055 162.686 129.011  1.00  0.00           H  
ATOM   4925  HB  VAL A 401     108.002 164.900 131.070  1.00  0.00           H  
ATOM   4926 1HG1 VAL A 401     105.572 164.926 130.780  1.00  0.00           H  
ATOM   4927 2HG1 VAL A 401     106.425 165.455 129.310  1.00  0.00           H  
ATOM   4928 3HG1 VAL A 401     105.727 163.819 129.395  1.00  0.00           H  
ATOM   4929 1HG2 VAL A 401     106.614 163.254 132.290  1.00  0.00           H  
ATOM   4930 2HG2 VAL A 401     106.808 162.100 130.949  1.00  0.00           H  
ATOM   4931 3HG2 VAL A 401     108.220 162.589 131.915  1.00  0.00           H  
ATOM   4932  N   GLY A 402     109.319 165.736 128.590  1.00  0.00           N  
ATOM   4933  CA  GLY A 402     109.428 166.750 127.585  1.00  0.00           C  
ATOM   4934  C   GLY A 402     109.973 166.174 126.312  1.00  0.00           C  
ATOM   4935  O   GLY A 402     109.469 166.463 125.227  1.00  0.00           O  
ATOM   4936  H   GLY A 402     109.829 165.844 129.455  1.00  0.00           H  
ATOM   4937 1HA  GLY A 402     108.446 167.190 127.405  1.00  0.00           H  
ATOM   4938 2HA  GLY A 402     110.077 167.548 127.942  1.00  0.00           H
[truncated: 2,114,344 more chars]
