# Supplementary material for: Adaptive selection drives TRPP3 loss-of-function in an Ethiopian population
Source: Sci Rep. 2020 Dec 2;10:20999. doi: 10.1038/s41598-020-78081-z (PMC7710729; doi:10.1038/s41598-020-78081-z)
Supplement: Supplementary file 3 — Supplementary Information 3. [file 41598_2020_78081_MOESM3_ESM.txt]

ATOM      1  N   TYR A  96     113.809 158.461 166.992  1.00  0.00           N  
ATOM      2  CA  TYR A  96     114.510 158.564 165.692  1.00  0.00           C  
ATOM      3  C   TYR A  96     114.074 157.470 164.775  1.00  0.00           C  
ATOM      4  O   TYR A  96     113.842 157.694 163.588  1.00  0.00           O  
ATOM      5  CB  TYR A  96     116.029 158.512 165.869  1.00  0.00           C  
ATOM      6  CG  TYR A  96     116.800 158.656 164.576  1.00  0.00           C  
ATOM      7  CD1 TYR A  96     116.949 159.906 163.993  1.00  0.00           C  
ATOM      8  CD2 TYR A  96     117.357 157.539 163.972  1.00  0.00           C  
ATOM      9  CE1 TYR A  96     117.653 160.038 162.811  1.00  0.00           C  
ATOM     10  CE2 TYR A  96     118.061 157.671 162.791  1.00  0.00           C  
ATOM     11  CZ  TYR A  96     118.210 158.914 162.211  1.00  0.00           C  
ATOM     12  OH  TYR A  96     118.911 159.045 161.035  1.00  0.00           O  
ATOM     13 1H   TYR A  96     114.112 159.200 167.594  1.00  0.00           H  
ATOM     14 2H   TYR A  96     112.822 158.534 166.846  1.00  0.00           H  
ATOM     15 3H   TYR A  96     114.019 157.580 167.415  1.00  0.00           H  
ATOM     16  HA  TYR A  96     114.305 159.546 165.265  1.00  0.00           H  
ATOM     17 1HB  TYR A  96     116.344 159.310 166.544  1.00  0.00           H  
ATOM     18 2HB  TYR A  96     116.310 157.565 166.328  1.00  0.00           H  
ATOM     19  HD1 TYR A  96     116.511 160.785 164.467  1.00  0.00           H  
ATOM     20  HD2 TYR A  96     117.239 156.557 164.430  1.00  0.00           H  
ATOM     21  HE1 TYR A  96     117.770 161.020 162.353  1.00  0.00           H  
ATOM     22  HE2 TYR A  96     118.499 156.792 162.316  1.00  0.00           H  
ATOM     23  HH  TYR A  96     119.227 158.183 160.754  1.00  0.00           H  
ATOM     24  N   ILE A  97     113.929 156.250 165.325  1.00  0.00           N  
ATOM     25  CA  ILE A  97     113.607 155.123 164.504  1.00  0.00           C  
ATOM     26  C   ILE A  97     112.271 155.346 163.872  1.00  0.00           C  
ATOM     27  O   ILE A  97     112.139 155.262 162.655  1.00  0.00           O  
ATOM     28  CB  ILE A  97     113.594 153.816 165.318  1.00  0.00           C  
ATOM     29  CG1 ILE A  97     115.008 153.468 165.792  1.00  0.00           C  
ATOM     30  CG2 ILE A  97     113.011 152.680 164.492  1.00  0.00           C  
ATOM     31  CD1 ILE A  97     115.051 152.369 166.829  1.00  0.00           C  
ATOM     32  H   ILE A  97     114.045 156.117 166.319  1.00  0.00           H  
ATOM     33  HA  ILE A  97     114.397 154.998 163.764  1.00  0.00           H  
ATOM     34  HB  ILE A  97     112.986 153.951 166.213  1.00  0.00           H  
ATOM     35 1HG1 ILE A  97     115.611 153.158 164.940  1.00  0.00           H  
ATOM     36 2HG1 ILE A  97     115.477 154.356 166.218  1.00  0.00           H  
ATOM     37 1HG2 ILE A  97     113.010 151.764 165.082  1.00  0.00           H  
ATOM     38 2HG2 ILE A  97     111.990 152.927 164.203  1.00  0.00           H  
ATOM     39 3HG2 ILE A  97     113.616 152.534 163.597  1.00  0.00           H  
ATOM     40 1HD1 ILE A  97     116.086 152.179 167.115  1.00  0.00           H  
ATOM     41 2HD1 ILE A  97     114.481 152.674 167.707  1.00  0.00           H  
ATOM     42 3HD1 ILE A  97     114.618 151.460 166.413  1.00  0.00           H  
ATOM     43  N   LYS A  98     111.253 155.713 164.669  1.00  0.00           N  
ATOM     44  CA  LYS A  98     109.931 155.854 164.125  1.00  0.00           C  
ATOM     45  C   LYS A  98     109.992 156.906 163.074  1.00  0.00           C  
ATOM     46  O   LYS A  98     109.382 156.783 162.011  1.00  0.00           O  
ATOM     47  CB  LYS A  98     108.910 156.219 165.204  1.00  0.00           C  
ATOM     48  CG  LYS A  98     108.602 155.096 166.184  1.00  0.00           C  
ATOM     49  CD  LYS A  98     107.596 155.540 167.235  1.00  0.00           C  
ATOM     50  CE  LYS A  98     107.295 154.422 168.223  1.00  0.00           C  
ATOM     51  NZ  LYS A  98     106.341 154.854 169.279  1.00  0.00           N  
ATOM     52  H   LYS A  98     111.402 155.893 165.652  1.00  0.00           H  
ATOM     53  HA  LYS A  98     109.609 154.885 163.743  1.00  0.00           H  
ATOM     54 1HB  LYS A  98     109.275 157.072 165.776  1.00  0.00           H  
ATOM     55 2HB  LYS A  98     107.974 156.518 164.732  1.00  0.00           H  
ATOM     56 1HG  LYS A  98     108.195 154.241 165.643  1.00  0.00           H  
ATOM     57 2HG  LYS A  98     109.520 154.784 166.681  1.00  0.00           H  
ATOM     58 1HD  LYS A  98     107.993 156.398 167.780  1.00  0.00           H  
ATOM     59 2HD  LYS A  98     106.668 155.839 166.747  1.00  0.00           H  
ATOM     60 1HE  LYS A  98     106.869 153.572 167.691  1.00  0.00           H  
ATOM     61 2HE  LYS A  98     108.221 154.098 168.698  1.00  0.00           H  
ATOM     62 1HZ  LYS A  98     106.168 154.086 169.913  1.00  0.00           H  
ATOM     63 2HZ  LYS A  98     106.734 155.631 169.792  1.00  0.00           H  
ATOM     64 3HZ  LYS A  98     105.471 155.139 168.852  1.00  0.00           H  
ATOM     65  N   THR A  99     110.772 157.962 163.348  1.00  0.00           N  
ATOM     66  CA  THR A  99     110.892 159.035 162.417  1.00  0.00           C  
ATOM     67  C   THR A  99     111.478 158.481 161.164  1.00  0.00           C  
ATOM     68  O   THR A  99     111.017 158.799 160.069  1.00  0.00           O  
ATOM     69  CB  THR A  99     111.765 160.180 162.962  1.00  0.00           C  
ATOM     70  OG1 THR A  99     111.164 160.722 164.145  1.00  0.00           O  
ATOM     71  CG2 THR A  99     111.911 161.281 161.922  1.00  0.00           C  
ATOM     72  H   THR A  99     111.282 158.006 164.218  1.00  0.00           H  
ATOM     73  HA  THR A  99     109.905 159.472 162.264  1.00  0.00           H  
ATOM     74  HB  THR A  99     112.753 159.795 163.216  1.00  0.00           H  
ATOM     75  HG1 THR A  99     110.970 161.652 164.008  1.00  0.00           H  
ATOM     76 1HG2 THR A  99     112.532 162.081 162.325  1.00  0.00           H  
ATOM     77 2HG2 THR A  99     112.379 160.875 161.026  1.00  0.00           H  
ATOM     78 3HG2 THR A  99     110.928 161.676 161.671  1.00  0.00           H  
ATOM     79  N   THR A 100     112.509 157.621 161.284  1.00  0.00           N  
ATOM     80  CA  THR A 100     113.096 157.108 160.085  1.00  0.00           C  
ATOM     81  C   THR A 100     112.071 156.265 159.409  1.00  0.00           C  
ATOM     82  O   THR A 100     111.937 156.345 158.191  1.00  0.00           O  
ATOM     83  CB  THR A 100     114.369 156.288 160.365  1.00  0.00           C  
ATOM     84  OG1 THR A 100     115.349 157.123 160.996  1.00  0.00           O  
ATOM     85  CG2 THR A 100     114.941 155.732 159.070  1.00  0.00           C  
ATOM     86  H   THR A 100     112.879 157.328 162.177  1.00  0.00           H  
ATOM     87  HA  THR A 100     113.374 157.949 159.449  1.00  0.00           H  
ATOM     88  HB  THR A 100     114.130 155.462 161.034  1.00  0.00           H  
ATOM     89  HG1 THR A 100     114.996 157.458 161.824  1.00  0.00           H  
ATOM     90 1HG2 THR A 100     115.840 155.156 159.287  1.00  0.00           H  
ATOM     91 2HG2 THR A 100     114.203 155.088 158.593  1.00  0.00           H  
ATOM     92 3HG2 THR A 100     115.191 156.554 158.400  1.00  0.00           H  
ATOM     93  N   LEU A 101     111.288 155.481 160.188  1.00  0.00           N  
ATOM     94  CA  LEU A 101     110.302 154.607 159.612  1.00  0.00           C  
ATOM     95  C   LEU A 101     109.362 155.420 158.808  1.00  0.00           C  
ATOM     96  O   LEU A 101     108.949 154.992 157.732  1.00  0.00           O  
ATOM     97  CB  LEU A 101     109.537 153.840 160.698  1.00  0.00           C  
ATOM     98  CG  LEU A 101     108.475 152.854 160.193  1.00  0.00           C  
ATOM     99  CD1 LEU A 101     109.137 151.794 159.324  1.00  0.00           C  
ATOM    100  CD2 LEU A 101     107.764 152.222 161.380  1.00  0.00           C  
ATOM    101  H   LEU A 101     111.395 155.508 161.192  1.00  0.00           H  
ATOM    102  HA  LEU A 101     110.817 153.821 159.061  1.00  0.00           H  
ATOM    103 1HB  LEU A 101     110.253 153.277 161.295  1.00  0.00           H  
ATOM    104 2HB  LEU A 101     109.040 154.559 161.347  1.00  0.00           H  
ATOM    105  HG  LEU A 101     107.750 153.386 159.576  1.00  0.00           H  
ATOM    106 1HD1 LEU A 101     108.382 151.094 158.965  1.00  0.00           H  
ATOM    107 2HD1 LEU A 101     109.621 152.272 158.472  1.00  0.00           H  
ATOM    108 3HD1 LEU A 101     109.881 151.256 159.910  1.00  0.00           H  
ATOM    109 1HD2 LEU A 101     107.008 151.523 161.022  1.00  0.00           H  
ATOM    110 2HD2 LEU A 101     108.488 151.690 161.997  1.00  0.00           H  
ATOM    111 3HD2 LEU A 101     107.285 153.001 161.974  1.00  0.00           H  
ATOM    112  N   ARG A 102     108.981 156.604 159.314  1.00  0.00           N  
ATOM    113  CA  ARG A 102     108.041 157.385 158.575  1.00  0.00           C  
ATOM    114  C   ARG A 102     108.631 157.657 157.233  1.00  0.00           C  
ATOM    115  O   ARG A 102     107.995 157.437 156.204  1.00  0.00           O  
ATOM    116  CB  ARG A 102     107.721 158.693 159.283  1.00  0.00           C  
ATOM    117  CG  ARG A 102     106.713 159.578 158.568  1.00  0.00           C  
ATOM    118  CD  ARG A 102     106.444 160.828 159.324  1.00  0.00           C  
ATOM    119  NE  ARG A 102     105.464 161.667 158.654  1.00  0.00           N  
ATOM    120  CZ  ARG A 102     105.757 162.568 157.696  1.00  0.00           C  
ATOM    121  NH1 ARG A 102     107.001 162.734 157.307  1.00  0.00           N  
ATOM    122  NH2 ARG A 102     104.792 163.285 157.147  1.00  0.00           N  
ATOM    123  H   ARG A 102     109.333 156.959 160.192  1.00  0.00           H  
ATOM    124  HA  ARG A 102     107.094 156.846 158.541  1.00  0.00           H  
ATOM    125 1HB  ARG A 102     107.328 158.482 160.277  1.00  0.00           H  
ATOM    126 2HB  ARG A 102     108.637 159.272 159.409  1.00  0.00           H  
ATOM    127 1HG  ARG A 102     107.099 159.849 157.585  1.00  0.00           H  
ATOM    128 2HG  ARG A 102     105.772 159.038 158.452  1.00  0.00           H  
ATOM    129 1HD  ARG A 102     106.060 160.578 160.313  1.00  0.00           H  
ATOM    130 2HD  ARG A 102     107.367 161.396 159.427  1.00  0.00           H  
ATOM    131  HE  ARG A 102     104.495 161.568 158.927  1.00  0.00           H  
ATOM    132 1HH1 ARG A 102     107.739 162.186 157.727  1.00  0.00           H  
ATOM    133 2HH1 ARG A 102     107.220 163.409 156.589  1.00  0.00           H  
ATOM    134 1HH2 ARG A 102     103.834 163.158 157.446  1.00  0.00           H  
ATOM    135 2HH2 ARG A 102     105.011 163.960 156.429  1.00  0.00           H  
ATOM    136  N   GLU A 103     109.891 158.112 157.204  1.00  0.00           N  
ATOM    137  CA  GLU A 103     110.477 158.432 155.945  1.00  0.00           C  
ATOM    138  C   GLU A 103     110.741 157.222 155.097  1.00  0.00           C  
ATOM    139  O   GLU A 103     110.630 157.331 153.877  1.00  0.00           O  
ATOM    140  CB  GLU A 103     111.782 159.200 156.164  1.00  0.00           C  
ATOM    141  CG  GLU A 103     111.600 160.601 156.731  1.00  0.00           C  
ATOM    142  CD  GLU A 103     112.905 161.307 156.975  1.00  0.00           C  
ATOM    143  OE1 GLU A 103     113.931 160.688 156.826  1.00  0.00           O  
ATOM    144  OE2 GLU A 103     112.875 162.468 157.311  1.00  0.00           O  
ATOM    145  H   GLU A 103     110.436 158.234 158.046  1.00  0.00           H  
ATOM    146  HA  GLU A 103     109.735 158.954 155.340  1.00  0.00           H  
ATOM    147 1HB  GLU A 103     112.422 158.643 156.848  1.00  0.00           H  
ATOM    148 2HB  GLU A 103     112.315 159.290 155.217  1.00  0.00           H  
ATOM    149 1HG  GLU A 103     111.006 161.190 156.033  1.00  0.00           H  
ATOM    150 2HG  GLU A 103     111.048 160.533 157.668  1.00  0.00           H  
ATOM    151  N   LEU A 104     111.117 156.045 155.657  1.00  0.00           N  
ATOM    152  CA  LEU A 104     111.307 155.009 154.680  1.00  0.00           C  
ATOM    153  C   LEU A 104     109.975 154.678 154.076  1.00  0.00           C  
ATOM    154  O   LEU A 104     109.844 154.507 152.864  1.00  0.00           O  
ATOM    155  CB  LEU A 104     111.930 153.760 155.316  1.00  0.00           C  
ATOM    156  CG  LEU A 104     113.384 153.907 155.784  1.00  0.00           C  
ATOM    157  CD1 LEU A 104     113.801 152.658 156.548  1.00  0.00           C  
ATOM    158  CD2 LEU A 104     114.284 154.137 154.579  1.00  0.00           C  
ATOM    159  H   LEU A 104     111.268 155.834 156.633  1.00  0.00           H  
ATOM    160  HA  LEU A 104     112.007 155.368 153.927  1.00  0.00           H  
ATOM    161 1HB  LEU A 104     111.332 153.475 156.180  1.00  0.00           H  
ATOM    162 2HB  LEU A 104     111.896 152.947 154.592  1.00  0.00           H  
ATOM    163  HG  LEU A 104     113.464 154.756 156.464  1.00  0.00           H  
ATOM    164 1HD1 LEU A 104     114.834 152.762 156.880  1.00  0.00           H  
ATOM    165 2HD1 LEU A 104     113.153 152.528 157.415  1.00  0.00           H  
ATOM    166 3HD1 LEU A 104     113.715 151.788 155.897  1.00  0.00           H  
ATOM    167 1HD2 LEU A 104     115.317 154.242 154.911  1.00  0.00           H  
ATOM    168 2HD2 LEU A 104     114.206 153.288 153.899  1.00  0.00           H  
ATOM    169 3HD2 LEU A 104     113.975 155.046 154.062  1.00  0.00           H  
ATOM    170  N   LEU A 105     108.938 154.619 154.925  1.00  0.00           N  
ATOM    171  CA  LEU A 105     107.622 154.211 154.514  1.00  0.00           C  
ATOM    172  C   LEU A 105     107.139 155.143 153.452  1.00  0.00           C  
ATOM    173  O   LEU A 105     106.595 154.716 152.432  1.00  0.00           O  
ATOM    174  CB  LEU A 105     106.650 154.212 155.701  1.00  0.00           C  
ATOM    175  CG  LEU A 105     105.209 153.796 155.381  1.00  0.00           C  
ATOM    176  CD1 LEU A 105     105.198 152.372 154.842  1.00  0.00           C  
ATOM    177  CD2 LEU A 105     104.356 153.912 156.635  1.00  0.00           C  
ATOM    178  H   LEU A 105     109.095 154.873 155.890  1.00  0.00           H  
ATOM    179  HA  LEU A 105     107.662 153.164 154.217  1.00  0.00           H  
ATOM    180 1HB  LEU A 105     107.030 153.531 156.461  1.00  0.00           H  
ATOM    181 2HB  LEU A 105     106.619 155.216 156.124  1.00  0.00           H  
ATOM    182  HG  LEU A 105     104.805 154.449 154.606  1.00  0.00           H  
ATOM    183 1HD1 LEU A 105     104.174 152.077 154.614  1.00  0.00           H  
ATOM    184 2HD1 LEU A 105     105.800 152.322 153.934  1.00  0.00           H  
ATOM    185 3HD1 LEU A 105     105.612 151.697 155.590  1.00  0.00           H  
ATOM    186 1HD2 LEU A 105     103.331 153.617 156.407  1.00  0.00           H  
ATOM    187 2HD2 LEU A 105     104.758 153.259 157.410  1.00  0.00           H  
ATOM    188 3HD2 LEU A 105     104.367 154.943 156.988  1.00  0.00           H  
ATOM    189  N   VAL A 106     107.351 156.454 153.658  1.00  0.00           N  
ATOM    190  CA  VAL A 106     106.781 157.378 152.729  1.00  0.00           C  
ATOM    191  C   VAL A 106     107.411 157.160 151.414  1.00  0.00           C  
ATOM    192  O   VAL A 106     106.746 157.282 150.381  1.00  0.00           O  
ATOM    193  CB  VAL A 106     107.002 158.834 153.179  1.00  0.00           C  
ATOM    194  CG1 VAL A 106     106.558 159.801 152.091  1.00  0.00           C  
ATOM    195  CG2 VAL A 106     106.249 159.096 154.474  1.00  0.00           C  
ATOM    196  H   VAL A 106     107.891 156.807 154.435  1.00  0.00           H  
ATOM    197  HA  VAL A 106     105.713 157.174 152.650  1.00  0.00           H  
ATOM    198  HB  VAL A 106     108.068 158.998 153.338  1.00  0.00           H  
ATOM    199 1HG1 VAL A 106     106.722 160.826 152.426  1.00  0.00           H  
ATOM    200 2HG1 VAL A 106     107.135 159.619 151.185  1.00  0.00           H  
ATOM    201 3HG1 VAL A 106     105.498 159.653 151.884  1.00  0.00           H  
ATOM    202 1HG2 VAL A 106     106.411 160.127 154.787  1.00  0.00           H  
ATOM    203 2HG2 VAL A 106     105.184 158.927 154.316  1.00  0.00           H  
ATOM    204 3HG2 VAL A 106     106.613 158.421 155.249  1.00  0.00           H  
ATOM    205  N   TYR A 107     108.718 156.837 151.402  1.00  0.00           N  
ATOM    206  CA  TYR A 107     109.171 156.635 150.079  1.00  0.00           C  
ATOM    207  C   TYR A 107     108.539 155.413 149.499  1.00  0.00           C  
ATOM    208  O   TYR A 107     108.316 155.332 148.294  1.00  0.00           O  
ATOM    209  CB  TYR A 107     110.697 156.525 150.045  1.00  0.00           C  
ATOM    210  CG  TYR A 107     111.409 157.837 150.292  1.00  0.00           C  
ATOM    211  CD1 TYR A 107     110.677 158.982 150.568  1.00  0.00           C  
ATOM    212  CD2 TYR A 107     112.794 157.894 150.243  1.00  0.00           C  
ATOM    213  CE1 TYR A 107     111.327 160.180 150.794  1.00  0.00           C  
ATOM    214  CE2 TYR A 107     113.444 159.092 150.469  1.00  0.00           C  
ATOM    215  CZ  TYR A 107     112.715 160.232 150.743  1.00  0.00           C  
ATOM    216  OH  TYR A 107     113.363 161.425 150.967  1.00  0.00           O  
ATOM    217  H   TYR A 107     109.369 156.729 152.167  1.00  0.00           H  
ATOM    218  HA  TYR A 107     108.669 157.352 149.428  1.00  0.00           H  
ATOM    219 1HB  TYR A 107     111.028 155.811 150.801  1.00  0.00           H  
ATOM    220 2HB  TYR A 107     111.013 156.144 149.075  1.00  0.00           H  
ATOM    221  HD1 TYR A 107     109.588 158.937 150.607  1.00  0.00           H  
ATOM    222  HD2 TYR A 107     113.369 156.995 150.025  1.00  0.00           H  
ATOM    223  HE1 TYR A 107     110.751 161.080 151.010  1.00  0.00           H  
ATOM    224  HE2 TYR A 107     114.532 159.138 150.429  1.00  0.00           H  
ATOM    225  HH  TYR A 107     114.311 161.291 150.897  1.00  0.00           H  
ATOM    226  N   ILE A 108     108.201 154.433 150.346  1.00  0.00           N  
ATOM    227  CA  ILE A 108     107.561 153.246 149.848  1.00  0.00           C  
ATOM    228  C   ILE A 108     106.275 153.561 149.084  1.00  0.00           C  
ATOM    229  O   ILE A 108     106.044 153.017 148.000  1.00  0.00           O  
ATOM    230  CB  ILE A 108     107.252 152.282 151.008  1.00  0.00           C  
ATOM    231  CG1 ILE A 108     108.549 151.786 151.651  1.00  0.00           C  
ATOM    232  CG2 ILE A 108     106.416 151.110 150.517  1.00  0.00           C  
ATOM    233  CD1 ILE A 108     109.435 151.000 150.711  1.00  0.00           C  
ATOM    234  H   ILE A 108     108.389 154.513 151.335  1.00  0.00           H  
ATOM    235  HA  ILE A 108     108.244 152.747 149.162  1.00  0.00           H  
ATOM    236  HB  ILE A 108     106.698 152.811 151.783  1.00  0.00           H  
ATOM    237 1HG1 ILE A 108     109.118 152.637 152.025  1.00  0.00           H  
ATOM    238 2HG1 ILE A 108     108.313 151.151 152.505  1.00  0.00           H  
ATOM    239 1HG2 ILE A 108     106.207 150.438 151.349  1.00  0.00           H  
ATOM    240 2HG2 ILE A 108     105.478 151.480 150.105  1.00  0.00           H  
ATOM    241 3HG2 ILE A 108     106.964 150.571 149.744  1.00  0.00           H  
ATOM    242 1HD1 ILE A 108     110.335 150.683 151.238  1.00  0.00           H  
ATOM    243 2HD1 ILE A 108     108.897 150.123 150.351  1.00  0.00           H  
ATOM    244 3HD1 ILE A 108     109.714 151.627 149.865  1.00  0.00           H  
ATOM    245  N   VAL A 109     105.392 154.443 149.601  1.00  0.00           N  
ATOM    246  CA  VAL A 109     104.148 154.747 148.929  1.00  0.00           C  
ATOM    247  C   VAL A 109     104.438 155.435 147.631  1.00  0.00           C  
ATOM    248  O   VAL A 109     103.742 155.277 146.626  1.00  0.00           O  
ATOM    249  CB  VAL A 109     103.255 155.648 149.803  1.00  0.00           C  
ATOM    250  CG1 VAL A 109     102.036 156.110 149.019  1.00  0.00           C  
ATOM    251  CG2 VAL A 109     102.837 154.899 151.059  1.00  0.00           C  
ATOM    252  H   VAL A 109     105.603 154.901 150.476  1.00  0.00           H  
ATOM    253  HA  VAL A 109     103.619 153.812 148.740  1.00  0.00           H  
ATOM    254  HB  VAL A 109     103.816 156.540 150.080  1.00  0.00           H  
ATOM    255 1HG1 VAL A 109     101.416 156.745 149.652  1.00  0.00           H  
ATOM    256 2HG1 VAL A 109     102.358 156.674 148.144  1.00  0.00           H  
ATOM    257 3HG1 VAL A 109     101.458 155.242 148.701  1.00  0.00           H  
ATOM    258 1HG2 VAL A 109     102.207 155.542 151.673  1.00  0.00           H  
ATOM    259 2HG2 VAL A 109     102.281 154.004 150.782  1.00  0.00           H  
ATOM    260 3HG2 VAL A 109     103.724 154.615 151.626  1.00  0.00           H  
ATOM    261  N   PHE A 110     105.502 156.239 147.638  1.00  0.00           N  
ATOM    262  CA  PHE A 110     105.907 156.954 146.479  1.00  0.00           C  
ATOM    263  C   PHE A 110     106.239 155.926 145.449  1.00  0.00           C  
ATOM    264  O   PHE A 110     105.938 156.085 144.266  1.00  0.00           O  
ATOM    265  CB  PHE A 110     107.110 157.856 146.762  1.00  0.00           C  
ATOM    266  CG  PHE A 110     106.774 159.082 147.562  1.00  0.00           C  
ATOM    267  CD1 PHE A 110     105.788 159.042 148.538  1.00  0.00           C  
ATOM    268  CD2 PHE A 110     107.441 160.277 147.341  1.00  0.00           C  
ATOM    269  CE1 PHE A 110     105.478 160.169 149.274  1.00  0.00           C  
ATOM    270  CE2 PHE A 110     107.133 161.405 148.077  1.00  0.00           C  
ATOM    271  CZ  PHE A 110     106.150 161.351 149.044  1.00  0.00           C  
ATOM    272  H   PHE A 110     106.034 156.342 148.490  1.00  0.00           H  
ATOM    273  HA  PHE A 110     105.085 157.599 146.165  1.00  0.00           H  
ATOM    274 1HB  PHE A 110     107.867 157.292 147.305  1.00  0.00           H  
ATOM    275 2HB  PHE A 110     107.554 158.176 145.820  1.00  0.00           H  
ATOM    276  HD1 PHE A 110     105.257 158.107 148.720  1.00  0.00           H  
ATOM    277  HD2 PHE A 110     108.217 160.320 146.576  1.00  0.00           H  
ATOM    278  HE1 PHE A 110     104.701 160.124 150.038  1.00  0.00           H  
ATOM    279  HE2 PHE A 110     107.666 162.338 147.894  1.00  0.00           H  
ATOM    280  HZ  PHE A 110     105.906 162.240 149.624  1.00  0.00           H  
ATOM    281  N   LEU A 111     106.837 154.810 145.892  1.00  0.00           N  
ATOM    282  CA  LEU A 111     107.280 153.809 144.974  1.00  0.00           C  
ATOM    283  C   LEU A 111     106.110 153.279 144.167  1.00  0.00           C  
ATOM    284  O   LEU A 111     106.185 153.150 142.944  1.00  0.00           O  
ATOM    285  CB  LEU A 111     107.965 152.665 145.732  1.00  0.00           C  
ATOM    286  CG  LEU A 111     108.586 151.567 144.859  1.00  0.00           C  
ATOM    287  CD1 LEU A 111     109.713 150.886 145.623  1.00  0.00           C  
ATOM    288  CD2 LEU A 111     107.511 150.565 144.463  1.00  0.00           C  
ATOM    289  H   LEU A 111     106.980 154.668 146.882  1.00  0.00           H  
ATOM    290  HA  LEU A 111     108.010 154.256 144.300  1.00  0.00           H  
ATOM    291 1HB  LEU A 111     108.757 153.083 146.350  1.00  0.00           H  
ATOM    292 2HB  LEU A 111     107.232 152.193 146.386  1.00  0.00           H  
ATOM    293  HG  LEU A 111     109.014 152.014 143.961  1.00  0.00           H  
ATOM    294 1HD1 LEU A 111     110.154 150.106 145.003  1.00  0.00           H  
ATOM    295 2HD1 LEU A 111     110.477 151.622 145.877  1.00  0.00           H  
ATOM    296 3HD1 LEU A 111     109.318 150.443 146.536  1.00  0.00           H  
ATOM    297 1HD2 LEU A 111     107.952 149.785 143.841  1.00  0.00           H  
ATOM    298 2HD2 LEU A 111     107.084 150.116 145.359  1.00  0.00           H  
ATOM    299 3HD2 LEU A 111     106.727 151.075 143.902  1.00  0.00           H  
ATOM    300  N   VAL A 112     104.969 152.988 144.813  1.00  0.00           N  
ATOM    301  CA  VAL A 112     103.868 152.388 144.102  1.00  0.00           C  
ATOM    302  C   VAL A 112     103.352 153.293 143.020  1.00  0.00           C  
ATOM    303  O   VAL A 112     103.092 152.860 141.895  1.00  0.00           O  
ATOM    304  CB  VAL A 112     102.721 152.057 145.076  1.00  0.00           C  
ATOM    305  CG1 VAL A 112     101.485 151.611 144.310  1.00  0.00           C  
ATOM    306  CG2 VAL A 112     103.167 150.981 146.054  1.00  0.00           C  
ATOM    307  H   VAL A 112     104.869 153.185 145.799  1.00  0.00           H  
ATOM    308  HA  VAL A 112     104.220 151.470 143.629  1.00  0.00           H  
ATOM    309  HB  VAL A 112     102.451 152.959 145.625  1.00  0.00           H  
ATOM    310 1HG1 VAL A 112     100.684 151.381 145.013  1.00  0.00           H  
ATOM    311 2HG1 VAL A 112     101.162 152.410 143.642  1.00  0.00           H  
ATOM    312 3HG1 VAL A 112     101.720 150.721 143.726  1.00  0.00           H  
ATOM    313 1HG2 VAL A 112     102.352 150.752 146.740  1.00  0.00           H  
ATOM    314 2HG2 VAL A 112     103.443 150.081 145.504  1.00  0.00           H  
ATOM    315 3HG2 VAL A 112     104.028 151.338 146.620  1.00  0.00           H  
ATOM    316  N   ASP A 113     103.203 154.593 143.322  1.00  0.00           N  
ATOM    317  CA  ASP A 113     102.621 155.480 142.361  1.00  0.00           C  
ATOM    318  C   ASP A 113     103.509 155.502 141.168  1.00  0.00           C  
ATOM    319  O   ASP A 113     103.059 155.392 140.028  1.00  0.00           O  
ATOM    320  CB  ASP A 113     102.451 156.892 142.928  1.00  0.00           C  
ATOM    321  CG  ASP A 113     101.700 157.822 141.985  1.00  0.00           C  
ATOM    322  OD1 ASP A 113     100.495 157.755 141.950  1.00  0.00           O  
ATOM    323  OD2 ASP A 113     102.340 158.592 141.308  1.00  0.00           O  
ATOM    324  H   ASP A 113     103.494 154.960 144.217  1.00  0.00           H  
ATOM    325  HA  ASP A 113     101.616 155.127 142.129  1.00  0.00           H  
ATOM    326 1HB  ASP A 113     101.910 156.842 143.873  1.00  0.00           H  
ATOM    327 2HB  ASP A 113     103.432 157.321 143.134  1.00  0.00           H  
ATOM    328  N   ILE A 114     104.820 155.586 141.426  1.00  0.00           N  
ATOM    329  CA  ILE A 114     105.791 155.684 140.382  1.00  0.00           C  
ATOM    330  C   ILE A 114     105.725 154.463 139.530  1.00  0.00           C  
ATOM    331  O   ILE A 114     105.870 154.548 138.312  1.00  0.00           O  
ATOM    332  CB  ILE A 114     107.213 155.852 140.949  1.00  0.00           C  
ATOM    333  CG1 ILE A 114     107.357 157.215 141.631  1.00  0.00           C  
ATOM    334  CG2 ILE A 114     108.247 155.693 139.846  1.00  0.00           C  
ATOM    335  CD1 ILE A 114     108.621 157.357 142.449  1.00  0.00           C  
ATOM    336  H   ILE A 114     105.130 155.580 142.387  1.00  0.00           H  
ATOM    337  HA  ILE A 114     105.622 156.613 139.838  1.00  0.00           H  
ATOM    338  HB  ILE A 114     107.391 155.096 141.713  1.00  0.00           H  
ATOM    339 1HG1 ILE A 114     107.348 158.002 140.878  1.00  0.00           H  
ATOM    340 2HG1 ILE A 114     106.506 157.384 142.291  1.00  0.00           H  
ATOM    341 1HG2 ILE A 114     109.246 155.816 140.263  1.00  0.00           H  
ATOM    342 2HG2 ILE A 114     108.158 154.702 139.404  1.00  0.00           H  
ATOM    343 3HG2 ILE A 114     108.080 156.449 139.078  1.00  0.00           H  
ATOM    344 1HD1 ILE A 114     108.652 158.348 142.901  1.00  0.00           H  
ATOM    345 2HD1 ILE A 114     108.635 156.599 143.233  1.00  0.00           H  
ATOM    346 3HD1 ILE A 114     109.488 157.227 141.803  1.00  0.00           H  
ATOM    347  N   CYS A 115     105.548 153.282 140.143  1.00  0.00           N  
ATOM    348  CA  CYS A 115     105.593 152.115 139.317  1.00  0.00           C  
ATOM    349  C   CYS A 115     104.473 152.116 138.321  1.00  0.00           C  
ATOM    350  O   CYS A 115     104.678 151.804 137.149  1.00  0.00           O  
ATOM    351  CB  CYS A 115     105.511 150.849 140.171  1.00  0.00           C  
ATOM    352  SG  CYS A 115     106.985 150.536 141.171  1.00  0.00           S  
ATOM    353  H   CYS A 115     105.388 153.177 141.135  1.00  0.00           H  
ATOM    354  HA  CYS A 115     106.522 152.130 138.747  1.00  0.00           H  
ATOM    355 1HB  CYS A 115     104.656 150.918 140.843  1.00  0.00           H  
ATOM    356 2HB  CYS A 115     105.352 149.985 139.526  1.00  0.00           H  
ATOM    357  HG  CYS A 115     106.539 149.416 141.729  1.00  0.00           H  
ATOM    358  N   LEU A 116     103.255 152.495 138.742  1.00  0.00           N  
ATOM    359  CA  LEU A 116     102.137 152.413 137.845  1.00  0.00           C  
ATOM    360  C   LEU A 116     102.357 153.343 136.696  1.00  0.00           C  
ATOM    361  O   LEU A 116     102.070 153.010 135.547  1.00  0.00           O  
ATOM    362  CB  LEU A 116     100.831 152.767 138.567  1.00  0.00           C  
ATOM    363  CG  LEU A 116     100.356 151.754 139.618  1.00  0.00           C  
ATOM    364  CD1 LEU A 116      99.160 152.323 140.368  1.00  0.00           C  
ATOM    365  CD2 LEU A 116      99.999 150.443 138.934  1.00  0.00           C  
ATOM    366  H   LEU A 116     103.109 152.838 139.681  1.00  0.00           H  
ATOM    367  HA  LEU A 116     102.038 151.381 137.510  1.00  0.00           H  
ATOM    368 1HB  LEU A 116     100.959 153.726 139.066  1.00  0.00           H  
ATOM    369 2HB  LEU A 116     100.040 152.870 137.825  1.00  0.00           H  
ATOM    370  HG  LEU A 116     101.152 151.581 140.342  1.00  0.00           H  
ATOM    371 1HD1 LEU A 116      98.823 151.604 141.114  1.00  0.00           H  
ATOM    372 2HD1 LEU A 116      99.448 153.251 140.863  1.00  0.00           H  
ATOM    373 3HD1 LEU A 116      98.351 152.523 139.665  1.00  0.00           H  
ATOM    374 1HD2 LEU A 116      99.663 149.723 139.680  1.00  0.00           H  
ATOM    375 2HD2 LEU A 116      99.202 150.615 138.210  1.00  0.00           H  
ATOM    376 3HD2 LEU A 116     100.877 150.050 138.420  1.00  0.00           H  
ATOM    377  N   LEU A 117     102.887 154.540 136.985  1.00  0.00           N  
ATOM    378  CA  LEU A 117     103.054 155.547 135.978  1.00  0.00           C  
ATOM    379  C   LEU A 117     104.012 155.070 134.929  1.00  0.00           C  
ATOM    380  O   LEU A 117     103.775 155.221 133.732  1.00  0.00           O  
ATOM    381  CB  LEU A 117     103.565 156.852 136.601  1.00  0.00           C  
ATOM    382  CG  LEU A 117     103.789 158.013 135.624  1.00  0.00           C  
ATOM    383  CD1 LEU A 117     102.474 158.363 134.941  1.00  0.00           C  
ATOM    384  CD2 LEU A 117     104.349 159.210 136.378  1.00  0.00           C  
ATOM    385  H   LEU A 117     103.176 154.739 137.932  1.00  0.00           H  
ATOM    386  HA  LEU A 117     102.076 155.786 135.562  1.00  0.00           H  
ATOM    387 1HB  LEU A 117     102.848 157.183 137.351  1.00  0.00           H  
ATOM    388 2HB  LEU A 117     104.513 156.651 137.100  1.00  0.00           H  
ATOM    389  HG  LEU A 117     104.495 157.708 134.852  1.00  0.00           H  
ATOM    390 1HD1 LEU A 117     102.633 159.188 134.247  1.00  0.00           H  
ATOM    391 2HD1 LEU A 117     102.105 157.495 134.394  1.00  0.00           H  
ATOM    392 3HD1 LEU A 117     101.741 158.657 135.692  1.00  0.00           H  
ATOM    393 1HD2 LEU A 117     104.509 160.035 135.683  1.00  0.00           H  
ATOM    394 2HD2 LEU A 117     103.643 159.517 137.150  1.00  0.00           H  
ATOM    395 3HD2 LEU A 117     105.298 158.937 136.841  1.00  0.00           H  
ATOM    396  N   THR A 118     105.131 154.472 135.362  1.00  0.00           N  
ATOM    397  CA  THR A 118     106.186 154.100 134.465  1.00  0.00           C  
ATOM    398  C   THR A 118     105.714 153.018 133.540  1.00  0.00           C  
ATOM    399  O   THR A 118     105.935 153.074 132.331  1.00  0.00           O  
ATOM    400  CB  THR A 118     107.436 153.629 135.231  1.00  0.00           C  
ATOM    401  OG1 THR A 118     107.925 154.695 136.054  1.00  0.00           O  
ATOM    402  CG2 THR A 118     108.526 153.201 134.261  1.00  0.00           C  
ATOM    403  H   THR A 118     105.233 154.279 136.348  1.00  0.00           H  
ATOM    404  HA  THR A 118     106.520 154.992 133.935  1.00  0.00           H  
ATOM    405  HB  THR A 118     107.174 152.785 135.870  1.00  0.00           H  
ATOM    406  HG1 THR A 118     107.401 154.745 136.858  1.00  0.00           H  
ATOM    407 1HG2 THR A 118     109.402 152.870 134.820  1.00  0.00           H  
ATOM    408 2HG2 THR A 118     108.161 152.382 133.641  1.00  0.00           H  
ATOM    409 3HG2 THR A 118     108.799 154.042 133.626  1.00  0.00           H  
ATOM    410  N   TYR A 119     105.022 152.004 134.092  1.00  0.00           N  
ATOM    411  CA  TYR A 119     104.595 150.884 133.303  1.00  0.00           C  
ATOM    412  C   TYR A 119     103.613 151.295 132.275  1.00  0.00           C  
ATOM    413  O   TYR A 119     103.463 150.624 131.259  1.00  0.00           O  
ATOM    414  CB  TYR A 119     103.995 149.792 134.192  1.00  0.00           C  
ATOM    415  CG  TYR A 119     105.019 149.054 135.026  1.00  0.00           C  
ATOM    416  CD1 TYR A 119     106.332 148.958 134.589  1.00  0.00           C  
ATOM    417  CD2 TYR A 119     104.644 148.472 136.228  1.00  0.00           C  
ATOM    418  CE1 TYR A 119     107.266 148.284 135.351  1.00  0.00           C  
ATOM    419  CE2 TYR A 119     105.578 147.798 136.990  1.00  0.00           C  
ATOM    420  CZ  TYR A 119     106.884 147.703 136.555  1.00  0.00           C  
ATOM    421  OH  TYR A 119     107.815 147.031 137.314  1.00  0.00           O  
ATOM    422  H   TYR A 119     104.797 152.027 135.076  1.00  0.00           H  
ATOM    423  HA  TYR A 119     105.450 150.513 132.737  1.00  0.00           H  
ATOM    424 1HB  TYR A 119     103.261 150.234 134.866  1.00  0.00           H  
ATOM    425 2HB  TYR A 119     103.473 149.064 133.571  1.00  0.00           H  
ATOM    426  HD1 TYR A 119     106.626 149.416 133.644  1.00  0.00           H  
ATOM    427  HD2 TYR A 119     103.612 148.546 136.571  1.00  0.00           H  
ATOM    428  HE1 TYR A 119     108.298 148.209 135.007  1.00  0.00           H  
ATOM    429  HE2 TYR A 119     105.283 147.339 137.934  1.00  0.00           H  
ATOM    430  HH  TYR A 119     107.395 146.692 138.108  1.00  0.00           H  
ATOM    431  N   GLY A 120     102.884 152.387 132.516  1.00  0.00           N  
ATOM    432  CA  GLY A 120     101.870 152.757 131.574  1.00  0.00           C  
ATOM    433  C   GLY A 120     102.434 152.930 130.185  1.00  0.00           C  
ATOM    434  O   GLY A 120     101.768 152.605 129.205  1.00  0.00           O  
ATOM    435  H   GLY A 120     103.024 152.958 133.337  1.00  0.00           H  
ATOM    436 1HA  GLY A 120     101.093 151.993 131.557  1.00  0.00           H  
ATOM    437 2HA  GLY A 120     101.400 153.687 131.892  1.00  0.00           H  
ATOM    438  N   MET A 121     103.650 153.484 130.047  1.00  0.00           N  
ATOM    439  CA  MET A 121     104.235 153.779 128.761  1.00  0.00           C  
ATOM    440  C   MET A 121     104.611 152.553 127.976  1.00  0.00           C  
ATOM    441  O   MET A 121     104.552 152.563 126.749  1.00  0.00           O  
ATOM    442  CB  MET A 121     105.462 154.669 128.949  1.00  0.00           C  
ATOM    443  CG  MET A 121     105.150 156.080 129.425  1.00  0.00           C  
ATOM    444  SD  MET A 121     104.030 156.957 128.316  1.00  0.00           S  
ATOM    445  CE  MET A 121     105.059 157.125 126.860  1.00  0.00           C  
ATOM    446  H   MET A 121     104.170 153.700 130.885  1.00  0.00           H  
ATOM    447  HA  MET A 121     103.505 154.328 128.167  1.00  0.00           H  
ATOM    448 1HB  MET A 121     106.134 154.212 129.674  1.00  0.00           H  
ATOM    449 2HB  MET A 121     106.003 154.746 128.005  1.00  0.00           H  
ATOM    450 1HG  MET A 121     104.693 156.038 130.413  1.00  0.00           H  
ATOM    451 2HG  MET A 121     106.075 156.651 129.502  1.00  0.00           H  
ATOM    452 1HE  MET A 121     104.505 157.649 126.081  1.00  0.00           H  
ATOM    453 2HE  MET A 121     105.957 157.692 127.112  1.00  0.00           H  
ATOM    454 3HE  MET A 121     105.344 156.136 126.499  1.00  0.00           H  
ATOM    455  N   THR A 122     105.031 151.479 128.663  1.00  0.00           N  
ATOM    456  CA  THR A 122     105.614 150.309 128.065  1.00  0.00           C  
ATOM    457  C   THR A 122     104.624 149.424 127.358  1.00  0.00           C  
ATOM    458  O   THR A 122     103.487 149.260 127.790  1.00  0.00           O  
ATOM    459  CB  THR A 122     106.355 149.479 129.130  1.00  0.00           C  
ATOM    460  OG1 THR A 122     107.410 150.263 129.701  1.00  0.00           O  
ATOM    461  CG2 THR A 122     106.941 148.219 128.512  1.00  0.00           C  
ATOM    462  H   THR A 122     104.921 151.516 129.666  1.00  0.00           H  
ATOM    463  HA  THR A 122     106.333 150.628 127.310  1.00  0.00           H  
ATOM    464  HB  THR A 122     105.660 149.199 129.921  1.00  0.00           H  
ATOM    465  HG1 THR A 122     107.045 150.859 130.360  1.00  0.00           H  
ATOM    466 1HG2 THR A 122     107.460 147.645 129.279  1.00  0.00           H  
ATOM    467 2HG2 THR A 122     106.140 147.616 128.087  1.00  0.00           H  
ATOM    468 3HG2 THR A 122     107.644 148.493 127.726  1.00  0.00           H  
ATOM    469  N   SER A 123     105.064 148.819 126.227  1.00  0.00           N  
ATOM    470  CA  SER A 123     104.258 147.907 125.455  1.00  0.00           C  
ATOM    471  C   SER A 123     105.025 146.635 125.324  1.00  0.00           C  
ATOM    472  O   SER A 123     106.238 146.649 125.126  1.00  0.00           O  
ATOM    473  CB  SER A 123     103.934 148.477 124.088  1.00  0.00           C  
ATOM    474  OG  SER A 123     103.207 147.557 123.320  1.00  0.00           O  
ATOM    475  H   SER A 123     106.004 149.025 125.920  1.00  0.00           H  
ATOM    476  HA  SER A 123     103.291 147.797 125.948  1.00  0.00           H  
ATOM    477 1HB  SER A 123     103.357 149.394 124.204  1.00  0.00           H  
ATOM    478 2HB  SER A 123     104.858 148.735 123.573  1.00  0.00           H  
ATOM    479  HG  SER A 123     103.739 147.386 122.539  1.00  0.00           H  
ATOM    480  N   SER A 124     104.317 145.497 125.443  1.00  0.00           N  
ATOM    481  CA  SER A 124     104.923 144.199 125.375  1.00  0.00           C  
ATOM    482  C   SER A 124     105.361 143.870 123.974  1.00  0.00           C  
ATOM    483  O   SER A 124     106.292 143.095 123.778  1.00  0.00           O  
ATOM    484  CB  SER A 124     103.951 143.147 125.872  1.00  0.00           C  
ATOM    485  OG  SER A 124     102.846 143.040 125.017  1.00  0.00           O  
ATOM    486  H   SER A 124     103.320 145.567 125.586  1.00  0.00           H  
ATOM    487  HA  SER A 124     105.781 144.182 126.049  1.00  0.00           H  
ATOM    488 1HB  SER A 124     104.458 142.184 125.936  1.00  0.00           H  
ATOM    489 2HB  SER A 124     103.615 143.407 126.875  1.00  0.00           H  
ATOM    490  HG  SER A 124     102.456 142.181 125.194  1.00  0.00           H  
ATOM    491  N   SER A 125     104.662 144.413 122.964  1.00  0.00           N  
ATOM    492  CA  SER A 125     104.861 144.125 121.563  1.00  0.00           C  
ATOM    493  C   SER A 125     105.995 144.901 120.935  1.00  0.00           C  
ATOM    494  O   SER A 125     106.219 144.817 119.728  1.00  0.00           O  
ATOM    495  CB  SER A 125     103.580 144.412 120.804  1.00  0.00           C  
ATOM    496  OG  SER A 125     103.269 145.778 120.841  1.00  0.00           O  
ATOM    497  H   SER A 125     103.946 145.072 123.234  1.00  0.00           H  
ATOM    498  HA  SER A 125     105.107 143.067 121.459  1.00  0.00           H  
ATOM    499 1HB  SER A 125     103.690 144.089 119.769  1.00  0.00           H  
ATOM    500 2HB  SER A 125     102.763 143.839 121.241  1.00  0.00           H  
ATOM    501  HG  SER A 125     102.411 145.842 121.265  1.00  0.00           H  
ATOM    502  N   ALA A 126     106.707 145.738 121.699  1.00  0.00           N  
ATOM    503  CA  ALA A 126     107.720 146.562 121.096  1.00  0.00           C  
ATOM    504  C   ALA A 126     108.912 145.804 120.562  1.00  0.00           C  
ATOM    505  O   ALA A 126     109.378 146.070 119.455  1.00  0.00           O  
ATOM    506  CB  ALA A 126     108.187 147.602 122.104  1.00  0.00           C  
ATOM    507  H   ALA A 126     106.547 145.804 122.694  1.00  0.00           H  
ATOM    508  HA  ALA A 126     107.274 147.081 120.247  1.00  0.00           H  
ATOM    509 1HB  ALA A 126     108.931 148.249 121.641  1.00  0.00           H  
ATOM    510 2HB  ALA A 126     107.336 148.202 122.428  1.00  0.00           H  
ATOM    511 3HB  ALA A 126     108.627 147.102 122.965  1.00  0.00           H  
ATOM    512  N   TYR A 127     109.424 144.812 121.312  1.00  0.00           N  
ATOM    513  CA  TYR A 127     110.686 144.200 120.975  1.00  0.00           C  
ATOM    514  C   TYR A 127     110.685 143.579 119.614  1.00  0.00           C  
ATOM    515  O   TYR A 127     111.610 143.798 118.831  1.00  0.00           O  
ATOM    516  CB  TYR A 127     111.058 143.148 122.022  1.00  0.00           C  
ATOM    517  CG  TYR A 127     112.356 142.428 121.729  1.00  0.00           C  
ATOM    518  CD1 TYR A 127     113.516 143.154 121.502  1.00  0.00           C  
ATOM    519  CD2 TYR A 127     112.386 141.042 121.687  1.00  0.00           C  
ATOM    520  CE1 TYR A 127     114.701 142.496 121.234  1.00  0.00           C  
ATOM    521  CE2 TYR A 127     113.571 140.384 121.419  1.00  0.00           C  
ATOM    522  CZ  TYR A 127     114.725 141.107 121.194  1.00  0.00           C  
ATOM    523  OH  TYR A 127     115.906 140.452 120.927  1.00  0.00           O  
ATOM    524  H   TYR A 127     108.921 144.487 122.125  1.00  0.00           H  
ATOM    525  HA  TYR A 127     111.459 144.968 120.994  1.00  0.00           H  
ATOM    526 1HB  TYR A 127     111.146 143.622 123.000  1.00  0.00           H  
ATOM    527 2HB  TYR A 127     110.265 142.404 122.088  1.00  0.00           H  
ATOM    528  HD1 TYR A 127     113.493 144.243 121.535  1.00  0.00           H  
ATOM    529  HD2 TYR A 127     111.474 140.471 121.864  1.00  0.00           H  
ATOM    530  HE1 TYR A 127     115.613 143.066 121.056  1.00  0.00           H  
ATOM    531  HE2 TYR A 127     113.594 139.295 121.385  1.00  0.00           H  
ATOM    532  HH  TYR A 127     115.753 139.504 120.935  1.00  0.00           H  
ATOM    533  N   TYR A 128     109.647 142.800 119.276  1.00  0.00           N  
ATOM    534  CA  TYR A 128     109.644 142.130 118.009  1.00  0.00           C  
ATOM    535  C   TYR A 128     109.615 143.145 116.915  1.00  0.00           C  
ATOM    536  O   TYR A 128     110.177 142.926 115.844  1.00  0.00           O  
ATOM    537  CB  TYR A 128     108.453 141.176 117.893  1.00  0.00           C  
ATOM    538  CG  TYR A 128     108.581 139.934 118.748  1.00  0.00           C  
ATOM    539  CD1 TYR A 128     107.601 139.632 119.683  1.00  0.00           C  
ATOM    540  CD2 TYR A 128     109.677 139.098 118.597  1.00  0.00           C  
ATOM    541  CE1 TYR A 128     107.717 138.498 120.463  1.00  0.00           C  
ATOM    542  CE2 TYR A 128     109.793 137.964 119.378  1.00  0.00           C  
ATOM    543  CZ  TYR A 128     108.818 137.664 120.307  1.00  0.00           C  
ATOM    544  OH  TYR A 128     108.934 136.534 121.085  1.00  0.00           O  
ATOM    545  H   TYR A 128     108.863 142.675 119.900  1.00  0.00           H  
ATOM    546  HA  TYR A 128     110.568 141.558 117.918  1.00  0.00           H  
ATOM    547 1HB  TYR A 128     107.540 141.697 118.183  1.00  0.00           H  
ATOM    548 2HB  TYR A 128     108.336 140.864 116.856  1.00  0.00           H  
ATOM    549  HD1 TYR A 128     106.739 140.289 119.801  1.00  0.00           H  
ATOM    550  HD2 TYR A 128     110.447 139.336 117.863  1.00  0.00           H  
ATOM    551  HE1 TYR A 128     106.948 138.261 121.197  1.00  0.00           H  
ATOM    552  HE2 TYR A 128     110.655 137.307 119.260  1.00  0.00           H  
ATOM    553  HH  TYR A 128     108.179 136.474 121.674  1.00  0.00           H  
ATOM    554  N   TYR A 129     108.938 144.279 117.153  1.00  0.00           N  
ATOM    555  CA  TYR A 129     108.823 145.298 116.156  1.00  0.00           C  
ATOM    556  C   TYR A 129     110.196 145.788 115.800  1.00  0.00           C  
ATOM    557  O   TYR A 129     110.514 145.961 114.625  1.00  0.00           O  
ATOM    558  CB  TYR A 129     107.941 146.449 116.646  1.00  0.00           C  
ATOM    559  CG  TYR A 129     107.780 147.566 115.639  1.00  0.00           C  
ATOM    560  CD1 TYR A 129     107.998 147.321 114.291  1.00  0.00           C  
ATOM    561  CD2 TYR A 129     107.415 148.835 116.063  1.00  0.00           C  
ATOM    562  CE1 TYR A 129     107.851 148.341 113.371  1.00  0.00           C  
ATOM    563  CE2 TYR A 129     107.268 149.855 115.143  1.00  0.00           C  
ATOM    564  CZ  TYR A 129     107.484 149.611 113.802  1.00  0.00           C  
ATOM    565  OH  TYR A 129     107.338 150.628 112.886  1.00  0.00           O  
ATOM    566  H   TYR A 129     108.500 144.419 118.052  1.00  0.00           H  
ATOM    567  HA  TYR A 129     108.340 144.870 115.278  1.00  0.00           H  
ATOM    568 1HB  TYR A 129     106.949 146.068 116.893  1.00  0.00           H  
ATOM    569 2HB  TYR A 129     108.366 146.871 117.556  1.00  0.00           H  
ATOM    570  HD1 TYR A 129     108.285 146.324 113.957  1.00  0.00           H  
ATOM    571  HD2 TYR A 129     107.245 149.027 117.122  1.00  0.00           H  
ATOM    572  HE1 TYR A 129     108.022 148.149 112.312  1.00  0.00           H  
ATOM    573  HE2 TYR A 129     106.982 150.853 115.477  1.00  0.00           H  
ATOM    574  HH  TYR A 129     107.524 150.292 112.006  1.00  0.00           H  
ATOM    575  N   THR A 130     111.058 146.033 116.804  1.00  0.00           N  
ATOM    576  CA  THR A 130     112.391 146.475 116.511  1.00  0.00           C  
ATOM    577  C   THR A 130     113.129 145.383 115.796  1.00  0.00           C  
ATOM    578  O   THR A 130     113.799 145.627 114.793  1.00  0.00           O  
ATOM    579  CB  THR A 130     113.149 146.878 117.789  1.00  0.00           C  
ATOM    580  OG1 THR A 130     112.468 147.965 118.430  1.00  0.00           O  
ATOM    581  CG2 THR A 130     114.571 147.303 117.455  1.00  0.00           C  
ATOM    582  H   THR A 130     110.781 145.910 117.767  1.00  0.00           H  
ATOM    583  HA  THR A 130     112.330 147.374 115.897  1.00  0.00           H  
ATOM    584  HB  THR A 130     113.181 146.032 118.475  1.00  0.00           H  
ATOM    585  HG1 THR A 130     111.940 147.626 119.157  1.00  0.00           H  
ATOM    586 1HG2 THR A 130     115.092 147.584 118.370  1.00  0.00           H  
ATOM    587 2HG2 THR A 130     115.095 146.475 116.978  1.00  0.00           H  
ATOM    588 3HG2 THR A 130     114.546 148.155 116.776  1.00  0.00           H  
ATOM    589  N   LYS A 131     112.984 144.130 116.268  1.00  0.00           N  
ATOM    590  CA  LYS A 131     113.742 143.042 115.717  1.00  0.00           C  
ATOM    591  C   LYS A 131     113.478 142.940 114.254  1.00  0.00           C  
ATOM    592  O   LYS A 131     114.408 142.793 113.463  1.00  0.00           O  
ATOM    593  CB  LYS A 131     113.400 141.724 116.413  1.00  0.00           C  
ATOM    594  CG  LYS A 131     114.189 140.523 115.909  1.00  0.00           C  
ATOM    595  CD  LYS A 131     113.840 139.265 116.690  1.00  0.00           C  
ATOM    596  CE  LYS A 131     114.696 138.085 116.253  1.00  0.00           C  
ATOM    597  NZ  LYS A 131     114.404 137.675 114.853  1.00  0.00           N  
ATOM    598  H   LYS A 131     112.335 143.946 117.020  1.00  0.00           H  
ATOM    599  HA  LYS A 131     114.797 143.211 115.933  1.00  0.00           H  
ATOM    600 1HB  LYS A 131     113.583 141.819 117.484  1.00  0.00           H  
ATOM    601 2HB  LYS A 131     112.339 141.507 116.280  1.00  0.00           H  
ATOM    602 1HG  LYS A 131     113.968 140.358 114.854  1.00  0.00           H  
ATOM    603 2HG  LYS A 131     115.256 140.720 116.012  1.00  0.00           H  
ATOM    604 1HD  LYS A 131     113.996 139.442 117.755  1.00  0.00           H  
ATOM    605 2HD  LYS A 131     112.790 139.018 116.532  1.00  0.00           H  
ATOM    606 1HE  LYS A 131     115.749 138.352 116.329  1.00  0.00           H  
ATOM    607 2HE  LYS A 131     114.511 137.237 116.912  1.00  0.00           H  
ATOM    608 1HZ  LYS A 131     114.991 136.891 114.602  1.00  0.00           H  
ATOM    609 2HZ  LYS A 131     113.433 137.406 114.775  1.00  0.00           H  
ATOM    610 3HZ  LYS A 131     114.590 138.447 114.229  1.00  0.00           H  
ATOM    611  N   VAL A 132     112.201 143.019 113.853  1.00  0.00           N  
ATOM    612  CA  VAL A 132     111.884 142.865 112.466  1.00  0.00           C  
ATOM    613  C   VAL A 132     112.486 143.987 111.677  1.00  0.00           C  
ATOM    614  O   VAL A 132     113.085 143.768 110.626  1.00  0.00           O  
ATOM    615  CB  VAL A 132     110.358 142.844 112.258  1.00  0.00           C  
ATOM    616  CG1 VAL A 132     110.023 142.874 110.774  1.00  0.00           C  
ATOM    617  CG2 VAL A 132     109.762 141.611 112.920  1.00  0.00           C  
ATOM    618  H   VAL A 132     111.455 143.186 114.513  1.00  0.00           H  
ATOM    619  HA  VAL A 132     112.275 141.905 112.126  1.00  0.00           H  
ATOM    620  HB  VAL A 132     109.927 143.741 112.703  1.00  0.00           H  
ATOM    621 1HG1 VAL A 132     108.940 142.859 110.645  1.00  0.00           H  
ATOM    622 2HG1 VAL A 132     110.428 143.782 110.328  1.00  0.00           H  
ATOM    623 3HG1 VAL A 132     110.458 142.002 110.285  1.00  0.00           H  
ATOM    624 1HG2 VAL A 132     108.683 141.603 112.770  1.00  0.00           H  
ATOM    625 2HG2 VAL A 132     110.197 140.714 112.479  1.00  0.00           H  
ATOM    626 3HG2 VAL A 132     109.979 141.632 113.989  1.00  0.00           H  
ATOM    627  N   MET A 133     112.347 145.228 112.176  1.00  0.00           N  
ATOM    628  CA  MET A 133     112.796 146.388 111.462  1.00  0.00           C  
ATOM    629  C   MET A 133     114.285 146.317 111.281  1.00  0.00           C  
ATOM    630  O   MET A 133     114.804 146.481 110.177  1.00  0.00           O  
ATOM    631  CB  MET A 133     112.396 147.664 112.200  1.00  0.00           C  
ATOM    632  CG  MET A 133     110.902 147.952 112.197  1.00  0.00           C  
ATOM    633  SD  MET A 133     110.248 148.218 110.537  1.00  0.00           S  
ATOM    634  CE  MET A 133     111.032 149.770 110.110  1.00  0.00           C  
ATOM    635  H   MET A 133     111.913 145.344 113.081  1.00  0.00           H  
ATOM    636  HA  MET A 133     112.265 146.436 110.511  1.00  0.00           H  
ATOM    637 1HB  MET A 133     112.722 147.601 113.238  1.00  0.00           H  
ATOM    638 2HB  MET A 133     112.902 148.519 111.750  1.00  0.00           H  
ATOM    639 1HG  MET A 133     110.369 147.114 112.647  1.00  0.00           H  
ATOM    640 2HG  MET A 133     110.701 148.842 112.793  1.00  0.00           H  
ATOM    641 1HE  MET A 133     110.726 150.069 109.108  1.00  0.00           H  
ATOM    642 2HE  MET A 133     110.733 150.538 110.826  1.00  0.00           H  
ATOM    643 3HE  MET A 133     112.116 149.651 110.138  1.00  0.00           H  
ATOM    644  N   SER A 134     115.006 146.018 112.374  1.00  0.00           N  
ATOM    645  CA  SER A 134     116.440 145.986 112.380  1.00  0.00           C  
ATOM    646  C   SER A 134     116.928 144.931 111.442  1.00  0.00           C  
ATOM    647  O   SER A 134     117.791 145.166 110.598  1.00  0.00           O  
ATOM    648  CB  SER A 134     116.961 145.721 113.779  1.00  0.00           C  
ATOM    649  OG  SER A 134     118.362 145.678 113.793  1.00  0.00           O  
ATOM    650  H   SER A 134     114.506 145.808 113.226  1.00  0.00           H  
ATOM    651  HA  SER A 134     116.809 146.974 112.103  1.00  0.00           H  
ATOM    652 1HB  SER A 134     116.612 146.504 114.452  1.00  0.00           H  
ATOM    653 2HB  SER A 134     116.563 144.775 114.143  1.00  0.00           H  
ATOM    654  HG  SER A 134     118.603 144.804 113.478  1.00  0.00           H  
ATOM    655  N   GLU A 135     116.344 143.734 111.558  1.00  0.00           N  
ATOM    656  CA  GLU A 135     116.741 142.586 110.810  1.00  0.00           C  
ATOM    657  C   GLU A 135     116.476 142.850 109.365  1.00  0.00           C  
ATOM    658  O   GLU A 135     117.126 142.270 108.501  1.00  0.00           O  
ATOM    659  CB  GLU A 135     115.990 141.337 111.275  1.00  0.00           C  
ATOM    660  CG  GLU A 135     116.449 140.044 110.615  1.00  0.00           C  
ATOM    661  CD  GLU A 135     115.771 138.827 111.179  1.00  0.00           C  
ATOM    662  OE1 GLU A 135     114.978 138.974 112.078  1.00  0.00           O  
ATOM    663  OE2 GLU A 135     116.047 137.747 110.710  1.00  0.00           O  
ATOM    664  H   GLU A 135     115.581 143.653 112.215  1.00  0.00           H  
ATOM    665  HA  GLU A 135     117.800 142.403 110.993  1.00  0.00           H  
ATOM    666 1HB  GLU A 135     116.107 141.222 112.353  1.00  0.00           H  
ATOM    667 2HB  GLU A 135     114.925 141.456 111.073  1.00  0.00           H  
ATOM    668 1HG  GLU A 135     116.241 140.100 109.547  1.00  0.00           H  
ATOM    669 2HG  GLU A 135     117.526 139.947 110.742  1.00  0.00           H  
ATOM    670  N   LEU A 136     115.455 143.671 109.061  1.00  0.00           N  
ATOM    671  CA  LEU A 136     115.145 143.952 107.691  1.00  0.00           C  
ATOM    672  C   LEU A 136     116.248 144.765 107.061  1.00  0.00           C  
ATOM    673  O   LEU A 136     116.720 144.433 105.975  1.00  0.00           O  
ATOM    674  CB  LEU A 136     113.812 144.704 107.590  1.00  0.00           C  
ATOM    675  CG  LEU A 136     113.379 145.105 106.174  1.00  0.00           C  
ATOM    676  CD1 LEU A 136     113.213 143.855 105.321  1.00  0.00           C  
ATOM    677  CD2 LEU A 136     112.082 145.896 106.244  1.00  0.00           C  
ATOM    678  H   LEU A 136     114.898 144.096 109.789  1.00  0.00           H  
ATOM    679  HA  LEU A 136     115.044 143.007 107.158  1.00  0.00           H  
ATOM    680 1HB  LEU A 136     113.027 144.078 108.012  1.00  0.00           H  
ATOM    681 2HB  LEU A 136     113.881 145.615 108.186  1.00  0.00           H  
ATOM    682  HG  LEU A 136     114.155 145.720 105.717  1.00  0.00           H  
ATOM    683 1HD1 LEU A 136     112.906 144.140 104.314  1.00  0.00           H  
ATOM    684 2HD1 LEU A 136     114.161 143.319 105.272  1.00  0.00           H  
ATOM    685 3HD1 LEU A 136     112.454 143.211 105.763  1.00  0.00           H  
ATOM    686 1HD2 LEU A 136     111.774 146.181 105.238  1.00  0.00           H  
ATOM    687 2HD2 LEU A 136     111.305 145.281 106.700  1.00  0.00           H  
ATOM    688 3HD2 LEU A 136     112.234 146.792 106.845  1.00  0.00           H  
ATOM    689  N   PHE A 137     116.647 145.891 107.696  1.00  0.00           N  
ATOM    690  CA  PHE A 137     117.670 146.751 107.151  1.00  0.00           C  
ATOM    691  C   PHE A 137     119.087 146.297 107.380  1.00  0.00           C  
ATOM    692  O   PHE A 137     119.889 146.216 106.453  1.00  0.00           O  
ATOM    693  CB  PHE A 137     117.509 148.157 107.732  1.00  0.00           C  
ATOM    694  CG  PHE A 137     116.320 148.902 107.196  1.00  0.00           C  
ATOM    695  CD1 PHE A 137     115.121 148.916 107.892  1.00  0.00           C  
ATOM    696  CD2 PHE A 137     116.398 149.589 105.994  1.00  0.00           C  
ATOM    697  CE1 PHE A 137     114.026 149.601 107.400  1.00  0.00           C  
ATOM    698  CE2 PHE A 137     115.305 150.276 105.500  1.00  0.00           C  
ATOM    699  CZ  PHE A 137     114.118 150.281 106.204  1.00  0.00           C  
ATOM    700  H   PHE A 137     116.216 146.136 108.576  1.00  0.00           H  
ATOM    701  HA  PHE A 137     117.545 146.795 106.068  1.00  0.00           H  
ATOM    702 1HB  PHE A 137     117.411 148.094 108.815  1.00  0.00           H  
ATOM    703 2HB  PHE A 137     118.402 148.743 107.518  1.00  0.00           H  
ATOM    704  HD1 PHE A 137     115.048 148.379 108.838  1.00  0.00           H  
ATOM    705  HD2 PHE A 137     117.336 149.585 105.437  1.00  0.00           H  
ATOM    706  HE1 PHE A 137     113.090 149.604 107.957  1.00  0.00           H  
ATOM    707  HE2 PHE A 137     115.380 150.812 104.554  1.00  0.00           H  
ATOM    708  HZ  PHE A 137     113.256 150.820 105.815  1.00  0.00           H  
ATOM    709  N   LEU A 138     119.447 145.993 108.639  1.00  0.00           N  
ATOM    710  CA  LEU A 138     120.829 145.752 108.947  1.00  0.00           C  
ATOM    711  C   LEU A 138     121.354 144.503 108.304  1.00  0.00           C  
ATOM    712  O   LEU A 138     122.355 144.531 107.594  1.00  0.00           O  
ATOM    713  CB  LEU A 138     121.015 145.658 110.467  1.00  0.00           C  
ATOM    714  CG  LEU A 138     122.464 145.530 110.953  1.00  0.00           C  
ATOM    715  CD1 LEU A 138     122.567 146.044 112.383  1.00  0.00           C  
ATOM    716  CD2 LEU A 138     122.904 144.076 110.862  1.00  0.00           C  
ATOM    717  H   LEU A 138     118.760 145.930 109.377  1.00  0.00           H  
ATOM    718  HA  LEU A 138     121.413 146.605 108.604  1.00  0.00           H  
ATOM    719 1HB  LEU A 138     120.589 146.549 110.924  1.00  0.00           H  
ATOM    720 2HB  LEU A 138     120.465 144.790 110.831  1.00  0.00           H  
ATOM    721  HG  LEU A 138     123.113 146.146 110.330  1.00  0.00           H  
ATOM    722 1HD1 LEU A 138     123.597 145.953 112.729  1.00  0.00           H  
ATOM    723 2HD1 LEU A 138     122.265 147.091 112.416  1.00  0.00           H  
ATOM    724 3HD1 LEU A 138     121.915 145.457 113.028  1.00  0.00           H  
ATOM    725 1HD2 LEU A 138     123.934 143.986 111.207  1.00  0.00           H  
ATOM    726 2HD2 LEU A 138     122.256 143.460 111.486  1.00  0.00           H  
ATOM    727 3HD2 LEU A 138     122.837 143.740 109.827  1.00  0.00           H  
ATOM    728  N   HIS A 139     120.656 143.379 108.529  1.00  0.00           N  
ATOM    729  CA  HIS A 139     121.088 142.052 108.179  1.00  0.00           C  
ATOM    730  C   HIS A 139     121.034 141.703 106.724  1.00  0.00           C  
ATOM    731  O   HIS A 139     121.773 140.824 106.287  1.00  0.00           O  
ATOM    732  CB  HIS A 139     120.254 141.026 108.952  1.00  0.00           C  
ATOM    733  CG  HIS A 139     120.536 141.006 110.423  1.00  0.00           C  
ATOM    734  ND1 HIS A 139     120.026 141.950 111.290  1.00  0.00           N  
ATOM    735  CD2 HIS A 139     121.274 140.160 111.178  1.00  0.00           C  
ATOM    736  CE1 HIS A 139     120.439 141.683 112.517  1.00  0.00           C  
ATOM    737  NE2 HIS A 139     121.197 140.603 112.475  1.00  0.00           N  
ATOM    738  H   HIS A 139     119.761 143.502 108.981  1.00  0.00           H  
ATOM    739  HA  HIS A 139     122.144 141.937 108.422  1.00  0.00           H  
ATOM    740 1HB  HIS A 139     119.193 141.238 108.811  1.00  0.00           H  
ATOM    741 2HB  HIS A 139     120.444 140.029 108.555  1.00  0.00           H  
ATOM    742  HD2 HIS A 139     121.827 139.290 110.823  1.00  0.00           H  
ATOM    743  HE1 HIS A 139     120.194 142.256 113.411  1.00  0.00           H  
ATOM    744  HE2 HIS A 139     121.650 140.168 113.267  1.00  0.00           H  
ATOM    745  N   THR A 140     120.141 142.323 105.937  1.00  0.00           N  
ATOM    746  CA  THR A 140     119.940 141.863 104.589  1.00  0.00           C  
ATOM    747  C   THR A 140     121.145 142.124 103.732  1.00  0.00           C  
ATOM    748  O   THR A 140     121.704 143.218 103.711  1.00  0.00           O  
ATOM    749  CB  THR A 140     118.704 142.530 103.956  1.00  0.00           C  
ATOM    750  OG1 THR A 140     117.541 142.220 104.734  1.00  0.00           O  
ATOM    751  CG2 THR A 140     118.503 142.037 102.531  1.00  0.00           C  
ATOM    752  H   THR A 140     119.605 143.110 106.273  1.00  0.00           H  
ATOM    753  HA  THR A 140     119.750 140.790 104.614  1.00  0.00           H  
ATOM    754  HB  THR A 140     118.840 143.611 103.945  1.00  0.00           H  
ATOM    755  HG1 THR A 140     117.148 143.034 105.059  1.00  0.00           H  
ATOM    756 1HG2 THR A 140     117.626 142.519 102.100  1.00  0.00           H  
ATOM    757 2HG2 THR A 140     119.382 142.281 101.935  1.00  0.00           H  
ATOM    758 3HG2 THR A 140     118.358 140.957 102.537  1.00  0.00           H  
ATOM    759  N   PRO A 141     121.561 141.101 103.028  1.00  0.00           N  
ATOM    760  CA  PRO A 141     122.679 141.229 102.131  1.00  0.00           C  
ATOM    761  C   PRO A 141     122.272 141.799 100.810  1.00  0.00           C  
ATOM    762  O   PRO A 141     121.099 141.708 100.449  1.00  0.00           O  
ATOM    763  CB  PRO A 141     123.172 139.785 101.989  1.00  0.00           C  
ATOM    764  CG  PRO A 141     121.936 138.963 102.120  1.00  0.00           C  
ATOM    765  CD  PRO A 141     121.105 139.695 103.140  1.00  0.00           C  
ATOM    766  HA  PRO A 141     123.412 141.925 102.564  1.00  0.00           H  
ATOM    767 1HB  PRO A 141     123.672 139.652 101.019  1.00  0.00           H  
ATOM    768 2HB  PRO A 141     123.916 139.564 102.768  1.00  0.00           H  
ATOM    769 1HG  PRO A 141     121.432 138.876 101.146  1.00  0.00           H  
ATOM    770 2HG  PRO A 141     122.191 137.941 102.438  1.00  0.00           H  
ATOM    771 1HD  PRO A 141     120.040 139.604 102.880  1.00  0.00           H  
ATOM    772 2HD  PRO A 141     121.297 139.278 104.139  1.00  0.00           H  
ATOM    773  N   SER A 142     123.226 142.410 100.080  1.00  0.00           N  
ATOM    774  CA  SER A 142     122.954 142.901  98.762  1.00  0.00           C  
ATOM    775  C   SER A 142     123.361 141.811  97.822  1.00  0.00           C  
ATOM    776  O   SER A 142     123.568 140.672  98.236  1.00  0.00           O  
ATOM    777  CB  SER A 142     123.715 144.181  98.476  1.00  0.00           C  
ATOM    778  OG  SER A 142     125.091 143.936  98.381  1.00  0.00           O  
ATOM    779  H   SER A 142     124.152 142.526 100.467  1.00  0.00           H  
ATOM    780  HA  SER A 142     121.895 143.153  98.698  1.00  0.00           H  
ATOM    781 1HB  SER A 142     123.355 144.617  97.544  1.00  0.00           H  
ATOM    782 2HB  SER A 142     123.525 144.902  99.269  1.00  0.00           H  
ATOM    783  HG  SER A 142     125.460 144.681  97.900  1.00  0.00           H  
ATOM    784  N   ASP A 143     123.431 142.119  96.512  1.00  0.00           N  
ATOM    785  CA  ASP A 143     123.855 141.144  95.546  1.00  0.00           C  
ATOM    786  C   ASP A 143     125.296 140.821  95.810  1.00  0.00           C  
ATOM    787  O   ASP A 143     125.713 139.666  95.733  1.00  0.00           O  
ATOM    788  CB  ASP A 143     123.675 141.660  94.116  1.00  0.00           C  
ATOM    789  CG  ASP A 143     122.214 141.741  93.694  1.00  0.00           C  
ATOM    790  OD1 ASP A 143     121.395 141.133  94.342  1.00  0.00           O  
ATOM    791  OD2 ASP A 143     121.932 142.410  92.729  1.00  0.00           O  
ATOM    792  H   ASP A 143     123.183 143.047  96.199  1.00  0.00           H  
ATOM    793  HA  ASP A 143     123.205 140.273  95.626  1.00  0.00           H  
ATOM    794 1HB  ASP A 143     124.119 142.652  94.029  1.00  0.00           H  
ATOM    795 2HB  ASP A 143     124.203 141.004  93.423  1.00  0.00           H  
ATOM    796  N   THR A 144     126.086 141.862  96.136  1.00  0.00           N  
ATOM    797  CA  THR A 144     127.497 141.776  96.397  1.00  0.00           C  
ATOM    798  C   THR A 144     127.701 141.032  97.670  1.00  0.00           C  
ATOM    799  O   THR A 144     128.771 140.475  97.901  1.00  0.00           O  
ATOM    800  CB  THR A 144     128.153 143.166  96.486  1.00  0.00           C  
ATOM    801  OG1 THR A 144     127.974 143.862  95.246  1.00  0.00           O  
ATOM    802  CG2 THR A 144     129.640 143.036  96.780  1.00  0.00           C  
ATOM    803  H   THR A 144     125.629 142.761  96.195  1.00  0.00           H  
ATOM    804  HA  THR A 144     127.977 141.287  95.549  1.00  0.00           H  
ATOM    805  HB  THR A 144     127.680 143.742  97.281  1.00  0.00           H  
ATOM    806  HG1 THR A 144     127.486 144.674  95.402  1.00  0.00           H  
ATOM    807 1HG2 THR A 144     130.087 144.029  96.840  1.00  0.00           H  
ATOM    808 2HG2 THR A 144     129.779 142.518  97.729  1.00  0.00           H  
ATOM    809 3HG2 THR A 144     130.120 142.470  95.984  1.00  0.00           H  
ATOM    810  N   GLY A 145     126.693 141.032  98.558  1.00  0.00           N  
ATOM    811  CA  GLY A 145     126.881 140.347  99.799  1.00  0.00           C  
ATOM    812  C   GLY A 145     127.334 141.344 100.815  1.00  0.00           C  
ATOM    813  O   GLY A 145     128.092 141.012 101.725  1.00  0.00           O  
ATOM    814  H   GLY A 145     125.814 141.496  98.380  1.00  0.00           H  
ATOM    815 1HA  GLY A 145     125.946 139.873 100.099  1.00  0.00           H  
ATOM    816 2HA  GLY A 145     127.616 139.553  99.669  1.00  0.00           H  
ATOM    817  N   VAL A 146     126.901 142.612 100.666  1.00  0.00           N  
ATOM    818  CA  VAL A 146     127.276 143.588 101.641  1.00  0.00           C  
ATOM    819  C   VAL A 146     126.102 143.865 102.531  1.00  0.00           C  
ATOM    820  O   VAL A 146     125.010 144.212 102.077  1.00  0.00           O  
ATOM    821  CB  VAL A 146     127.740 144.890 100.962  1.00  0.00           C  
ATOM    822  CG1 VAL A 146     128.096 145.938 102.006  1.00  0.00           C  
ATOM    823  CG2 VAL A 146     128.929 144.607 100.056  1.00  0.00           C  
ATOM    824  H   VAL A 146     126.321 142.892  99.888  1.00  0.00           H  
ATOM    825  HA  VAL A 146     128.089 143.181 102.243  1.00  0.00           H  
ATOM    826  HB  VAL A 146     126.919 145.293 100.369  1.00  0.00           H  
ATOM    827 1HG1 VAL A 146     128.421 146.852 101.509  1.00  0.00           H  
ATOM    828 2HG1 VAL A 146     127.220 146.152 102.620  1.00  0.00           H  
ATOM    829 3HG1 VAL A 146     128.900 145.563 102.639  1.00  0.00           H  
ATOM    830 1HG2 VAL A 146     129.252 145.532  99.579  1.00  0.00           H  
ATOM    831 2HG2 VAL A 146     129.748 144.198 100.649  1.00  0.00           H  
ATOM    832 3HG2 VAL A 146     128.640 143.886  99.292  1.00  0.00           H  
ATOM    833  N   SER A 147     126.317 143.670 103.849  1.00  0.00           N  
ATOM    834  CA  SER A 147     125.328 143.908 104.865  1.00  0.00           C  
ATOM    835  C   SER A 147     125.625 145.262 105.421  1.00  0.00           C  
ATOM    836  O   SER A 147     126.674 145.833 105.138  1.00  0.00           O  
ATOM    837  CB  SER A 147     125.376 142.852 105.952  1.00  0.00           C  
ATOM    838  OG  SER A 147     126.563 142.945 106.691  1.00  0.00           O  
ATOM    839  H   SER A 147     127.231 143.337 104.121  1.00  0.00           H  
ATOM    840  HA  SER A 147     124.339 143.818 104.413  1.00  0.00           H  
ATOM    841 1HB  SER A 147     124.521 142.974 106.616  1.00  0.00           H  
ATOM    842 2HB  SER A 147     125.302 141.863 105.501  1.00  0.00           H  
ATOM    843  HG  SER A 147     126.675 142.094 107.120  1.00  0.00           H  
ATOM    844  N   PHE A 148     124.697 145.827 106.212  1.00  0.00           N  
ATOM    845  CA  PHE A 148     124.909 147.142 106.742  1.00  0.00           C  
ATOM    846  C   PHE A 148     126.031 147.121 107.735  1.00  0.00           C  
ATOM    847  O   PHE A 148     126.905 147.985 107.712  1.00  0.00           O  
ATOM    848  CB  PHE A 148     123.636 147.672 107.404  1.00  0.00           C  
ATOM    849  CG  PHE A 148     123.766 149.070 107.938  1.00  0.00           C  
ATOM    850  CD1 PHE A 148     123.726 150.161 107.082  1.00  0.00           C  
ATOM    851  CD2 PHE A 148     123.931 149.297 109.295  1.00  0.00           C  
ATOM    852  CE1 PHE A 148     123.846 151.447 107.572  1.00  0.00           C  
ATOM    853  CE2 PHE A 148     124.051 150.582 109.788  1.00  0.00           C  
ATOM    854  CZ  PHE A 148     124.008 151.658 108.925  1.00  0.00           C  
ATOM    855  H   PHE A 148     123.845 145.336 106.441  1.00  0.00           H  
ATOM    856  HA  PHE A 148     125.167 147.810 105.919  1.00  0.00           H  
ATOM    857 1HB  PHE A 148     122.819 147.658 106.683  1.00  0.00           H  
ATOM    858 2HB  PHE A 148     123.355 147.018 108.228  1.00  0.00           H  
ATOM    859  HD1 PHE A 148     123.596 149.994 106.012  1.00  0.00           H  
ATOM    860  HD2 PHE A 148     123.965 148.447 109.977  1.00  0.00           H  
ATOM    861  HE1 PHE A 148     123.813 152.296 106.889  1.00  0.00           H  
ATOM    862  HE2 PHE A 148     124.179 150.747 110.858  1.00  0.00           H  
ATOM    863  HZ  PHE A 148     124.104 152.672 109.312  1.00  0.00           H  
ATOM    864  N   GLN A 149     126.049 146.109 108.622  1.00  0.00           N  
ATOM    865  CA  GLN A 149     127.027 146.015 109.669  1.00  0.00           C  
ATOM    866  C   GLN A 149     128.396 145.858 109.063  1.00  0.00           C  
ATOM    867  O   GLN A 149     129.389 146.325 109.615  1.00  0.00           O  
ATOM    868  CB  GLN A 149     126.717 144.842 110.603  1.00  0.00           C  
ATOM    869  CG  GLN A 149     127.652 144.731 111.795  1.00  0.00           C  
ATOM    870  CD  GLN A 149     127.261 143.608 112.736  1.00  0.00           C  
ATOM    871  OE1 GLN A 149     126.378 142.802 112.429  1.00  0.00           O  
ATOM    872  NE2 GLN A 149     127.915 143.548 113.890  1.00  0.00           N  
ATOM    873  H   GLN A 149     125.343 145.391 108.542  1.00  0.00           H  
ATOM    874  HA  GLN A 149     126.973 146.919 110.275  1.00  0.00           H  
ATOM    875 1HB  GLN A 149     125.699 144.938 110.982  1.00  0.00           H  
ATOM    876 2HB  GLN A 149     126.772 143.908 110.044  1.00  0.00           H  
ATOM    877 1HG  GLN A 149     128.663 144.538 111.434  1.00  0.00           H  
ATOM    878 2HG  GLN A 149     127.628 145.668 112.352  1.00  0.00           H  
ATOM    879 1HE2 GLN A 149     127.700 142.829 114.551  1.00  0.00           H  
ATOM    880 2HE2 GLN A 149     128.624 144.223 114.099  1.00  0.00           H  
ATOM    881  N   ALA A 150     128.463 145.148 107.926  1.00  0.00           N  
ATOM    882  CA  ALA A 150     129.621 144.767 107.157  1.00  0.00           C  
ATOM    883  C   ALA A 150     130.352 145.890 106.457  1.00  0.00           C  
ATOM    884  O   ALA A 150     131.518 145.716 106.119  1.00  0.00           O  
ATOM    885  CB  ALA A 150     129.208 143.722 106.131  1.00  0.00           C  
ATOM    886  H   ALA A 150     127.547 144.866 107.608  1.00  0.00           H  
ATOM    887  HA  ALA A 150     130.353 144.334 107.839  1.00  0.00           H  
ATOM    888 1HB  ALA A 150     130.084 143.394 105.572  1.00  0.00           H  
ATOM    889 2HB  ALA A 150     128.762 142.868 106.640  1.00  0.00           H  
ATOM    890 3HB  ALA A 150     128.481 144.155 105.444  1.00  0.00           H  
ATOM    891  N   ILE A 151     129.692 147.019 106.127  1.00  0.00           N  
ATOM    892  CA  ILE A 151     130.262 148.053 105.288  1.00  0.00           C  
ATOM    893  C   ILE A 151     131.649 148.475 105.704  1.00  0.00           C  
ATOM    894  O   ILE A 151     131.860 148.983 106.805  1.00  0.00           O  
ATOM    895  CB  ILE A 151     129.349 149.293 105.275  1.00  0.00           C  
ATOM    896  CG1 ILE A 151     127.986 148.946 104.672  1.00  0.00           C  
ATOM    897  CG2 ILE A 151     130.004 150.427 104.502  1.00  0.00           C  
ATOM    898  CD1 ILE A 151     126.951 150.037 104.833  1.00  0.00           C  
ATOM    899  H   ILE A 151     128.756 147.138 106.488  1.00  0.00           H  
ATOM    900  HA  ILE A 151     130.332 147.672 104.270  1.00  0.00           H  
ATOM    901  HB  ILE A 151     129.167 149.621 106.298  1.00  0.00           H  
ATOM    902 1HG1 ILE A 151     128.101 148.739 103.609  1.00  0.00           H  
ATOM    903 2HG1 ILE A 151     127.600 148.040 105.141  1.00  0.00           H  
ATOM    904 1HG2 ILE A 151     129.345 151.295 104.503  1.00  0.00           H  
ATOM    905 2HG2 ILE A 151     130.950 150.690 104.973  1.00  0.00           H  
ATOM    906 3HG2 ILE A 151     130.186 150.110 103.475  1.00  0.00           H  
ATOM    907 1HD1 ILE A 151     126.012 149.717 104.381  1.00  0.00           H  
ATOM    908 2HD1 ILE A 151     126.794 150.236 105.894  1.00  0.00           H  
ATOM    909 3HD1 ILE A 151     127.300 150.943 104.341  1.00  0.00           H  
ATOM    910  N   SER A 152     132.645 148.201 104.822  1.00  0.00           N  
ATOM    911  CA  SER A 152     134.024 148.594 104.980  1.00  0.00           C  
ATOM    912  C   SER A 152     134.373 149.928 104.373  1.00  0.00           C  
ATOM    913  O   SER A 152     134.916 150.805 105.045  1.00  0.00           O  
ATOM    914  CB  SER A 152     134.917 147.529 104.374  1.00  0.00           C  
ATOM    915  OG  SER A 152     134.722 147.438 102.990  1.00  0.00           O  
ATOM    916  H   SER A 152     132.373 147.681 104.000  1.00  0.00           H  
ATOM    917  HA  SER A 152     134.246 148.656 106.046  1.00  0.00           H  
ATOM    918 1HB  SER A 152     135.960 147.767 104.582  1.00  0.00           H  
ATOM    919 2HB  SER A 152     134.702 146.567 104.838  1.00  0.00           H  
ATOM    920  HG  SER A 152     133.797 147.211 102.867  1.00  0.00           H  
ATOM    921  N   SER A 153     134.050 150.113 103.071  1.00  0.00           N  
ATOM    922  CA  SER A 153     134.554 151.241 102.330  1.00  0.00           C  
ATOM    923  C   SER A 153     133.436 152.007 101.693  1.00  0.00           C  
ATOM    924  O   SER A 153     132.265 151.666 101.833  1.00  0.00           O  
ATOM    925  CB  SER A 153     135.530 150.778 101.266  1.00  0.00           C  
ATOM    926  OG  SER A 153     134.876 150.041 100.270  1.00  0.00           O  
ATOM    927  H   SER A 153     133.445 149.450 102.607  1.00  0.00           H  
ATOM    928  HA  SER A 153     135.114 151.882 103.013  1.00  0.00           H  
ATOM    929 1HB  SER A 153     136.019 151.644 100.820  1.00  0.00           H  
ATOM    930 2HB  SER A 153     136.305 150.166 101.725  1.00  0.00           H  
ATOM    931  HG  SER A 153     134.761 149.157 100.628  1.00  0.00           H  
ATOM    932  N   MET A 154     133.788 153.103 100.988  1.00  0.00           N  
ATOM    933  CA  MET A 154     132.801 153.935 100.361  1.00  0.00           C  
ATOM    934  C   MET A 154     132.080 153.171  99.296  1.00  0.00           C  
ATOM    935  O   MET A 154     130.859 153.267  99.174  1.00  0.00           O  
ATOM    936  CB  MET A 154     133.450 155.189  99.778  1.00  0.00           C  
ATOM    937  CG  MET A 154     132.464 156.204  99.216  1.00  0.00           C  
ATOM    938  SD  MET A 154     133.276 157.691  98.596  1.00  0.00           S  
ATOM    939  CE  MET A 154     133.864 158.418 100.123  1.00  0.00           C  
ATOM    940  H   MET A 154     134.764 153.345 100.898  1.00  0.00           H  
ATOM    941  HA  MET A 154     132.095 154.268 101.122  1.00  0.00           H  
ATOM    942 1HB  MET A 154     134.038 155.685 100.548  1.00  0.00           H  
ATOM    943 2HB  MET A 154     134.132 154.906  98.975  1.00  0.00           H  
ATOM    944 1HG  MET A 154     131.902 155.753  98.400  1.00  0.00           H  
ATOM    945 2HG  MET A 154     131.760 156.496  99.995  1.00  0.00           H  
ATOM    946 1HE  MET A 154     134.390 159.348  99.905  1.00  0.00           H  
ATOM    947 2HE  MET A 154     133.016 158.624 100.778  1.00  0.00           H  
ATOM    948 3HE  MET A 154     134.545 157.724 100.618  1.00  0.00           H  
ATOM    949  N   ALA A 155     132.813 152.361  98.511  1.00  0.00           N  
ATOM    950  CA  ALA A 155     132.187 151.657  97.432  1.00  0.00           C  
ATOM    951  C   ALA A 155     131.107 150.788  98.004  1.00  0.00           C  
ATOM    952  O   ALA A 155     130.030 150.661  97.425  1.00  0.00           O  
ATOM    953  CB  ALA A 155     133.200 150.832  96.652  1.00  0.00           C  
ATOM    954  H   ALA A 155     133.803 152.239  98.669  1.00  0.00           H  
ATOM    955  HA  ALA A 155     131.796 152.393  96.729  1.00  0.00           H  
ATOM    956 1HB  ALA A 155     132.692 150.290  95.855  1.00  0.00           H  
ATOM    957 2HB  ALA A 155     133.952 151.492  96.220  1.00  0.00           H  
ATOM    958 3HB  ALA A 155     133.683 150.122  97.322  1.00  0.00           H  
ATOM    959  N   ASP A 156     131.365 150.168  99.169  1.00  0.00           N  
ATOM    960  CA  ASP A 156     130.407 149.291  99.785  1.00  0.00           C  
ATOM    961  C   ASP A 156     129.179 150.064 100.151  1.00  0.00           C  
ATOM    962  O   ASP A 156     128.062 149.565 100.020  1.00  0.00           O  
ATOM    963  CB  ASP A 156     130.995 148.622 101.030  1.00  0.00           C  
ATOM    964  CG  ASP A 156     132.046 147.571 100.697  1.00  0.00           C  
ATOM    965  OD1 ASP A 156     132.097 147.147  99.567  1.00  0.00           O  
ATOM    966  OD2 ASP A 156     132.788 147.203 101.576  1.00  0.00           O  
ATOM    967  H   ASP A 156     132.254 150.322  99.623  1.00  0.00           H  
ATOM    968  HA  ASP A 156     130.171 148.489  99.085  1.00  0.00           H  
ATOM    969 1HB  ASP A 156     131.450 149.379 101.669  1.00  0.00           H  
ATOM    970 2HB  ASP A 156     130.196 148.148 101.600  1.00  0.00           H  
ATOM    971  N   PHE A 157     129.356 151.314 100.615  1.00  0.00           N  
ATOM    972  CA  PHE A 157     128.249 152.122 101.043  1.00  0.00           C  
ATOM    973  C   PHE A 157     127.315 152.316  99.891  1.00  0.00           C  
ATOM    974  O   PHE A 157     126.104 152.143 100.025  1.00  0.00           O  
ATOM    975  CB  PHE A 157     128.726 153.477 101.569  1.00  0.00           C  
ATOM    976  CG  PHE A 157     127.611 154.381 102.012  1.00  0.00           C  
ATOM    977  CD1 PHE A 157     126.985 154.186 103.234  1.00  0.00           C  
ATOM    978  CD2 PHE A 157     127.187 155.428 101.209  1.00  0.00           C  
ATOM    979  CE1 PHE A 157     125.959 155.018 103.643  1.00  0.00           C  
ATOM    980  CE2 PHE A 157     126.163 156.262 101.615  1.00  0.00           C  
ATOM    981  CZ  PHE A 157     125.548 156.055 102.834  1.00  0.00           C  
ATOM    982  H   PHE A 157     130.290 151.694 100.664  1.00  0.00           H  
ATOM    983  HA  PHE A 157     127.758 151.622 101.879  1.00  0.00           H  
ATOM    984 1HB  PHE A 157     129.396 153.323 102.414  1.00  0.00           H  
ATOM    985 2HB  PHE A 157     129.292 153.990 100.793  1.00  0.00           H  
ATOM    986  HD1 PHE A 157     127.311 153.366 103.875  1.00  0.00           H  
ATOM    987  HD2 PHE A 157     127.672 155.591 100.245  1.00  0.00           H  
ATOM    988  HE1 PHE A 157     125.476 154.853 104.605  1.00  0.00           H  
ATOM    989  HE2 PHE A 157     125.839 157.081 100.974  1.00  0.00           H  
ATOM    990  HZ  PHE A 157     124.739 156.710 103.154  1.00  0.00           H  
ATOM    991  N   TRP A 158     127.860 152.649  98.710  1.00  0.00           N  
ATOM    992  CA  TRP A 158     127.020 152.890  97.576  1.00  0.00           C  
ATOM    993  C   TRP A 158     126.272 151.637  97.248  1.00  0.00           C  
ATOM    994  O   TRP A 158     125.111 151.696  96.851  1.00  0.00           O  
ATOM    995  CB  TRP A 158     127.844 153.343  96.369  1.00  0.00           C  
ATOM    996  CG  TRP A 158     128.386 154.734  96.503  1.00  0.00           C  
ATOM    997  CD1 TRP A 158     129.693 155.112  96.414  1.00  0.00           C  
ATOM    998  CD2 TRP A 158     127.634 155.946  96.751  1.00  0.00           C  
ATOM    999  NE1 TRP A 158     129.806 156.469  96.591  1.00  0.00           N  
ATOM   1000  CE2 TRP A 158     128.556 156.996  96.796  1.00  0.00           C  
ATOM   1001  CE3 TRP A 158     126.273 156.221  96.935  1.00  0.00           C  
ATOM   1002  CZ2 TRP A 158     128.165 158.306  97.020  1.00  0.00           C  
ATOM   1003  CZ3 TRP A 158     125.881 157.535  97.158  1.00  0.00           C  
ATOM   1004  CH2 TRP A 158     126.803 158.551  97.199  1.00  0.00           C  
ATOM   1005  H   TRP A 158     128.861 152.733  98.607  1.00  0.00           H  
ATOM   1006  HA  TRP A 158     126.315 153.681  97.830  1.00  0.00           H  
ATOM   1007 1HB  TRP A 158     128.682 152.661  96.224  1.00  0.00           H  
ATOM   1008 2HB  TRP A 158     127.228 153.300  95.471  1.00  0.00           H  
ATOM   1009  HD1 TRP A 158     130.525 154.435  96.231  1.00  0.00           H  
ATOM   1010  HE1 TRP A 158     130.668 156.994  96.573  1.00  0.00           H  
ATOM   1011  HE3 TRP A 158     125.537 155.419  96.901  1.00  0.00           H  
ATOM   1012  HZ2 TRP A 158     128.882 159.127  97.056  1.00  0.00           H  
ATOM   1013  HZ3 TRP A 158     124.820 157.740  97.301  1.00  0.00           H  
ATOM   1014  HH2 TRP A 158     126.461 159.571  97.375  1.00  0.00           H  
ATOM   1015  N   ASP A 159     126.917 150.466  97.395  1.00  0.00           N  
ATOM   1016  CA  ASP A 159     126.258 149.230  97.083  1.00  0.00           C  
ATOM   1017  C   ASP A 159     125.079 149.046  98.001  1.00  0.00           C  
ATOM   1018  O   ASP A 159     124.028 148.561  97.584  1.00  0.00           O  
ATOM   1019  CB  ASP A 159     127.222 148.048  97.215  1.00  0.00           C  
ATOM   1020  CG  ASP A 159     126.617 146.735  96.737  1.00  0.00           C  
ATOM   1021  OD1 ASP A 159     126.595 146.511  95.549  1.00  0.00           O  
ATOM   1022  OD2 ASP A 159     126.184 145.968  97.563  1.00  0.00           O  
ATOM   1023  H   ASP A 159     127.871 150.445  97.726  1.00  0.00           H  
ATOM   1024  HA  ASP A 159     125.945 149.259  96.039  1.00  0.00           H  
ATOM   1025 1HB  ASP A 159     128.124 148.248  96.636  1.00  0.00           H  
ATOM   1026 2HB  ASP A 159     127.519 147.936  98.258  1.00  0.00           H  
ATOM   1027  N   PHE A 160     125.233 149.403  99.291  1.00  0.00           N  
ATOM   1028  CA  PHE A 160     124.179 149.254 100.261  1.00  0.00           C  
ATOM   1029  C   PHE A 160     123.020 150.158  99.952  1.00  0.00           C  
ATOM   1030  O   PHE A 160     121.869 149.724  99.935  1.00  0.00           O  
ATOM   1031  CB  PHE A 160     124.701 149.552 101.668  1.00  0.00           C  
ATOM   1032  CG  PHE A 160     123.656 149.432 102.740  1.00  0.00           C  
ATOM   1033  CD1 PHE A 160     123.257 148.187 103.204  1.00  0.00           C  
ATOM   1034  CD2 PHE A 160     123.069 150.563 103.287  1.00  0.00           C  
ATOM   1035  CE1 PHE A 160     122.296 148.076 104.191  1.00  0.00           C  
ATOM   1036  CE2 PHE A 160     122.109 150.455 104.274  1.00  0.00           C  
ATOM   1037  CZ  PHE A 160     121.722 149.210 104.726  1.00  0.00           C  
ATOM   1038  H   PHE A 160     126.120 149.788  99.583  1.00  0.00           H  
ATOM   1039  HA  PHE A 160     123.844 148.216 100.251  1.00  0.00           H  
ATOM   1040 1HB  PHE A 160     125.514 148.867 101.907  1.00  0.00           H  
ATOM   1041 2HB  PHE A 160     125.106 150.563 101.699  1.00  0.00           H  
ATOM   1042  HD1 PHE A 160     123.712 147.291 102.781  1.00  0.00           H  
ATOM   1043  HD2 PHE A 160     123.375 151.547 102.929  1.00  0.00           H  
ATOM   1044  HE1 PHE A 160     121.992 147.092 104.546  1.00  0.00           H  
ATOM   1045  HE2 PHE A 160     121.656 151.352 104.696  1.00  0.00           H  
ATOM   1046  HZ  PHE A 160     120.963 149.123 105.502  1.00  0.00           H  
ATOM   1047  N   ALA A 161     123.297 151.448  99.685  1.00  0.00           N  
ATOM   1048  CA  ALA A 161     122.245 152.405  99.478  1.00  0.00           C  
ATOM   1049  C   ALA A 161     121.443 152.034  98.270  1.00  0.00           C  
ATOM   1050  O   ALA A 161     120.216 152.105  98.278  1.00  0.00           O  
ATOM   1051  CB  ALA A 161     122.814 153.809  99.331  1.00  0.00           C  
ATOM   1052  H   ALA A 161     124.258 151.753  99.628  1.00  0.00           H  
ATOM   1053  HA  ALA A 161     121.620 152.420 100.371  1.00  0.00           H  
ATOM   1054 1HB  ALA A 161     122.001 154.515  99.164  1.00  0.00           H  
ATOM   1055 2HB  ALA A 161     123.350 154.081 100.240  1.00  0.00           H  
ATOM   1056 3HB  ALA A 161     123.498 153.837  98.485  1.00  0.00           H  
ATOM   1057  N   GLN A 162     122.130 151.650  97.186  1.00  0.00           N  
ATOM   1058  CA  GLN A 162     121.523 151.257  95.947  1.00  0.00           C  
ATOM   1059  C   GLN A 162     120.890 149.913  96.107  1.00  0.00           C  
ATOM   1060  O   GLN A 162     119.993 149.546  95.350  1.00  0.00           O  
ATOM   1061  CB  GLN A 162     122.553 151.228  94.815  1.00  0.00           C  
ATOM   1062  CG  GLN A 162     121.960 150.967  93.441  1.00  0.00           C  
ATOM   1063  CD  GLN A 162     122.996 151.060  92.336  1.00  0.00           C  
ATOM   1064  OE1 GLN A 162     124.051 151.678  92.506  1.00  0.00           O  
ATOM   1065  NE2 GLN A 162     122.701 150.446  91.196  1.00  0.00           N  
ATOM   1066  H   GLN A 162     123.137 151.643  97.265  1.00  0.00           H  
ATOM   1067  HA  GLN A 162     120.767 151.996  95.683  1.00  0.00           H  
ATOM   1068 1HB  GLN A 162     123.080 152.182  94.778  1.00  0.00           H  
ATOM   1069 2HB  GLN A 162     123.293 150.453  95.015  1.00  0.00           H  
ATOM   1070 1HG  GLN A 162     121.534 149.964  93.425  1.00  0.00           H  
ATOM   1071 2HG  GLN A 162     121.184 151.706  93.244  1.00  0.00           H  
ATOM   1072 1HE2 GLN A 162     123.346 150.473  90.431  1.00  0.00           H  
ATOM   1073 2HE2 GLN A 162     121.835 149.956  91.101  1.00  0.00           H  
ATOM   1074  N   GLY A 163     121.376 149.127  97.085  1.00  0.00           N  
ATOM   1075  CA  GLY A 163     120.960 147.765  97.243  1.00  0.00           C  
ATOM   1076  C   GLY A 163     119.754 147.665  98.123  1.00  0.00           C  
ATOM   1077  O   GLY A 163     118.728 148.309  97.911  1.00  0.00           O  
ATOM   1078  H   GLY A 163     122.055 149.512  97.726  1.00  0.00           H  
ATOM   1079 1HA  GLY A 163     120.738 147.337  96.265  1.00  0.00           H  
ATOM   1080 2HA  GLY A 163     121.775 147.183  97.671  1.00  0.00           H  
ATOM   1081  N   PRO A 164     119.885 146.833  99.115  1.00  0.00           N  
ATOM   1082  CA  PRO A 164     118.790 146.476  99.977  1.00  0.00           C  
ATOM   1083  C   PRO A 164     118.011 147.650 100.484  1.00  0.00           C  
ATOM   1084  O   PRO A 164     116.798 147.529 100.608  1.00  0.00           O  
ATOM   1085  CB  PRO A 164     119.499 145.749 101.124  1.00  0.00           C  
ATOM   1086  CG  PRO A 164     120.702 145.144 100.486  1.00  0.00           C  
ATOM   1087  CD  PRO A 164     121.173 146.189  99.509  1.00  0.00           C  
ATOM   1088  HA  PRO A 164     118.085 145.840  99.422  1.00  0.00           H  
ATOM   1089 1HB  PRO A 164     119.752 146.462 101.922  1.00  0.00           H  
ATOM   1090 2HB  PRO A 164     118.827 144.998 101.565  1.00  0.00           H  
ATOM   1091 1HG  PRO A 164     121.458 144.907 101.249  1.00  0.00           H  
ATOM   1092 2HG  PRO A 164     120.437 144.196  99.996  1.00  0.00           H  
ATOM   1093 1HD  PRO A 164     121.840 146.898 100.023  1.00  0.00           H  
ATOM   1094 2HD  PRO A 164     121.695 145.702  98.673  1.00  0.00           H  
ATOM   1095  N   LEU A 165     118.642 148.802 100.754  1.00  0.00           N  
ATOM   1096  CA  LEU A 165     117.930 149.893 101.356  1.00  0.00           C  
ATOM   1097  C   LEU A 165     116.794 150.300 100.471  1.00  0.00           C  
ATOM   1098  O   LEU A 165     115.712 150.629 100.952  1.00  0.00           O  
ATOM   1099  CB  LEU A 165     118.865 151.085 101.594  1.00  0.00           C  
ATOM   1100  CG  LEU A 165     118.225 152.310 102.260  1.00  0.00           C  
ATOM   1101  CD1 LEU A 165     117.686 151.920 103.630  1.00  0.00           C  
ATOM   1102  CD2 LEU A 165     119.256 153.423 102.375  1.00  0.00           C  
ATOM   1103  H   LEU A 165     119.622 148.914 100.537  1.00  0.00           H  
ATOM   1104  HA  LEU A 165     117.598 149.584 102.347  1.00  0.00           H  
ATOM   1105 1HB  LEU A 165     119.690 150.759 102.225  1.00  0.00           H  
ATOM   1106 2HB  LEU A 165     119.272 151.405 100.635  1.00  0.00           H  
ATOM   1107  HG  LEU A 165     117.385 152.655 101.657  1.00  0.00           H  
ATOM   1108 1HD1 LEU A 165     117.231 152.790 104.103  1.00  0.00           H  
ATOM   1109 2HD1 LEU A 165     116.937 151.136 103.516  1.00  0.00           H  
ATOM   1110 3HD1 LEU A 165     118.503 151.554 104.252  1.00  0.00           H  
ATOM   1111 1HD2 LEU A 165     118.801 154.293 102.848  1.00  0.00           H  
ATOM   1112 2HD2 LEU A 165     120.096 153.079 102.980  1.00  0.00           H  
ATOM   1113 3HD2 LEU A 165     119.612 153.694 101.381  1.00  0.00           H  
ATOM   1114  N   LEU A 166     117.018 150.332  99.147  1.00  0.00           N  
ATOM   1115  CA  LEU A 166     115.971 150.737  98.254  1.00  0.00           C  
ATOM   1116  C   LEU A 166     114.863 149.728  98.255  1.00  0.00           C  
ATOM   1117  O   LEU A 166     113.692 150.096  98.250  1.00  0.00           O  
ATOM   1118  CB  LEU A 166     116.518 150.911  96.832  1.00  0.00           C  
ATOM   1119  CG  LEU A 166     117.475 152.092  96.626  1.00  0.00           C  
ATOM   1120  CD1 LEU A 166     118.071 152.026  95.227  1.00  0.00           C  
ATOM   1121  CD2 LEU A 166     116.724 153.397  96.840  1.00  0.00           C  
ATOM   1122  H   LEU A 166     117.917 150.074  98.766  1.00  0.00           H  
ATOM   1123  HA  LEU A 166     115.580 151.696  98.592  1.00  0.00           H  
ATOM   1124 1HB  LEU A 166     117.048 150.002  96.550  1.00  0.00           H  
ATOM   1125 2HB  LEU A 166     115.678 151.043  96.150  1.00  0.00           H  
ATOM   1126  HG  LEU A 166     118.295 152.024  97.342  1.00  0.00           H  
ATOM   1127 1HD1 LEU A 166     118.752 152.865  95.081  1.00  0.00           H  
ATOM   1128 2HD1 LEU A 166     118.619 151.091  95.108  1.00  0.00           H  
ATOM   1129 3HD1 LEU A 166     117.272 152.075  94.488  1.00  0.00           H  
ATOM   1130 1HD2 LEU A 166     117.405 154.237  96.695  1.00  0.00           H  
ATOM   1131 2HD2 LEU A 166     115.905 153.467  96.124  1.00  0.00           H  
ATOM   1132 3HD2 LEU A 166     116.324 153.426  97.853  1.00  0.00           H  
ATOM   1133  N   ASP A 167     115.202 148.425  98.231  1.00  0.00           N  
ATOM   1134  CA  ASP A 167     114.227 147.367  98.193  1.00  0.00           C  
ATOM   1135  C   ASP A 167     113.508 147.245  99.505  1.00  0.00           C  
ATOM   1136  O   ASP A 167     112.337 146.880  99.553  1.00  0.00           O  
ATOM   1137  CB  ASP A 167     114.894 146.034  97.845  1.00  0.00           C  
ATOM   1138  CG  ASP A 167     115.357 145.964  96.396  1.00  0.00           C  
ATOM   1139  OD1 ASP A 167     114.905 146.762  95.609  1.00  0.00           O  
ATOM   1140  OD2 ASP A 167     116.159 145.114  96.090  1.00  0.00           O  
ATOM   1141  H   ASP A 167     116.184 148.189  98.240  1.00  0.00           H  
ATOM   1142  HA  ASP A 167     113.504 147.591  97.408  1.00  0.00           H  
ATOM   1143 1HB  ASP A 167     115.755 145.877  98.495  1.00  0.00           H  
ATOM   1144 2HB  ASP A 167     114.193 145.218  98.026  1.00  0.00           H  
ATOM   1145  N   SER A 168     114.213 147.506 100.614  1.00  0.00           N  
ATOM   1146  CA  SER A 168     113.703 147.358 101.943  1.00  0.00           C  
ATOM   1147  C   SER A 168     112.672 148.396 102.226  1.00  0.00           C  
ATOM   1148  O   SER A 168     111.805 148.166 103.061  1.00  0.00           O  
ATOM   1149  CB  SER A 168     114.828 147.458 102.955  1.00  0.00           C  
ATOM   1150  OG  SER A 168     115.715 146.381 102.826  1.00  0.00           O  
ATOM   1151  H   SER A 168     115.162 147.826 100.484  1.00  0.00           H  
ATOM   1152  HA  SER A 168     113.289 146.354 102.045  1.00  0.00           H  
ATOM   1153 1HB  SER A 168     115.365 148.395 102.811  1.00  0.00           H  
ATOM   1154 2HB  SER A 168     114.412 147.471 103.961  1.00  0.00           H  
ATOM   1155  HG  SER A 168     116.062 146.429 101.932  1.00  0.00           H  
ATOM   1156  N   LEU A 169     112.813 149.602 101.642  1.00  0.00           N  
ATOM   1157  CA  LEU A 169     111.889 150.684 101.847  1.00  0.00           C  
ATOM   1158  C   LEU A 169     110.600 150.591 101.082  1.00  0.00           C  
ATOM   1159  O   LEU A 169     109.530 150.836 101.635  1.00  0.00           O  
ATOM   1160  CB  LEU A 169     112.580 152.004 101.484  1.00  0.00           C  
ATOM   1161  CG  LEU A 169     113.732 152.427 102.403  1.00  0.00           C  
ATOM   1162  CD1 LEU A 169     114.411 153.665 101.832  1.00  0.00           C  
ATOM   1163  CD2 LEU A 169     113.195 152.694 103.801  1.00  0.00           C  
ATOM   1164  H   LEU A 169     113.607 149.742 101.034  1.00  0.00           H  
ATOM   1165  HA  LEU A 169     111.584 150.685 102.893  1.00  0.00           H  
ATOM   1166 1HB  LEU A 169     112.976 151.923 100.473  1.00  0.00           H  
ATOM   1167 2HB  LEU A 169     111.836 152.801 101.497  1.00  0.00           H  
ATOM   1168  HG  LEU A 169     114.475 151.630 102.446  1.00  0.00           H  
ATOM   1169 1HD1 LEU A 169     115.230 153.965 102.485  1.00  0.00           H  
ATOM   1170 2HD1 LEU A 169     114.803 153.440 100.840  1.00  0.00           H  
ATOM   1171 3HD1 LEU A 169     113.687 154.476 101.762  1.00  0.00           H  
ATOM   1172 1HD2 LEU A 169     114.015 152.994 104.455  1.00  0.00           H  
ATOM   1173 2HD2 LEU A 169     112.453 153.492 103.760  1.00  0.00           H  
ATOM   1174 3HD2 LEU A 169     112.732 151.788 104.192  1.00  0.00           H  
ATOM   1175  N   TYR A 170     110.640 150.216  99.792  1.00  0.00           N  
ATOM   1176  CA  TYR A 170     109.435 150.399  99.029  1.00  0.00           C  
ATOM   1177  C   TYR A 170     108.833 149.086  98.680  1.00  0.00           C  
ATOM   1178  O   TYR A 170     109.429 148.286  97.962  1.00  0.00           O  
ATOM   1179  CB  TYR A 170     109.710 151.208  97.759  1.00  0.00           C  
ATOM   1180  CG  TYR A 170     110.141 152.634  98.025  1.00  0.00           C  
ATOM   1181  CD1 TYR A 170     111.374 153.081  97.575  1.00  0.00           C  
ATOM   1182  CD2 TYR A 170     109.303 153.493  98.720  1.00  0.00           C  
ATOM   1183  CE1 TYR A 170     111.767 154.383  97.818  1.00  0.00           C  
ATOM   1184  CE2 TYR A 170     109.696 154.795  98.963  1.00  0.00           C  
ATOM   1185  CZ  TYR A 170     110.922 155.240  98.514  1.00  0.00           C  
ATOM   1186  OH  TYR A 170     111.314 156.537  98.756  1.00  0.00           O  
ATOM   1187  H   TYR A 170     111.453 149.822  99.341  1.00  0.00           H  
ATOM   1188  HA  TYR A 170     108.741 150.999  99.618  1.00  0.00           H  
ATOM   1189 1HB  TYR A 170     110.493 150.719  97.179  1.00  0.00           H  
ATOM   1190 2HB  TYR A 170     108.813 151.233  97.142  1.00  0.00           H  
ATOM   1191  HD1 TYR A 170     112.033 152.406  97.029  1.00  0.00           H  
ATOM   1192  HD2 TYR A 170     108.334 153.141  99.075  1.00  0.00           H  
ATOM   1193  HE1 TYR A 170     112.736 154.735  97.464  1.00  0.00           H  
ATOM   1194  HE2 TYR A 170     109.037 155.470  99.509  1.00  0.00           H  
ATOM   1195  HH  TYR A 170     110.624 156.993  99.244  1.00  0.00           H  
ATOM   1196  N   TRP A 171     107.596 148.868  99.166  1.00  0.00           N  
ATOM   1197  CA  TRP A 171     106.881 147.657  98.911  1.00  0.00           C  
ATOM   1198  C   TRP A 171     105.695 148.056  98.097  1.00  0.00           C  
ATOM   1199  O   TRP A 171     105.125 149.129  98.284  1.00  0.00           O  
ATOM   1200  CB  TRP A 171     106.450 146.964 100.205  1.00  0.00           C  
ATOM   1201  CG  TRP A 171     107.598 146.448 101.018  1.00  0.00           C  
ATOM   1202  CD1 TRP A 171     108.469 147.188 101.760  1.00  0.00           C  
ATOM   1203  CD2 TRP A 171     108.007 145.068 101.178  1.00  0.00           C  
ATOM   1204  NE1 TRP A 171     109.389 146.369 102.366  1.00  0.00           N  
ATOM   1205  CE2 TRP A 171     109.121 145.068 102.023  1.00  0.00           C  
ATOM   1206  CE3 TRP A 171     107.525 143.851 100.680  1.00  0.00           C  
ATOM   1207  CZ2 TRP A 171     109.768 143.897 102.384  1.00  0.00           C  
ATOM   1208  CZ3 TRP A 171     108.173 142.676 101.044  1.00  0.00           C  
ATOM   1209  CH2 TRP A 171     109.265 142.700 101.874  1.00  0.00           C  
ATOM   1210  H   TRP A 171     107.163 149.586  99.729  1.00  0.00           H  
ATOM   1211  HA  TRP A 171     107.558 146.950  98.431  1.00  0.00           H  
ATOM   1212 1HB  TRP A 171     105.881 147.661 100.819  1.00  0.00           H  
ATOM   1213 2HB  TRP A 171     105.794 146.126  99.968  1.00  0.00           H  
ATOM   1214  HD1 TRP A 171     108.440 148.272 101.857  1.00  0.00           H  
ATOM   1215  HE1 TRP A 171     110.142 146.673 102.967  1.00  0.00           H  
ATOM   1216  HE3 TRP A 171     106.657 143.827 100.023  1.00  0.00           H  
ATOM   1217  HZ2 TRP A 171     110.637 143.894 103.042  1.00  0.00           H  
ATOM   1218  HZ3 TRP A 171     107.792 141.734 100.651  1.00  0.00           H  
ATOM   1219  HH2 TRP A 171     109.749 141.759 102.139  1.00  0.00           H  
ATOM   1220  N   THR A 172     105.294 147.201  97.147  1.00  0.00           N  
ATOM   1221  CA  THR A 172     104.204 147.559  96.303  1.00  0.00           C  
ATOM   1222  C   THR A 172     103.311 146.378  96.205  1.00  0.00           C  
ATOM   1223  O   THR A 172     102.138 146.443  96.556  1.00  0.00           O  
ATOM   1224  CB  THR A 172     104.671 148.000  94.904  1.00  0.00           C  
ATOM   1225  OG1 THR A 172     105.392 146.930  94.279  1.00  0.00           O  
ATOM   1226  CG2 THR A 172     105.571 149.223  95.002  1.00  0.00           C  
ATOM   1227  H   THR A 172     105.746 146.308  97.014  1.00  0.00           H  
ATOM   1228  HA  THR A 172     103.724 148.446  96.716  1.00  0.00           H  
ATOM   1229  HB  THR A 172     103.804 148.243  94.290  1.00  0.00           H  
ATOM   1230  HG1 THR A 172     105.683 147.208  93.406  1.00  0.00           H  
ATOM   1231 1HG2 THR A 172     105.891 149.520  94.004  1.00  0.00           H  
ATOM   1232 2HG2 THR A 172     105.022 150.042  95.467  1.00  0.00           H  
ATOM   1233 3HG2 THR A 172     106.445 148.984  95.607  1.00  0.00           H  
ATOM   1234  N   LYS A 173     103.864 145.252  95.729  1.00  0.00           N  
ATOM   1235  CA  LYS A 173     103.060 144.095  95.461  1.00  0.00           C  
ATOM   1236  C   LYS A 173     103.282 143.029  96.490  1.00  0.00           C  
ATOM   1237  O   LYS A 173     104.269 143.028  97.221  1.00  0.00           O  
ATOM   1238  CB  LYS A 173     103.359 143.548  94.064  1.00  0.00           C  
ATOM   1239  CG  LYS A 173     102.987 144.489  92.927  1.00  0.00           C  
ATOM   1240  CD  LYS A 173     103.277 143.861  91.572  1.00  0.00           C  
ATOM   1241  CE  LYS A 173     102.906 144.801  90.434  1.00  0.00           C  
ATOM   1242  NZ  LYS A 173     103.194 144.203  89.102  1.00  0.00           N  
ATOM   1243  H   LYS A 173     104.858 145.211  95.555  1.00  0.00           H  
ATOM   1244  HA  LYS A 173     102.012 144.397  95.449  1.00  0.00           H  
ATOM   1245 1HB  LYS A 173     104.423 143.325  93.980  1.00  0.00           H  
ATOM   1246 2HB  LYS A 173     102.816 142.613  93.916  1.00  0.00           H  
ATOM   1247 1HG  LYS A 173     101.925 144.731  92.986  1.00  0.00           H  
ATOM   1248 2HG  LYS A 173     103.557 145.413  93.019  1.00  0.00           H  
ATOM   1249 1HD  LYS A 173     104.338 143.620  91.502  1.00  0.00           H  
ATOM   1250 2HD  LYS A 173     102.705 142.939  91.469  1.00  0.00           H  
ATOM   1251 1HE  LYS A 173     101.845 145.039  90.490  1.00  0.00           H  
ATOM   1252 2HE  LYS A 173     103.469 145.729  90.531  1.00  0.00           H  
ATOM   1253 1HZ  LYS A 173     102.936 144.856  88.376  1.00  0.00           H  
ATOM   1254 2HZ  LYS A 173     104.181 143.995  89.032  1.00  0.00           H  
ATOM   1255 3HZ  LYS A 173     102.663 143.351  88.993  1.00  0.00           H  
ATOM   1256  N   TRP A 174     102.338 142.068  96.538  1.00  0.00           N  
ATOM   1257  CA  TRP A 174     102.330 140.978  97.476  1.00  0.00           C  
ATOM   1258  C   TRP A 174     103.343 139.968  97.040  1.00  0.00           C  
ATOM   1259  O   TRP A 174     104.000 140.122  96.013  1.00  0.00           O  
ATOM   1260  CB  TRP A 174     100.946 140.333  97.564  1.00  0.00           C  
ATOM   1261  CG  TRP A 174      99.907 141.226  98.171  1.00  0.00           C  
ATOM   1262  CD1 TRP A 174      98.985 141.975  97.503  1.00  0.00           C  
ATOM   1263  CD2 TRP A 174      99.676 141.470  99.580  1.00  0.00           C  
ATOM   1264  NE1 TRP A 174      98.201 142.666  98.394  1.00  0.00           N  
ATOM   1265  CE2 TRP A 174      98.609 142.367  99.669  1.00  0.00           C  
ATOM   1266  CE3 TRP A 174     100.281 141.004 100.754  1.00  0.00           C  
ATOM   1267  CZ2 TRP A 174      98.128 142.816 100.889  1.00  0.00           C  
ATOM   1268  CZ3 TRP A 174      99.797 141.453 101.978  1.00  0.00           C  
ATOM   1269  CH2 TRP A 174      98.748 142.335 102.043  1.00  0.00           C  
ATOM   1270  H   TRP A 174     101.594 142.138  95.859  1.00  0.00           H  
ATOM   1271  HA  TRP A 174     102.526 141.377  98.471  1.00  0.00           H  
ATOM   1272 1HB  TRP A 174     100.612 140.048  96.566  1.00  0.00           H  
ATOM   1273 2HB  TRP A 174     101.006 139.423  98.161  1.00  0.00           H  
ATOM   1274  HD1 TRP A 174      98.885 142.019  96.420  1.00  0.00           H  
ATOM   1275  HE1 TRP A 174      97.447 143.292  98.151  1.00  0.00           H  
ATOM   1276  HE3 TRP A 174     101.112 140.302 100.708  1.00  0.00           H  
ATOM   1277  HZ2 TRP A 174      97.296 143.517 100.962  1.00  0.00           H  
ATOM   1278  HZ3 TRP A 174     100.274 141.086 102.887  1.00  0.00           H  
ATOM   1279  HH2 TRP A 174      98.394 142.666 103.019  1.00  0.00           H  
ATOM   1280  N   TYR A 175     103.516 138.918  97.868  1.00  0.00           N  
ATOM   1281  CA  TYR A 175     104.423 137.837  97.613  1.00  0.00           C  
ATOM   1282  C   TYR A 175     103.976 137.095  96.384  1.00  0.00           C  
ATOM   1283  O   TYR A 175     104.799 136.544  95.653  1.00  0.00           O  
ATOM   1284  CB  TYR A 175     104.506 136.896  98.817  1.00  0.00           C  
ATOM   1285  CG  TYR A 175     105.252 137.479  99.997  1.00  0.00           C  
ATOM   1286  CD1 TYR A 175     104.630 137.575 101.233  1.00  0.00           C  
ATOM   1287  CD2 TYR A 175     106.559 137.918  99.843  1.00  0.00           C  
ATOM   1288  CE1 TYR A 175     105.312 138.108 102.310  1.00  0.00           C  
ATOM   1289  CE2 TYR A 175     107.240 138.451 100.920  1.00  0.00           C  
ATOM   1290  CZ  TYR A 175     106.621 138.546 102.149  1.00  0.00           C  
ATOM   1291  OH  TYR A 175     107.300 139.076 103.222  1.00  0.00           O  
ATOM   1292  H   TYR A 175     102.965 138.909  98.715  1.00  0.00           H  
ATOM   1293  HA  TYR A 175     105.411 138.254  97.415  1.00  0.00           H  
ATOM   1294 1HB  TYR A 175     103.499 136.636  99.146  1.00  0.00           H  
ATOM   1295 2HB  TYR A 175     105.003 135.972  98.523  1.00  0.00           H  
ATOM   1296  HD1 TYR A 175     103.603 137.230 101.354  1.00  0.00           H  
ATOM   1297  HD2 TYR A 175     107.048 137.844  98.871  1.00  0.00           H  
ATOM   1298  HE1 TYR A 175     104.823 138.183 103.281  1.00  0.00           H  
ATOM   1299  HE2 TYR A 175     108.267 138.797 100.798  1.00  0.00           H  
ATOM   1300  HH  TYR A 175     108.185 139.329 102.947  1.00  0.00           H  
ATOM   1301  N   ASN A 176     102.649 137.007  96.169  1.00  0.00           N  
ATOM   1302  CA  ASN A 176     102.040 136.378  95.026  1.00  0.00           C  
ATOM   1303  C   ASN A 176     102.216 137.243  93.811  1.00  0.00           C  
ATOM   1304  O   ASN A 176     101.911 136.822  92.697  1.00  0.00           O  
ATOM   1305  CB  ASN A 176     100.571 136.094  95.280  1.00  0.00           C  
ATOM   1306  CG  ASN A 176      99.976 135.168  94.255  1.00  0.00           C  
ATOM   1307  OD1 ASN A 176     100.675 134.323  93.684  1.00  0.00           O  
ATOM   1308  ND2 ASN A 176      98.698 135.311  94.012  1.00  0.00           N  
ATOM   1309  H   ASN A 176     102.058 137.420  96.876  1.00  0.00           H  
ATOM   1310  HA  ASN A 176     102.562 135.441  94.827  1.00  0.00           H  
ATOM   1311 1HB  ASN A 176     100.452 135.648  96.268  1.00  0.00           H  
ATOM   1312 2HB  ASN A 176     100.013 137.030  95.274  1.00  0.00           H  
ATOM   1313 1HD2 ASN A 176      98.248 134.722  93.339  1.00  0.00           H  
ATOM   1314 2HD2 ASN A 176      98.172 136.008  94.497  1.00  0.00           H  
ATOM   1315  N   ASN A 177     102.684 138.493  93.991  1.00  0.00           N  
ATOM   1316  CA  ASN A 177     102.858 139.403  92.892  1.00  0.00           C  
ATOM   1317  C   ASN A 177     101.528 139.935  92.457  1.00  0.00           C  
ATOM   1318  O   ASN A 177     101.315 140.233  91.281  1.00  0.00           O  
ATOM   1319  CB  ASN A 177     103.576 138.731  91.736  1.00  0.00           C  
ATOM   1320  CG  ASN A 177     104.235 139.718  90.813  1.00  0.00           C  
ATOM   1321  OD1 ASN A 177     104.609 140.821  91.228  1.00  0.00           O  
ATOM   1322  ND2 ASN A 177     104.384 139.344  89.568  1.00  0.00           N  
ATOM   1323  H   ASN A 177     102.919 138.798  94.925  1.00  0.00           H  
ATOM   1324  HA  ASN A 177     103.487 140.230  93.224  1.00  0.00           H  
ATOM   1325 1HB  ASN A 177     104.336 138.052  92.125  1.00  0.00           H  
ATOM   1326 2HB  ASN A 177     102.866 138.135  91.164  1.00  0.00           H  
ATOM   1327 1HD2 ASN A 177     104.816 139.960  88.909  1.00  0.00           H  
ATOM   1328 2HD2 ASN A 177     104.066 138.443  89.276  1.00  0.00           H  
ATOM   1329  N   GLN A 178     100.592 140.064  93.417  1.00  0.00           N  
ATOM   1330  CA  GLN A 178      99.343 140.713  93.149  1.00  0.00           C  
ATOM   1331  C   GLN A 178      99.482 142.071  93.773  1.00  0.00           C  
ATOM   1332  O   GLN A 178     100.286 142.255  94.686  1.00  0.00           O  
ATOM   1333  CB  GLN A 178      98.153 139.944  93.728  1.00  0.00           C  
ATOM   1334  CG  GLN A 178      98.009 138.528  93.198  1.00  0.00           C  
ATOM   1335  CD  GLN A 178      97.715 138.494  91.710  1.00  0.00           C  
ATOM   1336  OE1 GLN A 178      96.790 139.156  91.231  1.00  0.00           O  
ATOM   1337  NE2 GLN A 178      98.501 137.721  90.970  1.00  0.00           N  
ATOM   1338  H   GLN A 178     100.768 139.699  94.342  1.00  0.00           H  
ATOM   1339  HA  GLN A 178      99.183 140.724  92.071  1.00  0.00           H  
ATOM   1340 1HB  GLN A 178      98.248 139.889  94.813  1.00  0.00           H  
ATOM   1341 2HB  GLN A 178      97.230 140.481  93.507  1.00  0.00           H  
ATOM   1342 1HG  GLN A 178      98.939 137.988  93.374  1.00  0.00           H  
ATOM   1343 2HG  GLN A 178      97.188 138.037  93.720  1.00  0.00           H  
ATOM   1344 1HE2 GLN A 178      98.355 137.658  89.981  1.00  0.00           H  
ATOM   1345 2HE2 GLN A 178      99.239 137.201  91.399  1.00  0.00           H  
ATOM   1346  N   SER A 179      98.709 143.067  93.292  1.00  0.00           N  
ATOM   1347  CA  SER A 179      98.851 144.428  93.748  1.00  0.00           C  
ATOM   1348  C   SER A 179      98.395 144.558  95.167  1.00  0.00           C  
ATOM   1349  O   SER A 179      97.635 143.735  95.675  1.00  0.00           O  
ATOM   1350  CB  SER A 179      98.056 145.369  92.864  1.00  0.00           C  
ATOM   1351  OG  SER A 179      96.679 145.155  93.014  1.00  0.00           O  
ATOM   1352  H   SER A 179      98.012 142.852  92.593  1.00  0.00           H  
ATOM   1353  HA  SER A 179      99.900 144.715  93.660  1.00  0.00           H  
ATOM   1354 1HB  SER A 179      98.297 146.400  93.121  1.00  0.00           H  
ATOM   1355 2HB  SER A 179      98.339 145.217  91.823  1.00  0.00           H  
ATOM   1356  HG  SER A 179      96.249 145.782  92.428  1.00  0.00           H  
ATOM   1357  N   LEU A 180      98.843 145.644  95.834  1.00  0.00           N  
ATOM   1358  CA  LEU A 180      98.595 145.833  97.237  1.00  0.00           C  
ATOM   1359  C   LEU A 180      97.391 146.680  97.571  1.00  0.00           C  
ATOM   1360  O   LEU A 180      96.965 146.680  98.716  1.00  0.00           O  
ATOM   1361  CB  LEU A 180      99.837 146.462  97.881  1.00  0.00           C  
ATOM   1362  CG  LEU A 180     101.120 145.624  97.810  1.00  0.00           C  
ATOM   1363  CD1 LEU A 180     102.276 146.414  98.409  1.00  0.00           C  
ATOM   1364  CD2 LEU A 180     100.911 144.312  98.551  1.00  0.00           C  
ATOM   1365  H   LEU A 180      99.368 146.343  95.329  1.00  0.00           H  
ATOM   1366  HA  LEU A 180      98.416 144.859  97.691  1.00  0.00           H  
ATOM   1367 1HB  LEU A 180     100.036 147.415  97.393  1.00  0.00           H  
ATOM   1368 2HB  LEU A 180      99.624 146.654  98.933  1.00  0.00           H  
ATOM   1369  HG  LEU A 180     101.362 145.418  96.767  1.00  0.00           H  
ATOM   1370 1HD1 LEU A 180     103.188 145.818  98.359  1.00  0.00           H  
ATOM   1371 2HD1 LEU A 180     102.415 147.338  97.848  1.00  0.00           H  
ATOM   1372 3HD1 LEU A 180     102.055 146.650  99.449  1.00  0.00           H  
ATOM   1373 1HD2 LEU A 180     101.823 143.716  98.500  1.00  0.00           H  
ATOM   1374 2HD2 LEU A 180     100.670 144.517  99.594  1.00  0.00           H  
ATOM   1375 3HD2 LEU A 180     100.091 143.761  98.091  1.00  0.00           H  
ATOM   1376  N   GLY A 181      96.819 147.489  96.671  1.00  0.00           N  
ATOM   1377  CA  GLY A 181      95.541 148.063  97.026  1.00  0.00           C  
ATOM   1378  C   GLY A 181      95.599 149.297  97.892  1.00  0.00           C  
ATOM   1379  O   GLY A 181      94.565 149.935  98.091  1.00  0.00           O  
ATOM   1380  H   GLY A 181      97.227 147.714  95.775  1.00  0.00           H  
ATOM   1381 1HA  GLY A 181      94.996 148.327  96.119  1.00  0.00           H  
ATOM   1382 2HA  GLY A 181      94.944 147.322  97.555  1.00  0.00           H  
ATOM   1383  N   HIS A 182      96.766 149.682  98.444  1.00  0.00           N  
ATOM   1384  CA  HIS A 182      96.798 150.885  99.241  1.00  0.00           C  
ATOM   1385  C   HIS A 182      97.482 151.894  98.380  1.00  0.00           C  
ATOM   1386  O   HIS A 182      98.580 151.658  97.882  1.00  0.00           O  
ATOM   1387  CB  HIS A 182      97.543 150.696 100.567  1.00  0.00           C  
ATOM   1388  CG  HIS A 182      96.890 149.713 101.488  1.00  0.00           C  
ATOM   1389  ND1 HIS A 182      95.745 150.007 102.199  1.00  0.00           N  
ATOM   1390  CD2 HIS A 182      97.221 148.442 101.816  1.00  0.00           C  
ATOM   1391  CE1 HIS A 182      95.400 148.957 102.924  1.00  0.00           C  
ATOM   1392  NE2 HIS A 182      96.279 147.995 102.710  1.00  0.00           N  
ATOM   1393  H   HIS A 182      97.617 149.154  98.316  1.00  0.00           H  
ATOM   1394  HA  HIS A 182      95.785 151.149  99.542  1.00  0.00           H  
ATOM   1395 1HB  HIS A 182      98.559 150.354 100.368  1.00  0.00           H  
ATOM   1396 2HB  HIS A 182      97.614 151.652 101.083  1.00  0.00           H  
ATOM   1397  HD2 HIS A 182      98.075 147.878 101.441  1.00  0.00           H  
ATOM   1398  HE1 HIS A 182      94.536 148.896 103.586  1.00  0.00           H  
ATOM   1399  HE2 HIS A 182      96.265 147.078 103.132  1.00  0.00           H  
ATOM   1400  N   GLY A 183      96.842 153.058  98.190  1.00  0.00           N  
ATOM   1401  CA  GLY A 183      97.316 154.010  97.228  1.00  0.00           C  
ATOM   1402  C   GLY A 183      98.622 154.670  97.560  1.00  0.00           C  
ATOM   1403  O   GLY A 183      98.728 155.468  98.490  1.00  0.00           O  
ATOM   1404  H   GLY A 183      96.015 153.273  98.728  1.00  0.00           H  
ATOM   1405 1HA  GLY A 183      97.434 153.522  96.260  1.00  0.00           H  
ATOM   1406 2HA  GLY A 183      96.575 154.799  97.101  1.00  0.00           H  
ATOM   1407  N   SER A 184      99.655 154.320  96.769  1.00  0.00           N  
ATOM   1408  CA  SER A 184     100.908 155.024  96.654  1.00  0.00           C  
ATOM   1409  C   SER A 184     101.705 155.067  97.918  1.00  0.00           C  
ATOM   1410  O   SER A 184     102.865 155.481  97.892  1.00  0.00           O  
ATOM   1411  CB  SER A 184     100.649 156.443  96.188  1.00  0.00           C  
ATOM   1412  OG  SER A 184     100.002 156.454  94.945  1.00  0.00           O  
ATOM   1413  H   SER A 184      99.508 153.485  96.220  1.00  0.00           H  
ATOM   1414  HA  SER A 184     101.523 154.516  95.910  1.00  0.00           H  
ATOM   1415 1HB  SER A 184     100.036 156.962  96.924  1.00  0.00           H  
ATOM   1416 2HB  SER A 184     101.594 156.980  96.113  1.00  0.00           H  
ATOM   1417  HG  SER A 184     100.155 157.326  94.574  1.00  0.00           H  
ATOM   1418  N   HIS A 185     101.143 154.626  99.054  1.00  0.00           N  
ATOM   1419  CA  HIS A 185     101.930 154.667 100.252  1.00  0.00           C  
ATOM   1420  C   HIS A 185     102.723 153.405 100.263  1.00  0.00           C  
ATOM   1421  O   HIS A 185     102.341 152.416  99.639  1.00  0.00           O  
ATOM   1422  CB  HIS A 185     101.065 154.781 101.511  1.00  0.00           C  
ATOM   1423  CG  HIS A 185     100.316 156.073 101.613  1.00  0.00           C  
ATOM   1424  ND1 HIS A 185     100.935 157.269 101.913  1.00  0.00           N  
ATOM   1425  CD2 HIS A 185      99.003 156.358 101.454  1.00  0.00           C  
ATOM   1426  CE1 HIS A 185     100.031 158.234 101.934  1.00  0.00           C  
ATOM   1427  NE2 HIS A 185      98.852 157.707 101.659  1.00  0.00           N  
ATOM   1428  H   HIS A 185     100.199 154.271  99.098  1.00  0.00           H  
ATOM   1429  HA  HIS A 185     102.549 155.564 100.250  1.00  0.00           H  
ATOM   1430 1HB  HIS A 185     100.342 153.965 101.531  1.00  0.00           H  
ATOM   1431 2HB  HIS A 185     101.694 154.681 102.395  1.00  0.00           H  
ATOM   1432  HD2 HIS A 185      98.211 155.648 101.210  1.00  0.00           H  
ATOM   1433  HE1 HIS A 185     100.227 159.286 102.143  1.00  0.00           H  
ATOM   1434  HE2 HIS A 185      97.978 158.210 101.607  1.00  0.00           H  
ATOM   1435  N   SER A 186     103.874 153.414 100.957  1.00  0.00           N  
ATOM   1436  CA  SER A 186     104.700 152.244 101.004  1.00  0.00           C  
ATOM   1437  C   SER A 186     104.557 151.634 102.362  1.00  0.00           C  
ATOM   1438  O   SER A 186     104.999 152.203 103.358  1.00  0.00           O  
ATOM   1439  CB  SER A 186     106.150 152.588 100.723  1.00  0.00           C  
ATOM   1440  OG  SER A 186     106.968 151.459 100.853  1.00  0.00           O  
ATOM   1441  H   SER A 186     104.168 154.244 101.452  1.00  0.00           H  
ATOM   1442  HA  SER A 186     104.389 151.568 100.206  1.00  0.00           H  
ATOM   1443 1HB  SER A 186     106.239 152.992  99.715  1.00  0.00           H  
ATOM   1444 2HB  SER A 186     106.480 153.362 101.415  1.00  0.00           H  
ATOM   1445  HG  SER A 186     107.602 151.669 101.543  1.00  0.00           H  
ATOM   1446  N   PHE A 187     103.947 150.436 102.428  1.00  0.00           N  
ATOM   1447  CA  PHE A 187     103.767 149.781 103.690  1.00  0.00           C  
ATOM   1448  C   PHE A 187     104.851 148.773 103.823  1.00  0.00           C  
ATOM   1449  O   PHE A 187     104.980 147.861 103.009  1.00  0.00           O  
ATOM   1450  CB  PHE A 187     102.396 149.109 103.788  1.00  0.00           C  
ATOM   1451  CG  PHE A 187     101.248 150.077 103.825  1.00  0.00           C  
ATOM   1452  CD1 PHE A 187     100.899 150.805 102.697  1.00  0.00           C  
ATOM   1453  CD2 PHE A 187     100.515 150.263 104.987  1.00  0.00           C  
ATOM   1454  CE1 PHE A 187      99.843 151.696 102.730  1.00  0.00           C  
ATOM   1455  CE2 PHE A 187      99.459 151.152 105.023  1.00  0.00           C  
ATOM   1456  CZ  PHE A 187      99.123 151.870 103.893  1.00  0.00           C  
ATOM   1457  H   PHE A 187     103.610 149.987 101.588  1.00  0.00           H  
ATOM   1458  HA  PHE A 187     103.770 150.537 104.476  1.00  0.00           H  
ATOM   1459 1HB  PHE A 187     102.254 148.446 102.935  1.00  0.00           H  
ATOM   1460 2HB  PHE A 187     102.354 148.498 104.688  1.00  0.00           H  
ATOM   1461  HD1 PHE A 187     101.468 150.667 101.777  1.00  0.00           H  
ATOM   1462  HD2 PHE A 187     100.781 149.697 105.881  1.00  0.00           H  
ATOM   1463  HE1 PHE A 187      99.580 152.261 101.836  1.00  0.00           H  
ATOM   1464  HE2 PHE A 187      98.891 151.289 105.943  1.00  0.00           H  
ATOM   1465  HZ  PHE A 187      98.291 152.572 103.920  1.00  0.00           H  
ATOM   1466  N   ILE A 188     105.663 148.916 104.881  1.00  0.00           N  
ATOM   1467  CA  ILE A 188     106.731 147.997 105.084  1.00  0.00           C  
ATOM   1468  C   ILE A 188     106.132 146.792 105.731  1.00  0.00           C  
ATOM   1469  O   ILE A 188     105.411 146.876 106.724  1.00  0.00           O  
ATOM   1470  CB  ILE A 188     107.849 148.590 105.961  1.00  0.00           C  
ATOM   1471  CG1 ILE A 188     108.478 149.805 105.275  1.00  0.00           C  
ATOM   1472  CG2 ILE A 188     108.905 147.537 106.260  1.00  0.00           C  
ATOM   1473  CD1 ILE A 188     109.411 150.594 106.166  1.00  0.00           C  
ATOM   1474  H   ILE A 188     105.530 149.669 105.541  1.00  0.00           H  
ATOM   1475  HA  ILE A 188     107.191 147.783 104.120  1.00  0.00           H  
ATOM   1476  HB  ILE A 188     107.425 148.943 106.901  1.00  0.00           H  
ATOM   1477 1HG1 ILE A 188     109.037 149.479 104.399  1.00  0.00           H  
ATOM   1478 2HG1 ILE A 188     107.691 150.476 104.929  1.00  0.00           H  
ATOM   1479 1HG2 ILE A 188     109.688 147.973 106.880  1.00  0.00           H  
ATOM   1480 2HG2 ILE A 188     108.447 146.702 106.788  1.00  0.00           H  
ATOM   1481 3HG2 ILE A 188     109.339 147.181 105.325  1.00  0.00           H  
ATOM   1482 1HD1 ILE A 188     109.817 151.439 105.610  1.00  0.00           H  
ATOM   1483 2HD1 ILE A 188     108.862 150.961 107.034  1.00  0.00           H  
ATOM   1484 3HD1 ILE A 188     110.227 149.953 106.496  1.00  0.00           H  
ATOM   1485  N   TYR A 189     106.409 145.630 105.126  1.00  0.00           N  
ATOM   1486  CA  TYR A 189     105.952 144.350 105.561  1.00  0.00           C  
ATOM   1487  C   TYR A 189     104.450 144.346 105.454  1.00  0.00           C  
ATOM   1488  O   TYR A 189     103.776 143.435 105.925  1.00  0.00           O  
ATOM   1489  CB  TYR A 189     106.412 144.051 106.990  1.00  0.00           C  
ATOM   1490  CG  TYR A 189     107.913 144.093 107.170  1.00  0.00           C  
ATOM   1491  CD1 TYR A 189     108.477 144.969 108.086  1.00  0.00           C  
ATOM   1492  CD2 TYR A 189     108.725 143.258 106.418  1.00  0.00           C  
ATOM   1493  CE1 TYR A 189     109.848 145.008 108.250  1.00  0.00           C  
ATOM   1494  CE2 TYR A 189     110.096 143.297 106.582  1.00  0.00           C  
ATOM   1495  CZ  TYR A 189     110.658 144.167 107.494  1.00  0.00           C  
ATOM   1496  OH  TYR A 189     112.023 144.206 107.658  1.00  0.00           O  
ATOM   1497  H   TYR A 189     106.988 145.691 104.300  1.00  0.00           H  
ATOM   1498  HA  TYR A 189     106.389 143.589 104.915  1.00  0.00           H  
ATOM   1499 1HB  TYR A 189     105.966 144.774 107.675  1.00  0.00           H  
ATOM   1500 2HB  TYR A 189     106.062 143.062 107.285  1.00  0.00           H  
ATOM   1501  HD1 TYR A 189     107.838 145.626 108.677  1.00  0.00           H  
ATOM   1502  HD2 TYR A 189     108.282 142.571 105.697  1.00  0.00           H  
ATOM   1503  HE1 TYR A 189     110.291 145.695 108.970  1.00  0.00           H  
ATOM   1504  HE2 TYR A 189     110.735 142.640 105.991  1.00  0.00           H  
ATOM   1505  HH  TYR A 189     112.433 143.570 107.067  1.00  0.00           H  
ATOM   1506  N   TYR A 190     103.899 145.356 104.759  1.00  0.00           N  
ATOM   1507  CA  TYR A 190     102.496 145.561 104.496  1.00  0.00           C  
ATOM   1508  C   TYR A 190     101.798 146.051 105.731  1.00  0.00           C  
ATOM   1509  O   TYR A 190     100.681 146.558 105.654  1.00  0.00           O  
ATOM   1510  CB  TYR A 190     101.844 144.272 103.991  1.00  0.00           C  
ATOM   1511  CG  TYR A 190     102.479 143.718 102.735  1.00  0.00           C  
ATOM   1512  CD1 TYR A 190     103.083 144.576 101.827  1.00  0.00           C  
ATOM   1513  CD2 TYR A 190     102.458 142.353 102.490  1.00  0.00           C  
ATOM   1514  CE1 TYR A 190     103.663 144.070 100.679  1.00  0.00           C  
ATOM   1515  CE2 TYR A 190     103.038 141.848 101.343  1.00  0.00           C  
ATOM   1516  CZ  TYR A 190     103.639 142.701 100.440  1.00  0.00           C  
ATOM   1517  OH  TYR A 190     104.216 142.197  99.297  1.00  0.00           O  
ATOM   1518  H   TYR A 190     104.569 146.020 104.399  1.00  0.00           H  
ATOM   1519  HA  TYR A 190     102.398 146.257 103.663  1.00  0.00           H  
ATOM   1520 1HB  TYR A 190     101.901 143.507 104.767  1.00  0.00           H  
ATOM   1521 2HB  TYR A 190     100.789 144.453 103.787  1.00  0.00           H  
ATOM   1522  HD1 TYR A 190     103.099 145.649 102.019  1.00  0.00           H  
ATOM   1523  HD2 TYR A 190     101.983 141.679 103.203  1.00  0.00           H  
ATOM   1524  HE1 TYR A 190     104.137 144.744  99.966  1.00  0.00           H  
ATOM   1525  HE2 TYR A 190     103.021 140.775 101.151  1.00  0.00           H  
ATOM   1526  HH  TYR A 190     104.586 142.919  98.782  1.00  0.00           H  
ATOM   1527  N   GLU A 191     102.427 145.869 106.903  1.00  0.00           N  
ATOM   1528  CA  GLU A 191     101.916 146.265 108.186  1.00  0.00           C  
ATOM   1529  C   GLU A 191     102.275 147.661 108.607  1.00  0.00           C  
ATOM   1530  O   GLU A 191     101.659 148.196 109.529  1.00  0.00           O  
ATOM   1531  CB  GLU A 191     102.408 145.283 109.252  1.00  0.00           C  
ATOM   1532  CG  GLU A 191     101.904 143.858 109.074  1.00  0.00           C  
ATOM   1533  CD  GLU A 191     100.414 143.740 109.233  1.00  0.00           C  
ATOM   1534  OE1 GLU A 191      99.742 144.735 109.112  1.00  0.00           O  
ATOM   1535  OE2 GLU A 191      99.947 142.652 109.477  1.00  0.00           O  
ATOM   1536  H   GLU A 191     103.328 145.416 106.851  1.00  0.00           H  
ATOM   1537  HA  GLU A 191     100.826 146.264 108.140  1.00  0.00           H  
ATOM   1538 1HB  GLU A 191     103.498 145.256 109.246  1.00  0.00           H  
ATOM   1539 2HB  GLU A 191     102.094 145.628 110.237  1.00  0.00           H  
ATOM   1540 1HG  GLU A 191     102.181 143.507 108.080  1.00  0.00           H  
ATOM   1541 2HG  GLU A 191     102.395 143.216 109.805  1.00  0.00           H  
ATOM   1542  N   ASN A 192     103.332 148.266 108.027  1.00  0.00           N  
ATOM   1543  CA  ASN A 192     103.796 149.495 108.612  1.00  0.00           C  
ATOM   1544  C   ASN A 192     103.814 150.611 107.617  1.00  0.00           C  
ATOM   1545  O   ASN A 192     104.317 150.464 106.507  1.00  0.00           O  
ATOM   1546  CB  ASN A 192     105.174 149.308 109.220  1.00  0.00           C  
ATOM   1547  CG  ASN A 192     105.166 148.363 110.390  1.00  0.00           C  
ATOM   1548  OD1 ASN A 192     104.906 148.768 111.529  1.00  0.00           O  
ATOM   1549  ND2 ASN A 192     105.445 147.111 110.131  1.00  0.00           N  
ATOM   1550  H   ASN A 192     103.804 147.900 107.213  1.00  0.00           H  
ATOM   1551  HA  ASN A 192     103.152 149.740 109.458  1.00  0.00           H  
ATOM   1552 1HB  ASN A 192     105.858 148.924 108.462  1.00  0.00           H  
ATOM   1553 2HB  ASN A 192     105.560 150.273 109.551  1.00  0.00           H  
ATOM   1554 1HD2 ASN A 192     105.454 146.438 110.870  1.00  0.00           H  
ATOM   1555 2HD2 ASN A 192     105.649 146.828 109.194  1.00  0.00           H  
ATOM   1556  N   MET A 193     103.286 151.785 108.021  1.00  0.00           N  
ATOM   1557  CA  MET A 193     103.285 152.939 107.168  1.00  0.00           C  
ATOM   1558  C   MET A 193     104.620 153.597 107.238  1.00  0.00           C  
ATOM   1559  O   MET A 193     105.284 153.606 108.273  1.00  0.00           O  
ATOM   1560  CB  MET A 193     102.178 153.913 107.567  1.00  0.00           C  
ATOM   1561  CG  MET A 193     102.050 155.128 106.660  1.00  0.00           C  
ATOM   1562  SD  MET A 193     100.651 156.179 107.097  1.00  0.00           S  
ATOM   1563  CE  MET A 193     100.833 157.499 105.902  1.00  0.00           C  
ATOM   1564  H   MET A 193     102.882 151.855 108.944  1.00  0.00           H  
ATOM   1565  HA  MET A 193     102.981 152.630 106.168  1.00  0.00           H  
ATOM   1566 1HB  MET A 193     101.220 153.394 107.567  1.00  0.00           H  
ATOM   1567 2HB  MET A 193     102.356 154.271 108.582  1.00  0.00           H  
ATOM   1568 1HG  MET A 193     102.961 155.723 106.719  1.00  0.00           H  
ATOM   1569 2HG  MET A 193     101.925 154.800 105.628  1.00  0.00           H  
ATOM   1570 1HE  MET A 193     100.038 158.231 106.045  1.00  0.00           H  
ATOM   1571 2HE  MET A 193     101.801 157.983 106.037  1.00  0.00           H  
ATOM   1572 3HE  MET A 193     100.771 157.088 104.893  1.00  0.00           H  
ATOM   1573  N   LEU A 194     105.034 154.195 106.110  1.00  0.00           N  
ATOM   1574  CA  LEU A 194     106.265 154.927 106.078  1.00  0.00           C  
ATOM   1575  C   LEU A 194     105.845 156.360 106.147  1.00  0.00           C  
ATOM   1576  O   LEU A 194     105.162 156.847 105.249  1.00  0.00           O  
ATOM   1577  CB  LEU A 194     107.074 154.642 104.806  1.00  0.00           C  
ATOM   1578  CG  LEU A 194     108.383 155.428 104.661  1.00  0.00           C  
ATOM   1579  CD1 LEU A 194     109.337 155.039 105.782  1.00  0.00           C  
ATOM   1580  CD2 LEU A 194     108.996 155.145 103.297  1.00  0.00           C  
ATOM   1581  H   LEU A 194     104.477 154.133 105.270  1.00  0.00           H  
ATOM   1582  HA  LEU A 194     106.897 154.576 106.893  1.00  0.00           H  
ATOM   1583 1HB  LEU A 194     107.320 153.582 104.782  1.00  0.00           H  
ATOM   1584 2HB  LEU A 194     106.453 154.869 103.941  1.00  0.00           H  
ATOM   1585  HG  LEU A 194     108.179 156.495 104.752  1.00  0.00           H  
ATOM   1586 1HD1 LEU A 194     110.268 155.598 105.678  1.00  0.00           H  
ATOM   1587 2HD1 LEU A 194     108.881 155.271 106.744  1.00  0.00           H  
ATOM   1588 3HD1 LEU A 194     109.548 153.972 105.726  1.00  0.00           H  
ATOM   1589 1HD2 LEU A 194     109.927 155.705 103.193  1.00  0.00           H  
ATOM   1590 2HD2 LEU A 194     109.203 154.079 103.205  1.00  0.00           H  
ATOM   1591 3HD2 LEU A 194     108.301 155.449 102.515  1.00  0.00           H  
ATOM   1592  N   LEU A 195     106.243 157.082 107.214  1.00  0.00           N  
ATOM   1593  CA  LEU A 195     105.776 158.434 107.356  1.00  0.00           C  
ATOM   1594  C   LEU A 195     106.757 159.376 106.743  1.00  0.00           C  
ATOM   1595  O   LEU A 195     107.937 159.392 107.092  1.00  0.00           O  
ATOM   1596  CB  LEU A 195     105.569 158.785 108.835  1.00  0.00           C  
ATOM   1597  CG  LEU A 195     104.539 157.929 109.584  1.00  0.00           C  
ATOM   1598  CD1 LEU A 195     104.510 158.337 111.050  1.00  0.00           C  
ATOM   1599  CD2 LEU A 195     103.171 158.103 108.940  1.00  0.00           C  
ATOM   1600  H   LEU A 195     106.860 156.698 107.916  1.00  0.00           H  
ATOM   1601  HA  LEU A 195     104.799 158.514 106.881  1.00  0.00           H  
ATOM   1602 1HB  LEU A 195     106.522 158.684 109.352  1.00  0.00           H  
ATOM   1603 2HB  LEU A 195     105.250 159.824 108.904  1.00  0.00           H  
ATOM   1604  HG  LEU A 195     104.832 156.880 109.535  1.00  0.00           H  
ATOM   1605 1HD1 LEU A 195     103.778 157.729 111.582  1.00  0.00           H  
ATOM   1606 2HD1 LEU A 195     105.495 158.184 111.490  1.00  0.00           H  
ATOM   1607 3HD1 LEU A 195     104.235 159.388 111.130  1.00  0.00           H  
ATOM   1608 1HD2 LEU A 195     102.439 157.495 109.472  1.00  0.00           H  
ATOM   1609 2HD2 LEU A 195     102.876 159.151 108.990  1.00  0.00           H  
ATOM   1610 3HD2 LEU A 195     103.217 157.788 107.898  1.00  0.00           H  
ATOM   1611  N   GLY A 196     106.267 160.213 105.808  1.00  0.00           N  
ATOM   1612  CA  GLY A 196     107.100 161.209 105.201  1.00  0.00           C  
ATOM   1613  C   GLY A 196     108.053 160.552 104.260  1.00  0.00           C  
ATOM   1614  O   GLY A 196     107.727 159.553 103.619  1.00  0.00           O  
ATOM   1615  H   GLY A 196     105.300 160.143 105.527  1.00  0.00           H  
ATOM   1616 1HA  GLY A 196     106.477 161.932 104.674  1.00  0.00           H  
ATOM   1617 2HA  GLY A 196     107.639 161.753 105.975  1.00  0.00           H  
ATOM   1618  N   VAL A 197     109.267 161.132 104.135  1.00  0.00           N  
ATOM   1619  CA  VAL A 197     110.249 160.573 103.250  1.00  0.00           C  
ATOM   1620  C   VAL A 197     111.568 160.534 103.980  1.00  0.00           C  
ATOM   1621  O   VAL A 197     111.786 161.278 104.937  1.00  0.00           O  
ATOM   1622  CB  VAL A 197     110.376 161.411 101.964  1.00  0.00           C  
ATOM   1623  CG1 VAL A 197     109.058 161.424 101.204  1.00  0.00           C  
ATOM   1624  CG2 VAL A 197     110.812 162.827 102.310  1.00  0.00           C  
ATOM   1625  H   VAL A 197     109.496 161.963 104.662  1.00  0.00           H  
ATOM   1626  HA  VAL A 197     109.916 159.579 102.947  1.00  0.00           H  
ATOM   1627  HB  VAL A 197     111.119 160.950 101.313  1.00  0.00           H  
ATOM   1628 1HG1 VAL A 197     109.166 162.020 100.298  1.00  0.00           H  
ATOM   1629 2HG1 VAL A 197     108.784 160.404 100.935  1.00  0.00           H  
ATOM   1630 3HG1 VAL A 197     108.280 161.857 101.832  1.00  0.00           H  
ATOM   1631 1HG2 VAL A 197     110.901 163.414 101.396  1.00  0.00           H  
ATOM   1632 2HG2 VAL A 197     110.073 163.286 102.966  1.00  0.00           H  
ATOM   1633 3HG2 VAL A 197     111.777 162.797 102.816  1.00  0.00           H  
ATOM   1634  N   PRO A 198     112.438 159.650 103.562  1.00  0.00           N  
ATOM   1635  CA  PRO A 198     113.736 159.528 104.184  1.00  0.00           C  
ATOM   1636  C   PRO A 198     114.655 160.649 103.804  1.00  0.00           C  
ATOM   1637  O   PRO A 198     114.434 161.285 102.773  1.00  0.00           O  
ATOM   1638  CB  PRO A 198     114.245 158.185 103.650  1.00  0.00           C  
ATOM   1639  CG  PRO A 198     113.019 157.502 103.150  1.00  0.00           C  
ATOM   1640  CD  PRO A 198     112.136 158.622 102.669  1.00  0.00           C  
ATOM   1641  HA  PRO A 198     113.618 159.563 105.277  1.00  0.00           H  
ATOM   1642 1HB  PRO A 198     114.993 158.353 102.861  1.00  0.00           H  
ATOM   1643 2HB  PRO A 198     114.747 157.627 104.454  1.00  0.00           H  
ATOM   1644 1HG  PRO A 198     113.279 156.794 102.349  1.00  0.00           H  
ATOM   1645 2HG  PRO A 198     112.556 156.914 103.956  1.00  0.00           H  
ATOM   1646 1HD  PRO A 198     112.391 158.871 101.629  1.00  0.00           H  
ATOM   1647 2HD  PRO A 198     111.081 158.319 102.749  1.00  0.00           H  
ATOM   1648  N   ARG A 199     115.691 160.909 104.627  1.00  0.00           N  
ATOM   1649  CA  ARG A 199     116.595 161.993 104.360  1.00  0.00           C  
ATOM   1650  C   ARG A 199     118.006 161.544 104.604  1.00  0.00           C  
ATOM   1651  O   ARG A 199     118.285 160.818 105.558  1.00  0.00           O  
ATOM   1652  CB  ARG A 199     116.280 163.196 105.237  1.00  0.00           C  
ATOM   1653  CG  ARG A 199     117.118 164.432 104.952  1.00  0.00           C  
ATOM   1654  CD  ARG A 199     116.668 165.598 105.755  1.00  0.00           C  
ATOM   1655  NE  ARG A 199     116.916 165.408 107.175  1.00  0.00           N  
ATOM   1656  CZ  ARG A 199     116.495 166.244 108.144  1.00  0.00           C  
ATOM   1657  NH1 ARG A 199     115.807 167.320 107.831  1.00  0.00           N  
ATOM   1658  NH2 ARG A 199     116.773 165.982 109.409  1.00  0.00           N  
ATOM   1659  H   ARG A 199     115.838 160.336 105.445  1.00  0.00           H  
ATOM   1660  HA  ARG A 199     116.445 162.323 103.332  1.00  0.00           H  
ATOM   1661 1HB  ARG A 199     115.233 163.472 105.112  1.00  0.00           H  
ATOM   1662 2HB  ARG A 199     116.426 162.932 106.284  1.00  0.00           H  
ATOM   1663 1HG  ARG A 199     118.161 164.229 105.198  1.00  0.00           H  
ATOM   1664 2HG  ARG A 199     117.038 164.691 103.896  1.00  0.00           H  
ATOM   1665 1HD  ARG A 199     117.203 166.490 105.432  1.00  0.00           H  
ATOM   1666 2HD  ARG A 199     115.598 165.745 105.613  1.00  0.00           H  
ATOM   1667  HE  ARG A 199     117.442 164.591 107.454  1.00  0.00           H  
ATOM   1668 1HH1 ARG A 199     115.595 167.520 106.863  1.00  0.00           H  
ATOM   1669 2HH1 ARG A 199     115.492 167.946 108.557  1.00  0.00           H  
ATOM   1670 1HH2 ARG A 199     117.301 165.154 109.650  1.00  0.00           H  
ATOM   1671 2HH2 ARG A 199     116.457 166.608 110.135  1.00  0.00           H  
ATOM   1672  N   LEU A 200     118.932 161.979 103.723  1.00  0.00           N  
ATOM   1673  CA  LEU A 200     120.341 161.702 103.835  1.00  0.00           C  
ATOM   1674  C   LEU A 200     120.998 163.016 104.118  1.00  0.00           C  
ATOM   1675  O   LEU A 200     120.692 164.010 103.462  1.00  0.00           O  
ATOM   1676  CB  LEU A 200     120.901 161.075 102.552  1.00  0.00           C  
ATOM   1677  CG  LEU A 200     120.546 159.601 102.322  1.00  0.00           C  
ATOM   1678  CD1 LEU A 200     119.066 159.481 101.987  1.00  0.00           C  
ATOM   1679  CD2 LEU A 200     121.407 159.040 101.200  1.00  0.00           C  
ATOM   1680  H   LEU A 200     118.599 162.530 102.945  1.00  0.00           H  
ATOM   1681  HA  LEU A 200     120.480 160.910 104.570  1.00  0.00           H  
ATOM   1682 1HB  LEU A 200     120.532 161.642 101.699  1.00  0.00           H  
ATOM   1683 2HB  LEU A 200     121.988 161.155 102.572  1.00  0.00           H  
ATOM   1684  HG  LEU A 200     120.728 159.036 103.236  1.00  0.00           H  
ATOM   1685 1HD1 LEU A 200     118.813 158.433 101.824  1.00  0.00           H  
ATOM   1686 2HD1 LEU A 200     118.473 159.871 102.815  1.00  0.00           H  
ATOM   1687 3HD1 LEU A 200     118.849 160.051 101.085  1.00  0.00           H  
ATOM   1688 1HD2 LEU A 200     121.155 157.992 101.036  1.00  0.00           H  
ATOM   1689 2HD2 LEU A 200     121.225 159.604 100.285  1.00  0.00           H  
ATOM   1690 3HD2 LEU A 200     122.460 159.122 101.473  1.00  0.00           H  
ATOM   1691  N   ARG A 201     121.896 163.071 105.124  1.00  0.00           N  
ATOM   1692  CA  ARG A 201     122.624 164.288 105.349  1.00  0.00           C  
ATOM   1693  C   ARG A 201     124.048 163.904 105.599  1.00  0.00           C  
ATOM   1694  O   ARG A 201     124.330 162.838 106.143  1.00  0.00           O  
ATOM   1695  CB  ARG A 201     122.071 165.068 106.532  1.00  0.00           C  
ATOM   1696  CG  ARG A 201     122.212 164.374 107.878  1.00  0.00           C  
ATOM   1697  CD  ARG A 201     121.603 165.172 108.974  1.00  0.00           C  
ATOM   1698  NE  ARG A 201     121.761 164.525 110.267  1.00  0.00           N  
ATOM   1699  CZ  ARG A 201     121.239 164.986 111.420  1.00  0.00           C  
ATOM   1700  NH1 ARG A 201     120.530 166.093 111.426  1.00  0.00           N  
ATOM   1701  NH2 ARG A 201     121.439 164.324 112.547  1.00  0.00           N  
ATOM   1702  H   ARG A 201     122.069 162.276 105.723  1.00  0.00           H  
ATOM   1703  HA  ARG A 201     122.526 164.919 104.465  1.00  0.00           H  
ATOM   1704 1HB  ARG A 201     122.577 166.030 106.603  1.00  0.00           H  
ATOM   1705 2HB  ARG A 201     121.011 165.267 106.373  1.00  0.00           H  
ATOM   1706 1HG  ARG A 201     121.713 163.405 107.842  1.00  0.00           H  
ATOM   1707 2HG  ARG A 201     123.269 164.231 108.105  1.00  0.00           H  
ATOM   1708 1HD  ARG A 201     122.082 166.149 109.021  1.00  0.00           H  
ATOM   1709 2HD  ARG A 201     120.538 165.298 108.783  1.00  0.00           H  
ATOM   1710  HE  ARG A 201     122.300 163.670 110.302  1.00  0.00           H  
ATOM   1711 1HH1 ARG A 201     120.377 166.599 110.565  1.00  0.00           H  
ATOM   1712 2HH1 ARG A 201     120.139 166.438 112.291  1.00  0.00           H  
ATOM   1713 1HH2 ARG A 201     121.984 163.472 112.542  1.00  0.00           H  
ATOM   1714 2HH2 ARG A 201     121.048 164.668 113.411  1.00  0.00           H  
ATOM   1715  N   GLN A 202     124.987 164.783 105.203  1.00  0.00           N  
ATOM   1716  CA  GLN A 202     126.393 164.491 105.259  1.00  0.00           C  
ATOM   1717  C   GLN A 202     127.105 165.626 105.932  1.00  0.00           C  
ATOM   1718  O   GLN A 202     126.611 166.751 105.966  1.00  0.00           O  
ATOM   1719  CB  GLN A 202     126.964 164.258 103.858  1.00  0.00           C  
ATOM   1720  CG  GLN A 202     126.889 165.470 102.945  1.00  0.00           C  
ATOM   1721  CD  GLN A 202     127.426 165.183 101.556  1.00  0.00           C  
ATOM   1722  OE1 GLN A 202     127.309 166.009 100.647  1.00  0.00           O  
ATOM   1723  NE2 GLN A 202     128.020 164.007 101.384  1.00  0.00           N  
ATOM   1724  H   GLN A 202     124.685 165.681 104.854  1.00  0.00           H  
ATOM   1725  HA  GLN A 202     126.528 163.538 105.770  1.00  0.00           H  
ATOM   1726 1HB  GLN A 202     128.009 163.959 103.936  1.00  0.00           H  
ATOM   1727 2HB  GLN A 202     126.425 163.441 103.377  1.00  0.00           H  
ATOM   1728 1HG  GLN A 202     125.848 165.778 102.852  1.00  0.00           H  
ATOM   1729 2HG  GLN A 202     127.479 166.276 103.380  1.00  0.00           H  
ATOM   1730 1HE2 GLN A 202     128.395 163.762 100.488  1.00  0.00           H  
ATOM   1731 2HE2 GLN A 202     128.094 163.367 102.148  1.00  0.00           H  
ATOM   1732  N   LEU A 203     128.288 165.346 106.519  1.00  0.00           N  
ATOM   1733  CA  LEU A 203     129.087 166.384 107.113  1.00  0.00           C  
ATOM   1734  C   LEU A 203     130.413 166.391 106.409  1.00  0.00           C  
ATOM   1735  O   LEU A 203     130.884 165.355 105.942  1.00  0.00           O  
ATOM   1736  CB  LEU A 203     129.275 166.149 108.617  1.00  0.00           C  
ATOM   1737  CG  LEU A 203     127.987 166.087 109.447  1.00  0.00           C  
ATOM   1738  CD1 LEU A 203     128.325 165.714 110.884  1.00  0.00           C  
ATOM   1739  CD2 LEU A 203     127.276 167.431 109.384  1.00  0.00           C  
ATOM   1740  H   LEU A 203     128.622 164.393 106.544  1.00  0.00           H  
ATOM   1741  HA  LEU A 203     128.566 167.333 106.992  1.00  0.00           H  
ATOM   1742 1HB  LEU A 203     129.806 165.209 108.758  1.00  0.00           H  
ATOM   1743 2HB  LEU A 203     129.890 166.954 109.020  1.00  0.00           H  
ATOM   1744  HG  LEU A 203     127.333 165.312 109.047  1.00  0.00           H  
ATOM   1745 1HD1 LEU A 203     127.409 165.669 111.474  1.00  0.00           H  
ATOM   1746 2HD1 LEU A 203     128.815 164.740 110.902  1.00  0.00           H  
ATOM   1747 3HD1 LEU A 203     128.992 166.464 111.307  1.00  0.00           H  
ATOM   1748 1HD2 LEU A 203     126.360 167.386 109.973  1.00  0.00           H  
ATOM   1749 2HD2 LEU A 203     127.928 168.207 109.785  1.00  0.00           H  
ATOM   1750 3HD2 LEU A 203     127.030 167.664 108.348  1.00  0.00           H  
ATOM   1751  N   LYS A 204     131.039 167.581 106.298  1.00  0.00           N  
ATOM   1752  CA  LYS A 204     132.286 167.747 105.596  1.00  0.00           C  
ATOM   1753  C   LYS A 204     133.238 168.520 106.461  1.00  0.00           C  
ATOM   1754  O   LYS A 204     132.824 169.248 107.362  1.00  0.00           O  
ATOM   1755  CB  LYS A 204     132.076 168.459 104.259  1.00  0.00           C  
ATOM   1756  CG  LYS A 204     133.335 168.589 103.411  1.00  0.00           C  
ATOM   1757  CD  LYS A 204     133.019 169.161 102.037  1.00  0.00           C  
ATOM   1758  CE  LYS A 204     134.286 169.381 101.224  1.00  0.00           C  
ATOM   1759  NZ  LYS A 204     134.975 168.100 100.911  1.00  0.00           N  
ATOM   1760  H   LYS A 204     130.606 168.385 106.729  1.00  0.00           H  
ATOM   1761  HA  LYS A 204     132.643 166.764 105.287  1.00  0.00           H  
ATOM   1762 1HB  LYS A 204     131.332 167.919 103.672  1.00  0.00           H  
ATOM   1763 2HB  LYS A 204     131.688 169.462 104.437  1.00  0.00           H  
ATOM   1764 1HG  LYS A 204     134.046 169.245 103.914  1.00  0.00           H  
ATOM   1765 2HG  LYS A 204     133.795 167.609 103.290  1.00  0.00           H  
ATOM   1766 1HD  LYS A 204     132.365 168.474 101.498  1.00  0.00           H  
ATOM   1767 2HD  LYS A 204     132.502 170.114 102.150  1.00  0.00           H  
ATOM   1768 1HE  LYS A 204     134.036 169.882 100.290  1.00  0.00           H  
ATOM   1769 2HE  LYS A 204     134.970 170.020 101.781  1.00  0.00           H  
ATOM   1770 1HZ  LYS A 204     135.809 168.288 100.372  1.00  0.00           H  
ATOM   1771 2HZ  LYS A 204     135.229 167.634 101.771  1.00  0.00           H  
ATOM   1772 3HZ  LYS A 204     134.357 167.506 100.377  1.00  0.00           H  
ATOM   1773  N   VAL A 205     134.555 168.369 106.191  1.00  0.00           N  
ATOM   1774  CA  VAL A 205     135.579 169.103 106.888  1.00  0.00           C  
ATOM   1775  C   VAL A 205     136.400 169.851 105.882  1.00  0.00           C  
ATOM   1776  O   VAL A 205     136.548 169.426 104.737  1.00  0.00           O  
ATOM   1777  CB  VAL A 205     136.481 168.158 107.703  1.00  0.00           C  
ATOM   1778  CG1 VAL A 205     137.596 168.939 108.382  1.00  0.00           C  
ATOM   1779  CG2 VAL A 205     135.649 167.404 108.729  1.00  0.00           C  
ATOM   1780  H   VAL A 205     134.823 167.714 105.471  1.00  0.00           H  
ATOM   1781  HA  VAL A 205     135.098 169.806 107.569  1.00  0.00           H  
ATOM   1782  HB  VAL A 205     136.954 167.447 107.025  1.00  0.00           H  
ATOM   1783 1HG1 VAL A 205     138.225 168.255 108.953  1.00  0.00           H  
ATOM   1784 2HG1 VAL A 205     138.201 169.441 107.627  1.00  0.00           H  
ATOM   1785 3HG1 VAL A 205     137.164 169.680 109.054  1.00  0.00           H  
ATOM   1786 1HG2 VAL A 205     136.293 166.737 109.301  1.00  0.00           H  
ATOM   1787 2HG2 VAL A 205     135.172 168.115 109.404  1.00  0.00           H  
ATOM   1788 3HG2 VAL A 205     134.884 166.819 108.218  1.00  0.00           H  
ATOM   1789  N   ARG A 206     136.968 170.995 106.321  1.00  0.00           N  
ATOM   1790  CA  ARG A 206     137.663 171.941 105.487  1.00  0.00           C  
ATOM   1791  C   ARG A 206     138.942 171.370 104.948  1.00  0.00           C  
ATOM   1792  O   ARG A 206     139.540 170.462 105.523  1.00  0.00           O  
ATOM   1793  CB  ARG A 206     137.972 173.212 106.265  1.00  0.00           C  
ATOM   1794  CG  ARG A 206     136.754 174.032 106.659  1.00  0.00           C  
ATOM   1795  CD  ARG A 206     137.135 175.256 107.410  1.00  0.00           C  
ATOM   1796  NE  ARG A 206     135.972 176.035 107.803  1.00  0.00           N  
ATOM   1797  CZ  ARG A 206     136.021 177.168 108.530  1.00  0.00           C  
ATOM   1798  NH1 ARG A 206     137.180 177.640 108.935  1.00  0.00           N  
ATOM   1799  NH2 ARG A 206     134.905 177.806 108.837  1.00  0.00           N  
ATOM   1800  H   ARG A 206     136.886 171.179 107.311  1.00  0.00           H  
ATOM   1801  HA  ARG A 206     137.022 172.194 104.642  1.00  0.00           H  
ATOM   1802 1HB  ARG A 206     138.508 172.958 107.178  1.00  0.00           H  
ATOM   1803 2HB  ARG A 206     138.623 173.853 105.671  1.00  0.00           H  
ATOM   1804 1HG  ARG A 206     136.213 174.335 105.762  1.00  0.00           H  
ATOM   1805 2HG  ARG A 206     136.099 173.431 107.292  1.00  0.00           H  
ATOM   1806 1HD  ARG A 206     137.678 174.975 108.312  1.00  0.00           H  
ATOM   1807 2HD  ARG A 206     137.770 175.883 106.785  1.00  0.00           H  
ATOM   1808  HE  ARG A 206     135.063 175.704 107.510  1.00  0.00           H  
ATOM   1809 1HH1 ARG A 206     138.033 177.153 108.700  1.00  0.00           H  
ATOM   1810 2HH1 ARG A 206     137.216 178.490 109.480  1.00  0.00           H  
ATOM   1811 1HH2 ARG A 206     134.014 177.443 108.526  1.00  0.00           H  
ATOM   1812 2HH2 ARG A 206     134.941 178.654 109.381  1.00  0.00           H  
ATOM   1813  N   ASN A 207     139.380 171.907 103.788  1.00  0.00           N  
ATOM   1814  CA  ASN A 207     140.543 171.417 103.099  1.00  0.00           C  
ATOM   1815  C   ASN A 207     141.787 171.558 103.926  1.00  0.00           C  
ATOM   1816  O   ASN A 207     142.467 170.564 104.171  1.00  0.00           O  
ATOM   1817  CB  ASN A 207     140.709 172.129 101.769  1.00  0.00           C  
ATOM   1818  CG  ASN A 207     139.698 171.688 100.747  1.00  0.00           C  
ATOM   1819  OD1 ASN A 207     139.188 170.564 100.806  1.00  0.00           O  
ATOM   1820  ND2 ASN A 207     139.399 172.552  99.811  1.00  0.00           N  
ATOM   1821  H   ASN A 207     138.866 172.682 103.395  1.00  0.00           H  
ATOM   1822  HA  ASN A 207     140.382 170.366 102.852  1.00  0.00           H  
ATOM   1823 1HB  ASN A 207     140.612 173.205 101.918  1.00  0.00           H  
ATOM   1824 2HB  ASN A 207     141.709 171.941 101.378  1.00  0.00           H  
ATOM   1825 1HD2 ASN A 207     138.733 172.313  99.104  1.00  0.00           H  
ATOM   1826 2HD2 ASN A 207     139.837 173.451  99.802  1.00  0.00           H  
ATOM   1827  N   ASP A 208     142.112 172.781 104.401  1.00  0.00           N  
ATOM   1828  CA  ASP A 208     143.337 172.955 105.135  1.00  0.00           C  
ATOM   1829  C   ASP A 208     143.021 173.027 106.595  1.00  0.00           C  
ATOM   1830  O   ASP A 208     143.126 174.072 107.236  1.00  0.00           O  
ATOM   1831  CB  ASP A 208     144.075 174.220 104.692  1.00  0.00           C  
ATOM   1832  CG  ASP A 208     145.454 174.355 105.324  1.00  0.00           C  
ATOM   1833  OD1 ASP A 208     145.787 173.541 106.153  1.00  0.00           O  
ATOM   1834  OD2 ASP A 208     146.160 175.269 104.972  1.00  0.00           O  
ATOM   1835  H   ASP A 208     141.511 173.579 104.251  1.00  0.00           H  
ATOM   1836  HA  ASP A 208     143.977 172.092 104.950  1.00  0.00           H  
ATOM   1837 1HB  ASP A 208     144.188 174.215 103.607  1.00  0.00           H  
ATOM   1838 2HB  ASP A 208     143.484 175.098 104.955  1.00  0.00           H  
ATOM   1839  N   SER A 209     142.603 171.881 107.157  1.00  0.00           N  
ATOM   1840  CA  SER A 209     142.233 171.796 108.541  1.00  0.00           C  
ATOM   1841  C   SER A 209     143.421 171.756 109.454  1.00  0.00           C  
ATOM   1842  O   SER A 209     143.357 172.264 110.573  1.00  0.00           O  
ATOM   1843  CB  SER A 209     141.379 170.564 108.768  1.00  0.00           C  
ATOM   1844  OG  SER A 209     140.154 170.671 108.096  1.00  0.00           O  
ATOM   1845  H   SER A 209     142.549 171.053 106.582  1.00  0.00           H  
ATOM   1846  HA  SER A 209     141.620 172.664 108.789  1.00  0.00           H  
ATOM   1847 1HB  SER A 209     141.914 169.681 108.418  1.00  0.00           H  
ATOM   1848 2HB  SER A 209     141.201 170.436 109.835  1.00  0.00           H  
ATOM   1849  HG  SER A 209     140.334 170.445 107.180  1.00  0.00           H  
ATOM   1850  N   CYS A 210     144.533 171.138 109.011  1.00  0.00           N  
ATOM   1851  CA  CYS A 210     145.652 170.913 109.890  1.00  0.00           C  
ATOM   1852  C   CYS A 210     146.929 171.247 109.205  1.00  0.00           C  
ATOM   1853  O   CYS A 210     146.941 171.683 108.055  1.00  0.00           O  
ATOM   1854  CB  CYS A 210     145.699 169.458 110.358  1.00  0.00           C  
ATOM   1855  SG  CYS A 210     145.998 168.265 109.032  1.00  0.00           S  
ATOM   1856  H   CYS A 210     144.590 170.826 108.052  1.00  0.00           H  
ATOM   1857  HA  CYS A 210     145.531 171.543 110.772  1.00  0.00           H  
ATOM   1858 1HB  CYS A 210     146.487 169.340 111.102  1.00  0.00           H  
ATOM   1859 2HB  CYS A 210     144.755 169.200 110.837  1.00  0.00           H  
ATOM   1860  N   VAL A 211     148.048 171.078 109.943  1.00  0.00           N  
ATOM   1861  CA  VAL A 211     149.338 171.359 109.393  1.00  0.00           C  
ATOM   1862  C   VAL A 211     150.031 170.054 109.191  1.00  0.00           C  
ATOM   1863  O   VAL A 211     150.166 169.260 110.120  1.00  0.00           O  
ATOM   1864  CB  VAL A 211     150.163 172.261 110.329  1.00  0.00           C  
ATOM   1865  CG1 VAL A 211     151.546 172.511 109.746  1.00  0.00           C  
ATOM   1866  CG2 VAL A 211     149.431 173.574 110.562  1.00  0.00           C  
ATOM   1867  H   VAL A 211     147.980 170.749 110.896  1.00  0.00           H  
ATOM   1868  HA  VAL A 211     149.205 171.923 108.469  1.00  0.00           H  
ATOM   1869  HB  VAL A 211     150.304 171.749 111.282  1.00  0.00           H  
ATOM   1870 1HG1 VAL A 211     152.116 173.150 110.421  1.00  0.00           H  
ATOM   1871 2HG1 VAL A 211     152.066 171.561 109.622  1.00  0.00           H  
ATOM   1872 3HG1 VAL A 211     151.449 173.002 108.778  1.00  0.00           H  
ATOM   1873 1HG2 VAL A 211     150.020 174.207 111.225  1.00  0.00           H  
ATOM   1874 2HG2 VAL A 211     149.285 174.083 109.609  1.00  0.00           H  
ATOM   1875 3HG2 VAL A 211     148.461 173.374 111.018  1.00  0.00           H  
ATOM   1876  N   VAL A 212     150.482 169.795 107.951  1.00  0.00           N  
ATOM   1877  CA  VAL A 212     151.188 168.580 107.677  1.00  0.00           C  
ATOM   1878  C   VAL A 212     152.601 168.793 108.119  1.00  0.00           C  
ATOM   1879  O   VAL A 212     153.111 169.911 108.069  1.00  0.00           O  
ATOM   1880  CB  VAL A 212     151.141 168.224 106.179  1.00  0.00           C  
ATOM   1881  CG1 VAL A 212     152.006 167.006 105.893  1.00  0.00           C  
ATOM   1882  CG2 VAL A 212     149.702 167.977 105.751  1.00  0.00           C  
ATOM   1883  H   VAL A 212     150.328 170.454 107.201  1.00  0.00           H  
ATOM   1884  HA  VAL A 212     150.717 167.772 108.238  1.00  0.00           H  
ATOM   1885  HB  VAL A 212     151.554 169.054 105.605  1.00  0.00           H  
ATOM   1886 1HG1 VAL A 212     151.961 166.769 104.830  1.00  0.00           H  
ATOM   1887 2HG1 VAL A 212     153.037 167.219 106.174  1.00  0.00           H  
ATOM   1888 3HG1 VAL A 212     151.640 166.157 106.469  1.00  0.00           H  
ATOM   1889 1HG2 VAL A 212     149.676 167.727 104.691  1.00  0.00           H  
ATOM   1890 2HG2 VAL A 212     149.287 167.151 106.329  1.00  0.00           H  
ATOM   1891 3HG2 VAL A 212     149.111 168.876 105.926  1.00  0.00           H  
ATOM   1892  N   HIS A 213     153.273 167.727 108.598  1.00  0.00           N  
ATOM   1893  CA  HIS A 213     154.620 167.912 109.050  1.00  0.00           C  
ATOM   1894  C   HIS A 213     155.470 168.264 107.868  1.00  0.00           C  
ATOM   1895  O   HIS A 213     155.131 167.989 106.717  1.00  0.00           O  
ATOM   1896  CB  HIS A 213     155.158 166.654 109.740  1.00  0.00           C  
ATOM   1897  CG  HIS A 213     156.488 166.852 110.399  1.00  0.00           C  
ATOM   1898  ND1 HIS A 213     157.664 166.377 109.858  1.00  0.00           N  
ATOM   1899  CD2 HIS A 213     156.827 167.471 111.554  1.00  0.00           C  
ATOM   1900  CE1 HIS A 213     158.671 166.697 110.653  1.00  0.00           C  
ATOM   1901  NE2 HIS A 213     158.189 167.360 111.688  1.00  0.00           N  
ATOM   1902  H   HIS A 213     152.859 166.807 108.648  1.00  0.00           H  
ATOM   1903  HA  HIS A 213     154.665 168.771 109.718  1.00  0.00           H  
ATOM   1904 1HB  HIS A 213     154.447 166.322 110.497  1.00  0.00           H  
ATOM   1905 2HB  HIS A 213     155.256 165.852 109.009  1.00  0.00           H  
ATOM   1906  HD2 HIS A 213     156.147 167.965 112.248  1.00  0.00           H  
ATOM   1907  HE1 HIS A 213     159.719 166.455 110.482  1.00  0.00           H  
ATOM   1908  HE2 HIS A 213     158.731 167.730 112.457  1.00  0.00           H  
ATOM   1909  N   GLU A 214     156.620 168.897 108.154  1.00  0.00           N  
ATOM   1910  CA  GLU A 214     157.476 169.500 107.176  1.00  0.00           C  
ATOM   1911  C   GLU A 214     157.950 168.511 106.152  1.00  0.00           C  
ATOM   1912  O   GLU A 214     158.083 168.848 104.977  1.00  0.00           O  
ATOM   1913  CB  GLU A 214     158.681 170.149 107.861  1.00  0.00           C  
ATOM   1914  CG  GLU A 214     159.624 170.878 106.915  1.00  0.00           C  
ATOM   1915  CD  GLU A 214     158.991 172.077 106.266  1.00  0.00           C  
ATOM   1916  OE1 GLU A 214     158.026 172.575 106.794  1.00  0.00           O  
ATOM   1917  OE2 GLU A 214     159.473 172.495 105.239  1.00  0.00           O  
ATOM   1918  H   GLU A 214     156.880 168.940 109.129  1.00  0.00           H  
ATOM   1919  HA  GLU A 214     156.926 170.301 106.681  1.00  0.00           H  
ATOM   1920 1HB  GLU A 214     158.333 170.866 108.605  1.00  0.00           H  
ATOM   1921 2HB  GLU A 214     159.256 169.386 108.385  1.00  0.00           H  
ATOM   1922 1HG  GLU A 214     160.502 171.203 107.474  1.00  0.00           H  
ATOM   1923 2HG  GLU A 214     159.955 170.185 106.143  1.00  0.00           H  
ATOM   1924  N   ASP A 215     158.229 167.266 106.562  1.00  0.00           N  
ATOM   1925  CA  ASP A 215     158.828 166.320 105.667  1.00  0.00           C  
ATOM   1926  C   ASP A 215     157.951 165.990 104.490  1.00  0.00           C  
ATOM   1927  O   ASP A 215     158.441 165.914 103.363  1.00  0.00           O  
ATOM   1928  CB  ASP A 215     159.171 165.033 106.422  1.00  0.00           C  
ATOM   1929  CG  ASP A 215     160.345 165.201 107.377  1.00  0.00           C  
ATOM   1930  OD1 ASP A 215     161.065 166.161 107.238  1.00  0.00           O  
ATOM   1931  OD2 ASP A 215     160.510 164.368 108.235  1.00  0.00           O  
ATOM   1932  H   ASP A 215     158.019 166.983 107.508  1.00  0.00           H  
ATOM   1933  HA  ASP A 215     159.753 166.748 105.279  1.00  0.00           H  
ATOM   1934 1HB  ASP A 215     158.302 164.703 106.991  1.00  0.00           H  
ATOM   1935 2HB  ASP A 215     159.412 164.246 105.707  1.00  0.00           H  
ATOM   1936  N   PHE A 216     156.630 165.804 104.688  1.00  0.00           N  
ATOM   1937  CA  PHE A 216     155.869 165.300 103.575  1.00  0.00           C  
ATOM   1938  C   PHE A 216     155.167 166.392 102.830  1.00  0.00           C  
ATOM   1939  O   PHE A 216     154.177 166.140 102.146  1.00  0.00           O  
ATOM   1940  CB  PHE A 216     154.841 164.274 104.057  1.00  0.00           C  
ATOM   1941  CG  PHE A 216     155.452 163.031 104.637  1.00  0.00           C  
ATOM   1942  CD1 PHE A 216     155.619 162.898 106.008  1.00  0.00           C  
ATOM   1943  CD2 PHE A 216     155.862 161.992 103.815  1.00  0.00           C  
ATOM   1944  CE1 PHE A 216     156.182 161.755 106.543  1.00  0.00           C  
ATOM   1945  CE2 PHE A 216     156.424 160.848 104.348  1.00  0.00           C  
ATOM   1946  CZ  PHE A 216     156.583 160.730 105.714  1.00  0.00           C  
ATOM   1947  H   PHE A 216     156.158 165.997 105.560  1.00  0.00           H  
ATOM   1948  HA  PHE A 216     156.540 164.738 102.923  1.00  0.00           H  
ATOM   1949 1HB  PHE A 216     154.204 164.726 104.815  1.00  0.00           H  
ATOM   1950 2HB  PHE A 216     154.202 163.982 103.225  1.00  0.00           H  
ATOM   1951  HD1 PHE A 216     155.301 163.708 106.664  1.00  0.00           H  
ATOM   1952  HD2 PHE A 216     155.736 162.086 102.736  1.00  0.00           H  
ATOM   1953  HE1 PHE A 216     156.307 161.664 107.622  1.00  0.00           H  
ATOM   1954  HE2 PHE A 216     156.741 160.039 103.690  1.00  0.00           H  
ATOM   1955  HZ  PHE A 216     157.028 159.829 106.135  1.00  0.00           H  
ATOM   1956  N   ARG A 217     155.705 167.615 102.835  1.00  0.00           N  
ATOM   1957  CA  ARG A 217     154.984 168.690 102.219  1.00  0.00           C  
ATOM   1958  C   ARG A 217     154.815 168.419 100.756  1.00  0.00           C  
ATOM   1959  O   ARG A 217     153.775 168.727 100.178  1.00  0.00           O  
ATOM   1960  CB  ARG A 217     155.709 170.014 102.414  1.00  0.00           C  
ATOM   1961  CG  ARG A 217     155.707 170.540 103.841  1.00  0.00           C  
ATOM   1962  CD  ARG A 217     156.483 171.800 103.963  1.00  0.00           C  
ATOM   1963  NE  ARG A 217     155.862 172.892 103.231  1.00  0.00           N  
ATOM   1964  CZ  ARG A 217     156.465 174.064 102.949  1.00  0.00           C  
ATOM   1965  NH1 ARG A 217     157.701 174.279 103.341  1.00  0.00           N  
ATOM   1966  NH2 ARG A 217     155.813 174.997 102.276  1.00  0.00           N  
ATOM   1967  H   ARG A 217     156.602 167.804 103.259  1.00  0.00           H  
ATOM   1968  HA  ARG A 217     154.019 168.789 102.717  1.00  0.00           H  
ATOM   1969 1HB  ARG A 217     156.747 169.909 102.103  1.00  0.00           H  
ATOM   1970 2HB  ARG A 217     155.253 170.775 101.781  1.00  0.00           H  
ATOM   1971 1HG  ARG A 217     154.681 170.737 104.154  1.00  0.00           H  
ATOM   1972 2HG  ARG A 217     156.152 169.797 104.503  1.00  0.00           H  
ATOM   1973 1HD  ARG A 217     156.550 172.086 105.012  1.00  0.00           H  
ATOM   1974 2HD  ARG A 217     157.486 171.649 103.564  1.00  0.00           H  
ATOM   1975  HE  ARG A 217     154.911 172.764 102.913  1.00  0.00           H  
ATOM   1976 1HH1 ARG A 217     158.199 173.566 103.855  1.00  0.00           H  
ATOM   1977 2HH1 ARG A 217     158.152 175.157 103.129  1.00  0.00           H  
ATOM   1978 1HH2 ARG A 217     154.863 174.831 101.974  1.00  0.00           H  
ATOM   1979 2HH2 ARG A 217     156.264 175.874 102.064  1.00  0.00           H  
ATOM   1980  N   GLU A 218     155.841 167.845 100.108  1.00  0.00           N  
ATOM   1981  CA  GLU A 218     155.786 167.685  98.681  1.00  0.00           C  
ATOM   1982  C   GLU A 218     154.688 166.753  98.245  1.00  0.00           C  
ATOM   1983  O   GLU A 218     153.935 167.068  97.326  1.00  0.00           O  
ATOM   1984  CB  GLU A 218     157.130 167.171  98.161  1.00  0.00           C  
ATOM   1985  CG  GLU A 218     157.200 167.010  96.649  1.00  0.00           C  
ATOM   1986  CD  GLU A 218     158.548 166.547  96.172  1.00  0.00           C  
ATOM   1987  OE1 GLU A 218     159.420 166.376  96.989  1.00  0.00           O  
ATOM   1988  OE2 GLU A 218     158.706 166.365  94.987  1.00  0.00           O  
ATOM   1989  H   GLU A 218     156.656 167.521 100.608  1.00  0.00           H  
ATOM   1990  HA  GLU A 218     155.621 168.664  98.229  1.00  0.00           H  
ATOM   1991 1HB  GLU A 218     157.923 167.857  98.461  1.00  0.00           H  
ATOM   1992 2HB  GLU A 218     157.348 166.202  98.611  1.00  0.00           H  
ATOM   1993 1HG  GLU A 218     156.449 166.285  96.337  1.00  0.00           H  
ATOM   1994 2HG  GLU A 218     156.961 167.964  96.181  1.00  0.00           H  
ATOM   1995  N   ASP A 219     154.591 165.565  98.867  1.00  0.00           N  
ATOM   1996  CA  ASP A 219     153.660 164.542  98.462  1.00  0.00           C  
ATOM   1997  C   ASP A 219     152.245 164.788  98.888  1.00  0.00           C  
ATOM   1998  O   ASP A 219     151.308 164.324  98.235  1.00  0.00           O  
ATOM   1999  CB  ASP A 219     154.111 163.186  99.011  1.00  0.00           C  
ATOM   2000  CG  ASP A 219     155.386 162.675  98.354  1.00  0.00           C  
ATOM   2001  OD1 ASP A 219     155.479 162.741  97.151  1.00  0.00           O  
ATOM   2002  OD2 ASP A 219     156.255 162.225  99.061  1.00  0.00           O  
ATOM   2003  H   ASP A 219     155.202 165.391  99.652  1.00  0.00           H  
ATOM   2004  HA  ASP A 219     153.644 164.501  97.373  1.00  0.00           H  
ATOM   2005 1HB  ASP A 219     154.281 163.267 100.085  1.00  0.00           H  
ATOM   2006 2HB  ASP A 219     153.321 162.451  98.859  1.00  0.00           H  
ATOM   2007  N   ILE A 220     152.046 165.468 100.031  1.00  0.00           N  
ATOM   2008  CA  ILE A 220     150.705 165.620 100.518  1.00  0.00           C  
ATOM   2009  C   ILE A 220     150.308 167.066 100.417  1.00  0.00           C  
ATOM   2010  O   ILE A 220     150.896 167.943 101.052  1.00  0.00           O  
ATOM   2011  CB  ILE A 220     150.576 165.136 101.974  1.00  0.00           C  
ATOM   2012  CG1 ILE A 220     151.067 163.692 102.102  1.00  0.00           C  
ATOM   2013  CG2 ILE A 220     149.137 165.257 102.449  1.00  0.00           C  
ATOM   2014  CD1 ILE A 220     150.292 162.707 101.256  1.00  0.00           C  
ATOM   2015  H   ILE A 220     152.809 165.873 100.555  1.00  0.00           H  
ATOM   2016  HA  ILE A 220     150.050 164.973  99.935  1.00  0.00           H  
ATOM   2017  HB  ILE A 220     151.213 165.743 102.617  1.00  0.00           H  
ATOM   2018 1HG1 ILE A 220     152.116 163.637 101.815  1.00  0.00           H  
ATOM   2019 2HG1 ILE A 220     150.997 163.374 103.143  1.00  0.00           H  
ATOM   2020 1HG2 ILE A 220     149.064 164.910 103.480  1.00  0.00           H  
ATOM   2021 2HG2 ILE A 220     148.822 166.298 102.394  1.00  0.00           H  
ATOM   2022 3HG2 ILE A 220     148.492 164.648 101.815  1.00  0.00           H  
ATOM   2023 1HD1 ILE A 220     150.698 161.705 101.401  1.00  0.00           H  
ATOM   2024 2HD1 ILE A 220     149.243 162.719 101.552  1.00  0.00           H  
ATOM   2025 3HD1 ILE A 220     150.377 162.984 100.206  1.00  0.00           H  
ATOM   2026  N   LEU A 221     149.332 167.352  99.535  1.00  0.00           N  
ATOM   2027  CA  LEU A 221     148.813 168.676  99.353  1.00  0.00           C  
ATOM   2028  C   LEU A 221     147.870 169.073 100.446  1.00  0.00           C  
ATOM   2029  O   LEU A 221     147.892 170.218 100.896  1.00  0.00           O  
ATOM   2030  CB  LEU A 221     148.096 168.775  98.000  1.00  0.00           C  
ATOM   2031  CG  LEU A 221     148.993 168.651  96.762  1.00  0.00           C  
ATOM   2032  CD1 LEU A 221     148.128 168.620  95.509  1.00  0.00           C  
ATOM   2033  CD2 LEU A 221     149.969 169.818  96.724  1.00  0.00           C  
ATOM   2034  H   LEU A 221     148.955 166.596  98.982  1.00  0.00           H  
ATOM   2035  HA  LEU A 221     149.648 169.376  99.338  1.00  0.00           H  
ATOM   2036 1HB  LEU A 221     147.347 167.986  97.946  1.00  0.00           H  
ATOM   2037 2HB  LEU A 221     147.587 169.736  97.946  1.00  0.00           H  
ATOM   2038  HG  LEU A 221     149.549 167.715  96.807  1.00  0.00           H  
ATOM   2039 1HD1 LEU A 221     148.766 168.533  94.629  1.00  0.00           H  
ATOM   2040 2HD1 LEU A 221     147.454 167.766  95.554  1.00  0.00           H  
ATOM   2041 3HD1 LEU A 221     147.547 169.540  95.446  1.00  0.00           H  
ATOM   2042 1HD2 LEU A 221     150.607 169.730  95.844  1.00  0.00           H  
ATOM   2043 2HD2 LEU A 221     149.415 170.755  96.678  1.00  0.00           H  
ATOM   2044 3HD2 LEU A 221     150.587 169.805  97.622  1.00  0.00           H  
ATOM   2045  N   SER A 222     147.000 168.142 100.900  1.00  0.00           N  
ATOM   2046  CA  SER A 222     145.970 168.566 101.805  1.00  0.00           C  
ATOM   2047  C   SER A 222     145.861 167.659 102.989  1.00  0.00           C  
ATOM   2048  O   SER A 222     146.211 166.481 102.936  1.00  0.00           O  
ATOM   2049  CB  SER A 222     144.637 168.624 101.084  1.00  0.00           C  
ATOM   2050  OG  SER A 222     144.243 167.350 100.654  1.00  0.00           O  
ATOM   2051  H   SER A 222     147.047 167.170 100.629  1.00  0.00           H  
ATOM   2052  HA  SER A 222     146.201 169.578 102.142  1.00  0.00           H  
ATOM   2053 1HB  SER A 222     143.881 169.036 101.751  1.00  0.00           H  
ATOM   2054 2HB  SER A 222     144.717 169.292 100.227  1.00  0.00           H  
ATOM   2055  HG  SER A 222     143.400 167.469 100.211  1.00  0.00           H  
ATOM   2056  N   CYS A 223     145.341 168.230 104.098  1.00  0.00           N  
ATOM   2057  CA  CYS A 223     145.180 167.548 105.347  1.00  0.00           C  
ATOM   2058  C   CYS A 223     143.745 167.728 105.744  1.00  0.00           C  
ATOM   2059  O   CYS A 223     143.284 168.861 105.870  1.00  0.00           O  
ATOM   2060  CB  CYS A 223     146.109 168.107 106.425  1.00  0.00           C  
ATOM   2061  SG  CYS A 223     145.974 167.268 108.023  1.00  0.00           S  
ATOM   2062  H   CYS A 223     145.054 169.196 104.024  1.00  0.00           H  
ATOM   2063  HA  CYS A 223     145.485 166.510 105.216  1.00  0.00           H  
ATOM   2064 1HB  CYS A 223     147.143 168.030 106.090  1.00  0.00           H  
ATOM   2065 2HB  CYS A 223     145.892 169.164 106.580  1.00  0.00           H  
ATOM   2066  N   TYR A 224     142.997 166.615 105.933  1.00  0.00           N  
ATOM   2067  CA  TYR A 224     141.628 166.703 106.365  1.00  0.00           C  
ATOM   2068  C   TYR A 224     141.627 166.189 107.772  1.00  0.00           C  
ATOM   2069  O   TYR A 224     141.960 165.033 108.021  1.00  0.00           O  
ATOM   2070  CB  TYR A 224     140.684 165.899 105.467  1.00  0.00           C  
ATOM   2071  CG  TYR A 224     140.585 166.431 104.055  1.00  0.00           C  
ATOM   2072  CD1 TYR A 224     141.408 165.920 103.062  1.00  0.00           C  
ATOM   2073  CD2 TYR A 224     139.671 167.430 103.753  1.00  0.00           C  
ATOM   2074  CE1 TYR A 224     141.317 166.406 101.772  1.00  0.00           C  
ATOM   2075  CE2 TYR A 224     139.580 167.916 102.463  1.00  0.00           C  
ATOM   2076  CZ  TYR A 224     140.399 167.408 101.475  1.00  0.00           C  
ATOM   2077  OH  TYR A 224     140.308 167.892 100.190  1.00  0.00           O  
ATOM   2078  H   TYR A 224     143.404 165.705 105.769  1.00  0.00           H  
ATOM   2079  HA  TYR A 224     141.293 167.734 106.245  1.00  0.00           H  
ATOM   2080 1HB  TYR A 224     141.023 164.863 105.418  1.00  0.00           H  
ATOM   2081 2HB  TYR A 224     139.685 165.896 105.901  1.00  0.00           H  
ATOM   2082  HD1 TYR A 224     142.126 165.135 103.299  1.00  0.00           H  
ATOM   2083  HD2 TYR A 224     139.025 167.832 104.533  1.00  0.00           H  
ATOM   2084  HE1 TYR A 224     141.963 166.005 100.991  1.00  0.00           H  
ATOM   2085  HE2 TYR A 224     138.862 168.701 102.226  1.00  0.00           H  
ATOM   2086  HH  TYR A 224     139.633 168.573 100.153  1.00  0.00           H  
ATOM   2087  N   ASP A 225     141.231 167.043 108.732  1.00  0.00           N  
ATOM   2088  CA  ASP A 225     141.330 166.732 110.131  1.00  0.00           C  
ATOM   2089  C   ASP A 225     140.145 165.936 110.591  1.00  0.00           C  
ATOM   2090  O   ASP A 225     139.199 165.682 109.847  1.00  0.00           O  
ATOM   2091  CB  ASP A 225     141.445 168.013 110.960  1.00  0.00           C  
ATOM   2092  CG  ASP A 225     142.002 167.768 112.356  1.00  0.00           C  
ATOM   2093  OD1 ASP A 225     142.187 166.627 112.709  1.00  0.00           O  
ATOM   2094  OD2 ASP A 225     142.237 168.723 113.056  1.00  0.00           O  
ATOM   2095  H   ASP A 225     140.850 167.936 108.452  1.00  0.00           H  
ATOM   2096  HA  ASP A 225     142.251 166.172 110.297  1.00  0.00           H  
ATOM   2097 1HB  ASP A 225     142.094 168.723 110.446  1.00  0.00           H  
ATOM   2098 2HB  ASP A 225     140.462 168.476 111.053  1.00  0.00           H  
ATOM   2099  N   VAL A 226     140.205 165.505 111.869  1.00  0.00           N  
ATOM   2100  CA  VAL A 226     139.138 164.801 112.513  1.00  0.00           C  
ATOM   2101  C   VAL A 226     138.046 165.810 112.699  1.00  0.00           C  
ATOM   2102  O   VAL A 226     138.299 167.013 112.713  1.00  0.00           O  
ATOM   2103  CB  VAL A 226     139.576 164.213 113.868  1.00  0.00           C  
ATOM   2104  CG1 VAL A 226     139.823 165.326 114.876  1.00  0.00           C  
ATOM   2105  CG2 VAL A 226     138.518 163.247 114.379  1.00  0.00           C  
ATOM   2106  H   VAL A 226     141.051 165.695 112.386  1.00  0.00           H  
ATOM   2107  HA  VAL A 226     138.848 163.960 111.882  1.00  0.00           H  
ATOM   2108  HB  VAL A 226     140.519 163.684 113.736  1.00  0.00           H  
ATOM   2109 1HG1 VAL A 226     140.132 164.892 115.828  1.00  0.00           H  
ATOM   2110 2HG1 VAL A 226     140.609 165.984 114.506  1.00  0.00           H  
ATOM   2111 3HG1 VAL A 226     138.906 165.897 115.019  1.00  0.00           H  
ATOM   2112 1HG2 VAL A 226     138.834 162.835 115.337  1.00  0.00           H  
ATOM   2113 2HG2 VAL A 226     137.573 163.776 114.505  1.00  0.00           H  
ATOM   2114 3HG2 VAL A 226     138.387 162.437 113.661  1.00  0.00           H  
ATOM   2115  N   TYR A 227     136.792 165.341 112.827  1.00  0.00           N  
ATOM   2116  CA  TYR A 227     135.655 166.219 112.864  1.00  0.00           C  
ATOM   2117  C   TYR A 227     135.595 166.987 114.150  1.00  0.00           C  
ATOM   2118  O   TYR A 227     135.774 166.438 115.236  1.00  0.00           O  
ATOM   2119  CB  TYR A 227     134.362 165.426 112.662  1.00  0.00           C  
ATOM   2120  CG  TYR A 227     133.115 166.283 112.659  1.00  0.00           C  
ATOM   2121  CD1 TYR A 227     132.508 166.620 111.458  1.00  0.00           C  
ATOM   2122  CD2 TYR A 227     132.578 166.731 113.857  1.00  0.00           C  
ATOM   2123  CE1 TYR A 227     131.369 167.403 111.455  1.00  0.00           C  
ATOM   2124  CE2 TYR A 227     131.440 167.513 113.854  1.00  0.00           C  
ATOM   2125  CZ  TYR A 227     130.836 167.849 112.660  1.00  0.00           C  
ATOM   2126  OH  TYR A 227     129.702 168.628 112.657  1.00  0.00           O  
ATOM   2127  H   TYR A 227     136.646 164.344 112.899  1.00  0.00           H  
ATOM   2128  HA  TYR A 227     135.734 166.923 112.035  1.00  0.00           H  
ATOM   2129 1HB  TYR A 227     134.408 164.889 111.713  1.00  0.00           H  
ATOM   2130 2HB  TYR A 227     134.262 164.684 113.454  1.00  0.00           H  
ATOM   2131  HD1 TYR A 227     132.930 166.268 110.516  1.00  0.00           H  
ATOM   2132  HD2 TYR A 227     133.056 166.467 114.801  1.00  0.00           H  
ATOM   2133  HE1 TYR A 227     130.893 167.668 110.512  1.00  0.00           H  
ATOM   2134  HE2 TYR A 227     131.019 167.866 114.796  1.00  0.00           H  
ATOM   2135  HH  TYR A 227     129.413 168.767 111.752  1.00  0.00           H  
ATOM   2136  N   SER A 228     135.377 168.315 114.021  1.00  0.00           N  
ATOM   2137  CA  SER A 228     135.145 169.230 115.106  1.00  0.00           C  
ATOM   2138  C   SER A 228     134.259 170.291 114.519  1.00  0.00           C  
ATOM   2139  O   SER A 228     134.326 170.560 113.319  1.00  0.00           O  
ATOM   2140  CB  SER A 228     136.437 169.818 115.640  1.00  0.00           C  
ATOM   2141  OG  SER A 228     137.056 170.626 114.677  1.00  0.00           O  
ATOM   2142  H   SER A 228     135.383 168.666 113.074  1.00  0.00           H  
ATOM   2143  HA  SER A 228     134.726 168.673 115.945  1.00  0.00           H  
ATOM   2144 1HB  SER A 228     136.227 170.406 116.533  1.00  0.00           H  
ATOM   2145 2HB  SER A 228     137.110 169.013 115.930  1.00  0.00           H  
ATOM   2146  HG  SER A 228     137.918 170.234 114.517  1.00  0.00           H  
ATOM   2147  N   PRO A 229     133.436 170.917 115.313  1.00  0.00           N  
ATOM   2148  CA  PRO A 229     132.516 171.891 114.786  1.00  0.00           C  
ATOM   2149  C   PRO A 229     133.229 173.063 114.208  1.00  0.00           C  
ATOM   2150  O   PRO A 229     132.656 173.766 113.377  1.00  0.00           O  
ATOM   2151  CB  PRO A 229     131.691 172.289 116.014  1.00  0.00           C  
ATOM   2152  CG  PRO A 229     131.823 171.126 116.937  1.00  0.00           C  
ATOM   2153  CD  PRO A 229     133.224 170.623 116.706  1.00  0.00           C  
ATOM   2154  HA  PRO A 229     131.944 171.440 113.962  1.00  0.00           H  
ATOM   2155 1HB  PRO A 229     132.083 173.222 116.444  1.00  0.00           H  
ATOM   2156 2HB  PRO A 229     130.649 172.484 115.720  1.00  0.00           H  
ATOM   2157 1HG  PRO A 229     131.653 171.444 117.976  1.00  0.00           H  
ATOM   2158 2HG  PRO A 229     131.059 170.370 116.707  1.00  0.00           H  
ATOM   2159 1HD  PRO A 229     133.922 171.169 117.358  1.00  0.00           H  
ATOM   2160 2HD  PRO A 229     133.264 169.543 116.912  1.00  0.00           H  
ATOM   2161  N   ASP A 230     134.464 173.311 114.665  1.00  0.00           N  
ATOM   2162  CA  ASP A 230     135.220 174.430 114.199  1.00  0.00           C  
ATOM   2163  C   ASP A 230     135.625 174.260 112.766  1.00  0.00           C  
ATOM   2164  O   ASP A 230     135.608 175.229 112.008  1.00  0.00           O  
ATOM   2165  CB  ASP A 230     136.464 174.631 115.068  1.00  0.00           C  
ATOM   2166  CG  ASP A 230     136.137 175.152 116.460  1.00  0.00           C  
ATOM   2167  OD1 ASP A 230     135.049 175.642 116.650  1.00  0.00           O  
ATOM   2168  OD2 ASP A 230     136.978 175.055 117.322  1.00  0.00           O  
ATOM   2169  H   ASP A 230     134.871 172.695 115.354  1.00  0.00           H  
ATOM   2170  HA  ASP A 230     134.608 175.327 114.299  1.00  0.00           H  
ATOM   2171 1HB  ASP A 230     136.996 173.684 115.165  1.00  0.00           H  
ATOM   2172 2HB  ASP A 230     137.138 175.336 114.581  1.00  0.00           H  
ATOM   2173  N   LYS A 231     135.999 173.031 112.349  1.00  0.00           N  
ATOM   2174  CA  LYS A 231     136.567 172.862 111.034  1.00  0.00           C  
ATOM   2175  C   LYS A 231     135.556 172.318 110.070  1.00  0.00           C  
ATOM   2176  O   LYS A 231     135.905 171.534 109.189  1.00  0.00           O  
ATOM   2177  CB  LYS A 231     137.786 171.939 111.089  1.00  0.00           C  
ATOM   2178  CG  LYS A 231     138.917 172.444 111.974  1.00  0.00           C  
ATOM   2179  CD  LYS A 231     139.509 173.737 111.431  1.00  0.00           C  
ATOM   2180  CE  LYS A 231     140.693 174.198 112.268  1.00  0.00           C  
ATOM   2181  NZ  LYS A 231     141.260 175.481 111.769  1.00  0.00           N  
ATOM   2182  H   LYS A 231     135.888 172.223 112.944  1.00  0.00           H  
ATOM   2183  HA  LYS A 231     137.004 173.811 110.721  1.00  0.00           H  
ATOM   2184 1HB  LYS A 231     137.484 170.959 111.459  1.00  0.00           H  
ATOM   2185 2HB  LYS A 231     138.183 171.801 110.083  1.00  0.00           H  
ATOM   2186 1HG  LYS A 231     138.540 172.622 112.982  1.00  0.00           H  
ATOM   2187 2HG  LYS A 231     139.702 171.690 112.027  1.00  0.00           H  
ATOM   2188 1HD  LYS A 231     139.838 173.583 110.403  1.00  0.00           H  
ATOM   2189 2HD  LYS A 231     138.747 174.516 111.437  1.00  0.00           H  
ATOM   2190 1HE  LYS A 231     140.379 174.331 113.301  1.00  0.00           H  
ATOM   2191 2HE  LYS A 231     141.474 173.438 112.244  1.00  0.00           H  
ATOM   2192 1HZ  LYS A 231     142.042 175.752 112.349  1.00  0.00           H  
ATOM   2193 2HZ  LYS A 231     141.573 175.364 110.816  1.00  0.00           H  
ATOM   2194 3HZ  LYS A 231     140.551 176.199 111.805  1.00  0.00           H  
ATOM   2195  N   GLU A 232     134.291 172.749 110.156  1.00  0.00           N  
ATOM   2196  CA  GLU A 232     133.294 172.245 109.254  1.00  0.00           C  
ATOM   2197  C   GLU A 232     133.491 172.933 107.936  1.00  0.00           C  
ATOM   2198  O   GLU A 232     134.126 173.984 107.870  1.00  0.00           O  
ATOM   2199  CB  GLU A 232     131.881 172.489 109.788  1.00  0.00           C  
ATOM   2200  CG  GLU A 232     131.553 171.732 111.067  1.00  0.00           C  
ATOM   2201  CD  GLU A 232     130.149 171.976 111.548  1.00  0.00           C  
ATOM   2202  OE1 GLU A 232     129.669 173.072 111.386  1.00  0.00           O  
ATOM   2203  OE2 GLU A 232     129.557 171.066 112.077  1.00  0.00           O  
ATOM   2204  H   GLU A 232     134.025 173.430 110.853  1.00  0.00           H  
ATOM   2205  HA  GLU A 232     133.400 171.161 109.192  1.00  0.00           H  
ATOM   2206 1HB  GLU A 232     131.745 173.553 109.985  1.00  0.00           H  
ATOM   2207 2HB  GLU A 232     131.151 172.201 109.032  1.00  0.00           H  
ATOM   2208 1HG  GLU A 232     131.683 170.665 110.889  1.00  0.00           H  
ATOM   2209 2HG  GLU A 232     132.255 172.031 111.844  1.00  0.00           H  
ATOM   2210  N   GLU A 233     132.998 172.319 106.838  1.00  0.00           N  
ATOM   2211  CA  GLU A 233     133.084 172.951 105.546  1.00  0.00           C  
ATOM   2212  C   GLU A 233     131.733 173.464 105.165  1.00  0.00           C  
ATOM   2213  O   GLU A 233     130.839 172.682 104.846  1.00  0.00           O  
ATOM   2214  CB  GLU A 233     133.598 171.974 104.486  1.00  0.00           C  
ATOM   2215  CG  GLU A 233     133.708 172.565 103.087  1.00  0.00           C  
ATOM   2216  CD  GLU A 233     134.725 173.669 102.997  1.00  0.00           C  
ATOM   2217  OE1 GLU A 233     135.893 173.370 102.923  1.00  0.00           O  
ATOM   2218  OE2 GLU A 233     134.334 174.812 103.003  1.00  0.00           O  
ATOM   2219  H   GLU A 233     132.564 171.410 106.913  1.00  0.00           H  
ATOM   2220  HA  GLU A 233     133.868 173.708 105.582  1.00  0.00           H  
ATOM   2221 1HB  GLU A 233     134.585 171.611 104.774  1.00  0.00           H  
ATOM   2222 2HB  GLU A 233     132.934 171.112 104.433  1.00  0.00           H  
ATOM   2223 1HG  GLU A 233     133.985 171.774 102.391  1.00  0.00           H  
ATOM   2224 2HG  GLU A 233     132.734 172.950 102.789  1.00  0.00           H  
ATOM   2225  N   GLN A 234     131.563 174.801 105.210  1.00  0.00           N  
ATOM   2226  CA  GLN A 234     130.366 175.489 104.805  1.00  0.00           C  
ATOM   2227  C   GLN A 234     130.234 175.606 103.312  1.00  0.00           C  
ATOM   2228  O   GLN A 234     129.130 175.765 102.799  1.00  0.00           O  
ATOM   2229  CB  GLN A 234     130.327 176.885 105.433  1.00  0.00           C  
ATOM   2230  CG  GLN A 234     130.188 176.883 106.946  1.00  0.00           C  
ATOM   2231  CD  GLN A 234     131.506 176.612 107.647  1.00  0.00           C  
ATOM   2232  OE1 GLN A 234     132.553 177.135 107.256  1.00  0.00           O  
ATOM   2233  NE2 GLN A 234     131.462 175.791 108.690  1.00  0.00           N  
ATOM   2234  H   GLN A 234     132.346 175.337 105.556  1.00  0.00           H  
ATOM   2235  HA  GLN A 234     129.505 174.916 105.148  1.00  0.00           H  
ATOM   2236 1HB  GLN A 234     131.239 177.424 105.179  1.00  0.00           H  
ATOM   2237 2HB  GLN A 234     129.489 177.446 105.019  1.00  0.00           H  
ATOM   2238 1HG  GLN A 234     129.824 177.858 107.268  1.00  0.00           H  
ATOM   2239 2HG  GLN A 234     129.481 176.106 107.235  1.00  0.00           H  
ATOM   2240 1HE2 GLN A 234     132.300 175.574 109.193  1.00  0.00           H  
ATOM   2241 2HE2 GLN A 234     130.591 175.388 108.974  1.00  0.00           H  
ATOM   2242  N   LEU A 235     131.347 175.596 102.562  1.00  0.00           N  
ATOM   2243  CA  LEU A 235     131.279 175.897 101.156  1.00  0.00           C  
ATOM   2244  C   LEU A 235     130.611 174.836 100.335  1.00  0.00           C  
ATOM   2245  O   LEU A 235     130.624 173.643 100.635  1.00  0.00           O  
ATOM   2246  CB  LEU A 235     132.695 176.128 100.613  1.00  0.00           C  
ATOM   2247  CG  LEU A 235     133.438 177.340 101.188  1.00  0.00           C  
ATOM   2248  CD1 LEU A 235     134.862 177.366 100.649  1.00  0.00           C  
ATOM   2249  CD2 LEU A 235     132.692 178.614 100.821  1.00  0.00           C  
ATOM   2250  H   LEU A 235     132.242 175.378 102.976  1.00  0.00           H  
ATOM   2251  HA  LEU A 235     130.671 176.791 101.023  1.00  0.00           H  
ATOM   2252 1HB  LEU A 235     133.295 175.243 100.821  1.00  0.00           H  
ATOM   2253 2HB  LEU A 235     132.636 176.257  99.533  1.00  0.00           H  
ATOM   2254  HG  LEU A 235     133.494 177.252 102.273  1.00  0.00           H  
ATOM   2255 1HD1 LEU A 235     135.390 178.228 101.058  1.00  0.00           H  
ATOM   2256 2HD1 LEU A 235     135.379 176.452 100.943  1.00  0.00           H  
ATOM   2257 3HD1 LEU A 235     134.838 177.437  99.562  1.00  0.00           H  
ATOM   2258 1HD2 LEU A 235     133.220 179.476 101.231  1.00  0.00           H  
ATOM   2259 2HD2 LEU A 235     132.637 178.704  99.736  1.00  0.00           H  
ATOM   2260 3HD2 LEU A 235     131.683 178.577 101.234  1.00  0.00           H  
ATOM   2261  N   PRO A 236     129.979 175.304  99.287  1.00  0.00           N  
ATOM   2262  CA  PRO A 236     129.365 174.394  98.361  1.00  0.00           C  
ATOM   2263  C   PRO A 236     130.443 173.770  97.545  1.00  0.00           C  
ATOM   2264  O   PRO A 236     131.475 174.403  97.332  1.00  0.00           O  
ATOM   2265  CB  PRO A 236     128.447 175.286  97.519  1.00  0.00           C  
ATOM   2266  CG  PRO A 236     128.286 176.521  98.338  1.00  0.00           C  
ATOM   2267  CD  PRO A 236     129.598 176.663  99.064  1.00  0.00           C  
ATOM   2268  HA  PRO A 236     128.825 173.617  98.922  1.00  0.00           H  
ATOM   2269 1HB  PRO A 236     128.907 175.480  96.539  1.00  0.00           H  
ATOM   2270 2HB  PRO A 236     127.493 174.772  97.330  1.00  0.00           H  
ATOM   2271 1HG  PRO A 236     128.067 177.381  97.688  1.00  0.00           H  
ATOM   2272 2HG  PRO A 236     127.432 176.415  99.023  1.00  0.00           H  
ATOM   2273 1HD  PRO A 236     130.312 177.206  98.428  1.00  0.00           H  
ATOM   2274 2HD  PRO A 236     129.437 177.197 100.012  1.00  0.00           H  
ATOM   2275  N   PHE A 237     130.230 172.527  97.091  1.00  0.00           N  
ATOM   2276  CA  PHE A 237     131.193 171.840  96.291  1.00  0.00           C  
ATOM   2277  C   PHE A 237     130.402 171.099  95.272  1.00  0.00           C  
ATOM   2278  O   PHE A 237     129.173 171.090  95.312  1.00  0.00           O  
ATOM   2279  CB  PHE A 237     132.054 170.885  97.119  1.00  0.00           C  
ATOM   2280  CG  PHE A 237     131.285 169.747  97.727  1.00  0.00           C  
ATOM   2281  CD1 PHE A 237     131.494 168.444  97.301  1.00  0.00           C  
ATOM   2282  CD2 PHE A 237     130.350 169.977  98.725  1.00  0.00           C  
ATOM   2283  CE1 PHE A 237     130.786 167.396  97.860  1.00  0.00           C  
ATOM   2284  CE2 PHE A 237     129.642 168.932  99.286  1.00  0.00           C  
ATOM   2285  CZ  PHE A 237     129.860 167.640  98.852  1.00  0.00           C  
ATOM   2286  H   PHE A 237     129.363 172.064  97.322  1.00  0.00           H  
ATOM   2287  HA  PHE A 237     131.872 172.576  95.859  1.00  0.00           H  
ATOM   2288 1HB  PHE A 237     132.840 170.467  96.492  1.00  0.00           H  
ATOM   2289 2HB  PHE A 237     132.538 171.437  97.925  1.00  0.00           H  
ATOM   2290  HD1 PHE A 237     132.227 168.251  96.518  1.00  0.00           H  
ATOM   2291  HD2 PHE A 237     130.177 170.998  99.067  1.00  0.00           H  
ATOM   2292  HE1 PHE A 237     130.960 166.377  97.516  1.00  0.00           H  
ATOM   2293  HE2 PHE A 237     128.910 169.127 100.070  1.00  0.00           H  
ATOM   2294  HZ  PHE A 237     129.302 166.815  99.292  1.00  0.00           H  
ATOM   2295  N   GLY A 238     131.085 170.500  94.286  1.00  0.00           N  
ATOM   2296  CA  GLY A 238     130.360 169.763  93.297  1.00  0.00           C  
ATOM   2297  C   GLY A 238     129.686 170.757  92.413  1.00  0.00           C  
ATOM   2298  O   GLY A 238     129.940 171.959  92.479  1.00  0.00           O  
ATOM   2299  H   GLY A 238     132.091 170.553  94.220  1.00  0.00           H  
ATOM   2300 1HA  GLY A 238     131.048 169.128  92.739  1.00  0.00           H  
ATOM   2301 2HA  GLY A 238     129.642 169.106  93.787  1.00  0.00           H  
ATOM   2302  N   PRO A 239     128.808 170.260  91.592  1.00  0.00           N  
ATOM   2303  CA  PRO A 239     128.081 171.072  90.662  1.00  0.00           C  
ATOM   2304  C   PRO A 239     127.333 172.145  91.393  1.00  0.00           C  
ATOM   2305  O   PRO A 239     127.009 173.149  90.759  1.00  0.00           O  
ATOM   2306  CB  PRO A 239     127.134 170.074  89.988  1.00  0.00           C  
ATOM   2307  CG  PRO A 239     127.827 168.761  90.127  1.00  0.00           C  
ATOM   2308  CD  PRO A 239     128.494 168.831  91.475  1.00  0.00           C  
ATOM   2309  HA  PRO A 239     128.785 171.518  89.944  1.00  0.00           H  
ATOM   2310 1HB  PRO A 239     126.152 170.093  90.484  1.00  0.00           H  
ATOM   2311 2HB  PRO A 239     126.970 170.361  88.939  1.00  0.00           H  
ATOM   2312 1HG  PRO A 239     127.100 167.939  90.056  1.00  0.00           H  
ATOM   2313 2HG  PRO A 239     128.546 168.622  89.306  1.00  0.00           H  
ATOM   2314 1HD  PRO A 239     127.788 168.499  92.251  1.00  0.00           H  
ATOM   2315 2HD  PRO A 239     129.394 168.199  91.473  1.00  0.00           H  
ATOM   2316  N   PHE A 240     127.003 171.954  92.692  1.00  0.00           N  
ATOM   2317  CA  PHE A 240     126.281 172.988  93.380  1.00  0.00           C  
ATOM   2318  C   PHE A 240     124.878 172.921  92.832  1.00  0.00           C  
ATOM   2319  O   PHE A 240     124.550 172.027  92.056  1.00  0.00           O  
ATOM   2320  CB  PHE A 240     126.900 174.368  93.153  1.00  0.00           C  
ATOM   2321  CG  PHE A 240     128.262 174.530  93.766  1.00  0.00           C  
ATOM   2322  CD1 PHE A 240     129.407 174.311  93.014  1.00  0.00           C  
ATOM   2323  CD2 PHE A 240     128.401 174.901  95.095  1.00  0.00           C  
ATOM   2324  CE1 PHE A 240     130.660 174.460  93.577  1.00  0.00           C  
ATOM   2325  CE2 PHE A 240     129.652 175.052  95.660  1.00  0.00           C  
ATOM   2326  CZ  PHE A 240     130.783 174.830  94.899  1.00  0.00           C  
ATOM   2327  H   PHE A 240     127.248 171.110  93.190  1.00  0.00           H  
ATOM   2328  HA  PHE A 240     126.286 172.762  94.447  1.00  0.00           H  
ATOM   2329 1HB  PHE A 240     126.983 174.558  92.084  1.00  0.00           H  
ATOM   2330 2HB  PHE A 240     126.246 175.133  93.570  1.00  0.00           H  
ATOM   2331  HD1 PHE A 240     129.309 174.019  91.968  1.00  0.00           H  
ATOM   2332  HD2 PHE A 240     127.507 175.076  95.695  1.00  0.00           H  
ATOM   2333  HE1 PHE A 240     131.552 174.284  92.975  1.00  0.00           H  
ATOM   2334  HE2 PHE A 240     129.748 175.344  96.705  1.00  0.00           H  
ATOM   2335  HZ  PHE A 240     131.771 174.946  95.344  1.00  0.00           H  
ATOM   2336  N   ASN A 241     124.002 173.851  93.243  1.00  0.00           N  
ATOM   2337  CA  ASN A 241     122.655 173.961  92.766  1.00  0.00           C  
ATOM   2338  C   ASN A 241     121.822 172.778  93.101  1.00  0.00           C  
ATOM   2339  O   ASN A 241     121.012 172.327  92.295  1.00  0.00           O  
ATOM   2340  CB  ASN A 241     122.646 174.193  91.266  1.00  0.00           C  
ATOM   2341  CG  ASN A 241     123.285 175.497  90.879  1.00  0.00           C  
ATOM   2342  OD1 ASN A 241     122.886 176.565  91.359  1.00  0.00           O  
ATOM   2343  ND2 ASN A 241     124.270 175.433  90.020  1.00  0.00           N  
ATOM   2344  H   ASN A 241     124.334 174.508  93.935  1.00  0.00           H  
ATOM   2345  HA  ASN A 241     122.183 174.815  93.255  1.00  0.00           H  
ATOM   2346 1HB  ASN A 241     123.177 173.380  90.769  1.00  0.00           H  
ATOM   2347 2HB  ASN A 241     121.618 174.183  90.903  1.00  0.00           H  
ATOM   2348 1HD2 ASN A 241     124.733 176.269  89.726  1.00  0.00           H  
ATOM   2349 2HD2 ASN A 241     124.560 174.547  89.658  1.00  0.00           H  
ATOM   2350  N   GLY A 242     121.990 172.254  94.320  1.00  0.00           N  
ATOM   2351  CA  GLY A 242     121.159 171.201  94.808  1.00  0.00           C  
ATOM   2352  C   GLY A 242     121.347 171.275  96.283  1.00  0.00           C  
ATOM   2353  O   GLY A 242     122.383 171.731  96.758  1.00  0.00           O  
ATOM   2354  H   GLY A 242     122.726 172.614  94.911  1.00  0.00           H  
ATOM   2355 1HA  GLY A 242     120.131 171.371  94.488  1.00  0.00           H  
ATOM   2356 2HA  GLY A 242     121.478 170.255  94.373  1.00  0.00           H  
ATOM   2357  N   THR A 243     120.349 170.820  97.050  1.00  0.00           N  
ATOM   2358  CA  THR A 243     120.438 170.883  98.476  1.00  0.00           C  
ATOM   2359  C   THR A 243     121.537 169.963  98.905  1.00  0.00           C  
ATOM   2360  O   THR A 243     122.135 170.140  99.964  1.00  0.00           O  
ATOM   2361  CB  THR A 243     119.112 170.495  99.156  1.00  0.00           C  
ATOM   2362  OG1 THR A 243     118.753 169.158  98.781  1.00  0.00           O  
ATOM   2363  CG2 THR A 243     118.001 171.448  98.743  1.00  0.00           C  
ATOM   2364  H   THR A 243     119.521 170.427  96.626  1.00  0.00           H  
ATOM   2365  HA  THR A 243     120.636 171.915  98.765  1.00  0.00           H  
ATOM   2366  HB  THR A 243     119.233 170.534 100.238  1.00  0.00           H  
ATOM   2367  HG1 THR A 243     119.255 168.533  99.309  1.00  0.00           H  
ATOM   2368 1HG2 THR A 243     117.072 171.159  99.233  1.00  0.00           H  
ATOM   2369 2HG2 THR A 243     118.266 172.464  99.037  1.00  0.00           H  
ATOM   2370 3HG2 THR A 243     117.869 171.406  97.663  1.00  0.00           H  
ATOM   2371  N   ALA A 244     121.783 168.905  98.113  1.00  0.00           N  
ATOM   2372  CA  ALA A 244     122.808 167.950  98.428  1.00  0.00           C  
ATOM   2373  C   ALA A 244     124.166 168.594  98.376  1.00  0.00           C  
ATOM   2374  O   ALA A 244     125.038 168.297  99.188  1.00  0.00           O  
ATOM   2375  CB  ALA A 244     122.742 166.765  97.476  1.00  0.00           C  
ATOM   2376  H   ALA A 244     121.233 168.778  97.275  1.00  0.00           H  
ATOM   2377  HA  ALA A 244     122.613 167.561  99.427  1.00  0.00           H  
ATOM   2378 1HB  ALA A 244     123.528 166.052  97.727  1.00  0.00           H  
ATOM   2379 2HB  ALA A 244     121.771 166.279  97.566  1.00  0.00           H  
ATOM   2380 3HB  ALA A 244     122.881 167.112  96.453  1.00  0.00           H  
ATOM   2381  N   TRP A 245     124.406 169.432  97.357  1.00  0.00           N  
ATOM   2382  CA  TRP A 245     125.659 170.104  97.149  1.00  0.00           C  
ATOM   2383  C   TRP A 245     125.857 171.339  97.971  1.00  0.00           C  
ATOM   2384  O   TRP A 245     126.982 171.825  98.082  1.00  0.00           O  
ATOM   2385  CB  TRP A 245     125.798 170.474  95.671  1.00  0.00           C  
ATOM   2386  CG  TRP A 245     125.978 169.288  94.772  1.00  0.00           C  
ATOM   2387  CD1 TRP A 245     125.199 168.948  93.706  1.00  0.00           C  
ATOM   2388  CD2 TRP A 245     127.009 168.275  94.855  1.00  0.00           C  
ATOM   2389  NE1 TRP A 245     125.671 167.798  93.124  1.00  0.00           N  
ATOM   2390  CE2 TRP A 245     126.779 167.373  93.813  1.00  0.00           C  
ATOM   2391  CE3 TRP A 245     128.093 168.065  95.717  1.00  0.00           C  
ATOM   2392  CZ2 TRP A 245     127.592 166.269  93.605  1.00  0.00           C  
ATOM   2393  CZ3 TRP A 245     128.908 166.959  95.508  1.00  0.00           C  
ATOM   2394  CH2 TRP A 245     128.664 166.086  94.478  1.00  0.00           C  
ATOM   2395  H   TRP A 245     123.650 169.589  96.706  1.00  0.00           H  
ATOM   2396  HA  TRP A 245     126.457 169.478  97.548  1.00  0.00           H  
ATOM   2397 1HB  TRP A 245     124.911 171.018  95.347  1.00  0.00           H  
ATOM   2398 2HB  TRP A 245     126.654 171.136  95.541  1.00  0.00           H  
ATOM   2399  HD1 TRP A 245     124.329 169.507  93.367  1.00  0.00           H  
ATOM   2400  HE1 TRP A 245     125.269 167.337  92.320  1.00  0.00           H  
ATOM   2401  HE3 TRP A 245     128.293 168.757  96.534  1.00  0.00           H  
ATOM   2402  HZ2 TRP A 245     127.414 165.564  92.793  1.00  0.00           H  
ATOM   2403  HZ3 TRP A 245     129.749 166.803  96.184  1.00  0.00           H  
ATOM   2404  HH2 TRP A 245     129.324 165.229  94.342  1.00  0.00           H  
ATOM   2405  N   THR A 246     124.775 171.930  98.509  1.00  0.00           N  
ATOM   2406  CA  THR A 246     124.892 173.181  99.212  1.00  0.00           C  
ATOM   2407  C   THR A 246     124.705 172.990 100.693  1.00  0.00           C  
ATOM   2408  O   THR A 246     123.922 172.158 101.144  1.00  0.00           O  
ATOM   2409  CB  THR A 246     123.871 174.209  98.689  1.00  0.00           C  
ATOM   2410  OG1 THR A 246     122.542 173.712  98.894  1.00  0.00           O  
ATOM   2411  CG2 THR A 246     124.089 174.470  97.207  1.00  0.00           C  
ATOM   2412  H   THR A 246     123.867 171.497  98.423  1.00  0.00           H  
ATOM   2413  HA  THR A 246     125.887 173.589  99.030  1.00  0.00           H  
ATOM   2414  HB  THR A 246     123.983 175.144  99.237  1.00  0.00           H  
ATOM   2415  HG1 THR A 246     122.491 173.278  99.748  1.00  0.00           H  
ATOM   2416 1HG2 THR A 246     123.359 175.198  96.855  1.00  0.00           H  
ATOM   2417 2HG2 THR A 246     125.095 174.858  97.049  1.00  0.00           H  
ATOM   2418 3HG2 THR A 246     123.968 173.540  96.652  1.00  0.00           H  
ATOM   2419  N   TYR A 247     125.435 173.805 101.484  1.00  0.00           N  
ATOM   2420  CA  TYR A 247     125.462 173.764 102.922  1.00  0.00           C  
ATOM   2421  C   TYR A 247     124.209 174.373 103.475  1.00  0.00           C  
ATOM   2422  O   TYR A 247     123.672 175.331 102.923  1.00  0.00           O  
ATOM   2423  CB  TYR A 247     126.696 174.488 103.466  1.00  0.00           C  
ATOM   2424  CG  TYR A 247     126.815 174.443 104.973  1.00  0.00           C  
ATOM   2425  CD1 TYR A 247     127.265 173.290 105.599  1.00  0.00           C  
ATOM   2426  CD2 TYR A 247     126.475 175.555 105.729  1.00  0.00           C  
ATOM   2427  CE1 TYR A 247     127.374 173.249 106.976  1.00  0.00           C  
ATOM   2428  CE2 TYR A 247     126.584 175.515 107.105  1.00  0.00           C  
ATOM   2429  CZ  TYR A 247     127.031 174.367 107.728  1.00  0.00           C  
ATOM   2430  OH  TYR A 247     127.140 174.327 109.099  1.00  0.00           O  
ATOM   2431  H   TYR A 247     125.999 174.490 101.001  1.00  0.00           H  
ATOM   2432  HA  TYR A 247     125.550 172.724 103.237  1.00  0.00           H  
ATOM   2433 1HB  TYR A 247     127.596 174.043 103.039  1.00  0.00           H  
ATOM   2434 2HB  TYR A 247     126.670 175.533 103.157  1.00  0.00           H  
ATOM   2435  HD1 TYR A 247     127.532 172.416 105.005  1.00  0.00           H  
ATOM   2436  HD2 TYR A 247     126.121 176.461 105.237  1.00  0.00           H  
ATOM   2437  HE1 TYR A 247     127.727 172.343 107.468  1.00  0.00           H  
ATOM   2438  HE2 TYR A 247     126.316 176.389 107.699  1.00  0.00           H  
ATOM   2439  HH  TYR A 247     127.462 173.463 109.368  1.00  0.00           H  
ATOM   2440  N   HIS A 248     123.684 173.780 104.569  1.00  0.00           N  
ATOM   2441  CA  HIS A 248     122.514 174.291 105.222  1.00  0.00           C  
ATOM   2442  C   HIS A 248     122.837 174.368 106.680  1.00  0.00           C  
ATOM   2443  O   HIS A 248     123.637 173.585 107.189  1.00  0.00           O  
ATOM   2444  CB  HIS A 248     121.289 173.403 104.982  1.00  0.00           C  
ATOM   2445  CG  HIS A 248     120.883 173.313 103.544  1.00  0.00           C  
ATOM   2446  ND1 HIS A 248     120.229 174.336 102.890  1.00  0.00           N  
ATOM   2447  CD2 HIS A 248     121.038 172.322 102.634  1.00  0.00           C  
ATOM   2448  CE1 HIS A 248     120.000 173.978 101.638  1.00  0.00           C  
ATOM   2449  NE2 HIS A 248     120.480 172.761 101.459  1.00  0.00           N  
ATOM   2450  H   HIS A 248     124.130 172.952 104.937  1.00  0.00           H  
ATOM   2451  HA  HIS A 248     122.263 175.267 104.807  1.00  0.00           H  
ATOM   2452 1HB  HIS A 248     121.494 172.395 105.343  1.00  0.00           H  
ATOM   2453 2HB  HIS A 248     120.443 173.789 105.551  1.00  0.00           H  
ATOM   2454  HD1 HIS A 248     120.029 175.243 103.262  1.00  0.00           H  
ATOM   2455  HD2 HIS A 248     121.490 171.332 102.688  1.00  0.00           H  
ATOM   2456  HE1 HIS A 248     119.490 174.654 100.952  1.00  0.00           H  
ATOM   2457  N   SER A 249     122.218 175.332 107.389  1.00  0.00           N  
ATOM   2458  CA  SER A 249     122.525 175.569 108.769  1.00  0.00           C  
ATOM   2459  C   SER A 249     121.808 174.587 109.628  1.00  0.00           C  
ATOM   2460  O   SER A 249     121.003 173.781 109.165  1.00  0.00           O  
ATOM   2461  CB  SER A 249     122.142 176.981 109.165  1.00  0.00           C  
ATOM   2462  OG  SER A 249     120.750 177.147 109.152  1.00  0.00           O  
ATOM   2463  H   SER A 249     121.519 175.903 106.935  1.00  0.00           H  
ATOM   2464  HA  SER A 249     123.608 175.534 108.894  1.00  0.00           H  
ATOM   2465 1HB  SER A 249     122.526 177.197 110.162  1.00  0.00           H  
ATOM   2466 2HB  SER A 249     122.601 177.690 108.477  1.00  0.00           H  
ATOM   2467  HG  SER A 249     120.591 178.018 108.781  1.00  0.00           H  
ATOM   2468  N   GLN A 250     122.151 174.625 110.929  1.00  0.00           N  
ATOM   2469  CA  GLN A 250     121.519 173.838 111.942  1.00  0.00           C  
ATOM   2470  C   GLN A 250     120.126 174.352 112.125  1.00  0.00           C  
ATOM   2471  O   GLN A 250     119.200 173.594 112.407  1.00  0.00           O  
ATOM   2472  CB  GLN A 250     122.297 173.895 113.259  1.00  0.00           C  
ATOM   2473  CG  GLN A 250     121.736 173.003 114.353  1.00  0.00           C  
ATOM   2474  CD  GLN A 250     122.585 173.024 115.610  1.00  0.00           C  
ATOM   2475  OE1 GLN A 250     123.767 173.375 115.571  1.00  0.00           O  
ATOM   2476  NE2 GLN A 250     121.986 172.647 116.734  1.00  0.00           N  
ATOM   2477  H   GLN A 250     122.900 175.251 111.188  1.00  0.00           H  
ATOM   2478  HA  GLN A 250     121.549 172.792 111.636  1.00  0.00           H  
ATOM   2479 1HB  GLN A 250     123.332 173.602 113.084  1.00  0.00           H  
ATOM   2480 2HB  GLN A 250     122.306 174.919 113.632  1.00  0.00           H  
ATOM   2481 1HG  GLN A 250     120.734 173.348 114.611  1.00  0.00           H  
ATOM   2482 2HG  GLN A 250     121.694 171.978 113.986  1.00  0.00           H  
ATOM   2483 1HE2 GLN A 250     122.496 172.640 117.595  1.00  0.00           H  
ATOM   2484 2HE2 GLN A 250     121.025 172.370 116.720  1.00  0.00           H  
ATOM   2485  N   ASP A 251     119.960 175.681 112.017  1.00  0.00           N  
ATOM   2486  CA  ASP A 251     118.688 176.313 112.211  1.00  0.00           C  
ATOM   2487  C   ASP A 251     117.734 175.952 111.116  1.00  0.00           C  
ATOM   2488  O   ASP A 251     116.557 175.704 111.371  1.00  0.00           O  
ATOM   2489  CB  ASP A 251     118.848 177.834 112.276  1.00  0.00           C  
ATOM   2490  CG  ASP A 251     119.521 178.305 113.558  1.00  0.00           C  
ATOM   2491  OD1 ASP A 251     119.574 177.542 114.493  1.00  0.00           O  
ATOM   2492  OD2 ASP A 251     119.977 179.423 113.590  1.00  0.00           O  
ATOM   2493  H   ASP A 251     120.763 176.250 111.791  1.00  0.00           H  
ATOM   2494  HA  ASP A 251     118.285 175.991 113.172  1.00  0.00           H  
ATOM   2495 1HB  ASP A 251     119.439 178.174 111.426  1.00  0.00           H  
ATOM   2496 2HB  ASP A 251     117.868 178.306 112.203  1.00  0.00           H  
ATOM   2497  N   GLU A 252     118.209 175.913 109.858  1.00  0.00           N  
ATOM   2498  CA  GLU A 252     117.298 175.660 108.782  1.00  0.00           C  
ATOM   2499  C   GLU A 252     116.719 174.288 108.944  1.00  0.00           C  
ATOM   2500  O   GLU A 252     115.519 174.094 108.762  1.00  0.00           O  
ATOM   2501  CB  GLU A 252     118.000 175.787 107.428  1.00  0.00           C  
ATOM   2502  CG  GLU A 252     117.087 175.592 106.226  1.00  0.00           C  
ATOM   2503  CD  GLU A 252     117.797 175.787 104.915  1.00  0.00           C  
ATOM   2504  OE1 GLU A 252     118.966 176.089 104.933  1.00  0.00           O  
ATOM   2505  OE2 GLU A 252     117.169 175.634 103.894  1.00  0.00           O  
ATOM   2506  H   GLU A 252     119.187 176.057 109.651  1.00  0.00           H  
ATOM   2507  HA  GLU A 252     116.512 176.416 108.809  1.00  0.00           H  
ATOM   2508 1HB  GLU A 252     118.456 176.773 107.346  1.00  0.00           H  
ATOM   2509 2HB  GLU A 252     118.801 175.050 107.363  1.00  0.00           H  
ATOM   2510 1HG  GLU A 252     116.675 174.584 106.256  1.00  0.00           H  
ATOM   2511 2HG  GLU A 252     116.259 176.296 106.294  1.00  0.00           H  
ATOM   2512  N   LEU A 253     117.571 173.295 109.270  1.00  0.00           N  
ATOM   2513  CA  LEU A 253     117.149 171.931 109.437  1.00  0.00           C  
ATOM   2514  C   LEU A 253     116.336 171.688 110.681  1.00  0.00           C  
ATOM   2515  O   LEU A 253     115.392 170.902 110.665  1.00  0.00           O  
ATOM   2516  CB  LEU A 253     118.381 171.017 109.457  1.00  0.00           C  
ATOM   2517  CG  LEU A 253     118.856 170.512 108.089  1.00  0.00           C  
ATOM   2518  CD1 LEU A 253     119.222 171.699 107.208  1.00  0.00           C  
ATOM   2519  CD2 LEU A 253     120.046 169.583 108.276  1.00  0.00           C  
ATOM   2520  H   LEU A 253     118.545 173.528 109.401  1.00  0.00           H  
ATOM   2521  HA  LEU A 253     116.478 171.674 108.618  1.00  0.00           H  
ATOM   2522 1HB  LEU A 253     119.207 171.558 109.916  1.00  0.00           H  
ATOM   2523 2HB  LEU A 253     118.157 170.146 110.072  1.00  0.00           H  
ATOM   2524  HG  LEU A 253     118.047 169.971 107.599  1.00  0.00           H  
ATOM   2525 1HD1 LEU A 253     119.560 171.341 106.236  1.00  0.00           H  
ATOM   2526 2HD1 LEU A 253     118.348 172.337 107.075  1.00  0.00           H  
ATOM   2527 3HD1 LEU A 253     120.020 172.271 107.681  1.00  0.00           H  
ATOM   2528 1HD2 LEU A 253     120.384 169.223 107.303  1.00  0.00           H  
ATOM   2529 2HD2 LEU A 253     120.857 170.124 108.764  1.00  0.00           H  
ATOM   2530 3HD2 LEU A 253     119.752 168.735 108.894  1.00  0.00           H  
ATOM   2531  N   GLY A 254     116.653 172.324 111.820  1.00  0.00           N  
ATOM   2532  CA  GLY A 254     115.840 171.985 112.952  1.00  0.00           C  
ATOM   2533  C   GLY A 254     116.191 170.600 113.396  1.00  0.00           C  
ATOM   2534  O   GLY A 254     115.357 169.699 113.370  1.00  0.00           O  
ATOM   2535  H   GLY A 254     117.396 172.999 111.932  1.00  0.00           H  
ATOM   2536 1HA  GLY A 254     116.010 172.707 113.751  1.00  0.00           H  
ATOM   2537 2HA  GLY A 254     114.788 172.052 112.677  1.00  0.00           H  
ATOM   2538  N   GLY A 255     117.465 170.388 113.776  1.00  0.00           N  
ATOM   2539  CA  GLY A 255     117.902 169.109 114.258  1.00  0.00           C  
ATOM   2540  C   GLY A 255     118.725 169.368 115.481  1.00  0.00           C  
ATOM   2541  O   GLY A 255     119.084 170.508 115.776  1.00  0.00           O  
ATOM   2542  H   GLY A 255     118.130 171.146 113.721  1.00  0.00           H  
ATOM   2543 1HA  GLY A 255     117.034 168.486 114.475  1.00  0.00           H  
ATOM   2544 2HA  GLY A 255     118.474 168.604 113.481  1.00  0.00           H  
ATOM   2545  N   PHE A 256     119.050 168.289 116.220  1.00  0.00           N  
ATOM   2546  CA  PHE A 256     119.797 168.392 117.441  1.00  0.00           C  
ATOM   2547  C   PHE A 256     121.095 167.685 117.217  1.00  0.00           C  
ATOM   2548  O   PHE A 256     121.271 166.987 116.220  1.00  0.00           O  
ATOM   2549  CB  PHE A 256     119.042 167.775 118.620  1.00  0.00           C  
ATOM   2550  CG  PHE A 256     118.775 166.305 118.466  1.00  0.00           C  
ATOM   2551  CD1 PHE A 256     119.683 165.368 118.936  1.00  0.00           C  
ATOM   2552  CD2 PHE A 256     117.617 165.856 117.850  1.00  0.00           C  
ATOM   2553  CE1 PHE A 256     119.438 164.015 118.795  1.00  0.00           C  
ATOM   2554  CE2 PHE A 256     117.369 164.504 117.709  1.00  0.00           C  
ATOM   2555  CZ  PHE A 256     118.282 163.583 118.182  1.00  0.00           C  
ATOM   2556  H   PHE A 256     118.755 167.378 115.899  1.00  0.00           H  
ATOM   2557  HA  PHE A 256     119.924 169.449 117.681  1.00  0.00           H  
ATOM   2558 1HB  PHE A 256     119.614 167.923 119.535  1.00  0.00           H  
ATOM   2559 2HB  PHE A 256     118.087 168.283 118.746  1.00  0.00           H  
ATOM   2560  HD1 PHE A 256     120.597 165.709 119.423  1.00  0.00           H  
ATOM   2561  HD2 PHE A 256     116.896 166.584 117.476  1.00  0.00           H  
ATOM   2562  HE1 PHE A 256     120.160 163.289 119.169  1.00  0.00           H  
ATOM   2563  HE2 PHE A 256     116.454 164.165 117.223  1.00  0.00           H  
ATOM   2564  HZ  PHE A 256     118.089 162.517 118.069  1.00  0.00           H  
ATOM   2565  N   SER A 257     122.064 167.887 118.129  1.00  0.00           N  
ATOM   2566  CA  SER A 257     123.347 167.269 117.956  1.00  0.00           C  
ATOM   2567  C   SER A 257     123.222 165.790 118.130  1.00  0.00           C  
ATOM   2568  O   SER A 257     122.705 165.303 119.134  1.00  0.00           O  
ATOM   2569  CB  SER A 257     124.347 167.829 118.948  1.00  0.00           C  
ATOM   2570  OG  SER A 257     125.576 167.162 118.853  1.00  0.00           O  
ATOM   2571  H   SER A 257     121.904 168.469 118.938  1.00  0.00           H  
ATOM   2572  HA  SER A 257     123.705 167.491 116.950  1.00  0.00           H  
ATOM   2573 1HB  SER A 257     124.491 168.892 118.759  1.00  0.00           H  
ATOM   2574 2HB  SER A 257     123.953 167.727 119.959  1.00  0.00           H  
ATOM   2575  HG  SER A 257     125.584 166.745 117.988  1.00  0.00           H  
ATOM   2576  N   HIS A 258     123.706 165.038 117.123  1.00  0.00           N  
ATOM   2577  CA  HIS A 258     123.723 163.604 117.168  1.00  0.00           C  
ATOM   2578  C   HIS A 258     124.985 163.204 117.856  1.00  0.00           C  
ATOM   2579  O   HIS A 258     126.024 163.834 117.668  1.00  0.00           O  
ATOM   2580  CB  HIS A 258     123.652 162.986 115.768  1.00  0.00           C  
ATOM   2581  CG  HIS A 258     123.523 161.494 115.775  1.00  0.00           C  
ATOM   2582  ND1 HIS A 258     124.599 160.656 115.976  1.00  0.00           N  
ATOM   2583  CD2 HIS A 258     122.446 160.691 115.604  1.00  0.00           C  
ATOM   2584  CE1 HIS A 258     124.189 159.400 115.930  1.00  0.00           C  
ATOM   2585  NE2 HIS A 258     122.888 159.395 115.705  1.00  0.00           N  
ATOM   2586  H   HIS A 258     124.070 165.509 116.307  1.00  0.00           H  
ATOM   2587  HA  HIS A 258     122.827 163.245 117.674  1.00  0.00           H  
ATOM   2588 1HB  HIS A 258     122.798 163.400 115.230  1.00  0.00           H  
ATOM   2589 2HB  HIS A 258     124.549 163.248 115.208  1.00  0.00           H  
ATOM   2590  HD2 HIS A 258     121.421 161.013 115.421  1.00  0.00           H  
ATOM   2591  HE1 HIS A 258     124.818 158.519 116.056  1.00  0.00           H  
ATOM   2592  HE2 HIS A 258     122.306 158.574 115.621  1.00  0.00           H  
ATOM   2593  N   TRP A 259     124.923 162.144 118.685  1.00  0.00           N  
ATOM   2594  CA  TRP A 259     126.103 161.713 119.375  1.00  0.00           C  
ATOM   2595  C   TRP A 259     126.464 160.373 118.823  1.00  0.00           C  
ATOM   2596  O   TRP A 259     125.777 159.382 119.067  1.00  0.00           O  
ATOM   2597  CB  TRP A 259     125.875 161.630 120.885  1.00  0.00           C  
ATOM   2598  CG  TRP A 259     127.096 161.225 121.654  1.00  0.00           C  
ATOM   2599  CD1 TRP A 259     128.327 161.806 121.593  1.00  0.00           C  
ATOM   2600  CD2 TRP A 259     127.211 160.143 122.609  1.00  0.00           C  
ATOM   2601  NE1 TRP A 259     129.197 161.163 122.439  1.00  0.00           N  
ATOM   2602  CE2 TRP A 259     128.530 160.143 123.070  1.00  0.00           C  
ATOM   2603  CE3 TRP A 259     126.313 159.189 123.103  1.00  0.00           C  
ATOM   2604  CZ2 TRP A 259     128.981 159.224 124.003  1.00  0.00           C  
ATOM   2605  CZ3 TRP A 259     126.765 158.267 124.040  1.00  0.00           C  
ATOM   2606  CH2 TRP A 259     128.065 158.286 124.479  1.00  0.00           C  
ATOM   2607  H   TRP A 259     124.058 161.644 118.831  1.00  0.00           H  
ATOM   2608  HA  TRP A 259     126.887 162.453 119.215  1.00  0.00           H  
ATOM   2609 1HB  TRP A 259     125.542 162.599 121.257  1.00  0.00           H  
ATOM   2610 2HB  TRP A 259     125.084 160.910 121.095  1.00  0.00           H  
ATOM   2611  HD1 TRP A 259     128.584 162.657 120.964  1.00  0.00           H  
ATOM   2612  HE1 TRP A 259     130.169 161.400 122.575  1.00  0.00           H  
ATOM   2613  HE3 TRP A 259     125.279 159.171 122.760  1.00  0.00           H  
ATOM   2614  HZ2 TRP A 259     130.010 159.222 124.364  1.00  0.00           H  
ATOM   2615  HZ3 TRP A 259     126.060 157.527 124.419  1.00  0.00           H  
ATOM   2616  HH2 TRP A 259     128.386 157.548 125.215  1.00  0.00           H  
ATOM   2617  N   GLY A 260     127.573 160.328 118.059  1.00  0.00           N  
ATOM   2618  CA  GLY A 260     128.009 159.127 117.407  1.00  0.00           C  
ATOM   2619  C   GLY A 260     129.044 158.461 118.251  1.00  0.00           C  
ATOM   2620  O   GLY A 260     129.226 158.791 119.422  1.00  0.00           O  
ATOM   2621  H   GLY A 260     128.113 161.174 117.945  1.00  0.00           H  
ATOM   2622 1HA  GLY A 260     127.155 158.468 117.250  1.00  0.00           H  
ATOM   2623 2HA  GLY A 260     128.411 159.372 116.424  1.00  0.00           H  
ATOM   2624  N   ARG A 261     129.727 157.456 117.667  1.00  0.00           N  
ATOM   2625  CA  ARG A 261     130.722 156.736 118.403  1.00  0.00           C  
ATOM   2626  C   ARG A 261     131.898 157.605 118.709  1.00  0.00           C  
ATOM   2627  O   ARG A 261     132.323 157.717 119.858  1.00  0.00           O  
ATOM   2628  CB  ARG A 261     131.187 155.515 117.624  1.00  0.00           C  
ATOM   2629  CG  ARG A 261     130.163 154.395 117.519  1.00  0.00           C  
ATOM   2630  CD  ARG A 261     130.658 153.276 116.677  1.00  0.00           C  
ATOM   2631  NE  ARG A 261     131.832 152.641 117.253  1.00  0.00           N  
ATOM   2632  CZ  ARG A 261     131.797 151.670 118.186  1.00  0.00           C  
ATOM   2633  NH1 ARG A 261     130.641 151.234 118.637  1.00  0.00           N  
ATOM   2634  NH2 ARG A 261     132.923 151.155 118.648  1.00  0.00           N  
ATOM   2635  H   ARG A 261     129.545 157.201 116.707  1.00  0.00           H  
ATOM   2636  HA  ARG A 261     130.264 156.343 119.311  1.00  0.00           H  
ATOM   2637 1HB  ARG A 261     131.457 155.810 116.611  1.00  0.00           H  
ATOM   2638 2HB  ARG A 261     132.080 155.102 118.093  1.00  0.00           H  
ATOM   2639 1HG  ARG A 261     129.947 154.005 118.514  1.00  0.00           H  
ATOM   2640 2HG  ARG A 261     129.246 154.781 117.073  1.00  0.00           H  
ATOM   2641 1HD  ARG A 261     129.877 152.523 116.578  1.00  0.00           H  
ATOM   2642 2HD  ARG A 261     130.924 153.654 115.690  1.00  0.00           H  
ATOM   2643  HE  ARG A 261     132.739 152.950 116.930  1.00  0.00           H  
ATOM   2644 1HH1 ARG A 261     129.780 151.627 118.284  1.00  0.00           H  
ATOM   2645 2HH1 ARG A 261     130.615 150.506 119.336  1.00  0.00           H  
ATOM   2646 1HH2 ARG A 261     133.811 151.491 118.301  1.00  0.00           H  
ATOM   2647 2HH2 ARG A 261     132.896 150.428 119.346  1.00  0.00           H  
ATOM   2648  N   LEU A 262     132.482 158.214 117.660  1.00  0.00           N  
ATOM   2649  CA  LEU A 262     133.678 158.985 117.842  1.00  0.00           C  
ATOM   2650  C   LEU A 262     133.422 160.276 118.555  1.00  0.00           C  
ATOM   2651  O   LEU A 262     133.993 160.540 119.611  1.00  0.00           O  
ATOM   2652  CB  LEU A 262     134.325 159.274 116.482  1.00  0.00           C  
ATOM   2653  CG  LEU A 262     135.602 160.123 116.519  1.00  0.00           C  
ATOM   2654  CD1 LEU A 262     136.666 159.404 117.337  1.00  0.00           C  
ATOM   2655  CD2 LEU A 262     136.084 160.379 115.099  1.00  0.00           C  
ATOM   2656  H   LEU A 262     132.084 158.134 116.735  1.00  0.00           H  
ATOM   2657  HA  LEU A 262     134.390 158.389 118.411  1.00  0.00           H  
ATOM   2658 1HB  LEU A 262     134.571 158.327 116.005  1.00  0.00           H  
ATOM   2659 2HB  LEU A 262     133.600 159.794 115.856  1.00  0.00           H  
ATOM   2660  HG  LEU A 262     135.392 161.075 117.008  1.00  0.00           H  
ATOM   2661 1HD1 LEU A 262     137.574 160.007 117.364  1.00  0.00           H  
ATOM   2662 2HD1 LEU A 262     136.303 159.251 118.353  1.00  0.00           H  
ATOM   2663 3HD1 LEU A 262     136.885 158.439 116.881  1.00  0.00           H  
ATOM   2664 1HD2 LEU A 262     136.991 160.983 115.126  1.00  0.00           H  
ATOM   2665 2HD2 LEU A 262     136.295 159.428 114.610  1.00  0.00           H  
ATOM   2666 3HD2 LEU A 262     135.311 160.909 114.542  1.00  0.00           H  
ATOM   2667  N   THR A 263     132.512 161.102 118.005  1.00  0.00           N  
ATOM   2668  CA  THR A 263     132.327 162.412 118.561  1.00  0.00           C  
ATOM   2669  C   THR A 263     130.941 162.873 118.231  1.00  0.00           C  
ATOM   2670  O   THR A 263     130.247 162.253 117.427  1.00  0.00           O  
ATOM   2671  CB  THR A 263     133.366 163.415 118.027  1.00  0.00           C  
ATOM   2672  OG1 THR A 263     133.295 164.630 118.785  1.00  0.00           O  
ATOM   2673  CG2 THR A 263     133.106 163.722 116.560  1.00  0.00           C  
ATOM   2674  H   THR A 263     131.956 160.822 117.210  1.00  0.00           H  
ATOM   2675  HA  THR A 263     132.505 162.360 119.635  1.00  0.00           H  
ATOM   2676  HB  THR A 263     134.366 162.995 118.133  1.00  0.00           H  
ATOM   2677  HG1 THR A 263     132.790 165.283 118.295  1.00  0.00           H  
ATOM   2678 1HG2 THR A 263     133.850 164.432 116.200  1.00  0.00           H  
ATOM   2679 2HG2 THR A 263     133.171 162.802 115.979  1.00  0.00           H  
ATOM   2680 3HG2 THR A 263     132.111 164.151 116.449  1.00  0.00           H  
ATOM   2681  N   SER A 264     130.508 163.990 118.856  1.00  0.00           N  
ATOM   2682  CA  SER A 264     129.193 164.519 118.629  1.00  0.00           C  
ATOM   2683  C   SER A 264     129.173 165.179 117.289  1.00  0.00           C  
ATOM   2684  O   SER A 264     130.214 165.546 116.750  1.00  0.00           O  
ATOM   2685  CB  SER A 264     128.812 165.509 119.712  1.00  0.00           C  
ATOM   2686  OG  SER A 264     129.608 166.660 119.644  1.00  0.00           O  
ATOM   2687  H   SER A 264     131.125 164.465 119.499  1.00  0.00           H  
ATOM   2688  HA  SER A 264     128.474 163.702 118.700  1.00  0.00           H  
ATOM   2689 1HB  SER A 264     127.763 165.783 119.602  1.00  0.00           H  
ATOM   2690 2HB  SER A 264     128.927 165.041 120.689  1.00  0.00           H  
ATOM   2691  HG  SER A 264     129.004 167.392 119.498  1.00  0.00           H  
ATOM   2692  N   TYR A 265     127.967 165.328 116.702  1.00  0.00           N  
ATOM   2693  CA  TYR A 265     127.871 165.955 115.415  1.00  0.00           C  
ATOM   2694  C   TYR A 265     126.739 166.934 115.460  1.00  0.00           C  
ATOM   2695  O   TYR A 265     125.813 166.791 116.256  1.00  0.00           O  
ATOM   2696  CB  TYR A 265     127.661 164.923 114.305  1.00  0.00           C  
ATOM   2697  CG  TYR A 265     128.794 163.928 114.174  1.00  0.00           C  
ATOM   2698  CD1 TYR A 265     128.554 162.575 114.361  1.00  0.00           C  
ATOM   2699  CD2 TYR A 265     130.072 164.370 113.868  1.00  0.00           C  
ATOM   2700  CE1 TYR A 265     129.588 161.667 114.242  1.00  0.00           C  
ATOM   2701  CE2 TYR A 265     131.107 163.462 113.748  1.00  0.00           C  
ATOM   2702  CZ  TYR A 265     130.868 162.116 113.934  1.00  0.00           C  
ATOM   2703  OH  TYR A 265     131.898 161.211 113.815  1.00  0.00           O  
ATOM   2704  H   TYR A 265     127.125 165.004 117.155  1.00  0.00           H  
ATOM   2705  HA  TYR A 265     128.827 166.429 115.189  1.00  0.00           H  
ATOM   2706 1HB  TYR A 265     126.741 164.368 114.493  1.00  0.00           H  
ATOM   2707 2HB  TYR A 265     127.546 165.434 113.350  1.00  0.00           H  
ATOM   2708  HD1 TYR A 265     127.549 162.228 114.602  1.00  0.00           H  
ATOM   2709  HD2 TYR A 265     130.261 165.433 113.722  1.00  0.00           H  
ATOM   2710  HE1 TYR A 265     129.399 160.604 114.389  1.00  0.00           H  
ATOM   2711  HE2 TYR A 265     132.112 163.809 113.508  1.00  0.00           H  
ATOM   2712  HH  TYR A 265     131.564 160.325 113.974  1.00  0.00           H  
ATOM   2713  N   SER A 266     126.802 167.971 114.600  1.00  0.00           N  
ATOM   2714  CA  SER A 266     125.802 169.000 114.560  1.00  0.00           C  
ATOM   2715  C   SER A 266     124.718 168.622 113.593  1.00  0.00           C  
ATOM   2716  O   SER A 266     124.761 167.580 112.945  1.00  0.00           O  
ATOM   2717  CB  SER A 266     126.420 170.326 114.160  1.00  0.00           C  
ATOM   2718  OG  SER A 266     126.852 170.297 112.828  1.00  0.00           O  
ATOM   2719  H   SER A 266     127.584 168.020 113.963  1.00  0.00           H  
ATOM   2720  HA  SER A 266     125.389 169.120 115.562  1.00  0.00           H  
ATOM   2721 1HB  SER A 266     125.689 171.122 114.291  1.00  0.00           H  
ATOM   2722 2HB  SER A 266     127.264 170.545 114.814  1.00  0.00           H  
ATOM   2723  HG  SER A 266     127.691 170.764 112.811  1.00  0.00           H  
ATOM   2724  N   GLY A 267     123.674 169.472 113.558  1.00  0.00           N  
ATOM   2725  CA  GLY A 267     122.477 169.406 112.764  1.00  0.00           C  
ATOM   2726  C   GLY A 267     122.656 169.737 111.316  1.00  0.00           C  
ATOM   2727  O   GLY A 267     121.862 169.312 110.478  1.00  0.00           O  
ATOM   2728  H   GLY A 267     123.799 170.245 114.196  1.00  0.00           H  
ATOM   2729 1HA  GLY A 267     122.056 168.402 112.824  1.00  0.00           H  
ATOM   2730 2HA  GLY A 267     121.733 170.091 113.170  1.00  0.00           H  
ATOM   2731  N   GLY A 268     123.664 170.547 110.970  1.00  0.00           N  
ATOM   2732  CA  GLY A 268     123.689 171.076 109.633  1.00  0.00           C  
ATOM   2733  C   GLY A 268     124.094 170.031 108.640  1.00  0.00           C  
ATOM   2734  O   GLY A 268     123.803 168.846 108.796  1.00  0.00           O  
ATOM   2735  H   GLY A 268     124.402 170.797 111.612  1.00  0.00           H  
ATOM   2736 1HA  GLY A 268     122.702 171.462 109.376  1.00  0.00           H  
ATOM   2737 2HA  GLY A 268     124.384 171.914 109.586  1.00  0.00           H  
ATOM   2738  N   GLY A 269     124.684 170.480 107.514  1.00  0.00           N  
ATOM   2739  CA  GLY A 269     125.202 169.544 106.564  1.00  0.00           C  
ATOM   2740  C   GLY A 269     124.523 169.696 105.245  1.00  0.00           C  
ATOM   2741  O   GLY A 269     123.730 170.610 105.030  1.00  0.00           O  
ATOM   2742  H   GLY A 269     124.768 171.469 107.327  1.00  0.00           H  
ATOM   2743 1HA  GLY A 269     126.275 169.699 106.449  1.00  0.00           H  
ATOM   2744 2HA  GLY A 269     125.062 168.531 106.938  1.00  0.00           H  
ATOM   2745  N   TYR A 270     124.842 168.760 104.326  1.00  0.00           N  
ATOM   2746  CA  TYR A 270     124.299 168.733 102.997  1.00  0.00           C  
ATOM   2747  C   TYR A 270     123.325 167.600 103.029  1.00  0.00           C  
ATOM   2748  O   TYR A 270     123.717 166.448 103.212  1.00  0.00           O  
ATOM   2749  CB  TYR A 270     125.374 168.535 101.926  1.00  0.00           C  
ATOM   2750  CG  TYR A 270     126.345 169.690 101.815  1.00  0.00           C  
ATOM   2751  CD1 TYR A 270     127.271 169.918 102.823  1.00  0.00           C  
ATOM   2752  CD2 TYR A 270     126.309 170.522 100.706  1.00  0.00           C  
ATOM   2753  CE1 TYR A 270     128.157 170.973 102.722  1.00  0.00           C  
ATOM   2754  CE2 TYR A 270     127.196 171.577 100.605  1.00  0.00           C  
ATOM   2755  CZ  TYR A 270     128.116 171.803 101.608  1.00  0.00           C  
ATOM   2756  OH  TYR A 270     128.999 172.854 101.507  1.00  0.00           O  
ATOM   2757  H   TYR A 270     125.500 168.046 104.603  1.00  0.00           H  
ATOM   2758  HA  TYR A 270     123.925 169.728 102.756  1.00  0.00           H  
ATOM   2759 1HB  TYR A 270     125.944 167.631 102.145  1.00  0.00           H  
ATOM   2760 2HB  TYR A 270     124.900 168.396 100.955  1.00  0.00           H  
ATOM   2761  HD1 TYR A 270     127.299 169.264 103.695  1.00  0.00           H  
ATOM   2762  HD2 TYR A 270     125.581 170.344  99.915  1.00  0.00           H  
ATOM   2763  HE1 TYR A 270     128.884 171.151 103.514  1.00  0.00           H  
ATOM   2764  HE2 TYR A 270     127.167 172.231  99.733  1.00  0.00           H  
ATOM   2765  HH  TYR A 270     129.566 172.869 102.282  1.00  0.00           H  
ATOM   2766  N   TYR A 271     122.023 167.890 102.836  1.00  0.00           N  
ATOM   2767  CA  TYR A 271     121.054 166.844 102.968  1.00  0.00           C  
ATOM   2768  C   TYR A 271     120.321 166.679 101.679  1.00  0.00           C  
ATOM   2769  O   TYR A 271     120.313 167.566 100.824  1.00  0.00           O  
ATOM   2770  CB  TYR A 271     120.079 167.140 104.110  1.00  0.00           C  
ATOM   2771  CG  TYR A 271     119.217 168.361 103.875  1.00  0.00           C  
ATOM   2772  CD1 TYR A 271     117.994 168.234 103.233  1.00  0.00           C  
ATOM   2773  CD2 TYR A 271     119.650 169.607 104.303  1.00  0.00           C  
ATOM   2774  CE1 TYR A 271     117.207 169.350 103.020  1.00  0.00           C  
ATOM   2775  CE2 TYR A 271     118.864 170.723 104.089  1.00  0.00           C  
ATOM   2776  CZ  TYR A 271     117.647 170.596 103.450  1.00  0.00           C  
ATOM   2777  OH  TYR A 271     116.863 171.707 103.237  1.00  0.00           O  
ATOM   2778  H   TYR A 271     121.712 168.822 102.601  1.00  0.00           H  
ATOM   2779  HA  TYR A 271     121.572 165.925 103.244  1.00  0.00           H  
ATOM   2780 1HB  TYR A 271     119.421 166.282 104.258  1.00  0.00           H  
ATOM   2781 2HB  TYR A 271     120.635 167.289 105.034  1.00  0.00           H  
ATOM   2782  HD1 TYR A 271     117.654 167.254 102.898  1.00  0.00           H  
ATOM   2783  HD2 TYR A 271     120.612 169.707 104.806  1.00  0.00           H  
ATOM   2784  HE1 TYR A 271     116.247 169.250 102.515  1.00  0.00           H  
ATOM   2785  HE2 TYR A 271     119.204 171.702 104.424  1.00  0.00           H  
ATOM   2786  HH  TYR A 271     117.306 172.482 103.591  1.00  0.00           H  
ATOM   2787  N   LEU A 272     119.733 165.484 101.498  1.00  0.00           N  
ATOM   2788  CA  LEU A 272     118.937 165.185 100.342  1.00  0.00           C  
ATOM   2789  C   LEU A 272     117.686 164.514 100.834  1.00  0.00           C  
ATOM   2790  O   LEU A 272     117.749 163.610 101.667  1.00  0.00           O  
ATOM   2791  CB  LEU A 272     119.693 164.278  99.363  1.00  0.00           C  
ATOM   2792  CG  LEU A 272     118.910 163.848  98.115  1.00  0.00           C  
ATOM   2793  CD1 LEU A 272     118.621 165.068  97.251  1.00  0.00           C  
ATOM   2794  CD2 LEU A 272     119.713 162.810  97.345  1.00  0.00           C  
ATOM   2795  H   LEU A 272     119.860 164.774 102.205  1.00  0.00           H  
ATOM   2796  HA  LEU A 272     118.787 166.105  99.778  1.00  0.00           H  
ATOM   2797 1HB  LEU A 272     120.589 164.799  99.028  1.00  0.00           H  
ATOM   2798 2HB  LEU A 272     119.998 163.375  99.890  1.00  0.00           H  
ATOM   2799  HG  LEU A 272     117.954 163.418  98.416  1.00  0.00           H  
ATOM   2800 1HD1 LEU A 272     118.065 164.762  96.364  1.00  0.00           H  
ATOM   2801 2HD1 LEU A 272     118.030 165.785  97.820  1.00  0.00           H  
ATOM   2802 3HD1 LEU A 272     119.560 165.530  96.948  1.00  0.00           H  
ATOM   2803 1HD2 LEU A 272     119.156 162.503  96.459  1.00  0.00           H  
ATOM   2804 2HD2 LEU A 272     120.668 163.239  97.043  1.00  0.00           H  
ATOM   2805 3HD2 LEU A 272     119.889 161.942  97.981  1.00  0.00           H  
ATOM   2806  N   ASP A 273     116.505 164.940 100.337  1.00  0.00           N  
ATOM   2807  CA  ASP A 273     115.267 164.310 100.710  1.00  0.00           C  
ATOM   2808  C   ASP A 273     114.868 163.434  99.565  1.00  0.00           C  
ATOM   2809  O   ASP A 273     114.801 163.879  98.422  1.00  0.00           O  
ATOM   2810  CB  ASP A 273     114.173 165.337 101.013  1.00  0.00           C  
ATOM   2811  CG  ASP A 273     114.447 166.137 102.280  1.00  0.00           C  
ATOM   2812  OD1 ASP A 273     114.807 165.543 103.268  1.00  0.00           O  
ATOM   2813  OD2 ASP A 273     114.293 167.335 102.247  1.00  0.00           O  
ATOM   2814  H   ASP A 273     116.487 165.716  99.691  1.00  0.00           H  
ATOM   2815  HA  ASP A 273     115.426 163.756 101.636  1.00  0.00           H  
ATOM   2816 1HB  ASP A 273     114.082 166.030 100.176  1.00  0.00           H  
ATOM   2817 2HB  ASP A 273     113.216 164.828 101.122  1.00  0.00           H  
ATOM   2818  N   LEU A 274     114.587 162.153  99.859  1.00  0.00           N  
ATOM   2819  CA  LEU A 274     114.279 161.181  98.851  1.00  0.00           C  
ATOM   2820  C   LEU A 274     112.888 161.403  98.336  1.00  0.00           C  
ATOM   2821  O   LEU A 274     112.075 162.125  98.906  1.00  0.00           O  
ATOM   2822  CB  LEU A 274     114.411 159.760  99.414  1.00  0.00           C  
ATOM   2823  CG  LEU A 274     115.813 159.363  99.894  1.00  0.00           C  
ATOM   2824  CD1 LEU A 274     115.762 157.976 100.520  1.00  0.00           C  
ATOM   2825  CD2 LEU A 274     116.780 159.397  98.720  1.00  0.00           C  
ATOM   2826  H   LEU A 274     114.595 161.871 100.829  1.00  0.00           H  
ATOM   2827  HA  LEU A 274     114.995 161.288  98.037  1.00  0.00           H  
ATOM   2828 1HB  LEU A 274     113.731 159.657 100.258  1.00  0.00           H  
ATOM   2829 2HB  LEU A 274     114.111 159.051  98.643  1.00  0.00           H  
ATOM   2830  HG  LEU A 274     116.148 160.062 100.660  1.00  0.00           H  
ATOM   2831 1HD1 LEU A 274     116.758 157.693 100.861  1.00  0.00           H  
ATOM   2832 2HD1 LEU A 274     115.078 157.985 101.369  1.00  0.00           H  
ATOM   2833 3HD1 LEU A 274     115.414 157.256  99.780  1.00  0.00           H  
ATOM   2834 1HD2 LEU A 274     117.777 159.115  99.060  1.00  0.00           H  
ATOM   2835 2HD2 LEU A 274     116.447 158.697  97.953  1.00  0.00           H  
ATOM   2836 3HD2 LEU A 274     116.810 160.404  98.303  1.00  0.00           H  
ATOM   2837  N   PRO A 275     112.653 160.841  97.183  1.00  0.00           N  
ATOM   2838  CA  PRO A 275     111.350 160.880  96.568  1.00  0.00           C  
ATOM   2839  C   PRO A 275     110.497 159.765  97.098  1.00  0.00           C  
ATOM   2840  O   PRO A 275     110.994 158.943  97.866  1.00  0.00           O  
ATOM   2841  CB  PRO A 275     111.656 160.703  95.077  1.00  0.00           C  
ATOM   2842  CG  PRO A 275     112.839 159.796  95.053  1.00  0.00           C  
ATOM   2843  CD  PRO A 275     113.672 160.235  96.227  1.00  0.00           C  
ATOM   2844  HA  PRO A 275     110.866 161.838  96.807  1.00  0.00           H  
ATOM   2845 1HB  PRO A 275     110.782 160.278  94.562  1.00  0.00           H  
ATOM   2846 2HB  PRO A 275     111.858 161.681  94.616  1.00  0.00           H  
ATOM   2847 1HG  PRO A 275     112.516 158.748  95.131  1.00  0.00           H  
ATOM   2848 2HG  PRO A 275     113.373 159.894  94.095  1.00  0.00           H  
ATOM   2849 1HD  PRO A 275     114.167 159.360  96.674  1.00  0.00           H  
ATOM   2850 2HD  PRO A 275     114.416 160.974  95.894  1.00  0.00           H  
ATOM   2851  N   GLY A 276     109.196 159.757  96.741  1.00  0.00           N  
ATOM   2852  CA  GLY A 276     108.261 158.763  97.192  1.00  0.00           C  
ATOM   2853  C   GLY A 276     108.469 157.392  96.610  1.00  0.00           C  
ATOM   2854  O   GLY A 276     108.436 156.408  97.345  1.00  0.00           O  
ATOM   2855  H   GLY A 276     108.875 160.491  96.126  1.00  0.00           H  
ATOM   2856 1HA  GLY A 276     108.317 158.677  98.277  1.00  0.00           H  
ATOM   2857 2HA  GLY A 276     107.248 159.079  96.947  1.00  0.00           H  
ATOM   2858  N   SER A 277     108.676 157.277  95.281  1.00  0.00           N  
ATOM   2859  CA  SER A 277     108.724 155.980  94.648  1.00  0.00           C  
ATOM   2860  C   SER A 277     110.117 155.448  94.632  1.00  0.00           C  
ATOM   2861  O   SER A 277     111.079 156.144  94.947  1.00  0.00           O  
ATOM   2862  CB  SER A 277     108.193 156.061  93.230  1.00  0.00           C  
ATOM   2863  OG  SER A 277     109.044 156.822  92.418  1.00  0.00           O  
ATOM   2864  H   SER A 277     108.800 158.105  94.716  1.00  0.00           H  
ATOM   2865  HA  SER A 277     108.075 155.300  95.202  1.00  0.00           H  
ATOM   2866 1HB  SER A 277     108.096 155.057  92.820  1.00  0.00           H  
ATOM   2867 2HB  SER A 277     107.199 156.508  93.239  1.00  0.00           H  
ATOM   2868  HG  SER A 277     108.471 157.350  91.855  1.00  0.00           H  
ATOM   2869  N   ARG A 278     110.240 154.149  94.299  1.00  0.00           N  
ATOM   2870  CA  ARG A 278     111.528 153.525  94.257  1.00  0.00           C  
ATOM   2871  C   ARG A 278     112.354 154.027  93.107  1.00  0.00           C  
ATOM   2872  O   ARG A 278     113.521 154.372  93.288  1.00  0.00           O  
ATOM   2873  CB  ARG A 278     111.380 152.014  94.148  1.00  0.00           C  
ATOM   2874  CG  ARG A 278     112.689 151.241  94.174  1.00  0.00           C  
ATOM   2875  CD  ARG A 278     112.460 149.773  94.160  1.00  0.00           C  
ATOM   2876  NE  ARG A 278     113.708 149.029  94.205  1.00  0.00           N  
ATOM   2877  CZ  ARG A 278     114.438 148.693  93.124  1.00  0.00           C  
ATOM   2878  NH1 ARG A 278     114.033 149.042  91.923  1.00  0.00           N  
ATOM   2879  NH2 ARG A 278     115.562 148.013  93.271  1.00  0.00           N  
ATOM   2880  H   ARG A 278     109.421 153.602  94.075  1.00  0.00           H  
ATOM   2881  HA  ARG A 278     112.055 153.756  95.184  1.00  0.00           H  
ATOM   2882 1HB  ARG A 278     110.766 151.649  94.970  1.00  0.00           H  
ATOM   2883 2HB  ARG A 278     110.868 151.765  93.220  1.00  0.00           H  
ATOM   2884 1HG  ARG A 278     113.284 151.503  93.299  1.00  0.00           H  
ATOM   2885 2HG  ARG A 278     113.243 151.492  95.079  1.00  0.00           H  
ATOM   2886 1HD  ARG A 278     111.862 149.490  95.025  1.00  0.00           H  
ATOM   2887 2HD  ARG A 278     111.931 149.497  93.248  1.00  0.00           H  
ATOM   2888  HE  ARG A 278     114.052 148.742  95.112  1.00  0.00           H  
ATOM   2889 1HH1 ARG A 278     113.174 149.562  91.811  1.00  0.00           H  
ATOM   2890 2HH1 ARG A 278     114.581 148.791  91.113  1.00  0.00           H  
ATOM   2891 1HH2 ARG A 278     115.873 147.745  94.194  1.00  0.00           H  
ATOM   2892 2HH2 ARG A 278     116.109 147.762  92.461  1.00  0.00           H  
ATOM   2893  N   GLN A 279     111.767 154.122  91.895  1.00  0.00           N  
ATOM   2894  CA  GLN A 279     112.577 154.430  90.747  1.00  0.00           C  
ATOM   2895  C   GLN A 279     113.139 155.809  90.883  1.00  0.00           C  
ATOM   2896  O   GLN A 279     114.289 156.056  90.525  1.00  0.00           O  
ATOM   2897  CB  GLN A 279     111.765 154.314  89.454  1.00  0.00           C  
ATOM   2898  CG  GLN A 279     112.580 154.507  88.187  1.00  0.00           C  
ATOM   2899  CD  GLN A 279     113.636 153.433  88.009  1.00  0.00           C  
ATOM   2900  OE1 GLN A 279     113.345 152.237  88.094  1.00  0.00           O  
ATOM   2901  NE2 GLN A 279     114.871 153.854  87.761  1.00  0.00           N  
ATOM   2902  H   GLN A 279     110.774 153.982  91.773  1.00  0.00           H  
ATOM   2903  HA  GLN A 279     113.412 153.730  90.715  1.00  0.00           H  
ATOM   2904 1HB  GLN A 279     111.296 153.331  89.406  1.00  0.00           H  
ATOM   2905 2HB  GLN A 279     110.968 155.057  89.458  1.00  0.00           H  
ATOM   2906 1HG  GLN A 279     111.911 154.474  87.328  1.00  0.00           H  
ATOM   2907 2HG  GLN A 279     113.081 155.474  88.234  1.00  0.00           H  
ATOM   2908 1HE2 GLN A 279     115.610 153.191  87.635  1.00  0.00           H  
ATOM   2909 2HE2 GLN A 279     115.064 154.833  87.701  1.00  0.00           H  
ATOM   2910  N   GLY A 280     112.343 156.748  91.421  1.00  0.00           N  
ATOM   2911  CA  GLY A 280     112.801 158.101  91.539  1.00  0.00           C  
ATOM   2912  C   GLY A 280     113.982 158.146  92.457  1.00  0.00           C  
ATOM   2913  O   GLY A 280     114.936 158.884  92.216  1.00  0.00           O  
ATOM   2914  H   GLY A 280     111.417 156.512  91.747  1.00  0.00           H  
ATOM   2915 1HA  GLY A 280     113.066 158.483  90.553  1.00  0.00           H  
ATOM   2916 2HA  GLY A 280     111.994 158.726  91.920  1.00  0.00           H  
ATOM   2917  N   SER A 281     113.940 157.361  93.549  1.00  0.00           N  
ATOM   2918  CA  SER A 281     114.998 157.377  94.517  1.00  0.00           C  
ATOM   2919  C   SER A 281     116.267 156.909  93.878  1.00  0.00           C  
ATOM   2920  O   SER A 281     117.330 157.496  94.085  1.00  0.00           O  
ATOM   2921  CB  SER A 281     114.652 156.496  95.702  1.00  0.00           C  
ATOM   2922  OG  SER A 281     115.682 156.506  96.652  1.00  0.00           O  
ATOM   2923  H   SER A 281     113.150 156.748  93.693  1.00  0.00           H  
ATOM   2924  HA  SER A 281     115.099 158.392  94.903  1.00  0.00           H  
ATOM   2925 1HB  SER A 281     113.728 156.849  96.159  1.00  0.00           H  
ATOM   2926 2HB  SER A 281     114.479 155.477  95.359  1.00  0.00           H  
ATOM   2927  HG  SER A 281     115.390 155.931  97.364  1.00  0.00           H  
ATOM   2928  N   ALA A 282     116.177 155.843  93.063  1.00  0.00           N  
ATOM   2929  CA  ALA A 282     117.335 155.280  92.431  1.00  0.00           C  
ATOM   2930  C   ALA A 282     117.938 156.315  91.545  1.00  0.00           C  
ATOM   2931  O   ALA A 282     119.157 156.459  91.476  1.00  0.00           O  
ATOM   2932  CB  ALA A 282     116.980 154.029  91.641  1.00  0.00           C  
ATOM   2933  H   ALA A 282     115.272 155.428  92.891  1.00  0.00           H  
ATOM   2934  HA  ALA A 282     118.019 154.948  93.212  1.00  0.00           H  
ATOM   2935 1HB  ALA A 282     117.874 153.641  91.152  1.00  0.00           H  
ATOM   2936 2HB  ALA A 282     116.580 153.273  92.317  1.00  0.00           H  
ATOM   2937 3HB  ALA A 282     116.232 154.274  90.889  1.00  0.00           H  
ATOM   2938  N   GLU A 283     117.087 157.083  90.847  1.00  0.00           N  
ATOM   2939  CA  GLU A 283     117.596 158.071  89.946  1.00  0.00           C  
ATOM   2940  C   GLU A 283     118.400 159.047  90.743  1.00  0.00           C  
ATOM   2941  O   GLU A 283     119.469 159.470  90.310  1.00  0.00           O  
ATOM   2942  CB  GLU A 283     116.464 158.783  89.202  1.00  0.00           C  
ATOM   2943  CG  GLU A 283     115.730 157.912  88.192  1.00  0.00           C  
ATOM   2944  CD  GLU A 283     116.604 157.480  87.048  1.00  0.00           C  
ATOM   2945  OE1 GLU A 283     117.420 158.261  86.621  1.00  0.00           O  
ATOM   2946  OE2 GLU A 283     116.456 156.367  86.601  1.00  0.00           O  
ATOM   2947  H   GLU A 283     116.088 156.976  90.946  1.00  0.00           H  
ATOM   2948  HA  GLU A 283     118.185 157.568  89.178  1.00  0.00           H  
ATOM   2949 1HB  GLU A 283     115.731 159.151  89.921  1.00  0.00           H  
ATOM   2950 2HB  GLU A 283     116.864 159.647  88.672  1.00  0.00           H  
ATOM   2951 1HG  GLU A 283     115.351 157.026  88.700  1.00  0.00           H  
ATOM   2952 2HG  GLU A 283     114.877 158.467  87.802  1.00  0.00           H  
ATOM   2953  N   ALA A 284     117.905 159.434  91.936  1.00  0.00           N  
ATOM   2954  CA  ALA A 284     118.601 160.416  92.717  1.00  0.00           C  
ATOM   2955  C   ALA A 284     119.948 159.914  93.154  1.00  0.00           C  
ATOM   2956  O   ALA A 284     120.963 160.575  92.940  1.00  0.00           O  
ATOM   2957  CB  ALA A 284     117.768 160.816  93.926  1.00  0.00           C  
ATOM   2958  H   ALA A 284     117.045 159.041  92.292  1.00  0.00           H  
ATOM   2959  HA  ALA A 284     118.724 161.310  92.106  1.00  0.00           H  
ATOM   2960 1HB  ALA A 284     118.306 161.563  94.508  1.00  0.00           H  
ATOM   2961 2HB  ALA A 284     116.817 161.232  93.591  1.00  0.00           H  
ATOM   2962 3HB  ALA A 284     117.582 159.939  94.545  1.00  0.00           H  
ATOM   2963  N   LEU A 285     120.006 158.698  93.728  1.00  0.00           N  
ATOM   2964  CA  LEU A 285     121.243 158.189  94.264  1.00  0.00           C  
ATOM   2965  C   LEU A 285     122.242 158.007  93.174  1.00  0.00           C  
ATOM   2966  O   LEU A 285     123.429 158.280  93.359  1.00  0.00           O  
ATOM   2967  CB  LEU A 285     121.013 156.854  94.984  1.00  0.00           C  
ATOM   2968  CG  LEU A 285     120.208 156.931  96.287  1.00  0.00           C  
ATOM   2969  CD1 LEU A 285     119.916 155.523  96.787  1.00  0.00           C  
ATOM   2970  CD2 LEU A 285     120.991 157.727  97.321  1.00  0.00           C  
ATOM   2971  H   LEU A 285     119.173 158.129  93.787  1.00  0.00           H  
ATOM   2972  HA  LEU A 285     121.621 158.900  94.998  1.00  0.00           H  
ATOM   2973 1HB  LEU A 285     120.487 156.182  94.308  1.00  0.00           H  
ATOM   2974 2HB  LEU A 285     121.983 156.414  95.218  1.00  0.00           H  
ATOM   2975  HG  LEU A 285     119.254 157.422  96.097  1.00  0.00           H  
ATOM   2976 1HD1 LEU A 285     119.343 155.577  97.714  1.00  0.00           H  
ATOM   2977 2HD1 LEU A 285     119.339 154.983  96.037  1.00  0.00           H  
ATOM   2978 3HD1 LEU A 285     120.853 155.000  96.971  1.00  0.00           H  
ATOM   2979 1HD2 LEU A 285     120.418 157.782  98.247  1.00  0.00           H  
ATOM   2980 2HD2 LEU A 285     121.945 157.236  97.513  1.00  0.00           H  
ATOM   2981 3HD2 LEU A 285     121.170 158.734  96.945  1.00  0.00           H  
ATOM   2982  N   ARG A 286     121.788 157.539  92.001  1.00  0.00           N  
ATOM   2983  CA  ARG A 286     122.696 157.308  90.919  1.00  0.00           C  
ATOM   2984  C   ARG A 286     123.314 158.624  90.575  1.00  0.00           C  
ATOM   2985  O   ARG A 286     124.503 158.704  90.272  1.00  0.00           O  
ATOM   2986  CB  ARG A 286     121.990 156.722  89.705  1.00  0.00           C  
ATOM   2987  CG  ARG A 286     122.899 156.400  88.530  1.00  0.00           C  
ATOM   2988  CD  ARG A 286     122.141 155.812  87.395  1.00  0.00           C  
ATOM   2989  NE  ARG A 286     121.167 156.745  86.853  1.00  0.00           N  
ATOM   2990  CZ  ARG A 286     121.457 157.741  85.993  1.00  0.00           C  
ATOM   2991  NH1 ARG A 286     122.695 157.920  85.589  1.00  0.00           N  
ATOM   2992  NH2 ARG A 286     120.498 158.538  85.556  1.00  0.00           N  
ATOM   2993  H   ARG A 286     120.806 157.345  91.869  1.00  0.00           H  
ATOM   2994  HA  ARG A 286     123.434 156.572  91.238  1.00  0.00           H  
ATOM   2995 1HB  ARG A 286     121.481 155.802  89.990  1.00  0.00           H  
ATOM   2996 2HB  ARG A 286     121.230 157.421  89.354  1.00  0.00           H  
ATOM   2997 1HG  ARG A 286     123.382 157.313  88.183  1.00  0.00           H  
ATOM   2998 2HG  ARG A 286     123.658 155.683  88.843  1.00  0.00           H  
ATOM   2999 1HD  ARG A 286     122.833 155.540  86.599  1.00  0.00           H  
ATOM   3000 2HD  ARG A 286     121.610 154.923  87.734  1.00  0.00           H  
ATOM   3001  HE  ARG A 286     120.203 156.639  87.141  1.00  0.00           H  
ATOM   3002 1HH1 ARG A 286     123.429 157.311  85.923  1.00  0.00           H  
ATOM   3003 2HH1 ARG A 286     122.913 158.667  84.945  1.00  0.00           H  
ATOM   3004 1HH2 ARG A 286     119.546 158.400  85.867  1.00  0.00           H  
ATOM   3005 2HH2 ARG A 286     120.715 159.284  84.913  1.00  0.00           H  
ATOM   3006  N   ALA A 287     122.508 159.700  90.627  1.00  0.00           N  
ATOM   3007  CA  ALA A 287     122.995 161.011  90.314  1.00  0.00           C  
ATOM   3008  C   ALA A 287     124.078 161.355  91.291  1.00  0.00           C  
ATOM   3009  O   ALA A 287     125.081 161.960  90.918  1.00  0.00           O  
ATOM   3010  CB  ALA A 287     121.874 162.039  90.355  1.00  0.00           C  
ATOM   3011  H   ALA A 287     121.540 159.585  90.892  1.00  0.00           H  
ATOM   3012  HA  ALA A 287     123.351 161.003  89.284  1.00  0.00           H  
ATOM   3013 1HB  ALA A 287     122.278 163.027  90.137  1.00  0.00           H  
ATOM   3014 2HB  ALA A 287     121.119 161.784  89.611  1.00  0.00           H  
ATOM   3015 3HB  ALA A 287     121.420 162.043  91.345  1.00  0.00           H  
ATOM   3016  N   LEU A 288     123.899 160.985  92.576  1.00  0.00           N  
ATOM   3017  CA  LEU A 288     124.869 161.270  93.598  1.00  0.00           C  
ATOM   3018  C   LEU A 288     126.153 160.540  93.344  1.00  0.00           C  
ATOM   3019  O   LEU A 288     127.225 161.050  93.662  1.00  0.00           O  
ATOM   3020  CB  LEU A 288     124.318 160.882  94.976  1.00  0.00           C  
ATOM   3021  CG  LEU A 288     123.158 161.741  95.494  1.00  0.00           C  
ATOM   3022  CD1 LEU A 288     122.615 161.138  96.782  1.00  0.00           C  
ATOM   3023  CD2 LEU A 288     123.641 163.166  95.719  1.00  0.00           C  
ATOM   3024  H   LEU A 288     123.054 160.491  92.824  1.00  0.00           H  
ATOM   3025  HA  LEU A 288     125.085 162.338  93.581  1.00  0.00           H  
ATOM   3026 1HB  LEU A 288     123.974 159.850  94.935  1.00  0.00           H  
ATOM   3027 2HB  LEU A 288     125.127 160.945  95.704  1.00  0.00           H  
ATOM   3028  HG  LEU A 288     122.351 161.743  94.761  1.00  0.00           H  
ATOM   3029 1HD1 LEU A 288     121.790 161.748  97.151  1.00  0.00           H  
ATOM   3030 2HD1 LEU A 288     122.258 160.126  96.588  1.00  0.00           H  
ATOM   3031 3HD1 LEU A 288     123.405 161.107  97.531  1.00  0.00           H  
ATOM   3032 1HD2 LEU A 288     122.816 163.777  96.087  1.00  0.00           H  
ATOM   3033 2HD2 LEU A 288     124.447 163.165  96.453  1.00  0.00           H  
ATOM   3034 3HD2 LEU A 288     124.007 163.579  94.779  1.00  0.00           H  
ATOM   3035  N   GLN A 289     126.089 159.305  92.818  1.00  0.00           N  
ATOM   3036  CA  GLN A 289     127.286 158.548  92.564  1.00  0.00           C  
ATOM   3037  C   GLN A 289     128.071 159.153  91.438  1.00  0.00           C  
ATOM   3038  O   GLN A 289     129.302 159.161  91.475  1.00  0.00           O  
ATOM   3039  CB  GLN A 289     126.945 157.091  92.241  1.00  0.00           C  
ATOM   3040  CG  GLN A 289     126.401 156.303  93.420  1.00  0.00           C  
ATOM   3041  CD  GLN A 289     126.012 154.887  93.040  1.00  0.00           C  
ATOM   3042  OE1 GLN A 289     126.639 154.266  92.177  1.00  0.00           O  
ATOM   3043  NE2 GLN A 289     124.973 154.367  93.683  1.00  0.00           N  
ATOM   3044  H   GLN A 289     125.192 158.897  92.596  1.00  0.00           H  
ATOM   3045  HA  GLN A 289     127.889 158.540  93.472  1.00  0.00           H  
ATOM   3046 1HB  GLN A 289     126.202 157.059  91.444  1.00  0.00           H  
ATOM   3047 2HB  GLN A 289     127.837 156.580  91.877  1.00  0.00           H  
ATOM   3048 1HG  GLN A 289     127.168 156.251  94.194  1.00  0.00           H  
ATOM   3049 2HG  GLN A 289     125.516 156.809  93.805  1.00  0.00           H  
ATOM   3050 1HE2 GLN A 289     124.670 153.436  93.475  1.00  0.00           H  
ATOM   3051 2HE2 GLN A 289     124.493 154.905  94.376  1.00  0.00           H  
ATOM   3052  N   GLU A 290     127.384 159.676  90.400  1.00  0.00           N  
ATOM   3053  CA  GLU A 290     128.088 160.178  89.251  1.00  0.00           C  
ATOM   3054  C   GLU A 290     129.018 161.243  89.717  1.00  0.00           C  
ATOM   3055  O   GLU A 290     130.223 161.186  89.473  1.00  0.00           O  
ATOM   3056  CB  GLU A 290     127.124 160.730  88.198  1.00  0.00           C  
ATOM   3057  CG  GLU A 290     126.300 159.670  87.482  1.00  0.00           C  
ATOM   3058  CD  GLU A 290     125.303 160.254  86.521  1.00  0.00           C  
ATOM   3059  OE1 GLU A 290     125.164 161.454  86.495  1.00  0.00           O  
ATOM   3060  OE2 GLU A 290     124.679 159.500  85.812  1.00  0.00           O  
ATOM   3061  H   GLU A 290     126.375 159.721  90.417  1.00  0.00           H  
ATOM   3062  HA  GLU A 290     128.590 159.343  88.761  1.00  0.00           H  
ATOM   3063 1HB  GLU A 290     126.433 161.429  88.669  1.00  0.00           H  
ATOM   3064 2HB  GLU A 290     127.686 161.283  87.445  1.00  0.00           H  
ATOM   3065 1HG  GLU A 290     126.973 159.011  86.933  1.00  0.00           H  
ATOM   3066 2HG  GLU A 290     125.775 159.070  88.224  1.00  0.00           H  
ATOM   3067  N   GLY A 291     128.483 162.237  90.441  1.00  0.00           N  
ATOM   3068  CA  GLY A 291     129.358 163.221  90.988  1.00  0.00           C  
ATOM   3069  C   GLY A 291     129.901 162.549  92.195  1.00  0.00           C  
ATOM   3070  O   GLY A 291     129.462 161.457  92.545  1.00  0.00           O  
ATOM   3071  H   GLY A 291     127.490 162.312  90.611  1.00  0.00           H  
ATOM   3072 1HA  GLY A 291     130.117 163.483  90.251  1.00  0.00           H  
ATOM   3073 2HA  GLY A 291     128.795 164.128  91.205  1.00  0.00           H  
ATOM   3074  N   LEU A 292     130.885 163.160  92.866  1.00  0.00           N  
ATOM   3075  CA  LEU A 292     131.366 162.511  94.044  1.00  0.00           C  
ATOM   3076  C   LEU A 292     130.717 163.194  95.201  1.00  0.00           C  
ATOM   3077  O   LEU A 292     131.154 164.260  95.632  1.00  0.00           O  
ATOM   3078  CB  LEU A 292     132.894 162.594  94.148  1.00  0.00           C  
ATOM   3079  CG  LEU A 292     133.675 161.981  92.978  1.00  0.00           C  
ATOM   3080  CD1 LEU A 292     135.165 162.216  93.183  1.00  0.00           C  
ATOM   3081  CD2 LEU A 292     133.363 160.495  92.883  1.00  0.00           C  
ATOM   3082  H   LEU A 292     131.296 164.039  92.586  1.00  0.00           H  
ATOM   3083  HA  LEU A 292     131.142 161.448  93.969  1.00  0.00           H  
ATOM   3084 1HB  LEU A 292     133.180 163.642  94.224  1.00  0.00           H  
ATOM   3085 2HB  LEU A 292     133.209 162.086  95.059  1.00  0.00           H  
ATOM   3086  HG  LEU A 292     133.384 162.473  92.049  1.00  0.00           H  
ATOM   3087 1HD1 LEU A 292     135.720 161.780  92.352  1.00  0.00           H  
ATOM   3088 2HD1 LEU A 292     135.362 163.287  93.228  1.00  0.00           H  
ATOM   3089 3HD1 LEU A 292     135.482 161.748  94.115  1.00  0.00           H  
ATOM   3090 1HD2 LEU A 292     133.917 160.060  92.051  1.00  0.00           H  
ATOM   3091 2HD2 LEU A 292     133.654 160.002  93.810  1.00  0.00           H  
ATOM   3092 3HD2 LEU A 292     132.294 160.357  92.718  1.00  0.00           H  
ATOM   3093  N   TRP A 293     129.609 162.613  95.699  1.00  0.00           N  
ATOM   3094  CA  TRP A 293     128.940 163.153  96.844  1.00  0.00           C  
ATOM   3095  C   TRP A 293     129.760 162.823  98.054  1.00  0.00           C  
ATOM   3096  O   TRP A 293     129.722 163.546  99.049  1.00  0.00           O  
ATOM   3097  CB  TRP A 293     127.528 162.582  96.983  1.00  0.00           C  
ATOM   3098  CG  TRP A 293     126.756 163.166  98.127  1.00  0.00           C  
ATOM   3099  CD1 TRP A 293     126.417 164.475  98.299  1.00  0.00           C  
ATOM   3100  CD2 TRP A 293     126.218 162.459  99.271  1.00  0.00           C  
ATOM   3101  NE1 TRP A 293     125.711 164.632  99.465  1.00  0.00           N  
ATOM   3102  CE2 TRP A 293     125.579 163.409 100.073  1.00  0.00           C  
ATOM   3103  CE3 TRP A 293     126.228 161.118  99.673  1.00  0.00           C  
ATOM   3104  CZ2 TRP A 293     124.952 163.064 101.260  1.00  0.00           C  
ATOM   3105  CZ3 TRP A 293     125.599 160.772 100.863  1.00  0.00           C  
ATOM   3106  CH2 TRP A 293     124.977 161.720 101.635  1.00  0.00           C  
ATOM   3107  H   TRP A 293     129.240 161.782  95.260  1.00  0.00           H  
ATOM   3108  HA  TRP A 293     128.886 164.236  96.734  1.00  0.00           H  
ATOM   3109 1HB  TRP A 293     126.969 162.765  96.064  1.00  0.00           H  
ATOM   3110 2HB  TRP A 293     127.584 161.503  97.122  1.00  0.00           H  
ATOM   3111  HD1 TRP A 293     126.671 165.279  97.610  1.00  0.00           H  
ATOM   3112  HE1 TRP A 293     125.348 165.505  99.821  1.00  0.00           H  
ATOM   3113  HE3 TRP A 293     126.718 160.360  99.062  1.00  0.00           H  
ATOM   3114  HZ2 TRP A 293     124.453 163.803 101.887  1.00  0.00           H  
ATOM   3115  HZ3 TRP A 293     125.612 159.726 101.169  1.00  0.00           H  
ATOM   3116  HH2 TRP A 293     124.492 161.414 102.562  1.00  0.00           H  
ATOM   3117  N   LEU A 294     130.474 161.672  98.025  1.00  0.00           N  
ATOM   3118  CA  LEU A 294     131.335 161.338  99.128  1.00  0.00           C  
ATOM   3119  C   LEU A 294     132.767 161.458  98.682  1.00  0.00           C  
ATOM   3120  O   LEU A 294     133.239 160.663  97.870  1.00  0.00           O  
ATOM   3121  CB  LEU A 294     131.051 159.917  99.631  1.00  0.00           C  
ATOM   3122  CG  LEU A 294     129.616 159.653 100.104  1.00  0.00           C  
ATOM   3123  CD1 LEU A 294     129.470 158.187 100.491  1.00  0.00           C  
ATOM   3124  CD2 LEU A 294     129.294 160.563 101.280  1.00  0.00           C  
ATOM   3125  H   LEU A 294     130.413 161.040  97.239  1.00  0.00           H  
ATOM   3126  HA  LEU A 294     131.110 162.008  99.957  1.00  0.00           H  
ATOM   3127 1HB  LEU A 294     131.270 159.214  98.828  1.00  0.00           H  
ATOM   3128 2HB  LEU A 294     131.720 159.703 100.465  1.00  0.00           H  
ATOM   3129  HG  LEU A 294     128.921 159.854  99.289  1.00  0.00           H  
ATOM   3130 1HD1 LEU A 294     128.450 158.000 100.827  1.00  0.00           H  
ATOM   3131 2HD1 LEU A 294     129.687 157.560  99.626  1.00  0.00           H  
ATOM   3132 3HD1 LEU A 294     130.166 157.952 101.295  1.00  0.00           H  
ATOM   3133 1HD2 LEU A 294     128.273 160.376 101.616  1.00  0.00           H  
ATOM   3134 2HD2 LEU A 294     129.987 160.362 102.097  1.00  0.00           H  
ATOM   3135 3HD2 LEU A 294     129.389 161.604 100.971  1.00  0.00           H  
ATOM   3136  N   ASP A 295     133.501 162.458  99.220  1.00  0.00           N  
ATOM   3137  CA  ASP A 295     134.888 162.667  98.881  1.00  0.00           C  
ATOM   3138  C   ASP A 295     135.716 162.580 100.126  1.00  0.00           C  
ATOM   3139  O   ASP A 295     135.202 162.308 101.210  1.00  0.00           O  
ATOM   3140  CB  ASP A 295     135.095 164.025  98.206  1.00  0.00           C  
ATOM   3141  CG  ASP A 295     134.770 165.198  99.121  1.00  0.00           C  
ATOM   3142  OD1 ASP A 295     134.480 164.966 100.271  1.00  0.00           O  
ATOM   3143  OD2 ASP A 295     134.816 166.314  98.662  1.00  0.00           O  
ATOM   3144  H   ASP A 295     133.058 163.078  99.882  1.00  0.00           H  
ATOM   3145  HA  ASP A 295     135.179 161.923  98.139  1.00  0.00           H  
ATOM   3146 1HB  ASP A 295     136.132 164.114  97.879  1.00  0.00           H  
ATOM   3147 2HB  ASP A 295     134.465 164.090  97.318  1.00  0.00           H  
ATOM   3148  N   ARG A 296     137.045 162.802  99.997  1.00  0.00           N  
ATOM   3149  CA  ARG A 296     137.872 162.757 101.167  1.00  0.00           C  
ATOM   3150  C   ARG A 296     137.754 164.090 101.793  1.00  0.00           C  
ATOM   3151  O   ARG A 296     138.588 164.955 101.552  1.00  0.00           O  
ATOM   3152  CB  ARG A 296     139.326 162.452 100.837  1.00  0.00           C  
ATOM   3153  CG  ARG A 296     139.564 161.095 100.194  1.00  0.00           C  
ATOM   3154  CD  ARG A 296     139.392 159.987 101.168  1.00  0.00           C  
ATOM   3155  NE  ARG A 296     137.997 159.600 101.307  1.00  0.00           N  
ATOM   3156  CZ  ARG A 296     137.519 158.797 102.278  1.00  0.00           C  
ATOM   3157  NH1 ARG A 296     138.334 158.305 103.185  1.00  0.00           N  
ATOM   3158  NH2 ARG A 296     136.231 158.503 102.318  1.00  0.00           N  
ATOM   3159  H   ARG A 296     137.469 162.998  99.102  1.00  0.00           H  
ATOM   3160  HA  ARG A 296     137.565 161.905 101.775  1.00  0.00           H  
ATOM   3161 1HB  ARG A 296     139.711 163.211 100.158  1.00  0.00           H  
ATOM   3162 2HB  ARG A 296     139.922 162.494 101.748  1.00  0.00           H  
ATOM   3163 1HG  ARG A 296     138.855 160.949  99.379  1.00  0.00           H  
ATOM   3164 2HG  ARG A 296     140.581 161.052  99.802  1.00  0.00           H  
ATOM   3165 1HD  ARG A 296     139.955 159.117 100.833  1.00  0.00           H  
ATOM   3166 2HD  ARG A 296     139.757 160.302 102.145  1.00  0.00           H  
ATOM   3167  HE  ARG A 296     137.339 159.959 100.628  1.00  0.00           H  
ATOM   3168 1HH1 ARG A 296     139.319 158.530 103.154  1.00  0.00           H  
ATOM   3169 2HH1 ARG A 296     137.976 157.703 103.912  1.00  0.00           H  
ATOM   3170 1HH2 ARG A 296     135.605 158.881 101.621  1.00  0.00           H  
ATOM   3171 2HH2 ARG A 296     135.873 157.902 103.045  1.00  0.00           H  
ATOM   3172  N   GLY A 297     136.710 164.254 102.621  1.00  0.00           N  
ATOM   3173  CA  GLY A 297     136.397 165.425 103.371  1.00  0.00           C  
ATOM   3174  C   GLY A 297     135.164 165.069 104.149  1.00  0.00           C  
ATOM   3175  O   GLY A 297     134.759 165.801 105.049  1.00  0.00           O  
ATOM   3176  H   GLY A 297     136.108 163.447 102.695  1.00  0.00           H  
ATOM   3177 1HA  GLY A 297     137.241 165.684 104.011  1.00  0.00           H  
ATOM   3178 2HA  GLY A 297     136.241 166.262 102.691  1.00  0.00           H  
ATOM   3179  N   THR A 298     134.565 163.897 103.832  1.00  0.00           N  
ATOM   3180  CA  THR A 298     133.299 163.477 104.380  1.00  0.00           C  
ATOM   3181  C   THR A 298     133.481 162.713 105.659  1.00  0.00           C  
ATOM   3182  O   THR A 298     134.039 161.622 105.658  1.00  0.00           O  
ATOM   3183  CB  THR A 298     132.518 162.613 103.373  1.00  0.00           C  
ATOM   3184  OG1 THR A 298     132.268 163.371 102.182  1.00  0.00           O  
ATOM   3185  CG2 THR A 298     131.193 162.164 103.970  1.00  0.00           C  
ATOM   3186  H   THR A 298     135.041 163.295 103.176  1.00  0.00           H  
ATOM   3187  HA  THR A 298     132.675 164.359 104.525  1.00  0.00           H  
ATOM   3188  HB  THR A 298     133.108 161.735 103.111  1.00  0.00           H  
ATOM   3189  HG1 THR A 298     133.045 163.893 101.967  1.00  0.00           H  
ATOM   3190 1HG2 THR A 298     130.655 161.555 103.244  1.00  0.00           H  
ATOM   3191 2HG2 THR A 298     131.379 161.578 104.869  1.00  0.00           H  
ATOM   3192 3HG2 THR A 298     130.594 163.038 104.224  1.00  0.00           H  
ATOM   3193  N   ARG A 299     133.096 163.306 106.808  1.00  0.00           N  
ATOM   3194  CA  ARG A 299     133.167 162.620 108.070  1.00  0.00           C  
ATOM   3195  C   ARG A 299     132.008 161.719 108.395  1.00  0.00           C  
ATOM   3196  O   ARG A 299     132.211 160.584 108.813  1.00  0.00           O  
ATOM   3197  CB  ARG A 299     133.302 163.642 109.189  1.00  0.00           C  
ATOM   3198  CG  ARG A 299     134.559 164.495 109.128  1.00  0.00           C  
ATOM   3199  CD  ARG A 299     135.770 163.717 109.494  1.00  0.00           C  
ATOM   3200  NE  ARG A 299     136.202 162.845 108.414  1.00  0.00           N  
ATOM   3201  CZ  ARG A 299     136.864 163.258 107.316  1.00  0.00           C  
ATOM   3202  NH1 ARG A 299     137.162 164.530 107.167  1.00  0.00           N  
ATOM   3203  NH2 ARG A 299     137.214 162.385 106.387  1.00  0.00           N  
ATOM   3204  H   ARG A 299     132.749 164.254 106.782  1.00  0.00           H  
ATOM   3205  HA  ARG A 299     134.009 161.928 108.041  1.00  0.00           H  
ATOM   3206 1HB  ARG A 299     132.446 164.315 109.172  1.00  0.00           H  
ATOM   3207 2HB  ARG A 299     133.297 163.130 110.152  1.00  0.00           H  
ATOM   3208 1HG  ARG A 299     134.691 164.877 108.115  1.00  0.00           H  
ATOM   3209 2HG  ARG A 299     134.466 165.331 109.822  1.00  0.00           H  
ATOM   3210 1HD  ARG A 299     136.585 164.401 109.727  1.00  0.00           H  
ATOM   3211 2HD  ARG A 299     135.555 163.099 110.366  1.00  0.00           H  
ATOM   3212  HE  ARG A 299     135.990 161.859 108.492  1.00  0.00           H  
ATOM   3213 1HH1 ARG A 299     136.894 165.197 107.877  1.00  0.00           H  
ATOM   3214 2HH1 ARG A 299     137.658 164.839 106.344  1.00  0.00           H  
ATOM   3215 1HH2 ARG A 299     136.985 161.407 106.501  1.00  0.00           H  
ATOM   3216 2HH2 ARG A 299     137.709 162.694 105.565  1.00  0.00           H  
ATOM   3217  N   VAL A 300     130.751 162.180 108.227  1.00  0.00           N  
ATOM   3218  CA  VAL A 300     129.651 161.337 108.619  1.00  0.00           C  
ATOM   3219  C   VAL A 300     128.533 161.486 107.646  1.00  0.00           C  
ATOM   3220  O   VAL A 300     128.333 162.548 107.060  1.00  0.00           O  
ATOM   3221  CB  VAL A 300     129.156 161.700 110.031  1.00  0.00           C  
ATOM   3222  CG1 VAL A 300     127.968 160.831 110.419  1.00  0.00           C  
ATOM   3223  CG2 VAL A 300     130.289 161.544 111.034  1.00  0.00           C  
ATOM   3224  H   VAL A 300     130.558 163.092 107.838  1.00  0.00           H  
ATOM   3225  HA  VAL A 300     130.000 160.304 108.650  1.00  0.00           H  
ATOM   3226  HB  VAL A 300     128.810 162.734 110.031  1.00  0.00           H  
ATOM   3227 1HG1 VAL A 300     127.631 161.102 111.420  1.00  0.00           H  
ATOM   3228 2HG1 VAL A 300     127.157 160.986 109.709  1.00  0.00           H  
ATOM   3229 3HG1 VAL A 300     128.266 159.783 110.408  1.00  0.00           H  
ATOM   3230 1HG2 VAL A 300     129.932 161.803 112.030  1.00  0.00           H  
ATOM   3231 2HG2 VAL A 300     130.638 160.511 111.030  1.00  0.00           H  
ATOM   3232 3HG2 VAL A 300     131.111 162.205 110.760  1.00  0.00           H  
ATOM   3233  N   VAL A 301     127.780 160.385 107.452  1.00  0.00           N  
ATOM   3234  CA  VAL A 301     126.634 160.392 106.591  1.00  0.00           C  
ATOM   3235  C   VAL A 301     125.500 159.833 107.390  1.00  0.00           C  
ATOM   3236  O   VAL A 301     125.666 158.843 108.101  1.00  0.00           O  
ATOM   3237  CB  VAL A 301     126.870 159.547 105.325  1.00  0.00           C  
ATOM   3238  CG1 VAL A 301     125.621 159.530 104.456  1.00  0.00           C  
ATOM   3239  CG2 VAL A 301     128.059 160.095 104.551  1.00  0.00           C  
ATOM   3240  H   VAL A 301     128.032 159.531 107.928  1.00  0.00           H  
ATOM   3241  HA  VAL A 301     126.475 161.410 106.234  1.00  0.00           H  
ATOM   3242  HB  VAL A 301     127.071 158.517 105.619  1.00  0.00           H  
ATOM   3243 1HG1 VAL A 301     125.806 158.928 103.566  1.00  0.00           H  
ATOM   3244 2HG1 VAL A 301     124.792 159.100 105.018  1.00  0.00           H  
ATOM   3245 3HG1 VAL A 301     125.371 160.548 104.159  1.00  0.00           H  
ATOM   3246 1HG2 VAL A 301     128.220 159.492 103.657  1.00  0.00           H  
ATOM   3247 2HG2 VAL A 301     127.860 161.127 104.261  1.00  0.00           H  
ATOM   3248 3HG2 VAL A 301     128.950 160.059 105.178  1.00  0.00           H  
ATOM   3249  N   PHE A 302     124.307 160.452 107.294  1.00  0.00           N  
ATOM   3250  CA  PHE A 302     123.195 159.984 108.074  1.00  0.00           C  
ATOM   3251  C   PHE A 302     122.069 159.642 107.154  1.00  0.00           C  
ATOM   3252  O   PHE A 302     121.883 160.282 106.121  1.00  0.00           O  
ATOM   3253  CB  PHE A 302     122.746 161.040 109.086  1.00  0.00           C  
ATOM   3254  CG  PHE A 302     123.782 161.362 110.125  1.00  0.00           C  
ATOM   3255  CD1 PHE A 302     124.663 162.418 109.943  1.00  0.00           C  
ATOM   3256  CD2 PHE A 302     123.879 160.610 111.286  1.00  0.00           C  
ATOM   3257  CE1 PHE A 302     125.616 162.715 110.898  1.00  0.00           C  
ATOM   3258  CE2 PHE A 302     124.830 160.905 112.243  1.00  0.00           C  
ATOM   3259  CZ  PHE A 302     125.700 161.959 112.048  1.00  0.00           C  
ATOM   3260  H   PHE A 302     124.179 161.244 106.680  1.00  0.00           H  
ATOM   3261  HA  PHE A 302     123.534 159.155 108.697  1.00  0.00           H  
ATOM   3262 1HB  PHE A 302     122.492 161.960 108.563  1.00  0.00           H  
ATOM   3263 2HB  PHE A 302     121.848 160.695 109.597  1.00  0.00           H  
ATOM   3264  HD1 PHE A 302     124.596 163.016 109.034  1.00  0.00           H  
ATOM   3265  HD2 PHE A 302     123.192 159.777 111.440  1.00  0.00           H  
ATOM   3266  HE1 PHE A 302     126.302 163.548 110.742  1.00  0.00           H  
ATOM   3267  HE2 PHE A 302     124.896 160.306 113.151  1.00  0.00           H  
ATOM   3268  HZ  PHE A 302     126.452 162.192 112.801  1.00  0.00           H  
ATOM   3269  N   ILE A 303     121.308 158.581 107.495  1.00  0.00           N  
ATOM   3270  CA  ILE A 303     120.103 158.301 106.769  1.00  0.00           C  
ATOM   3271  C   ILE A 303     119.035 158.168 107.824  1.00  0.00           C  
ATOM   3272  O   ILE A 303     119.156 157.372 108.755  1.00  0.00           O  
ATOM   3273  CB  ILE A 303     120.209 157.021 105.921  1.00  0.00           C  
ATOM   3274  CG1 ILE A 303     121.395 157.116 104.956  1.00  0.00           C  
ATOM   3275  CG2 ILE A 303     118.916 156.779 105.158  1.00  0.00           C  
ATOM   3276  CD1 ILE A 303     122.675 156.525 105.501  1.00  0.00           C  
ATOM   3277  H   ILE A 303     121.574 157.976 108.259  1.00  0.00           H  
ATOM   3278  HA  ILE A 303     119.891 159.144 106.113  1.00  0.00           H  
ATOM   3279  HB  ILE A 303     120.401 156.168 106.572  1.00  0.00           H  
ATOM   3280 1HG1 ILE A 303     121.150 156.602 104.027  1.00  0.00           H  
ATOM   3281 2HG1 ILE A 303     121.581 158.162 104.711  1.00  0.00           H  
ATOM   3282 1HG2 ILE A 303     119.009 155.871 104.563  1.00  0.00           H  
ATOM   3283 2HG2 ILE A 303     118.093 156.668 105.863  1.00  0.00           H  
ATOM   3284 3HG2 ILE A 303     118.719 157.625 104.499  1.00  0.00           H  
ATOM   3285 1HD1 ILE A 303     123.468 156.630 104.761  1.00  0.00           H  
ATOM   3286 2HD1 ILE A 303     122.958 157.049 106.415  1.00  0.00           H  
ATOM   3287 3HD1 ILE A 303     122.523 155.469 105.721  1.00  0.00           H  
ATOM   3288  N   ASP A 304     117.966 158.987 107.733  1.00  0.00           N  
ATOM   3289  CA  ASP A 304     116.968 158.969 108.767  1.00  0.00           C  
ATOM   3290  C   ASP A 304     115.609 158.809 108.164  1.00  0.00           C  
ATOM   3291  O   ASP A 304     115.290 159.435 107.155  1.00  0.00           O  
ATOM   3292  CB  ASP A 304     117.021 160.252 109.601  1.00  0.00           C  
ATOM   3293  CG  ASP A 304     118.305 160.381 110.409  1.00  0.00           C  
ATOM   3294  OD1 ASP A 304     118.963 159.386 110.604  1.00  0.00           O  
ATOM   3295  OD2 ASP A 304     118.615 161.472 110.823  1.00  0.00           O  
ATOM   3296  H   ASP A 304     117.852 159.615 106.950  1.00  0.00           H  
ATOM   3297  HA  ASP A 304     117.203 158.161 109.460  1.00  0.00           H  
ATOM   3298 1HB  ASP A 304     116.934 161.117 108.943  1.00  0.00           H  
ATOM   3299 2HB  ASP A 304     116.173 160.275 110.286  1.00  0.00           H  
ATOM   3300  N   PHE A 305     114.782 157.928 108.768  1.00  0.00           N  
ATOM   3301  CA  PHE A 305     113.413 157.777 108.361  1.00  0.00           C  
ATOM   3302  C   PHE A 305     112.662 157.151 109.502  1.00  0.00           C  
ATOM   3303  O   PHE A 305     113.263 156.609 110.427  1.00  0.00           O  
ATOM   3304  CB  PHE A 305     113.297 156.913 107.104  1.00  0.00           C  
ATOM   3305  CG  PHE A 305     113.792 155.507 107.286  1.00  0.00           C  
ATOM   3306  CD1 PHE A 305     112.911 154.437 107.254  1.00  0.00           C  
ATOM   3307  CD2 PHE A 305     115.139 155.251 107.492  1.00  0.00           C  
ATOM   3308  CE1 PHE A 305     113.365 153.142 107.423  1.00  0.00           C  
ATOM   3309  CE2 PHE A 305     115.597 153.959 107.659  1.00  0.00           C  
ATOM   3310  CZ  PHE A 305     114.708 152.903 107.625  1.00  0.00           C  
ATOM   3311  H   PHE A 305     115.136 157.361 109.525  1.00  0.00           H  
ATOM   3312  HA  PHE A 305     113.002 158.766 108.155  1.00  0.00           H  
ATOM   3313 1HB  PHE A 305     112.256 156.869 106.788  1.00  0.00           H  
ATOM   3314 2HB  PHE A 305     113.865 157.371 106.295  1.00  0.00           H  
ATOM   3315  HD1 PHE A 305     111.849 154.626 107.094  1.00  0.00           H  
ATOM   3316  HD2 PHE A 305     115.842 156.086 107.519  1.00  0.00           H  
ATOM   3317  HE1 PHE A 305     112.662 152.310 107.396  1.00  0.00           H  
ATOM   3318  HE2 PHE A 305     116.658 153.771 107.819  1.00  0.00           H  
ATOM   3319  HZ  PHE A 305     115.067 151.884 107.758  1.00  0.00           H  
ATOM   3320  N   SER A 306     111.314 157.227 109.484  1.00  0.00           N  
ATOM   3321  CA  SER A 306     110.549 156.690 110.578  1.00  0.00           C  
ATOM   3322  C   SER A 306     109.376 155.950 110.028  1.00  0.00           C  
ATOM   3323  O   SER A 306     108.957 156.186 108.896  1.00  0.00           O  
ATOM   3324  CB  SER A 306     110.085 157.794 111.508  1.00  0.00           C  
ATOM   3325  OG  SER A 306     109.198 158.661 110.856  1.00  0.00           O  
ATOM   3326  H   SER A 306     110.829 157.658 108.710  1.00  0.00           H  
ATOM   3327  HA  SER A 306     111.199 156.046 111.172  1.00  0.00           H  
ATOM   3328 1HB  SER A 306     109.595 157.355 112.377  1.00  0.00           H  
ATOM   3329 2HB  SER A 306     110.947 158.354 111.867  1.00  0.00           H  
ATOM   3330  HG  SER A 306     108.317 158.394 111.130  1.00  0.00           H  
ATOM   3331  N   VAL A 307     108.822 155.024 110.843  1.00  0.00           N  
ATOM   3332  CA  VAL A 307     107.726 154.202 110.415  1.00  0.00           C  
ATOM   3333  C   VAL A 307     106.707 154.137 111.521  1.00  0.00           C  
ATOM   3334  O   VAL A 307     107.045 154.152 112.703  1.00  0.00           O  
ATOM   3335  CB  VAL A 307     108.210 152.784 110.060  1.00  0.00           C  
ATOM   3336  CG1 VAL A 307     107.035 151.907 109.652  1.00  0.00           C  
ATOM   3337  CG2 VAL A 307     109.243 152.853 108.945  1.00  0.00           C  
ATOM   3338  H   VAL A 307     109.189 154.908 111.777  1.00  0.00           H  
ATOM   3339  HA  VAL A 307     107.313 154.625 109.498  1.00  0.00           H  
ATOM   3340  HB  VAL A 307     108.658 152.330 110.944  1.00  0.00           H  
ATOM   3341 1HG1 VAL A 307     107.395 150.908 109.405  1.00  0.00           H  
ATOM   3342 2HG1 VAL A 307     106.326 151.842 110.477  1.00  0.00           H  
ATOM   3343 3HG1 VAL A 307     106.542 152.340 108.782  1.00  0.00           H  
ATOM   3344 1HG2 VAL A 307     109.581 151.847 108.700  1.00  0.00           H  
ATOM   3345 2HG2 VAL A 307     108.796 153.312 108.063  1.00  0.00           H  
ATOM   3346 3HG2 VAL A 307     110.093 153.451 109.274  1.00  0.00           H  
ATOM   3347  N   TYR A 308     105.413 154.050 111.145  1.00  0.00           N  
ATOM   3348  CA  TYR A 308     104.318 154.005 112.079  1.00  0.00           C  
ATOM   3349  C   TYR A 308     103.554 152.740 111.848  1.00  0.00           C  
ATOM   3350  O   TYR A 308     103.310 152.349 110.707  1.00  0.00           O  
ATOM   3351  CB  TYR A 308     103.408 155.226 111.932  1.00  0.00           C  
ATOM   3352  CG  TYR A 308     102.203 155.203 112.847  1.00  0.00           C  
ATOM   3353  CD1 TYR A 308     102.371 155.013 114.210  1.00  0.00           C  
ATOM   3354  CD2 TYR A 308     100.931 155.373 112.322  1.00  0.00           C  
ATOM   3355  CE1 TYR A 308     101.271 154.992 115.046  1.00  0.00           C  
ATOM   3356  CE2 TYR A 308      99.831 155.352 113.157  1.00  0.00           C  
ATOM   3357  CZ  TYR A 308      99.998 155.162 114.514  1.00  0.00           C  
ATOM   3358  OH  TYR A 308      98.902 155.141 115.346  1.00  0.00           O  
ATOM   3359  H   TYR A 308     105.217 154.015 110.155  1.00  0.00           H  
ATOM   3360  HA  TYR A 308     104.723 154.066 113.090  1.00  0.00           H  
ATOM   3361 1HB  TYR A 308     103.978 156.133 112.143  1.00  0.00           H  
ATOM   3362 2HB  TYR A 308     103.053 155.294 110.904  1.00  0.00           H  
ATOM   3363  HD1 TYR A 308     103.371 154.879 114.623  1.00  0.00           H  
ATOM   3364  HD2 TYR A 308     100.799 155.522 111.250  1.00  0.00           H  
ATOM   3365  HE1 TYR A 308     101.403 154.842 116.117  1.00  0.00           H  
ATOM   3366  HE2 TYR A 308      98.830 155.484 112.744  1.00  0.00           H  
ATOM   3367  HH  TYR A 308      98.105 155.272 114.826  1.00  0.00           H  
ATOM   3368  N   ASN A 309     103.164 152.067 112.950  1.00  0.00           N  
ATOM   3369  CA  ASN A 309     102.448 150.824 112.880  1.00  0.00           C  
ATOM   3370  C   ASN A 309     101.046 151.065 113.355  1.00  0.00           C  
ATOM   3371  O   ASN A 309     100.831 151.642 114.418  1.00  0.00           O  
ATOM   3372  CB  ASN A 309     103.130 149.742 113.697  1.00  0.00           C  
ATOM   3373  CG  ASN A 309     102.458 148.405 113.561  1.00  0.00           C  
ATOM   3374  OD1 ASN A 309     101.291 148.242 113.936  1.00  0.00           O  
ATOM   3375  ND2 ASN A 309     103.171 147.443 113.033  1.00  0.00           N  
ATOM   3376  H   ASN A 309     103.386 152.456 113.855  1.00  0.00           H  
ATOM   3377  HA  ASN A 309     102.493 150.456 111.854  1.00  0.00           H  
ATOM   3378 1HB  ASN A 309     104.170 149.647 113.379  1.00  0.00           H  
ATOM   3379 2HB  ASN A 309     103.135 150.029 114.749  1.00  0.00           H  
ATOM   3380 1HD2 ASN A 309     102.775 146.532 112.918  1.00  0.00           H  
ATOM   3381 2HD2 ASN A 309     104.111 147.620 112.744  1.00  0.00           H  
ATOM   3382  N   ALA A 310     100.055 150.700 112.516  1.00  0.00           N  
ATOM   3383  CA  ALA A 310      98.650 150.831 112.806  1.00  0.00           C  
ATOM   3384  C   ALA A 310      98.143 149.830 113.808  1.00  0.00           C  
ATOM   3385  O   ALA A 310      97.315 150.168 114.654  1.00  0.00           O  
ATOM   3386  CB  ALA A 310      97.849 150.717 111.517  1.00  0.00           C  
ATOM   3387  H   ALA A 310     100.340 150.310 111.629  1.00  0.00           H  
ATOM   3388  HA  ALA A 310      98.480 151.826 113.217  1.00  0.00           H  
ATOM   3389 1HB  ALA A 310      96.788 150.838 111.737  1.00  0.00           H  
ATOM   3390 2HB  ALA A 310      98.166 151.494 110.822  1.00  0.00           H  
ATOM   3391 3HB  ALA A 310      98.017 149.739 111.069  1.00  0.00           H  
ATOM   3392  N   ASN A 311      98.604 148.561 113.732  1.00  0.00           N  
ATOM   3393  CA  ASN A 311      97.967 147.530 114.519  1.00  0.00           C  
ATOM   3394  C   ASN A 311      98.078 147.847 115.970  1.00  0.00           C  
ATOM   3395  O   ASN A 311      97.084 148.030 116.671  1.00  0.00           O  
ATOM   3396  CB  ASN A 311      98.565 146.167 114.224  1.00  0.00           C  
ATOM   3397  CG  ASN A 311      98.152 145.632 112.881  1.00  0.00           C  
ATOM   3398  OD1 ASN A 311      97.088 145.986 112.360  1.00  0.00           O  
ATOM   3399  ND2 ASN A 311      98.972 144.787 112.311  1.00  0.00           N  
ATOM   3400  H   ASN A 311      99.383 148.316 113.138  1.00  0.00           H  
ATOM   3401  HA  ASN A 311      96.919 147.466 114.223  1.00  0.00           H  
ATOM   3402 1HB  ASN A 311      99.654 146.232 114.257  1.00  0.00           H  
ATOM   3403 2HB  ASN A 311      98.256 145.460 114.994  1.00  0.00           H  
ATOM   3404 1HD2 ASN A 311      98.749 144.399 111.417  1.00  0.00           H  
ATOM   3405 2HD2 ASN A 311      99.822 144.529 112.770  1.00  0.00           H  
ATOM   3406  N   ILE A 312      99.321 147.959 116.442  1.00  0.00           N  
ATOM   3407  CA  ILE A 312      99.603 148.382 117.774  1.00  0.00           C  
ATOM   3408  C   ILE A 312     100.000 149.788 117.503  1.00  0.00           C  
ATOM   3409  O   ILE A 312     100.323 150.110 116.363  1.00  0.00           O  
ATOM   3410  CB  ILE A 312     100.720 147.580 118.467  1.00  0.00           C  
ATOM   3411  CG1 ILE A 312     100.820 147.970 119.944  1.00  0.00           C  
ATOM   3412  CG2 ILE A 312     102.050 147.803 117.763  1.00  0.00           C  
ATOM   3413  CD1 ILE A 312      99.658 147.488 120.783  1.00  0.00           C  
ATOM   3414  H   ILE A 312     100.088 147.733 115.825  1.00  0.00           H  
ATOM   3415  HA  ILE A 312      98.724 148.194 118.390  1.00  0.00           H  
ATOM   3416  HB  ILE A 312     100.477 146.518 118.437  1.00  0.00           H  
ATOM   3417 1HG1 ILE A 312     101.738 147.563 120.366  1.00  0.00           H  
ATOM   3418 2HG1 ILE A 312     100.874 149.056 120.031  1.00  0.00           H  
ATOM   3419 1HG2 ILE A 312     102.828 147.229 118.266  1.00  0.00           H  
ATOM   3420 2HG2 ILE A 312     101.971 147.477 116.727  1.00  0.00           H  
ATOM   3421 3HG2 ILE A 312     102.304 148.863 117.792  1.00  0.00           H  
ATOM   3422 1HD1 ILE A 312      99.800 147.804 121.817  1.00  0.00           H  
ATOM   3423 2HD1 ILE A 312      98.730 147.913 120.398  1.00  0.00           H  
ATOM   3424 3HD1 ILE A 312      99.605 146.402 120.740  1.00  0.00           H  
ATOM   3425  N   ASN A 313      99.889 150.684 118.493  1.00  0.00           N  
ATOM   3426  CA  ASN A 313     100.179 152.063 118.230  1.00  0.00           C  
ATOM   3427  C   ASN A 313     101.589 152.329 118.655  1.00  0.00           C  
ATOM   3428  O   ASN A 313     101.857 152.506 119.842  1.00  0.00           O  
ATOM   3429  CB  ASN A 313      99.204 152.983 118.941  1.00  0.00           C  
ATOM   3430  CG  ASN A 313      99.436 154.433 118.618  1.00  0.00           C  
ATOM   3431  OD1 ASN A 313     100.574 154.854 118.382  1.00  0.00           O  
ATOM   3432  ND2 ASN A 313      98.379 155.204 118.601  1.00  0.00           N  
ATOM   3433  H   ASN A 313      99.605 150.410 119.423  1.00  0.00           H  
ATOM   3434  HA  ASN A 313     100.015 152.255 117.169  1.00  0.00           H  
ATOM   3435 1HB  ASN A 313      98.183 152.719 118.660  1.00  0.00           H  
ATOM   3436 2HB  ASN A 313      99.292 152.844 120.019  1.00  0.00           H  
ATOM   3437 1HD2 ASN A 313      98.474 156.178 118.392  1.00  0.00           H  
ATOM   3438 2HD2 ASN A 313      97.477 154.821 118.798  1.00  0.00           H  
ATOM   3439  N   LEU A 314     102.537 152.350 117.689  1.00  0.00           N  
ATOM   3440  CA  LEU A 314     103.912 152.616 118.012  1.00  0.00           C  
ATOM   3441  C   LEU A 314     104.580 153.252 116.831  1.00  0.00           C  
ATOM   3442  O   LEU A 314     104.170 153.061 115.686  1.00  0.00           O  
ATOM   3443  CB  LEU A 314     104.641 151.324 118.400  1.00  0.00           C  
ATOM   3444  CG  LEU A 314     104.130 150.626 119.667  1.00  0.00           C  
ATOM   3445  CD1 LEU A 314     104.782 149.255 119.790  1.00  0.00           C  
ATOM   3446  CD2 LEU A 314     104.437 151.489 120.881  1.00  0.00           C  
ATOM   3447  H   LEU A 314     102.282 152.177 116.727  1.00  0.00           H  
ATOM   3448  HA  LEU A 314     103.943 153.249 118.898  1.00  0.00           H  
ATOM   3449 1HB  LEU A 314     104.558 150.617 117.576  1.00  0.00           H  
ATOM   3450 2HB  LEU A 314     105.696 151.551 118.550  1.00  0.00           H  
ATOM   3451  HG  LEU A 314     103.052 150.477 119.590  1.00  0.00           H  
ATOM   3452 1HD1 LEU A 314     104.418 148.759 120.690  1.00  0.00           H  
ATOM   3453 2HD1 LEU A 314     104.530 148.652 118.918  1.00  0.00           H  
ATOM   3454 3HD1 LEU A 314     105.863 149.371 119.852  1.00  0.00           H  
ATOM   3455 1HD2 LEU A 314     104.072 150.993 121.782  1.00  0.00           H  
ATOM   3456 2HD2 LEU A 314     105.514 151.637 120.959  1.00  0.00           H  
ATOM   3457 3HD2 LEU A 314     103.944 152.455 120.775  1.00  0.00           H  
ATOM   3458  N   PHE A 315     105.639 154.043 117.098  1.00  0.00           N  
ATOM   3459  CA  PHE A 315     106.400 154.662 116.052  1.00  0.00           C  
ATOM   3460  C   PHE A 315     107.786 154.105 116.124  1.00  0.00           C  
ATOM   3461  O   PHE A 315     108.357 153.968 117.205  1.00  0.00           O  
ATOM   3462  CB  PHE A 315     106.423 156.185 116.198  1.00  0.00           C  
ATOM   3463  CG  PHE A 315     105.077 156.830 116.027  1.00  0.00           C  
ATOM   3464  CD1 PHE A 315     104.094 156.685 116.995  1.00  0.00           C  
ATOM   3465  CD2 PHE A 315     104.791 157.583 114.898  1.00  0.00           C  
ATOM   3466  CE1 PHE A 315     102.856 157.278 116.839  1.00  0.00           C  
ATOM   3467  CE2 PHE A 315     103.554 158.178 114.740  1.00  0.00           C  
ATOM   3468  CZ  PHE A 315     102.586 158.025 115.712  1.00  0.00           C  
ATOM   3469  H   PHE A 315     105.903 154.204 118.060  1.00  0.00           H  
ATOM   3470  HA  PHE A 315     105.886 154.495 115.105  1.00  0.00           H  
ATOM   3471 1HB  PHE A 315     106.805 156.450 117.183  1.00  0.00           H  
ATOM   3472 2HB  PHE A 315     107.100 156.611 115.459  1.00  0.00           H  
ATOM   3473  HD1 PHE A 315     104.308 156.095 117.887  1.00  0.00           H  
ATOM   3474  HD2 PHE A 315     105.556 157.704 114.131  1.00  0.00           H  
ATOM   3475  HE1 PHE A 315     102.093 157.155 117.607  1.00  0.00           H  
ATOM   3476  HE2 PHE A 315     103.342 158.768 113.849  1.00  0.00           H  
ATOM   3477  HZ  PHE A 315     101.610 158.492 115.587  1.00  0.00           H  
ATOM   3478  N   CYS A 316     108.361 153.751 114.960  1.00  0.00           N  
ATOM   3479  CA  CYS A 316     109.707 153.262 114.930  1.00  0.00           C  
ATOM   3480  C   CYS A 316     110.505 154.284 114.180  1.00  0.00           C  
ATOM   3481  O   CYS A 316     110.232 154.557 113.014  1.00  0.00           O  
ATOM   3482  CB  CYS A 316     109.805 151.898 114.247  1.00  0.00           C  
ATOM   3483  SG  CYS A 316     111.479 151.214 114.199  1.00  0.00           S  
ATOM   3484  H   CYS A 316     107.846 153.828 114.095  1.00  0.00           H  
ATOM   3485  HA  CYS A 316     110.038 153.096 115.955  1.00  0.00           H  
ATOM   3486 1HB  CYS A 316     109.164 151.184 114.765  1.00  0.00           H  
ATOM   3487 2HB  CYS A 316     109.444 151.978 113.221  1.00  0.00           H  
ATOM   3488  HG  CYS A 316     111.652 151.179 115.517  1.00  0.00           H  
ATOM   3489  N   VAL A 317     111.519 154.887 114.839  1.00  0.00           N  
ATOM   3490  CA  VAL A 317     112.347 155.877 114.207  1.00  0.00           C  
ATOM   3491  C   VAL A 317     113.666 155.227 113.934  1.00  0.00           C  
ATOM   3492  O   VAL A 317     114.196 154.531 114.794  1.00  0.00           O  
ATOM   3493  CB  VAL A 317     112.535 157.115 115.104  1.00  0.00           C  
ATOM   3494  CG1 VAL A 317     111.201 157.806 115.344  1.00  0.00           C  
ATOM   3495  CG2 VAL A 317     113.176 156.707 116.422  1.00  0.00           C  
ATOM   3496  H   VAL A 317     111.700 154.636 115.800  1.00  0.00           H  
ATOM   3497  HA  VAL A 317     111.830 156.245 113.320  1.00  0.00           H  
ATOM   3498  HB  VAL A 317     113.180 157.829 114.591  1.00  0.00           H  
ATOM   3499 1HG1 VAL A 317     111.353 158.679 115.979  1.00  0.00           H  
ATOM   3500 2HG1 VAL A 317     110.778 158.122 114.390  1.00  0.00           H  
ATOM   3501 3HG1 VAL A 317     110.516 157.116 115.835  1.00  0.00           H  
ATOM   3502 1HG2 VAL A 317     113.306 157.587 117.051  1.00  0.00           H  
ATOM   3503 2HG2 VAL A 317     112.534 155.988 116.932  1.00  0.00           H  
ATOM   3504 3HG2 VAL A 317     114.147 156.252 116.229  1.00  0.00           H  
ATOM   3505  N   LEU A 318     114.227 155.445 112.724  1.00  0.00           N  
ATOM   3506  CA  LEU A 318     115.447 154.804 112.291  1.00  0.00           C  
ATOM   3507  C   LEU A 318     116.503 155.822 111.992  1.00  0.00           C  
ATOM   3508  O   LEU A 318     116.280 156.745 111.210  1.00  0.00           O  
ATOM   3509  CB  LEU A 318     115.191 153.945 111.046  1.00  0.00           C  
ATOM   3510  CG  LEU A 318     114.421 152.640 111.285  1.00  0.00           C  
ATOM   3511  CD1 LEU A 318     112.946 152.953 111.499  1.00  0.00           C  
ATOM   3512  CD2 LEU A 318     114.616 151.711 110.096  1.00  0.00           C  
ATOM   3513  H   LEU A 318     113.762 156.089 112.101  1.00  0.00           H  
ATOM   3514  HA  LEU A 318     115.693 154.015 113.000  1.00  0.00           H  
ATOM   3515 1HB  LEU A 318     114.626 154.536 110.327  1.00  0.00           H  
ATOM   3516 2HB  LEU A 318     116.150 153.687 110.599  1.00  0.00           H  
ATOM   3517  HG  LEU A 318     114.794 152.158 112.188  1.00  0.00           H  
ATOM   3518 1HD1 LEU A 318     112.399 152.025 111.669  1.00  0.00           H  
ATOM   3519 2HD1 LEU A 318     112.834 153.603 112.367  1.00  0.00           H  
ATOM   3520 3HD1 LEU A 318     112.548 153.452 110.617  1.00  0.00           H  
ATOM   3521 1HD2 LEU A 318     114.069 150.783 110.266  1.00  0.00           H  
ATOM   3522 2HD2 LEU A 318     114.241 152.192 109.193  1.00  0.00           H  
ATOM   3523 3HD2 LEU A 318     115.676 151.490 109.977  1.00  0.00           H  
ATOM   3524  N   ARG A 319     117.706 155.651 112.575  1.00  0.00           N  
ATOM   3525  CA  ARG A 319     118.812 156.488 112.204  1.00  0.00           C  
ATOM   3526  C   ARG A 319     119.912 155.561 111.791  1.00  0.00           C  
ATOM   3527  O   ARG A 319     120.323 154.697 112.565  1.00  0.00           O  
ATOM   3528  CB  ARG A 319     119.265 157.378 113.352  1.00  0.00           C  
ATOM   3529  CG  ARG A 319     118.232 158.389 113.824  1.00  0.00           C  
ATOM   3530  CD  ARG A 319     118.754 159.232 114.929  1.00  0.00           C  
ATOM   3531  NE  ARG A 319     119.048 158.448 116.118  1.00  0.00           N  
ATOM   3532  CZ  ARG A 319     118.137 158.098 117.048  1.00  0.00           C  
ATOM   3533  NH1 ARG A 319     116.884 158.469 116.913  1.00  0.00           N  
ATOM   3534  NH2 ARG A 319     118.505 157.382 118.096  1.00  0.00           N  
ATOM   3535  H   ARG A 319     117.843 154.936 113.276  1.00  0.00           H  
ATOM   3536  HA  ARG A 319     118.470 157.200 111.452  1.00  0.00           H  
ATOM   3537 1HB  ARG A 319     119.536 156.760 114.206  1.00  0.00           H  
ATOM   3538 2HB  ARG A 319     120.155 157.932 113.053  1.00  0.00           H  
ATOM   3539 1HG  ARG A 319     117.956 159.041 112.995  1.00  0.00           H  
ATOM   3540 2HG  ARG A 319     117.346 157.863 114.183  1.00  0.00           H  
ATOM   3541 1HD  ARG A 319     119.673 159.723 114.610  1.00  0.00           H  
ATOM   3542 2HD  ARG A 319     118.013 159.986 115.193  1.00  0.00           H  
ATOM   3543  HE  ARG A 319     120.002 158.144 116.257  1.00  0.00           H  
ATOM   3544 1HH1 ARG A 319     116.602 159.017 116.112  1.00  0.00           H  
ATOM   3545 2HH1 ARG A 319     116.201 158.207 117.609  1.00  0.00           H  
ATOM   3546 1HH2 ARG A 319     119.469 157.096 118.200  1.00  0.00           H  
ATOM   3547 2HH2 ARG A 319     117.823 157.119 118.792  1.00  0.00           H  
ATOM   3548  N   LEU A 320     120.416 155.699 110.551  1.00  0.00           N  
ATOM   3549  CA  LEU A 320     121.527 154.873 110.164  1.00  0.00           C  
ATOM   3550  C   LEU A 320     122.680 155.808 109.983  1.00  0.00           C  
ATOM   3551  O   LEU A 320     122.647 156.699 109.134  1.00  0.00           O  
ATOM   3552  CB  LEU A 320     121.239 154.098 108.872  1.00  0.00           C  
ATOM   3553  CG  LEU A 320     120.030 153.156 108.917  1.00  0.00           C  
ATOM   3554  CD1 LEU A 320     119.812 152.542 107.540  1.00  0.00           C  
ATOM   3555  CD2 LEU A 320     120.264 152.078 109.965  1.00  0.00           C  
ATOM   3556  H   LEU A 320     120.040 156.361 109.887  1.00  0.00           H  
ATOM   3557  HA  LEU A 320     121.698 154.135 110.947  1.00  0.00           H  
ATOM   3558 1HB  LEU A 320     121.072 154.813 108.068  1.00  0.00           H  
ATOM   3559 2HB  LEU A 320     122.116 153.501 108.622  1.00  0.00           H  
ATOM   3560  HG  LEU A 320     119.135 153.723 109.174  1.00  0.00           H  
ATOM   3561 1HD1 LEU A 320     118.953 151.872 107.572  1.00  0.00           H  
ATOM   3562 2HD1 LEU A 320     119.628 153.334 106.814  1.00  0.00           H  
ATOM   3563 3HD1 LEU A 320     120.699 151.980 107.248  1.00  0.00           H  
ATOM   3564 1HD2 LEU A 320     119.404 151.408 109.997  1.00  0.00           H  
ATOM   3565 2HD2 LEU A 320     121.158 151.509 109.708  1.00  0.00           H  
ATOM   3566 3HD2 LEU A 320     120.399 152.543 110.941  1.00  0.00           H  
ATOM   3567  N   VAL A 321     123.738 155.625 110.800  1.00  0.00           N  
ATOM   3568  CA  VAL A 321     124.850 156.529 110.763  1.00  0.00           C  
ATOM   3569  C   VAL A 321     126.065 155.802 110.286  1.00  0.00           C  
ATOM   3570  O   VAL A 321     126.449 154.777 110.844  1.00  0.00           O  
ATOM   3571  CB  VAL A 321     125.116 157.128 112.157  1.00  0.00           C  
ATOM   3572  CG1 VAL A 321     125.356 156.023 113.175  1.00  0.00           C  
ATOM   3573  CG2 VAL A 321     126.306 158.073 112.095  1.00  0.00           C  
ATOM   3574  H   VAL A 321     123.756 154.849 111.446  1.00  0.00           H  
ATOM   3575  HA  VAL A 321     124.593 157.368 110.115  1.00  0.00           H  
ATOM   3576  HB  VAL A 321     124.231 157.677 112.481  1.00  0.00           H  
ATOM   3577 1HG1 VAL A 321     125.542 156.465 114.154  1.00  0.00           H  
ATOM   3578 2HG1 VAL A 321     124.478 155.381 113.228  1.00  0.00           H  
ATOM   3579 3HG1 VAL A 321     126.221 155.433 112.873  1.00  0.00           H  
ATOM   3580 1HG2 VAL A 321     126.488 158.494 113.084  1.00  0.00           H  
ATOM   3581 2HG2 VAL A 321     127.189 157.526 111.766  1.00  0.00           H  
ATOM   3582 3HG2 VAL A 321     126.095 158.879 111.392  1.00  0.00           H  
ATOM   3583  N   VAL A 322     126.705 156.333 109.225  1.00  0.00           N  
ATOM   3584  CA  VAL A 322     127.924 155.760 108.730  1.00  0.00           C  
ATOM   3585  C   VAL A 322     128.967 156.820 108.917  1.00  0.00           C  
ATOM   3586  O   VAL A 322     128.800 157.953 108.468  1.00  0.00           O  
ATOM   3587  CB  VAL A 322     127.810 155.361 107.247  1.00  0.00           C  
ATOM   3588  CG1 VAL A 322     129.132 154.801 106.743  1.00  0.00           C  
ATOM   3589  CG2 VAL A 322     126.691 154.347 107.068  1.00  0.00           C  
ATOM   3590  H   VAL A 322     126.323 157.148 108.767  1.00  0.00           H  
ATOM   3591  HA  VAL A 322     128.116 154.834 109.273  1.00  0.00           H  
ATOM   3592  HB  VAL A 322     127.593 156.251 106.656  1.00  0.00           H  
ATOM   3593 1HG1 VAL A 322     129.034 154.525 105.693  1.00  0.00           H  
ATOM   3594 2HG1 VAL A 322     129.911 155.556 106.847  1.00  0.00           H  
ATOM   3595 3HG1 VAL A 322     129.399 153.920 107.326  1.00  0.00           H  
ATOM   3596 1HG2 VAL A 322     126.616 154.070 106.016  1.00  0.00           H  
ATOM   3597 2HG2 VAL A 322     126.906 153.459 107.663  1.00  0.00           H  
ATOM   3598 3HG2 VAL A 322     125.748 154.784 107.396  1.00  0.00           H  
ATOM   3599  N   GLU A 323     130.080 156.481 109.595  1.00  0.00           N  
ATOM   3600  CA  GLU A 323     131.080 157.472 109.865  1.00  0.00           C  
ATOM   3601  C   GLU A 323     132.320 157.110 109.112  1.00  0.00           C  
ATOM   3602  O   GLU A 323     132.638 155.935 108.947  1.00  0.00           O  
ATOM   3603  CB  GLU A 323     131.372 157.570 111.364  1.00  0.00           C  
ATOM   3604  CG  GLU A 323     130.194 158.041 112.205  1.00  0.00           C  
ATOM   3605  CD  GLU A 323     130.520 158.131 113.670  1.00  0.00           C  
ATOM   3606  OE1 GLU A 323     131.488 158.771 114.006  1.00  0.00           O  
ATOM   3607  OE2 GLU A 323     129.800 157.559 114.454  1.00  0.00           O  
ATOM   3608  H   GLU A 323     130.224 155.535 109.919  1.00  0.00           H  
ATOM   3609  HA  GLU A 323     130.681 158.449 109.592  1.00  0.00           H  
ATOM   3610 1HB  GLU A 323     131.681 156.594 111.739  1.00  0.00           H  
ATOM   3611 2HB  GLU A 323     132.199 158.261 111.529  1.00  0.00           H  
ATOM   3612 1HG  GLU A 323     129.881 159.024 111.853  1.00  0.00           H  
ATOM   3613 2HG  GLU A 323     129.362 157.353 112.064  1.00  0.00           H  
ATOM   3614  N   PHE A 324     133.036 158.131 108.603  1.00  0.00           N  
ATOM   3615  CA  PHE A 324     134.281 157.942 107.921  1.00  0.00           C  
ATOM   3616  C   PHE A 324     135.306 158.662 108.750  1.00  0.00           C  
ATOM   3617  O   PHE A 324     135.348 159.891 108.772  1.00  0.00           O  
ATOM   3618  CB  PHE A 324     134.240 158.491 106.494  1.00  0.00           C  
ATOM   3619  CG  PHE A 324     133.266 157.780 105.598  1.00  0.00           C  
ATOM   3620  CD1 PHE A 324     131.971 158.253 105.445  1.00  0.00           C  
ATOM   3621  CD2 PHE A 324     133.641 156.637 104.909  1.00  0.00           C  
ATOM   3622  CE1 PHE A 324     131.073 157.600 104.621  1.00  0.00           C  
ATOM   3623  CE2 PHE A 324     132.746 155.982 104.085  1.00  0.00           C  
ATOM   3624  CZ  PHE A 324     131.461 156.465 103.941  1.00  0.00           C  
ATOM   3625  H   PHE A 324     132.672 159.067 108.712  1.00  0.00           H  
ATOM   3626  HA  PHE A 324     134.439 156.872 107.779  1.00  0.00           H  
ATOM   3627 1HB  PHE A 324     133.973 159.546 106.518  1.00  0.00           H  
ATOM   3628 2HB  PHE A 324     135.231 158.415 106.047  1.00  0.00           H  
ATOM   3629  HD1 PHE A 324     131.665 159.151 105.982  1.00  0.00           H  
ATOM   3630  HD2 PHE A 324     134.656 156.256 105.023  1.00  0.00           H  
ATOM   3631  HE1 PHE A 324     130.059 157.982 104.510  1.00  0.00           H  
ATOM   3632  HE2 PHE A 324     133.054 155.085 103.548  1.00  0.00           H  
ATOM   3633  HZ  PHE A 324     130.754 155.949 103.293  1.00  0.00           H  
ATOM   3634  N   PRO A 325     136.152 157.935 109.419  1.00  0.00           N  
ATOM   3635  CA  PRO A 325     137.133 158.576 110.252  1.00  0.00           C  
ATOM   3636  C   PRO A 325     138.223 159.150 109.410  1.00  0.00           C  
ATOM   3637  O   PRO A 325     138.273 158.871 108.216  1.00  0.00           O  
ATOM   3638  CB  PRO A 325     137.643 157.438 111.142  1.00  0.00           C  
ATOM   3639  CG  PRO A 325     137.511 156.221 110.291  1.00  0.00           C  
ATOM   3640  CD  PRO A 325     136.249 156.450 109.503  1.00  0.00           C  
ATOM   3641  HA  PRO A 325     136.653 159.391 110.814  1.00  0.00           H  
ATOM   3642 1HB  PRO A 325     138.681 157.635 111.447  1.00  0.00           H  
ATOM   3643 2HB  PRO A 325     137.042 157.382 112.062  1.00  0.00           H  
ATOM   3644 1HG  PRO A 325     138.397 156.110 109.648  1.00  0.00           H  
ATOM   3645 2HG  PRO A 325     137.461 155.321 110.920  1.00  0.00           H  
ATOM   3646 1HD  PRO A 325     136.352 156.001 108.504  1.00  0.00           H  
ATOM   3647 2HD  PRO A 325     135.396 156.008 110.041  1.00  0.00           H  
ATOM   3648  N   ALA A 326     139.108 159.956 110.019  1.00  0.00           N  
ATOM   3649  CA  ALA A 326     140.205 160.566 109.329  1.00  0.00           C  
ATOM   3650  C   ALA A 326     141.084 159.479 108.786  1.00  0.00           C  
ATOM   3651  O   ALA A 326     141.763 159.660 107.778  1.00  0.00           O  
ATOM   3652  CB  ALA A 326     140.985 161.493 110.249  1.00  0.00           C  
ATOM   3653  H   ALA A 326     138.987 160.134 111.006  1.00  0.00           H  
ATOM   3654  HA  ALA A 326     139.799 161.200 108.540  1.00  0.00           H  
ATOM   3655 1HB  ALA A 326     141.825 161.924 109.705  1.00  0.00           H  
ATOM   3656 2HB  ALA A 326     140.332 162.292 110.600  1.00  0.00           H  
ATOM   3657 3HB  ALA A 326     141.358 160.929 111.103  1.00  0.00           H  
ATOM   3658  N   THR A 327     141.121 158.333 109.488  1.00  0.00           N  
ATOM   3659  CA  THR A 327     141.929 157.190 109.162  1.00  0.00           C  
ATOM   3660  C   THR A 327     141.466 156.544 107.890  1.00  0.00           C  
ATOM   3661  O   THR A 327     142.228 155.811 107.261  1.00  0.00           O  
ATOM   3662  CB  THR A 327     141.913 156.155 110.303  1.00  0.00           C  
ATOM   3663  OG1 THR A 327     140.568 155.715 110.533  1.00  0.00           O  
ATOM   3664  CG2 THR A 327     142.470 156.762 111.581  1.00  0.00           C  
ATOM   3665  H   THR A 327     140.526 158.298 110.303  1.00  0.00           H  
ATOM   3666  HA  THR A 327     142.963 157.518 109.049  1.00  0.00           H  
ATOM   3667  HB  THR A 327     142.519 155.295 110.021  1.00  0.00           H  
ATOM   3668  HG1 THR A 327     140.222 155.314 109.733  1.00  0.00           H  
ATOM   3669 1HG2 THR A 327     142.452 156.017 112.376  1.00  0.00           H  
ATOM   3670 2HG2 THR A 327     143.497 157.088 111.412  1.00  0.00           H  
ATOM   3671 3HG2 THR A 327     141.862 157.618 111.872  1.00  0.00           H  
ATOM   3672  N   GLY A 328     140.194 156.747 107.497  1.00  0.00           N  
ATOM   3673  CA  GLY A 328     139.691 156.082 106.325  1.00  0.00           C  
ATOM   3674  C   GLY A 328     138.784 154.992 106.805  1.00  0.00           C  
ATOM   3675  O   GLY A 328     138.542 154.853 108.004  1.00  0.00           O  
ATOM   3676  H   GLY A 328     139.582 157.362 108.014  1.00  0.00           H  
ATOM   3677 1HA  GLY A 328     139.167 156.801 105.695  1.00  0.00           H  
ATOM   3678 2HA  GLY A 328     140.525 155.692 105.742  1.00  0.00           H  
ATOM   3679  N   GLY A 329     138.212 154.215 105.865  1.00  0.00           N  
ATOM   3680  CA  GLY A 329     137.368 153.115 106.238  1.00  0.00           C  
ATOM   3681  C   GLY A 329     136.020 153.631 106.638  1.00  0.00           C  
ATOM   3682  O   GLY A 329     135.672 154.782 106.379  1.00  0.00           O  
ATOM   3683  H   GLY A 329     138.373 154.401 104.886  1.00  0.00           H  
ATOM   3684 1HA  GLY A 329     137.280 152.423 105.400  1.00  0.00           H  
ATOM   3685 2HA  GLY A 329     137.827 152.567 107.060  1.00  0.00           H  
ATOM   3686  N   ALA A 330     135.205 152.762 107.273  1.00  0.00           N  
ATOM   3687  CA  ALA A 330     133.901 153.191 107.693  1.00  0.00           C  
ATOM   3688  C   ALA A 330     133.524 152.457 108.942  1.00  0.00           C  
ATOM   3689  O   ALA A 330     133.885 151.296 109.135  1.00  0.00           O  
ATOM   3690  CB  ALA A 330     132.871 152.960 106.597  1.00  0.00           C  
ATOM   3691  H   ALA A 330     135.494 151.813 107.460  1.00  0.00           H  
ATOM   3692  HA  ALA A 330     133.933 154.270 107.848  1.00  0.00           H  
ATOM   3693 1HB  ALA A 330     131.888 153.275 106.949  1.00  0.00           H  
ATOM   3694 2HB  ALA A 330     133.143 153.538 105.714  1.00  0.00           H  
ATOM   3695 3HB  ALA A 330     132.842 151.901 106.343  1.00  0.00           H  
ATOM   3696  N   ILE A 331     132.797 153.148 109.844  1.00  0.00           N  
ATOM   3697  CA  ILE A 331     132.313 152.524 111.040  1.00  0.00           C  
ATOM   3698  C   ILE A 331     130.821 152.696 111.019  1.00  0.00           C  
ATOM   3699  O   ILE A 331     130.308 153.792 111.243  1.00  0.00           O  
ATOM   3700  CB  ILE A 331     132.920 153.146 112.311  1.00  0.00           C  
ATOM   3701  CG1 ILE A 331     134.449 153.099 112.251  1.00  0.00           C  
ATOM   3702  CG2 ILE A 331     132.410 152.428 113.551  1.00  0.00           C  
ATOM   3703  CD1 ILE A 331     135.015 151.698 112.211  1.00  0.00           C  
ATOM   3704  H   ILE A 331     132.588 154.122 109.678  1.00  0.00           H  
ATOM   3705  HA  ILE A 331     132.665 151.493 111.059  1.00  0.00           H  
ATOM   3706  HB  ILE A 331     132.639 154.197 112.371  1.00  0.00           H  
ATOM   3707 1HG1 ILE A 331     134.795 153.632 111.366  1.00  0.00           H  
ATOM   3708 2HG1 ILE A 331     134.863 153.608 113.122  1.00  0.00           H  
ATOM   3709 1HG2 ILE A 331     132.849 152.880 114.440  1.00  0.00           H  
ATOM   3710 2HG2 ILE A 331     131.325 152.512 113.599  1.00  0.00           H  
ATOM   3711 3HG2 ILE A 331     132.690 151.375 113.502  1.00  0.00           H  
ATOM   3712 1HD1 ILE A 331     136.103 151.746 112.169  1.00  0.00           H  
ATOM   3713 2HD1 ILE A 331     134.709 151.156 113.106  1.00  0.00           H  
ATOM   3714 3HD1 ILE A 331     134.642 151.180 111.328  1.00  0.00           H  
ATOM   3715  N   PRO A 332     130.098 151.649 110.743  1.00  0.00           N  
ATOM   3716  CA  PRO A 332     128.666 151.776 110.706  1.00  0.00           C  
ATOM   3717  C   PRO A 332     128.060 151.720 112.071  1.00  0.00           C  
ATOM   3718  O   PRO A 332     128.592 151.023 112.933  1.00  0.00           O  
ATOM   3719  CB  PRO A 332     128.239 150.575 109.856  1.00  0.00           C  
ATOM   3720  CG  PRO A 332     129.274 149.540 110.139  1.00  0.00           C  
ATOM   3721  CD  PRO A 332     130.549 150.323 110.308  1.00  0.00           C  
ATOM   3722  HA  PRO A 332     128.401 152.763 110.300  1.00  0.00           H  
ATOM   3723 1HB  PRO A 332     127.226 150.254 110.141  1.00  0.00           H  
ATOM   3724 2HB  PRO A 332     128.199 150.860 108.795  1.00  0.00           H  
ATOM   3725 1HG  PRO A 332     129.005 148.970 111.040  1.00  0.00           H  
ATOM   3726 2HG  PRO A 332     129.327 148.819 109.310  1.00  0.00           H  
ATOM   3727 1HD  PRO A 332     131.172 149.848 111.080  1.00  0.00           H  
ATOM   3728 2HD  PRO A 332     131.085 150.364 109.349  1.00  0.00           H  
ATOM   3729  N   SER A 333     126.938 152.441 112.274  1.00  0.00           N  
ATOM   3730  CA  SER A 333     126.226 152.446 113.520  1.00  0.00           C  
ATOM   3731  C   SER A 333     124.796 152.673 113.180  1.00  0.00           C  
ATOM   3732  O   SER A 333     124.475 153.187 112.110  1.00  0.00           O  
ATOM   3733  CB  SER A 333     126.738 153.525 114.454  1.00  0.00           C  
ATOM   3734  OG  SER A 333     126.041 153.511 115.669  1.00  0.00           O  
ATOM   3735  H   SER A 333     126.592 153.000 111.507  1.00  0.00           H  
ATOM   3736  HA  SER A 333     126.463 151.527 114.058  1.00  0.00           H  
ATOM   3737 1HB  SER A 333     127.801 153.371 114.639  1.00  0.00           H  
ATOM   3738 2HB  SER A 333     126.627 154.499 113.979  1.00  0.00           H  
ATOM   3739  HG  SER A 333     126.188 152.641 116.048  1.00  0.00           H  
ATOM   3740  N   TRP A 334     123.891 152.293 114.098  1.00  0.00           N  
ATOM   3741  CA  TRP A 334     122.504 152.483 113.812  1.00  0.00           C  
ATOM   3742  C   TRP A 334     121.792 152.749 115.097  1.00  0.00           C  
ATOM   3743  O   TRP A 334     122.277 152.400 116.171  1.00  0.00           O  
ATOM   3744  CB  TRP A 334     121.909 151.256 113.119  1.00  0.00           C  
ATOM   3745  CG  TRP A 334     121.964 150.012 113.953  1.00  0.00           C  
ATOM   3746  CD1 TRP A 334     120.914 149.390 114.559  1.00  0.00           C  
ATOM   3747  CD2 TRP A 334     123.137 149.227 114.277  1.00  0.00           C  
ATOM   3748  NE1 TRP A 334     121.350 148.279 115.237  1.00  0.00           N  
ATOM   3749  CE2 TRP A 334     122.707 148.162 115.074  1.00  0.00           C  
ATOM   3750  CE3 TRP A 334     124.496 149.340 113.959  1.00  0.00           C  
ATOM   3751  CZ2 TRP A 334     123.588 147.211 115.564  1.00  0.00           C  
ATOM   3752  CZ3 TRP A 334     125.379 148.386 114.450  1.00  0.00           C  
ATOM   3753  CH2 TRP A 334     124.936 147.348 115.231  1.00  0.00           C  
ATOM   3754  H   TRP A 334     124.159 151.879 114.979  1.00  0.00           H  
ATOM   3755  HA  TRP A 334     122.407 153.302 113.099  1.00  0.00           H  
ATOM   3756 1HB  TRP A 334     120.867 151.452 112.863  1.00  0.00           H  
ATOM   3757 2HB  TRP A 334     122.444 151.069 112.188  1.00  0.00           H  
ATOM   3758  HD1 TRP A 334     119.880 149.727 114.513  1.00  0.00           H  
ATOM   3759  HE1 TRP A 334     120.768 147.649 115.770  1.00  0.00           H  
ATOM   3760  HE3 TRP A 334     124.853 150.160 113.337  1.00  0.00           H  
ATOM   3761  HZ2 TRP A 334     123.255 146.380 116.187  1.00  0.00           H  
ATOM   3762  HZ3 TRP A 334     126.435 148.482 114.198  1.00  0.00           H  
ATOM   3763  HH2 TRP A 334     125.655 146.617 115.599  1.00  0.00           H  
ATOM   3764  N   GLN A 335     120.629 153.427 115.014  1.00  0.00           N  
ATOM   3765  CA  GLN A 335     119.807 153.627 116.171  1.00  0.00           C  
ATOM   3766  C   GLN A 335     118.386 153.405 115.761  1.00  0.00           C  
ATOM   3767  O   GLN A 335     117.883 154.068 114.856  1.00  0.00           O  
ATOM   3768  CB  GLN A 335     119.992 155.030 116.756  1.00  0.00           C  
ATOM   3769  CG  GLN A 335     121.400 155.318 117.249  1.00  0.00           C  
ATOM   3770  CD  GLN A 335     122.329 155.746 116.129  1.00  0.00           C  
ATOM   3771  OE1 GLN A 335     121.955 156.541 115.263  1.00  0.00           O  
ATOM   3772  NE2 GLN A 335     123.548 155.219 116.139  1.00  0.00           N  
ATOM   3773  H   GLN A 335     120.328 153.802 114.126  1.00  0.00           H  
ATOM   3774  HA  GLN A 335     120.119 152.924 116.943  1.00  0.00           H  
ATOM   3775 1HB  GLN A 335     119.741 155.775 116.001  1.00  0.00           H  
ATOM   3776 2HB  GLN A 335     119.308 155.168 117.593  1.00  0.00           H  
ATOM   3777 1HG  GLN A 335     121.359 156.121 117.985  1.00  0.00           H  
ATOM   3778 2HG  GLN A 335     121.806 154.415 117.704  1.00  0.00           H  
ATOM   3779 1HE2 GLN A 335     124.206 155.464 115.425  1.00  0.00           H  
ATOM   3780 2HE2 GLN A 335     123.810 154.577 116.860  1.00  0.00           H  
ATOM   3781  N   ILE A 336     117.702 152.453 116.427  1.00  0.00           N  
ATOM   3782  CA  ILE A 336     116.338 152.169 116.092  1.00  0.00           C  
ATOM   3783  C   ILE A 336     115.560 152.407 117.347  1.00  0.00           C  
ATOM   3784  O   ILE A 336     115.787 151.727 118.346  1.00  0.00           O  
ATOM   3785  CB  ILE A 336     116.143 150.727 115.589  1.00  0.00           C  
ATOM   3786  CG1 ILE A 336     116.990 150.478 114.339  1.00  0.00           C  
ATOM   3787  CG2 ILE A 336     114.673 150.458 115.303  1.00  0.00           C  
ATOM   3788  CD1 ILE A 336     117.017 149.032 113.897  1.00  0.00           C  
ATOM   3789  H   ILE A 336     118.145 151.931 117.169  1.00  0.00           H  
ATOM   3790  HA  ILE A 336     116.072 152.746 115.207  1.00  0.00           H  
ATOM   3791  HB  ILE A 336     116.489 150.027 116.349  1.00  0.00           H  
ATOM   3792 1HG1 ILE A 336     116.607 151.079 113.515  1.00  0.00           H  
ATOM   3793 2HG1 ILE A 336     118.016 150.796 114.525  1.00  0.00           H  
ATOM   3794 1HG2 ILE A 336     114.553 149.434 114.949  1.00  0.00           H  
ATOM   3795 2HG2 ILE A 336     114.094 150.596 116.216  1.00  0.00           H  
ATOM   3796 3HG2 ILE A 336     114.318 151.150 114.540  1.00  0.00           H  
ATOM   3797 1HD1 ILE A 336     117.637 148.936 113.006  1.00  0.00           H  
ATOM   3798 2HD1 ILE A 336     117.431 148.416 114.696  1.00  0.00           H  
ATOM   3799 3HD1 ILE A 336     116.004 148.702 113.671  1.00  0.00           H  
ATOM   3800  N   ARG A 337     114.613 153.365 117.342  1.00  0.00           N  
ATOM   3801  CA  ARG A 337     113.874 153.592 118.551  1.00  0.00           C  
ATOM   3802  C   ARG A 337     112.414 153.465 118.247  1.00  0.00           C  
ATOM   3803  O   ARG A 337     111.915 154.058 117.293  1.00  0.00           O  
ATOM   3804  CB  ARG A 337     114.167 154.968 119.130  1.00  0.00           C  
ATOM   3805  CG  ARG A 337     115.609 155.189 119.558  1.00  0.00           C  
ATOM   3806  CD  ARG A 337     115.954 154.386 120.759  1.00  0.00           C  
ATOM   3807  NE  ARG A 337     117.322 154.620 121.194  1.00  0.00           N  
ATOM   3808  CZ  ARG A 337     118.395 153.946 120.738  1.00  0.00           C  
ATOM   3809  NH1 ARG A 337     118.244 153.002 119.836  1.00  0.00           N  
ATOM   3810  NH2 ARG A 337     119.601 154.235 121.197  1.00  0.00           N  
ATOM   3811  H   ARG A 337     114.406 153.924 116.527  1.00  0.00           H  
ATOM   3812  HA  ARG A 337     114.205 152.871 119.299  1.00  0.00           H  
ATOM   3813 1HB  ARG A 337     113.921 155.732 118.393  1.00  0.00           H  
ATOM   3814 2HB  ARG A 337     113.534 155.139 120.001  1.00  0.00           H  
ATOM   3815 1HG  ARG A 337     116.278 154.898 118.748  1.00  0.00           H  
ATOM   3816 2HG  ARG A 337     115.762 156.242 119.794  1.00  0.00           H  
ATOM   3817 1HD  ARG A 337     115.286 154.652 121.578  1.00  0.00           H  
ATOM   3818 2HD  ARG A 337     115.845 153.326 120.532  1.00  0.00           H  
ATOM   3819  HE  ARG A 337     117.478 155.340 121.887  1.00  0.00           H  
ATOM   3820 1HH1 ARG A 337     117.323 152.781 119.485  1.00  0.00           H  
ATOM   3821 2HH1 ARG A 337     119.049 152.497 119.494  1.00  0.00           H  
ATOM   3822 1HH2 ARG A 337     119.717 154.961 121.890  1.00  0.00           H  
ATOM   3823 2HH2 ARG A 337     120.405 153.730 120.855  1.00  0.00           H  
ATOM   3824  N   THR A 338     111.688 152.672 119.063  1.00  0.00           N  
ATOM   3825  CA  THR A 338     110.269 152.529 118.901  1.00  0.00           C  
ATOM   3826  C   THR A 338     109.653 153.130 120.114  1.00  0.00           C  
ATOM   3827  O   THR A 338     110.055 152.826 121.236  1.00  0.00           O  
ATOM   3828  CB  THR A 338     109.834 151.061 118.739  1.00  0.00           C  
ATOM   3829  OG1 THR A 338     110.454 150.502 117.573  1.00  0.00           O  
ATOM   3830  CG2 THR A 338     108.323 150.964 118.600  1.00  0.00           C  
ATOM   3831  H   THR A 338     112.152 152.167 119.805  1.00  0.00           H  
ATOM   3832  HA  THR A 338     109.976 153.016 117.971  1.00  0.00           H  
ATOM   3833  HB  THR A 338     110.151 150.489 119.611  1.00  0.00           H  
ATOM   3834  HG1 THR A 338     110.998 149.753 117.828  1.00  0.00           H  
ATOM   3835 1HG2 THR A 338     108.034 149.919 118.487  1.00  0.00           H  
ATOM   3836 2HG2 THR A 338     107.849 151.377 119.490  1.00  0.00           H  
ATOM   3837 3HG2 THR A 338     108.001 151.526 117.724  1.00  0.00           H  
ATOM   3838  N   VAL A 339     108.645 154.000 119.908  1.00  0.00           N  
ATOM   3839  CA  VAL A 339     108.110 154.730 121.014  1.00  0.00           C  
ATOM   3840  C   VAL A 339     106.625 154.835 120.879  1.00  0.00           C  
ATOM   3841  O   VAL A 339     106.077 154.734 119.781  1.00  0.00           O  
ATOM   3842  CB  VAL A 339     108.727 156.140 121.085  1.00  0.00           C  
ATOM   3843  CG1 VAL A 339     110.229 156.053 121.312  1.00  0.00           C  
ATOM   3844  CG2 VAL A 339     108.418 156.905 119.807  1.00  0.00           C  
ATOM   3845  H   VAL A 339     108.258 154.148 118.987  1.00  0.00           H  
ATOM   3846  HA  VAL A 339     108.407 154.229 121.936  1.00  0.00           H  
ATOM   3847  HB  VAL A 339     108.303 156.669 121.938  1.00  0.00           H  
ATOM   3848 1HG1 VAL A 339     110.648 157.058 121.360  1.00  0.00           H  
ATOM   3849 2HG1 VAL A 339     110.425 155.533 122.250  1.00  0.00           H  
ATOM   3850 3HG1 VAL A 339     110.690 155.507 120.490  1.00  0.00           H  
ATOM   3851 1HG2 VAL A 339     108.857 157.900 119.864  1.00  0.00           H  
ATOM   3852 2HG2 VAL A 339     108.838 156.372 118.953  1.00  0.00           H  
ATOM   3853 3HG2 VAL A 339     107.338 156.990 119.686  1.00  0.00           H  
ATOM   3854  N   LYS A 340     105.937 155.006 122.029  1.00  0.00           N  
ATOM   3855  CA  LYS A 340     104.530 155.263 122.008  1.00  0.00           C  
ATOM   3856  C   LYS A 340     104.389 156.743 122.194  1.00  0.00           C  
ATOM   3857  O   LYS A 340     104.582 157.271 123.289  1.00  0.00           O  
ATOM   3858  CB  LYS A 340     103.788 154.486 123.097  1.00  0.00           C  
ATOM   3859  CG  LYS A 340     102.274 154.644 123.061  1.00  0.00           C  
ATOM   3860  CD  LYS A 340     101.606 153.816 124.150  1.00  0.00           C  
ATOM   3861  CE  LYS A 340     100.092 153.955 124.101  1.00  0.00           C  
ATOM   3862  NZ  LYS A 340      99.425 153.151 125.161  1.00  0.00           N  
ATOM   3863  H   LYS A 340     106.414 154.953 122.918  1.00  0.00           H  
ATOM   3864  HA  LYS A 340     104.125 154.896 121.064  1.00  0.00           H  
ATOM   3865 1HB  LYS A 340     104.016 153.424 123.005  1.00  0.00           H  
ATOM   3866 2HB  LYS A 340     104.135 154.812 124.077  1.00  0.00           H  
ATOM   3867 1HG  LYS A 340     102.014 155.693 123.203  1.00  0.00           H  
ATOM   3868 2HG  LYS A 340     101.897 154.323 122.090  1.00  0.00           H  
ATOM   3869 1HD  LYS A 340     101.871 152.766 124.022  1.00  0.00           H  
ATOM   3870 2HD  LYS A 340     101.961 154.146 125.126  1.00  0.00           H  
ATOM   3871 1HE  LYS A 340      99.819 155.002 124.231  1.00  0.00           H  
ATOM   3872 2HE  LYS A 340      99.727 153.625 123.129  1.00  0.00           H  
ATOM   3873 1HZ  LYS A 340      98.424 153.270 125.095  1.00  0.00           H  
ATOM   3874 2HZ  LYS A 340      99.657 152.175 125.040  1.00  0.00           H  
ATOM   3875 3HZ  LYS A 340      99.741 153.461 126.069  1.00  0.00           H  
ATOM   3876  N   LEU A 341     104.165 157.462 121.076  1.00  0.00           N  
ATOM   3877  CA  LEU A 341     103.974 158.886 121.060  1.00  0.00           C  
ATOM   3878  C   LEU A 341     102.609 159.293 121.525  1.00  0.00           C  
ATOM   3879  O   LEU A 341     102.457 160.190 122.352  1.00  0.00           O  
ATOM   3880  CB  LEU A 341     104.209 159.426 119.644  1.00  0.00           C  
ATOM   3881  CG  LEU A 341     105.652 159.341 119.130  1.00  0.00           C  
ATOM   3882  CD1 LEU A 341     105.695 159.758 117.666  1.00  0.00           C  
ATOM   3883  CD2 LEU A 341     106.547 160.232 119.979  1.00  0.00           C  
ATOM   3884  H   LEU A 341     104.133 156.951 120.205  1.00  0.00           H  
ATOM   3885  HA  LEU A 341     104.721 159.342 121.709  1.00  0.00           H  
ATOM   3886 1HB  LEU A 341     103.577 158.872 118.951  1.00  0.00           H  
ATOM   3887 2HB  LEU A 341     103.909 160.474 119.617  1.00  0.00           H  
ATOM   3888  HG  LEU A 341     106.000 158.310 119.194  1.00  0.00           H  
ATOM   3889 1HD1 LEU A 341     106.721 159.697 117.301  1.00  0.00           H  
ATOM   3890 2HD1 LEU A 341     105.062 159.092 117.079  1.00  0.00           H  
ATOM   3891 3HD1 LEU A 341     105.336 160.782 117.569  1.00  0.00           H  
ATOM   3892 1HD2 LEU A 341     107.572 160.170 119.614  1.00  0.00           H  
ATOM   3893 2HD2 LEU A 341     106.199 161.263 119.915  1.00  0.00           H  
ATOM   3894 3HD2 LEU A 341     106.510 159.900 121.017  1.00  0.00           H  
ATOM   3895  N   ILE A 342     101.573 158.610 121.005  1.00  0.00           N  
ATOM   3896  CA  ILE A 342     100.212 158.986 121.249  1.00  0.00           C  
ATOM   3897  C   ILE A 342      99.774 158.247 122.469  1.00  0.00           C  
ATOM   3898  O   ILE A 342      99.697 157.021 122.479  1.00  0.00           O  
ATOM   3899  CB  ILE A 342      99.294 158.655 120.058  1.00  0.00           C  
ATOM   3900  CG1 ILE A 342      99.753 159.406 118.805  1.00  0.00           C  
ATOM   3901  CG2 ILE A 342      97.850 158.998 120.388  1.00  0.00           C  
ATOM   3902  CD1 ILE A 342      99.051 158.969 117.540  1.00  0.00           C  
ATOM   3903  H   ILE A 342     101.765 157.806 120.424  1.00  0.00           H  
ATOM   3904  HA  ILE A 342     100.152 160.073 121.270  1.00  0.00           H  
ATOM   3905  HB  ILE A 342      99.363 157.592 119.830  1.00  0.00           H  
ATOM   3906 1HG1 ILE A 342      99.584 160.474 118.939  1.00  0.00           H  
ATOM   3907 2HG1 ILE A 342     100.825 159.261 118.667  1.00  0.00           H  
ATOM   3908 1HG2 ILE A 342      97.215 158.758 119.536  1.00  0.00           H  
ATOM   3909 2HG2 ILE A 342      97.528 158.420 121.254  1.00  0.00           H  
ATOM   3910 3HG2 ILE A 342      97.770 160.062 120.612  1.00  0.00           H  
ATOM   3911 1HD1 ILE A 342      99.430 159.546 116.696  1.00  0.00           H  
ATOM   3912 2HD1 ILE A 342      99.238 157.909 117.368  1.00  0.00           H  
ATOM   3913 3HD1 ILE A 342      97.980 159.138 117.642  1.00  0.00           H  
ATOM   3914  N   ARG A 343      99.499 159.012 123.532  1.00  0.00           N  
ATOM   3915  CA  ARG A 343      99.067 158.592 124.828  1.00  0.00           C  
ATOM   3916  C   ARG A 343      97.646 158.105 124.818  1.00  0.00           C  
ATOM   3917  O   ARG A 343      97.288 157.263 125.641  1.00  0.00           O  
ATOM   3918  CB  ARG A 343      99.199 159.736 125.823  1.00  0.00           C  
ATOM   3919  CG  ARG A 343      98.259 160.906 125.581  1.00  0.00           C  
ATOM   3920  CD  ARG A 343      98.505 162.015 126.537  1.00  0.00           C  
ATOM   3921  NE  ARG A 343      97.565 163.109 126.354  1.00  0.00           N  
ATOM   3922  CZ  ARG A 343      97.609 164.277 127.024  1.00  0.00           C  
ATOM   3923  NH1 ARG A 343      98.551 164.487 127.916  1.00  0.00           N  
ATOM   3924  NH2 ARG A 343      96.705 165.210 126.784  1.00  0.00           N  
ATOM   3925  H   ARG A 343      99.626 159.998 123.351  1.00  0.00           H  
ATOM   3926  HA  ARG A 343      99.763 157.838 125.197  1.00  0.00           H  
ATOM   3927 1HB  ARG A 343      99.012 159.365 126.830  1.00  0.00           H  
ATOM   3928 2HB  ARG A 343     100.218 160.121 125.801  1.00  0.00           H  
ATOM   3929 1HG  ARG A 343      98.405 161.286 124.569  1.00  0.00           H  
ATOM   3930 2HG  ARG A 343      97.227 160.574 125.699  1.00  0.00           H  
ATOM   3931 1HD  ARG A 343      98.404 161.646 127.557  1.00  0.00           H  
ATOM   3932 2HD  ARG A 343      99.513 162.404 126.391  1.00  0.00           H  
ATOM   3933  HE  ARG A 343      96.825 162.984 125.675  1.00  0.00           H  
ATOM   3934 1HH1 ARG A 343      99.242 163.773 128.099  1.00  0.00           H  
ATOM   3935 2HH1 ARG A 343      98.584 165.363 128.418  1.00  0.00           H  
ATOM   3936 1HH2 ARG A 343      95.980 165.048 126.098  1.00  0.00           H  
ATOM   3937 2HH2 ARG A 343      96.738 166.085 127.286  1.00  0.00           H  
ATOM   3938  N   TYR A 344      96.776 158.649 123.938  1.00  0.00           N  
ATOM   3939  CA  TYR A 344      95.367 158.379 124.096  1.00  0.00           C  
ATOM   3940  C   TYR A 344      94.852 157.269 123.239  1.00  0.00           C  
ATOM   3941  O   TYR A 344      94.518 157.474 122.075  1.00  0.00           O  
ATOM   3942  CB  TYR A 344      94.562 159.649 123.814  1.00  0.00           C  
ATOM   3943  CG  TYR A 344      93.090 159.525 124.141  1.00  0.00           C  
ATOM   3944  CD1 TYR A 344      92.584 160.109 125.293  1.00  0.00           C  
ATOM   3945  CD2 TYR A 344      92.247 158.826 123.290  1.00  0.00           C  
ATOM   3946  CE1 TYR A 344      91.240 159.995 125.592  1.00  0.00           C  
ATOM   3947  CE2 TYR A 344      90.903 158.712 123.589  1.00  0.00           C  
ATOM   3948  CZ  TYR A 344      90.400 159.293 124.735  1.00  0.00           C  
ATOM   3949  OH  TYR A 344      89.061 159.180 125.033  1.00  0.00           O  
ATOM   3950  H   TYR A 344      97.082 159.237 123.176  1.00  0.00           H  
ATOM   3951  HA  TYR A 344      95.183 158.099 125.133  1.00  0.00           H  
ATOM   3952 1HB  TYR A 344      94.971 160.477 124.396  1.00  0.00           H  
ATOM   3953 2HB  TYR A 344      94.654 159.913 122.761  1.00  0.00           H  
ATOM   3954  HD1 TYR A 344      93.247 160.658 125.963  1.00  0.00           H  
ATOM   3955  HD2 TYR A 344      92.645 158.366 122.386  1.00  0.00           H  
ATOM   3956  HE1 TYR A 344      90.842 160.454 126.497  1.00  0.00           H  
ATOM   3957  HE2 TYR A 344      90.241 158.162 122.920  1.00  0.00           H  
ATOM   3958  HH  TYR A 344      88.624 158.670 124.347  1.00  0.00           H  
ATOM   3959  N   VAL A 345      94.846 156.031 123.771  1.00  0.00           N  
ATOM   3960  CA  VAL A 345      94.186 154.944 123.105  1.00  0.00           C  
ATOM   3961  C   VAL A 345      92.723 154.891 123.440  1.00  0.00           C  
ATOM   3962  O   VAL A 345      91.872 154.746 122.563  1.00  0.00           O  
ATOM   3963  CB  VAL A 345      94.844 153.607 123.494  1.00  0.00           C  
ATOM   3964  CG1 VAL A 345      94.072 152.440 122.898  1.00  0.00           C  
ATOM   3965  CG2 VAL A 345      96.293 153.589 123.029  1.00  0.00           C  
ATOM   3966  H   VAL A 345      95.311 155.859 124.651  1.00  0.00           H  
ATOM   3967  HA  VAL A 345      94.268 155.097 122.028  1.00  0.00           H  
ATOM   3968  HB  VAL A 345      94.808 153.496 124.577  1.00  0.00           H  
ATOM   3969 1HG1 VAL A 345      94.551 151.503 123.182  1.00  0.00           H  
ATOM   3970 2HG1 VAL A 345      93.048 152.452 123.272  1.00  0.00           H  
ATOM   3971 3HG1 VAL A 345      94.063 152.526 121.811  1.00  0.00           H  
ATOM   3972 1HG2 VAL A 345      96.752 152.641 123.307  1.00  0.00           H  
ATOM   3973 2HG2 VAL A 345      96.329 153.705 121.945  1.00  0.00           H  
ATOM   3974 3HG2 VAL A 345      96.836 154.408 123.500  1.00  0.00           H  
ATOM   3975  N   SER A 346      92.394 155.028 124.741  1.00  0.00           N  
ATOM   3976  CA  SER A 346      91.041 154.865 125.191  1.00  0.00           C  
ATOM   3977  C   SER A 346      90.898 155.569 126.513  1.00  0.00           C  
ATOM   3978  O   SER A 346      91.655 156.479 126.850  1.00  0.00           O  
ATOM   3979  CB  SER A 346      90.689 153.396 125.326  1.00  0.00           C  
ATOM   3980  OG  SER A 346      89.313 153.227 125.530  1.00  0.00           O  
ATOM   3981  H   SER A 346      93.113 155.250 125.415  1.00  0.00           H  
ATOM   3982  HA  SER A 346      90.371 155.246 124.419  1.00  0.00           H  
ATOM   3983 1HB  SER A 346      90.994 152.865 124.426  1.00  0.00           H  
ATOM   3984 2HB  SER A 346      91.238 152.966 126.162  1.00  0.00           H  
ATOM   3985  HG  SER A 346      88.947 152.983 124.676  1.00  0.00           H  
ATOM   3986  N   ASN A 347      89.892 155.132 127.300  1.00  0.00           N  
ATOM   3987  CA  ASN A 347      89.554 155.682 128.583  1.00  0.00           C  
ATOM   3988  C   ASN A 347      90.728 155.499 129.489  1.00  0.00           C  
ATOM   3989  O   ASN A 347      90.950 156.279 130.415  1.00  0.00           O  
ATOM   3990  CB  ASN A 347      88.307 155.035 129.158  1.00  0.00           C  
ATOM   3991  CG  ASN A 347      87.052 155.477 128.458  1.00  0.00           C  
ATOM   3992  OD1 ASN A 347      86.991 156.580 127.903  1.00  0.00           O  
ATOM   3993  ND2 ASN A 347      86.048 154.637 128.474  1.00  0.00           N  
ATOM   3994  H   ASN A 347      89.351 154.360 126.938  1.00  0.00           H  
ATOM   3995  HA  ASN A 347      89.277 156.729 128.449  1.00  0.00           H  
ATOM   3996 1HB  ASN A 347      88.391 153.950 129.079  1.00  0.00           H  
ATOM   3997 2HB  ASN A 347      88.225 155.280 130.217  1.00  0.00           H  
ATOM   3998 1HD2 ASN A 347      85.188 154.878 128.024  1.00  0.00           H  
ATOM   3999 2HD2 ASN A 347      86.142 153.755 128.935  1.00  0.00           H  
ATOM   4000  N   TRP A 348      91.522 154.451 129.225  1.00  0.00           N  
ATOM   4001  CA  TRP A 348      92.657 154.153 130.039  1.00  0.00           C  
ATOM   4002  C   TRP A 348      93.520 155.373 130.067  1.00  0.00           C  
ATOM   4003  O   TRP A 348      94.141 155.666 131.088  1.00  0.00           O  
ATOM   4004  CB  TRP A 348      93.437 152.955 129.494  1.00  0.00           C  
ATOM   4005  CG  TRP A 348      94.624 152.583 130.329  1.00  0.00           C  
ATOM   4006  CD1 TRP A 348      95.922 152.931 130.102  1.00  0.00           C  
ATOM   4007  CD2 TRP A 348      94.628 151.785 131.538  1.00  0.00           C  
ATOM   4008  NE1 TRP A 348      96.730 152.407 131.080  1.00  0.00           N  
ATOM   4009  CE2 TRP A 348      95.955 151.704 131.968  1.00  0.00           C  
ATOM   4010  CE3 TRP A 348      93.627 151.144 132.278  1.00  0.00           C  
ATOM   4011  CZ2 TRP A 348      96.316 151.003 133.108  1.00  0.00           C  
ATOM   4012  CZ3 TRP A 348      93.988 150.443 133.423  1.00  0.00           C  
ATOM   4013  CH2 TRP A 348      95.298 150.376 133.827  1.00  0.00           C  
ATOM   4014  H   TRP A 348      91.315 153.858 128.434  1.00  0.00           H  
ATOM   4015  HA  TRP A 348      92.306 153.855 131.027  1.00  0.00           H  
ATOM   4016 1HB  TRP A 348      92.777 152.089 129.431  1.00  0.00           H  
ATOM   4017 2HB  TRP A 348      93.783 153.175 128.484  1.00  0.00           H  
ATOM   4018  HD1 TRP A 348      96.267 153.537 129.266  1.00  0.00           H  
ATOM   4019  HE1 TRP A 348      97.732 152.518 131.137  1.00  0.00           H  
ATOM   4020  HE3 TRP A 348      92.586 151.197 131.964  1.00  0.00           H  
ATOM   4021  HZ2 TRP A 348      97.350 150.938 133.445  1.00  0.00           H  
ATOM   4022  HZ3 TRP A 348      93.203 149.946 133.993  1.00  0.00           H  
ATOM   4023  HH2 TRP A 348      95.546 149.817 134.730  1.00  0.00           H  
ATOM   4024  N   ASP A 349      93.589 156.125 128.951  1.00  0.00           N  
ATOM   4025  CA  ASP A 349      94.417 157.298 128.961  1.00  0.00           C  
ATOM   4026  C   ASP A 349      93.905 158.218 130.017  1.00  0.00           C  
ATOM   4027  O   ASP A 349      94.672 158.860 130.723  1.00  0.00           O  
ATOM   4028  CB  ASP A 349      94.416 157.997 127.599  1.00  0.00           C  
ATOM   4029  CG  ASP A 349      95.410 159.148 127.524  1.00  0.00           C  
ATOM   4030  OD1 ASP A 349      96.569 158.924 127.780  1.00  0.00           O  
ATOM   4031  OD2 ASP A 349      95.001 160.240 127.210  1.00  0.00           O  
ATOM   4032  H   ASP A 349      93.079 155.890 128.112  1.00  0.00           H  
ATOM   4033  HA  ASP A 349      95.448 156.992 129.142  1.00  0.00           H  
ATOM   4034 1HB  ASP A 349      94.658 157.275 126.819  1.00  0.00           H  
ATOM   4035 2HB  ASP A 349      93.418 158.384 127.390  1.00  0.00           H  
ATOM   4036  N   PHE A 350      92.585 158.316 130.185  1.00  0.00           N  
ATOM   4037  CA  PHE A 350      92.112 159.232 131.175  1.00  0.00           C  
ATOM   4038  C   PHE A 350      92.612 158.750 132.503  1.00  0.00           C  
ATOM   4039  O   PHE A 350      92.909 159.537 133.399  1.00  0.00           O  
ATOM   4040  CB  PHE A 350      90.585 159.321 131.171  1.00  0.00           C  
ATOM   4041  CG  PHE A 350      90.024 160.077 130.001  1.00  0.00           C  
ATOM   4042  CD1 PHE A 350      89.111 159.480 129.144  1.00  0.00           C  
ATOM   4043  CD2 PHE A 350      90.409 161.386 129.753  1.00  0.00           C  
ATOM   4044  CE1 PHE A 350      88.595 160.175 128.067  1.00  0.00           C  
ATOM   4045  CE2 PHE A 350      89.894 162.083 128.678  1.00  0.00           C  
ATOM   4046  CZ  PHE A 350      88.986 161.477 127.834  1.00  0.00           C  
ATOM   4047  H   PHE A 350      91.916 157.780 129.651  1.00  0.00           H  
ATOM   4048  HA  PHE A 350      92.579 160.202 131.000  1.00  0.00           H  
ATOM   4049 1HB  PHE A 350      90.162 158.317 131.161  1.00  0.00           H  
ATOM   4050 2HB  PHE A 350      90.247 159.808 132.085  1.00  0.00           H  
ATOM   4051  HD1 PHE A 350      88.801 158.452 129.329  1.00  0.00           H  
ATOM   4052  HD2 PHE A 350      91.127 161.865 130.420  1.00  0.00           H  
ATOM   4053  HE1 PHE A 350      87.879 159.694 127.401  1.00  0.00           H  
ATOM   4054  HE2 PHE A 350      90.205 163.112 128.495  1.00  0.00           H  
ATOM   4055  HZ  PHE A 350      88.581 162.025 126.984  1.00  0.00           H  
ATOM   4056  N   PHE A 351      92.749 157.424 132.652  1.00  0.00           N  
ATOM   4057  CA  PHE A 351      93.316 156.894 133.858  1.00  0.00           C  
ATOM   4058  C   PHE A 351      94.738 157.384 134.003  1.00  0.00           C  
ATOM   4059  O   PHE A 351      95.181 157.673 135.115  1.00  0.00           O  
ATOM   4060  CB  PHE A 351      93.280 155.365 133.847  1.00  0.00           C  
ATOM   4061  CG  PHE A 351      93.792 154.738 135.113  1.00  0.00           C  
ATOM   4062  CD1 PHE A 351      93.284 155.118 136.347  1.00  0.00           C  
ATOM   4063  CD2 PHE A 351      94.782 153.768 135.074  1.00  0.00           C  
ATOM   4064  CE1 PHE A 351      93.754 154.542 137.512  1.00  0.00           C  
ATOM   4065  CE2 PHE A 351      95.252 153.190 136.236  1.00  0.00           C  
ATOM   4066  CZ  PHE A 351      94.738 153.578 137.457  1.00  0.00           C  
ATOM   4067  H   PHE A 351      92.458 156.787 131.924  1.00  0.00           H  
ATOM   4068  HA  PHE A 351      92.704 157.219 134.700  1.00  0.00           H  
ATOM   4069 1HB  PHE A 351      92.257 155.026 133.690  1.00  0.00           H  
ATOM   4070 2HB  PHE A 351      93.880 154.993 133.018  1.00  0.00           H  
ATOM   4071  HD1 PHE A 351      92.505 155.880 136.390  1.00  0.00           H  
ATOM   4072  HD2 PHE A 351      95.189 153.461 134.109  1.00  0.00           H  
ATOM   4073  HE1 PHE A 351      93.346 154.850 138.474  1.00  0.00           H  
ATOM   4074  HE2 PHE A 351      96.030 152.428 136.191  1.00  0.00           H  
ATOM   4075  HZ  PHE A 351      95.109 153.124 138.375  1.00  0.00           H  
ATOM   4076  N   ILE A 352      95.506 157.465 132.892  1.00  0.00           N  
ATOM   4077  CA  ILE A 352      96.891 157.857 132.997  1.00  0.00           C  
ATOM   4078  C   ILE A 352      96.944 159.276 133.471  1.00  0.00           C  
ATOM   4079  O   ILE A 352      97.730 159.618 134.355  1.00  0.00           O  
ATOM   4080  CB  ILE A 352      97.629 157.721 131.652  1.00  0.00           C  
ATOM   4081  CG1 ILE A 352      97.749 156.247 131.256  1.00  0.00           C  
ATOM   4082  CG2 ILE A 352      99.003 158.368 131.732  1.00  0.00           C  
ATOM   4083  CD1 ILE A 352      98.212 156.034 129.833  1.00  0.00           C  
ATOM   4084  H   ILE A 352      95.122 157.254 131.982  1.00  0.00           H  
ATOM   4085  HA  ILE A 352      97.384 157.196 133.708  1.00  0.00           H  
ATOM   4086  HB  ILE A 352      97.051 158.212 130.870  1.00  0.00           H  
ATOM   4087 1HG1 ILE A 352      98.451 155.748 131.922  1.00  0.00           H  
ATOM   4088 2HG1 ILE A 352      96.782 155.758 131.376  1.00  0.00           H  
ATOM   4089 1HG2 ILE A 352      99.511 158.262 130.774  1.00  0.00           H  
ATOM   4090 2HG2 ILE A 352      98.894 159.425 131.970  1.00  0.00           H  
ATOM   4091 3HG2 ILE A 352      99.590 157.880 132.510  1.00  0.00           H  
ATOM   4092 1HD1 ILE A 352      98.272 154.965 129.626  1.00  0.00           H  
ATOM   4093 2HD1 ILE A 352      97.502 156.496 129.146  1.00  0.00           H  
ATOM   4094 3HD1 ILE A 352      99.194 156.484 129.699  1.00  0.00           H  
ATOM   4095  N   VAL A 353      96.078 160.143 132.912  1.00  0.00           N  
ATOM   4096  CA  VAL A 353      96.146 161.527 133.272  1.00  0.00           C  
ATOM   4097  C   VAL A 353      95.880 161.682 134.743  1.00  0.00           C  
ATOM   4098  O   VAL A 353      96.589 162.411 135.436  1.00  0.00           O  
ATOM   4099  CB  VAL A 353      95.121 162.348 132.467  1.00  0.00           C  
ATOM   4100  CG1 VAL A 353      95.051 163.774 132.991  1.00  0.00           C  
ATOM   4101  CG2 VAL A 353      95.491 162.333 130.991  1.00  0.00           C  
ATOM   4102  H   VAL A 353      95.382 159.842 132.245  1.00  0.00           H  
ATOM   4103  HA  VAL A 353      97.155 161.888 133.070  1.00  0.00           H  
ATOM   4104  HB  VAL A 353      94.133 161.908 132.599  1.00  0.00           H  
ATOM   4105 1HG1 VAL A 353      94.321 164.340 132.411  1.00  0.00           H  
ATOM   4106 2HG1 VAL A 353      94.749 163.762 134.039  1.00  0.00           H  
ATOM   4107 3HG1 VAL A 353      96.030 164.244 132.900  1.00  0.00           H  
ATOM   4108 1HG2 VAL A 353      94.762 162.915 130.428  1.00  0.00           H  
ATOM   4109 2HG2 VAL A 353      96.482 162.768 130.860  1.00  0.00           H  
ATOM   4110 3HG2 VAL A 353      95.495 161.306 130.627  1.00  0.00           H  
ATOM   4111  N   GLY A 354      94.863 160.973 135.267  1.00  0.00           N  
ATOM   4112  CA  GLY A 354      94.510 161.071 136.656  1.00  0.00           C  
ATOM   4113  C   GLY A 354      95.647 160.581 137.501  1.00  0.00           C  
ATOM   4114  O   GLY A 354      95.927 161.127 138.568  1.00  0.00           O  
ATOM   4115  H   GLY A 354      94.334 160.356 134.667  1.00  0.00           H  
ATOM   4116 1HA  GLY A 354      94.273 162.107 136.899  1.00  0.00           H  
ATOM   4117 2HA  GLY A 354      93.613 160.483 136.846  1.00  0.00           H  
ATOM   4118  N   CYS A 355      96.332 159.518 137.049  1.00  0.00           N  
ATOM   4119  CA  CYS A 355      97.390 158.936 137.822  1.00  0.00           C  
ATOM   4120  C   CYS A 355      98.475 159.950 137.999  1.00  0.00           C  
ATOM   4121  O   CYS A 355      99.096 160.039 139.061  1.00  0.00           O  
ATOM   4122  CB  CYS A 355      97.953 157.688 137.141  1.00  0.00           C  
ATOM   4123  SG  CYS A 355      96.821 156.277 137.132  1.00  0.00           S  
ATOM   4124  H   CYS A 355      96.102 159.118 136.150  1.00  0.00           H  
ATOM   4125  HA  CYS A 355      96.981 158.612 138.779  1.00  0.00           H  
ATOM   4126 1HB  CYS A 355      98.209 157.922 136.107  1.00  0.00           H  
ATOM   4127 2HB  CYS A 355      98.870 157.382 137.644  1.00  0.00           H  
ATOM   4128  HG  CYS A 355      97.638 155.449 136.489  1.00  0.00           H  
ATOM   4129  N   GLU A 356      98.721 160.747 136.944  1.00  0.00           N  
ATOM   4130  CA  GLU A 356      99.772 161.722 136.952  1.00  0.00           C  
ATOM   4131  C   GLU A 356      99.518 162.764 138.000  1.00  0.00           C  
ATOM   4132  O   GLU A 356     100.455 163.236 138.646  1.00  0.00           O  
ATOM   4133  CB  GLU A 356      99.902 162.382 135.578  1.00  0.00           C  
ATOM   4134  CG  GLU A 356     100.439 161.465 134.488  1.00  0.00           C  
ATOM   4135  CD  GLU A 356     100.495 162.128 133.140  1.00  0.00           C  
ATOM   4136  OE1 GLU A 356     100.016 163.230 133.021  1.00  0.00           O  
ATOM   4137  OE2 GLU A 356     101.016 161.531 132.227  1.00  0.00           O  
ATOM   4138  H   GLU A 356      98.144 160.652 136.121  1.00  0.00           H  
ATOM   4139  HA  GLU A 356     100.715 161.213 137.152  1.00  0.00           H  
ATOM   4140 1HB  GLU A 356      98.927 162.749 135.256  1.00  0.00           H  
ATOM   4141 2HB  GLU A 356     100.568 163.242 135.649  1.00  0.00           H  
ATOM   4142 1HG  GLU A 356     101.443 161.141 134.762  1.00  0.00           H  
ATOM   4143 2HG  GLU A 356      99.806 160.581 134.427  1.00  0.00           H  
ATOM   4144  N   VAL A 357      98.246 163.159 138.210  1.00  0.00           N  
ATOM   4145  CA  VAL A 357      98.007 164.216 139.151  1.00  0.00           C  
ATOM   4146  C   VAL A 357      98.480 163.793 140.510  1.00  0.00           C  
ATOM   4147  O   VAL A 357      99.078 164.592 141.230  1.00  0.00           O  
ATOM   4148  CB  VAL A 357      96.509 164.569 139.207  1.00  0.00           C  
ATOM   4149  CG1 VAL A 357      96.233 165.540 140.345  1.00  0.00           C  
ATOM   4150  CG2 VAL A 357      96.065 165.157 137.876  1.00  0.00           C  
ATOM   4151  H   VAL A 357      97.462 162.740 137.731  1.00  0.00           H  
ATOM   4152  HA  VAL A 357      98.554 165.101 138.824  1.00  0.00           H  
ATOM   4153  HB  VAL A 357      95.939 163.663 139.413  1.00  0.00           H  
ATOM   4154 1HG1 VAL A 357      95.169 165.778 140.370  1.00  0.00           H  
ATOM   4155 2HG1 VAL A 357      96.524 165.084 141.291  1.00  0.00           H  
ATOM   4156 3HG1 VAL A 357      96.805 166.455 140.190  1.00  0.00           H  
ATOM   4157 1HG2 VAL A 357      95.005 165.403 137.923  1.00  0.00           H  
ATOM   4158 2HG2 VAL A 357      96.639 166.060 137.668  1.00  0.00           H  
ATOM   4159 3HG2 VAL A 357      96.234 164.429 137.082  1.00  0.00           H  
ATOM   4160  N   ILE A 358      98.235 162.527 140.906  1.00  0.00           N  
ATOM   4161  CA  ILE A 358      98.669 162.101 142.214  1.00  0.00           C  
ATOM   4162  C   ILE A 358     100.156 162.173 142.280  1.00  0.00           C  
ATOM   4163  O   ILE A 358     100.743 162.539 143.296  1.00  0.00           O  
ATOM   4164  CB  ILE A 358      98.201 160.669 142.532  1.00  0.00           C  
ATOM   4165  CG1 ILE A 358      96.679 160.626 142.684  1.00  0.00           C  
ATOM   4166  CG2 ILE A 358      98.880 160.155 143.792  1.00  0.00           C  
ATOM   4167  CD1 ILE A 358      96.109 159.226 142.729  1.00  0.00           C  
ATOM   4168  H   ILE A 358      97.755 161.869 140.309  1.00  0.00           H  
ATOM   4169  HA  ILE A 358      98.212 162.752 142.959  1.00  0.00           H  
ATOM   4170  HB  ILE A 358      98.454 160.011 141.701  1.00  0.00           H  
ATOM   4171 1HG1 ILE A 358      96.390 161.141 143.600  1.00  0.00           H  
ATOM   4172 2HG1 ILE A 358      96.215 161.155 141.852  1.00  0.00           H  
ATOM   4173 1HG2 ILE A 358      98.538 159.142 144.002  1.00  0.00           H  
ATOM   4174 2HG2 ILE A 358      99.960 160.150 143.647  1.00  0.00           H  
ATOM   4175 3HG2 ILE A 358      98.630 160.804 144.631  1.00  0.00           H  
ATOM   4176 1HD1 ILE A 358      95.025 159.278 142.838  1.00  0.00           H  
ATOM   4177 2HD1 ILE A 358      96.356 158.703 141.805  1.00  0.00           H  
ATOM   4178 3HD1 ILE A 358      96.532 158.688 143.576  1.00  0.00           H  
ATOM   4179  N   PHE A 359     100.805 161.816 141.170  1.00  0.00           N  
ATOM   4180  CA  PHE A 359     102.232 161.768 141.107  1.00  0.00           C  
ATOM   4181  C   PHE A 359     102.780 163.132 141.401  1.00  0.00           C  
ATOM   4182  O   PHE A 359     103.757 163.281 142.135  1.00  0.00           O  
ATOM   4183  CB  PHE A 359     102.704 161.292 139.732  1.00  0.00           C  
ATOM   4184  CG  PHE A 359     104.197 161.188 139.606  1.00  0.00           C  
ATOM   4185  CD1 PHE A 359     104.937 160.462 140.527  1.00  0.00           C  
ATOM   4186  CD2 PHE A 359     104.866 161.818 138.567  1.00  0.00           C  
ATOM   4187  CE1 PHE A 359     106.311 160.366 140.412  1.00  0.00           C  
ATOM   4188  CE2 PHE A 359     106.238 161.723 138.449  1.00  0.00           C  
ATOM   4189  CZ  PHE A 359     106.962 160.996 139.373  1.00  0.00           C  
ATOM   4190  H   PHE A 359     100.268 161.573 140.350  1.00  0.00           H  
ATOM   4191  HA  PHE A 359     102.586 161.038 141.836  1.00  0.00           H  
ATOM   4192 1HB  PHE A 359     102.276 160.312 139.520  1.00  0.00           H  
ATOM   4193 2HB  PHE A 359     102.345 161.978 138.966  1.00  0.00           H  
ATOM   4194  HD1 PHE A 359     104.422 159.962 141.348  1.00  0.00           H  
ATOM   4195  HD2 PHE A 359     104.294 162.392 137.837  1.00  0.00           H  
ATOM   4196  HE1 PHE A 359     106.879 159.792 141.143  1.00  0.00           H  
ATOM   4197  HE2 PHE A 359     106.752 162.222 137.627  1.00  0.00           H  
ATOM   4198  HZ  PHE A 359     108.044 160.922 139.282  1.00  0.00           H  
ATOM   4199  N   CYS A 360     102.145 164.179 140.857  1.00  0.00           N  
ATOM   4200  CA  CYS A 360     102.642 165.514 141.017  1.00  0.00           C  
ATOM   4201  C   CYS A 360     102.643 165.900 142.470  1.00  0.00           C  
ATOM   4202  O   CYS A 360     103.557 166.584 142.929  1.00  0.00           O  
ATOM   4203  CB  CYS A 360     101.793 166.507 140.224  1.00  0.00           C  
ATOM   4204  SG  CYS A 360     101.966 166.359 138.429  1.00  0.00           S  
ATOM   4205  H   CYS A 360     101.300 164.029 140.324  1.00  0.00           H  
ATOM   4206  HA  CYS A 360     103.656 165.556 140.619  1.00  0.00           H  
ATOM   4207 1HB  CYS A 360     100.741 166.367 140.474  1.00  0.00           H  
ATOM   4208 2HB  CYS A 360     102.064 167.524 140.506  1.00  0.00           H  
ATOM   4209  HG  CYS A 360     101.118 167.337 138.127  1.00  0.00           H  
ATOM   4210  N   VAL A 361     101.634 165.465 143.251  1.00  0.00           N  
ATOM   4211  CA  VAL A 361     101.565 165.934 144.608  1.00  0.00           C  
ATOM   4212  C   VAL A 361     102.784 165.530 145.379  1.00  0.00           C  
ATOM   4213  O   VAL A 361     103.317 166.326 146.151  1.00  0.00           O  
ATOM   4214  CB  VAL A 361     100.311 165.375 145.306  1.00  0.00           C  
ATOM   4215  CG1 VAL A 361     100.340 165.699 146.793  1.00  0.00           C  
ATOM   4216  CG2 VAL A 361      99.059 165.942 144.655  1.00  0.00           C  
ATOM   4217  H   VAL A 361     100.929 164.824 142.916  1.00  0.00           H  
ATOM   4218  HA  VAL A 361     101.532 167.024 144.596  1.00  0.00           H  
ATOM   4219  HB  VAL A 361     100.309 164.289 145.214  1.00  0.00           H  
ATOM   4220 1HG1 VAL A 361      99.447 165.296 147.270  1.00  0.00           H  
ATOM   4221 2HG1 VAL A 361     101.226 165.252 147.245  1.00  0.00           H  
ATOM   4222 3HG1 VAL A 361     100.368 166.779 146.929  1.00  0.00           H  
ATOM   4223 1HG2 VAL A 361      98.177 165.542 145.153  1.00  0.00           H  
ATOM   4224 2HG2 VAL A 361      99.064 167.029 144.742  1.00  0.00           H  
ATOM   4225 3HG2 VAL A 361      99.039 165.663 143.601  1.00  0.00           H  
ATOM   4226  N   PHE A 362     103.284 164.297 145.180  1.00  0.00           N  
ATOM   4227  CA  PHE A 362     104.413 163.858 145.950  1.00  0.00           C  
ATOM   4228  C   PHE A 362     105.597 164.738 145.701  1.00  0.00           C  
ATOM   4229  O   PHE A 362     106.305 165.086 146.644  1.00  0.00           O  
ATOM   4230  CB  PHE A 362     104.766 162.409 145.611  1.00  0.00           C  
ATOM   4231  CG  PHE A 362     103.806 161.402 146.180  1.00  0.00           C  
ATOM   4232  CD1 PHE A 362     103.076 161.688 147.324  1.00  0.00           C  
ATOM   4233  CD2 PHE A 362     103.632 160.168 145.573  1.00  0.00           C  
ATOM   4234  CE1 PHE A 362     102.193 160.763 147.848  1.00  0.00           C  
ATOM   4235  CE2 PHE A 362     102.749 159.242 146.093  1.00  0.00           C  
ATOM   4236  CZ  PHE A 362     102.029 159.540 147.233  1.00  0.00           C  
ATOM   4237  H   PHE A 362     102.880 163.671 144.498  1.00  0.00           H  
ATOM   4238  HA  PHE A 362     104.161 163.936 147.009  1.00  0.00           H  
ATOM   4239 1HB  PHE A 362     104.789 162.283 144.530  1.00  0.00           H  
ATOM   4240 2HB  PHE A 362     105.762 162.179 145.988  1.00  0.00           H  
ATOM   4241  HD1 PHE A 362     103.205 162.656 147.809  1.00  0.00           H  
ATOM   4242  HD2 PHE A 362     104.201 159.932 144.673  1.00  0.00           H  
ATOM   4243  HE1 PHE A 362     101.626 161.001 148.747  1.00  0.00           H  
ATOM   4244  HE2 PHE A 362     102.621 158.276 145.606  1.00  0.00           H  
ATOM   4245  HZ  PHE A 362     101.334 158.811 147.645  1.00  0.00           H  
ATOM   4246  N   ILE A 363     105.844 165.141 144.441  1.00  0.00           N  
ATOM   4247  CA  ILE A 363     107.021 165.921 144.159  1.00  0.00           C  
ATOM   4248  C   ILE A 363     106.990 167.205 144.925  1.00  0.00           C  
ATOM   4249  O   ILE A 363     107.977 167.584 145.555  1.00  0.00           O  
ATOM   4250  CB  ILE A 363     107.145 166.221 142.654  1.00  0.00           C  
ATOM   4251  CG1 ILE A 363     107.431 164.934 141.875  1.00  0.00           C  
ATOM   4252  CG2 ILE A 363     108.235 167.251 142.405  1.00  0.00           C  
ATOM   4253  CD1 ILE A 363     107.290 165.083 140.377  1.00  0.00           C  
ATOM   4254  H   ILE A 363     105.217 164.906 143.685  1.00  0.00           H  
ATOM   4255  HA  ILE A 363     107.898 165.335 144.432  1.00  0.00           H  
ATOM   4256  HB  ILE A 363     106.198 166.610 142.282  1.00  0.00           H  
ATOM   4257 1HG1 ILE A 363     108.444 164.597 142.091  1.00  0.00           H  
ATOM   4258 2HG1 ILE A 363     106.749 164.150 142.204  1.00  0.00           H  
ATOM   4259 1HG2 ILE A 363     108.310 167.451 141.336  1.00  0.00           H  
ATOM   4260 2HG2 ILE A 363     107.991 168.174 142.930  1.00  0.00           H  
ATOM   4261 3HG2 ILE A 363     109.188 166.868 142.770  1.00  0.00           H  
ATOM   4262 1HD1 ILE A 363     107.508 164.130 139.895  1.00  0.00           H  
ATOM   4263 2HD1 ILE A 363     106.271 165.387 140.136  1.00  0.00           H  
ATOM   4264 3HD1 ILE A 363     107.989 165.838 140.020  1.00  0.00           H  
ATOM   4265  N   PHE A 364     105.841 167.897 144.934  1.00  0.00           N  
ATOM   4266  CA  PHE A 364     105.784 169.174 145.586  1.00  0.00           C  
ATOM   4267  C   PHE A 364     106.108 168.963 147.029  1.00  0.00           C  
ATOM   4268  O   PHE A 364     106.844 169.736 147.637  1.00  0.00           O  
ATOM   4269  CB  PHE A 364     104.405 169.819 145.436  1.00  0.00           C  
ATOM   4270  CG  PHE A 364     104.297 171.174 146.074  1.00  0.00           C  
ATOM   4271  CD1 PHE A 364     104.832 172.293 145.454  1.00  0.00           C  
ATOM   4272  CD2 PHE A 364     103.661 171.334 147.296  1.00  0.00           C  
ATOM   4273  CE1 PHE A 364     104.734 173.541 146.040  1.00  0.00           C  
ATOM   4274  CE2 PHE A 364     103.559 172.580 147.884  1.00  0.00           C  
ATOM   4275  CZ  PHE A 364     104.097 173.684 147.255  1.00  0.00           C  
ATOM   4276  H   PHE A 364     105.010 167.535 144.488  1.00  0.00           H  
ATOM   4277  HA  PHE A 364     106.503 169.840 145.107  1.00  0.00           H  
ATOM   4278 1HB  PHE A 364     104.164 169.920 144.379  1.00  0.00           H  
ATOM   4279 2HB  PHE A 364     103.651 169.172 145.883  1.00  0.00           H  
ATOM   4280  HD1 PHE A 364     105.335 172.180 144.493  1.00  0.00           H  
ATOM   4281  HD2 PHE A 364     103.236 170.461 147.793  1.00  0.00           H  
ATOM   4282  HE1 PHE A 364     105.159 174.412 145.542  1.00  0.00           H  
ATOM   4283  HE2 PHE A 364     103.056 172.691 148.844  1.00  0.00           H  
ATOM   4284  HZ  PHE A 364     104.020 174.667 147.718  1.00  0.00           H  
ATOM   4285  N   TYR A 365     105.551 167.882 147.593  1.00  0.00           N  
ATOM   4286  CA  TYR A 365     105.665 167.476 148.962  1.00  0.00           C  
ATOM   4287  C   TYR A 365     107.095 167.083 149.289  1.00  0.00           C  
ATOM   4288  O   TYR A 365     107.584 167.396 150.373  1.00  0.00           O  
ATOM   4289  CB  TYR A 365     104.705 166.320 149.254  1.00  0.00           C  
ATOM   4290  CG  TYR A 365     104.694 165.888 150.704  1.00  0.00           C  
ATOM   4291  CD1 TYR A 365     104.009 166.640 151.647  1.00  0.00           C  
ATOM   4292  CD2 TYR A 365     105.369 164.739 151.090  1.00  0.00           C  
ATOM   4293  CE1 TYR A 365     103.999 166.245 152.970  1.00  0.00           C  
ATOM   4294  CE2 TYR A 365     105.359 164.344 152.414  1.00  0.00           C  
ATOM   4295  CZ  TYR A 365     104.677 165.093 153.352  1.00  0.00           C  
ATOM   4296  OH  TYR A 365     104.667 164.699 154.670  1.00  0.00           O  
ATOM   4297  H   TYR A 365     105.002 167.321 146.957  1.00  0.00           H  
ATOM   4298  HA  TYR A 365     105.576 168.360 149.594  1.00  0.00           H  
ATOM   4299 1HB  TYR A 365     103.691 166.611 148.978  1.00  0.00           H  
ATOM   4300 2HB  TYR A 365     104.977 165.459 148.645  1.00  0.00           H  
ATOM   4301  HD1 TYR A 365     103.478 167.543 151.343  1.00  0.00           H  
ATOM   4302  HD2 TYR A 365     105.908 164.149 150.349  1.00  0.00           H  
ATOM   4303  HE1 TYR A 365     103.460 166.836 153.711  1.00  0.00           H  
ATOM   4304  HE2 TYR A 365     105.890 163.442 152.717  1.00  0.00           H  
ATOM   4305  HH  TYR A 365     104.152 165.325 155.186  1.00  0.00           H  
ATOM   4306  N   TYR A 366     107.820 166.407 148.373  1.00  0.00           N  
ATOM   4307  CA  TYR A 366     109.211 166.056 148.577  1.00  0.00           C  
ATOM   4308  C   TYR A 366     110.141 167.228 148.576  1.00  0.00           C  
ATOM   4309  O   TYR A 366     111.091 167.274 149.359  1.00  0.00           O  
ATOM   4310  CB  TYR A 366     109.659 165.055 147.510  1.00  0.00           C  
ATOM   4311  CG  TYR A 366     111.080 164.569 147.686  1.00  0.00           C  
ATOM   4312  CD1 TYR A 366     111.690 164.647 148.930  1.00  0.00           C  
ATOM   4313  CD2 TYR A 366     111.773 164.045 146.605  1.00  0.00           C  
ATOM   4314  CE1 TYR A 366     112.988 164.203 149.091  1.00  0.00           C  
ATOM   4315  CE2 TYR A 366     113.071 163.601 146.767  1.00  0.00           C  
ATOM   4316  CZ  TYR A 366     113.678 163.679 148.004  1.00  0.00           C  
ATOM   4317  OH  TYR A 366     114.971 163.237 148.164  1.00  0.00           O  
ATOM   4318  H   TYR A 366     107.366 166.138 147.512  1.00  0.00           H  
ATOM   4319  HA  TYR A 366     109.302 165.546 149.536  1.00  0.00           H  
ATOM   4320 1HB  TYR A 366     108.998 164.187 147.525  1.00  0.00           H  
ATOM   4321 2HB  TYR A 366     109.576 165.512 146.524  1.00  0.00           H  
ATOM   4322  HD1 TYR A 366     111.145 165.058 149.780  1.00  0.00           H  
ATOM   4323  HD2 TYR A 366     111.294 163.985 145.628  1.00  0.00           H  
ATOM   4324  HE1 TYR A 366     113.468 164.264 150.068  1.00  0.00           H  
ATOM   4325  HE2 TYR A 366     113.617 163.190 145.917  1.00  0.00           H  
ATOM   4326  HH  TYR A 366     115.240 163.361 149.078  1.00  0.00           H  
ATOM   4327  N   VAL A 367     109.928 168.186 147.659  1.00  0.00           N  
ATOM   4328  CA  VAL A 367     110.859 169.268 147.512  1.00  0.00           C  
ATOM   4329  C   VAL A 367     110.922 170.076 148.763  1.00  0.00           C  
ATOM   4330  O   VAL A 367     112.002 170.462 149.211  1.00  0.00           O  
ATOM   4331  CB  VAL A 367     110.454 170.176 146.336  1.00  0.00           C  
ATOM   4332  CG1 VAL A 367     111.321 171.426 146.305  1.00  0.00           C  
ATOM   4333  CG2 VAL A 367     110.565 169.410 145.027  1.00  0.00           C  
ATOM   4334  H   VAL A 367     109.112 168.155 147.065  1.00  0.00           H  
ATOM   4335  HA  VAL A 367     111.851 168.850 147.335  1.00  0.00           H  
ATOM   4336  HB  VAL A 367     109.424 170.504 146.480  1.00  0.00           H  
ATOM   4337 1HG1 VAL A 367     111.020 172.057 145.468  1.00  0.00           H  
ATOM   4338 2HG1 VAL A 367     111.198 171.978 147.236  1.00  0.00           H  
ATOM   4339 3HG1 VAL A 367     112.366 171.141 146.186  1.00  0.00           H  
ATOM   4340 1HG2 VAL A 367     110.276 170.058 144.200  1.00  0.00           H  
ATOM   4341 2HG2 VAL A 367     111.594 169.077 144.886  1.00  0.00           H  
ATOM   4342 3HG2 VAL A 367     109.905 168.543 145.056  1.00  0.00           H  
ATOM   4343  N   VAL A 368     109.760 170.341 149.378  1.00  0.00           N  
ATOM   4344  CA  VAL A 368     109.765 171.161 150.549  1.00  0.00           C  
ATOM   4345  C   VAL A 368     110.558 170.471 151.614  1.00  0.00           C  
ATOM   4346  O   VAL A 368     111.354 171.096 152.311  1.00  0.00           O  
ATOM   4347  CB  VAL A 368     108.330 171.421 151.045  1.00  0.00           C  
ATOM   4348  CG1 VAL A 368     108.353 172.123 152.395  1.00  0.00           C  
ATOM   4349  CG2 VAL A 368     107.570 172.249 150.020  1.00  0.00           C  
ATOM   4350  H   VAL A 368     108.882 169.977 149.036  1.00  0.00           H  
ATOM   4351  HA  VAL A 368     110.208 172.125 150.295  1.00  0.00           H  
ATOM   4352  HB  VAL A 368     107.826 170.466 151.188  1.00  0.00           H  
ATOM   4353 1HG1 VAL A 368     107.331 172.299 152.731  1.00  0.00           H  
ATOM   4354 2HG1 VAL A 368     108.870 171.496 153.122  1.00  0.00           H  
ATOM   4355 3HG1 VAL A 368     108.872 173.076 152.301  1.00  0.00           H  
ATOM   4356 1HG2 VAL A 368     106.557 172.429 150.377  1.00  0.00           H  
ATOM   4357 2HG2 VAL A 368     108.078 173.203 149.873  1.00  0.00           H  
ATOM   4358 3HG2 VAL A 368     107.531 171.710 149.074  1.00  0.00           H  
ATOM   4359  N   GLU A 369     110.390 169.147 151.771  1.00  0.00           N  
ATOM   4360  CA  GLU A 369     111.058 168.494 152.860  1.00  0.00           C  
ATOM   4361  C   GLU A 369     112.542 168.516 152.679  1.00  0.00           C  
ATOM   4362  O   GLU A 369     113.271 168.637 153.657  1.00  0.00           O  
ATOM   4363  CB  GLU A 369     110.574 167.048 152.993  1.00  0.00           C  
ATOM   4364  CG  GLU A 369     109.136 166.908 153.471  1.00  0.00           C  
ATOM   4365  CD  GLU A 369     108.677 165.478 153.534  1.00  0.00           C  
ATOM   4366  OE1 GLU A 369     109.099 164.702 152.710  1.00  0.00           O  
ATOM   4367  OE2 GLU A 369     107.904 165.161 154.407  1.00  0.00           O  
ATOM   4368  H   GLU A 369     109.811 168.600 151.150  1.00  0.00           H  
ATOM   4369  HA  GLU A 369     110.845 169.045 153.777  1.00  0.00           H  
ATOM   4370 1HB  GLU A 369     110.657 166.546 152.029  1.00  0.00           H  
ATOM   4371 2HB  GLU A 369     111.214 166.514 153.696  1.00  0.00           H  
ATOM   4372 1HG  GLU A 369     109.049 167.350 154.463  1.00  0.00           H  
ATOM   4373 2HG  GLU A 369     108.485 167.464 152.798  1.00  0.00           H  
ATOM   4374  N   GLU A 370     113.052 168.365 151.445  1.00  0.00           N  
ATOM   4375  CA  GLU A 370     114.481 168.350 151.292  1.00  0.00           C  
ATOM   4376  C   GLU A 370     115.047 169.735 151.519  1.00  0.00           C  
ATOM   4377  O   GLU A 370     116.122 169.882 152.108  1.00  0.00           O  
ATOM   4378  CB  GLU A 370     114.866 167.842 149.901  1.00  0.00           C  
ATOM   4379  CG  GLU A 370     116.365 167.717 149.669  1.00  0.00           C  
ATOM   4380  CD  GLU A 370     117.014 166.706 150.572  1.00  0.00           C  
ATOM   4381  OE1 GLU A 370     116.497 165.620 150.685  1.00  0.00           O  
ATOM   4382  OE2 GLU A 370     118.029 167.019 151.149  1.00  0.00           O  
ATOM   4383  H   GLU A 370     112.469 168.262 150.627  1.00  0.00           H  
ATOM   4384  HA  GLU A 370     114.905 167.705 152.063  1.00  0.00           H  
ATOM   4385 1HB  GLU A 370     114.419 166.861 149.735  1.00  0.00           H  
ATOM   4386 2HB  GLU A 370     114.465 168.516 149.144  1.00  0.00           H  
ATOM   4387 1HG  GLU A 370     116.539 167.427 148.633  1.00  0.00           H  
ATOM   4388 2HG  GLU A 370     116.828 168.690 149.828  1.00  0.00           H  
ATOM   4389  N   ILE A 371     114.323 170.770 151.060  1.00  0.00           N  
ATOM   4390  CA  ILE A 371     114.766 172.135 151.137  1.00  0.00           C  
ATOM   4391  C   ILE A 371     114.833 172.536 152.571  1.00  0.00           C  
ATOM   4392  O   ILE A 371     115.760 173.222 152.965  1.00  0.00           O  
ATOM   4393  CB  ILE A 371     113.828 173.084 150.369  1.00  0.00           C  
ATOM   4394  CG1 ILE A 371     113.834 172.747 148.875  1.00  0.00           C  
ATOM   4395  CG2 ILE A 371     114.235 174.532 150.594  1.00  0.00           C  
ATOM   4396  CD1 ILE A 371     115.196 172.865 148.229  1.00  0.00           C  
ATOM   4397  H   ILE A 371     113.426 170.567 150.643  1.00  0.00           H  
ATOM   4398  HA  ILE A 371     115.763 172.200 150.702  1.00  0.00           H  
ATOM   4399  HB  ILE A 371     112.805 172.945 150.719  1.00  0.00           H  
ATOM   4400 1HG1 ILE A 371     113.474 171.730 148.730  1.00  0.00           H  
ATOM   4401 2HG1 ILE A 371     113.150 173.414 148.349  1.00  0.00           H  
ATOM   4402 1HG2 ILE A 371     113.561 175.188 150.043  1.00  0.00           H  
ATOM   4403 2HG2 ILE A 371     114.180 174.764 151.656  1.00  0.00           H  
ATOM   4404 3HG2 ILE A 371     115.256 174.681 150.242  1.00  0.00           H  
ATOM   4405 1HD1 ILE A 371     115.119 172.611 147.171  1.00  0.00           H  
ATOM   4406 2HD1 ILE A 371     115.561 173.887 148.332  1.00  0.00           H  
ATOM   4407 3HD1 ILE A 371     115.889 172.181 148.716  1.00  0.00           H  
ATOM   4408  N   LEU A 372     113.874 172.076 153.392  1.00  0.00           N  
ATOM   4409  CA  LEU A 372     113.780 172.462 154.767  1.00  0.00           C  
ATOM   4410  C   LEU A 372     115.052 172.064 155.444  1.00  0.00           C  
ATOM   4411  O   LEU A 372     115.572 172.808 156.269  1.00  0.00           O  
ATOM   4412  CB  LEU A 372     112.577 171.796 155.448  1.00  0.00           C  
ATOM   4413  CG  LEU A 372     112.366 172.154 156.924  1.00  0.00           C  
ATOM   4414  CD1 LEU A 372     112.142 173.654 157.057  1.00  0.00           C  
ATOM   4415  CD2 LEU A 372     111.180 171.374 157.471  1.00  0.00           C  
ATOM   4416  H   LEU A 372     113.195 171.431 153.015  1.00  0.00           H  
ATOM   4417  HA  LEU A 372     113.604 173.536 154.813  1.00  0.00           H  
ATOM   4418 1HB  LEU A 372     111.674 172.075 154.907  1.00  0.00           H  
ATOM   4419 2HB  LEU A 372     112.696 170.715 155.382  1.00  0.00           H  
ATOM   4420  HG  LEU A 372     113.262 171.899 157.492  1.00  0.00           H  
ATOM   4421 1HD1 LEU A 372     111.993 173.909 158.106  1.00  0.00           H  
ATOM   4422 2HD1 LEU A 372     113.014 174.187 156.676  1.00  0.00           H  
ATOM   4423 3HD1 LEU A 372     111.261 173.942 156.484  1.00  0.00           H  
ATOM   4424 1HD2 LEU A 372     111.031 171.628 158.521  1.00  0.00           H  
ATOM   4425 2HD2 LEU A 372     110.284 171.629 156.905  1.00  0.00           H  
ATOM   4426 3HD2 LEU A 372     111.375 170.305 157.381  1.00  0.00           H  
ATOM   4427  N   GLU A 373     115.585 170.871 155.140  1.00  0.00           N  
ATOM   4428  CA  GLU A 373     116.800 170.455 155.773  1.00  0.00           C  
ATOM   4429  C   GLU A 373     117.883 171.376 155.297  1.00  0.00           C  
ATOM   4430  O   GLU A 373     118.830 171.677 156.021  1.00  0.00           O  
ATOM   4431  CB  GLU A 373     117.136 168.999 155.441  1.00  0.00           C  
ATOM   4432  CG  GLU A 373     116.186 167.980 156.053  1.00  0.00           C  
ATOM   4433  CD  GLU A 373     116.207 167.989 157.556  1.00  0.00           C  
ATOM   4434  OE1 GLU A 373     117.261 168.173 158.115  1.00  0.00           O  
ATOM   4435  OE2 GLU A 373     115.167 167.811 158.146  1.00  0.00           O  
ATOM   4436  H   GLU A 373     115.144 170.257 154.470  1.00  0.00           H  
ATOM   4437  HA  GLU A 373     116.668 170.522 156.853  1.00  0.00           H  
ATOM   4438 1HB  GLU A 373     117.124 168.861 154.360  1.00  0.00           H  
ATOM   4439 2HB  GLU A 373     118.143 168.770 155.789  1.00  0.00           H  
ATOM   4440 1HG  GLU A 373     115.172 168.194 155.714  1.00  0.00           H  
ATOM   4441 2HG  GLU A 373     116.456 166.987 155.697  1.00  0.00           H  
ATOM   4442  N   LEU A 374     117.772 171.820 154.031  1.00  0.00           N  
ATOM   4443  CA  LEU A 374     118.715 172.701 153.401  1.00  0.00           C  
ATOM   4444  C   LEU A 374     118.686 174.070 154.030  1.00  0.00           C  
ATOM   4445  O   LEU A 374     119.735 174.666 154.273  1.00  0.00           O  
ATOM   4446  CB  LEU A 374     118.413 172.811 151.901  1.00  0.00           C  
ATOM   4447  CG  LEU A 374     119.362 173.708 151.096  1.00  0.00           C  
ATOM   4448  CD1 LEU A 374     120.785 173.179 151.214  1.00  0.00           C  
ATOM   4449  CD2 LEU A 374     118.912 173.749 149.643  1.00  0.00           C  
ATOM   4450  H   LEU A 374     116.969 171.503 153.507  1.00  0.00           H  
ATOM   4451  HA  LEU A 374     119.713 172.282 153.521  1.00  0.00           H  
ATOM   4452 1HB  LEU A 374     118.451 171.814 151.465  1.00  0.00           H  
ATOM   4453 2HB  LEU A 374     117.403 173.202 151.778  1.00  0.00           H  
ATOM   4454  HG  LEU A 374     119.347 174.717 151.509  1.00  0.00           H  
ATOM   4455 1HD1 LEU A 374     121.459 173.816 150.642  1.00  0.00           H  
ATOM   4456 2HD1 LEU A 374     121.088 173.179 152.261  1.00  0.00           H  
ATOM   4457 3HD1 LEU A 374     120.828 172.163 150.823  1.00  0.00           H  
ATOM   4458 1HD2 LEU A 374     119.586 174.387 149.071  1.00  0.00           H  
ATOM   4459 2HD2 LEU A 374     118.929 172.740 149.229  1.00  0.00           H  
ATOM   4460 3HD2 LEU A 374     117.899 174.148 149.587  1.00  0.00           H  
ATOM   4461  N   HIS A 375     117.485 174.610 154.305  1.00  0.00           N  
ATOM   4462  CA  HIS A 375     117.323 175.967 154.740  1.00  0.00           C  
ATOM   4463  C   HIS A 375     117.987 176.203 156.054  1.00  0.00           C  
ATOM   4464  O   HIS A 375     118.814 177.105 156.175  1.00  0.00           O  
ATOM   4465  CB  HIS A 375     115.838 176.329 154.845  1.00  0.00           C  
ATOM   4466  CG  HIS A 375     115.592 177.739 155.283  1.00  0.00           C  
ATOM   4467  ND1 HIS A 375     115.841 178.825 154.470  1.00  0.00           N  
ATOM   4468  CD2 HIS A 375     115.120 178.241 156.448  1.00  0.00           C  
ATOM   4469  CE1 HIS A 375     115.532 179.935 155.117  1.00  0.00           C  
ATOM   4470  NE2 HIS A 375     115.093 179.608 156.319  1.00  0.00           N  
ATOM   4471  H   HIS A 375     116.667 174.027 154.198  1.00  0.00           H  
ATOM   4472  HA  HIS A 375     117.756 176.640 154.000  1.00  0.00           H  
ATOM   4473 1HB  HIS A 375     115.358 176.183 153.876  1.00  0.00           H  
ATOM   4474 2HB  HIS A 375     115.350 175.661 155.555  1.00  0.00           H  
ATOM   4475  HD1 HIS A 375     116.128 178.793 153.513  1.00  0.00           H  
ATOM   4476  HD2 HIS A 375     114.793 177.774 157.378  1.00  0.00           H  
ATOM   4477  HE1 HIS A 375     115.658 180.908 154.642  1.00  0.00           H  
ATOM   4478  N   ILE A 376     117.644 175.410 157.085  1.00  0.00           N  
ATOM   4479  CA  ILE A 376     118.262 175.670 158.348  1.00  0.00           C  
ATOM   4480  C   ILE A 376     119.702 175.306 158.236  1.00  0.00           C  
ATOM   4481  O   ILE A 376     120.570 176.128 158.507  1.00  0.00           O  
ATOM   4482  CB  ILE A 376     117.598 174.875 159.487  1.00  0.00           C  
ATOM   4483  CG1 ILE A 376     116.165 175.364 159.715  1.00  0.00           C  
ATOM   4484  CG2 ILE A 376     118.414 174.993 160.765  1.00  0.00           C  
ATOM   4485  CD1 ILE A 376     115.349 174.466 160.616  1.00  0.00           C  
ATOM   4486  H   ILE A 376     116.981 174.652 157.009  1.00  0.00           H  
ATOM   4487  HA  ILE A 376     118.138 176.726 158.583  1.00  0.00           H  
ATOM   4488  HB  ILE A 376     117.531 173.824 159.206  1.00  0.00           H  
ATOM   4489 1HG1 ILE A 376     116.187 176.361 160.155  1.00  0.00           H  
ATOM   4490 2HG1 ILE A 376     115.650 175.443 158.757  1.00  0.00           H  
ATOM   4491 1HG2 ILE A 376     117.930 174.426 161.559  1.00  0.00           H  
ATOM   4492 2HG2 ILE A 376     119.414 174.598 160.595  1.00  0.00           H  
ATOM   4493 3HG2 ILE A 376     118.482 176.041 161.057  1.00  0.00           H  
ATOM   4494 1HD1 ILE A 376     114.346 174.879 160.729  1.00  0.00           H  
ATOM   4495 2HD1 ILE A 376     115.284 173.470 160.176  1.00  0.00           H  
ATOM   4496 3HD1 ILE A 376     115.826 174.401 161.593  1.00  0.00           H  
ATOM   4497  N   HIS A 377     119.961 174.077 157.745  1.00  0.00           N  
ATOM   4498  CA  HIS A 377     121.242 173.458 157.531  1.00  0.00           C  
ATOM   4499  C   HIS A 377     122.206 173.672 158.663  1.00  0.00           C  
ATOM   4500  O   HIS A 377     121.951 174.363 159.647  1.00  0.00           O  
ATOM   4501  CB  HIS A 377     121.868 173.980 156.234  1.00  0.00           C  
ATOM   4502  CG  HIS A 377     123.160 173.313 155.878  1.00  0.00           C  
ATOM   4503  ND1 HIS A 377     123.227 172.006 155.444  1.00  0.00           N  
ATOM   4504  CD2 HIS A 377     124.434 173.771 155.893  1.00  0.00           C  
ATOM   4505  CE1 HIS A 377     124.488 171.689 155.206  1.00  0.00           C  
ATOM   4506  NE2 HIS A 377     125.239 172.742 155.471  1.00  0.00           N  
ATOM   4507  H   HIS A 377     119.122 173.565 157.513  1.00  0.00           H  
ATOM   4508  HA  HIS A 377     121.123 172.375 157.504  1.00  0.00           H  
ATOM   4509 1HB  HIS A 377     121.170 173.835 155.408  1.00  0.00           H  
ATOM   4510 2HB  HIS A 377     122.050 175.051 156.323  1.00  0.00           H  
ATOM   4511  HD1 HIS A 377     122.450 171.406 155.252  1.00  0.00           H  
ATOM   4512  HD2 HIS A 377     124.872 174.733 156.161  1.00  0.00           H  
ATOM   4513  HE1 HIS A 377     124.753 170.693 154.852  1.00  0.00           H  
ATOM   4514  N   ARG A 378     123.359 172.991 158.550  1.00  0.00           N  
ATOM   4515  CA  ARG A 378     124.438 173.101 159.481  1.00  0.00           C  
ATOM   4516  C   ARG A 378     125.526 173.811 158.757  1.00  0.00           C  
ATOM   4517  O   ARG A 378     125.366 174.210 157.605  1.00  0.00           O  
ATOM   4518  CB  ARG A 378     124.917 171.741 159.968  1.00  0.00           C  
ATOM   4519  CG  ARG A 378     123.892 170.950 160.764  1.00  0.00           C  
ATOM   4520  CD  ARG A 378     124.440 169.649 161.226  1.00  0.00           C  
ATOM   4521  NE  ARG A 378     123.458 168.881 161.974  1.00  0.00           N  
ATOM   4522  CZ  ARG A 378     123.691 167.675 162.529  1.00  0.00           C  
ATOM   4523  NH1 ARG A 378     124.874 167.115 162.411  1.00  0.00           N  
ATOM   4524  NH2 ARG A 378     122.729 167.056 163.191  1.00  0.00           N  
ATOM   4525  H   ARG A 378     123.454 172.371 157.758  1.00  0.00           H  
ATOM   4526  HA  ARG A 378     124.076 173.617 160.371  1.00  0.00           H  
ATOM   4527 1HB  ARG A 378     125.213 171.133 159.115  1.00  0.00           H  
ATOM   4528 2HB  ARG A 378     125.797 171.870 160.599  1.00  0.00           H  
ATOM   4529 1HG  ARG A 378     123.589 171.524 161.640  1.00  0.00           H  
ATOM   4530 2HG  ARG A 378     123.020 170.752 160.140  1.00  0.00           H  
ATOM   4531 1HD  ARG A 378     124.750 169.058 160.364  1.00  0.00           H  
ATOM   4532 2HD  ARG A 378     125.299 169.825 161.873  1.00  0.00           H  
ATOM   4533  HE  ARG A 378     122.536 169.280 162.087  1.00  0.00           H  
ATOM   4534 1HH1 ARG A 378     125.609 167.588 161.904  1.00  0.00           H  
ATOM   4535 2HH1 ARG A 378     125.048 166.211 162.826  1.00  0.00           H  
ATOM   4536 1HH2 ARG A 378     121.819 167.487 163.282  1.00  0.00           H  
ATOM   4537 2HH2 ARG A 378     122.903 166.153 163.607  1.00  0.00           H  
ATOM   4538  N   LEU A 379     126.667 174.002 159.436  1.00  0.00           N  
ATOM   4539  CA  LEU A 379     127.744 174.730 158.846  1.00  0.00           C  
ATOM   4540  C   LEU A 379     128.224 173.995 157.634  1.00  0.00           C  
ATOM   4541  O   LEU A 379     128.585 174.620 156.637  1.00  0.00           O  
ATOM   4542  CB  LEU A 379     128.891 174.911 159.848  1.00  0.00           C  
ATOM   4543  CG  LEU A 379     128.600 175.844 161.031  1.00  0.00           C  
ATOM   4544  CD1 LEU A 379     129.757 175.788 162.019  1.00  0.00           C  
ATOM   4545  CD2 LEU A 379     128.385 177.260 160.520  1.00  0.00           C  
ATOM   4546  H   LEU A 379     126.776 173.633 160.370  1.00  0.00           H  
ATOM   4547  HA  LEU A 379     127.383 175.722 158.575  1.00  0.00           H  
ATOM   4548 1HB  LEU A 379     129.156 173.936 160.253  1.00  0.00           H  
ATOM   4549 2HB  LEU A 379     129.756 175.308 159.318  1.00  0.00           H  
ATOM   4550  HG  LEU A 379     127.702 175.505 161.549  1.00  0.00           H  
ATOM   4551 1HD1 LEU A 379     129.550 176.451 162.859  1.00  0.00           H  
ATOM   4552 2HD1 LEU A 379     129.876 174.767 162.383  1.00  0.00           H  
ATOM   4553 3HD1 LEU A 379     130.674 176.106 161.524  1.00  0.00           H  
ATOM   4554 1HD2 LEU A 379     128.177 177.923 161.360  1.00  0.00           H  
ATOM   4555 2HD2 LEU A 379     129.282 177.601 160.002  1.00  0.00           H  
ATOM   4556 3HD2 LEU A 379     127.541 177.274 159.830  1.00  0.00           H  
ATOM   4557  N   ARG A 380     128.251 172.646 157.668  1.00  0.00           N  
ATOM   4558  CA  ARG A 380     128.800 171.985 156.517  1.00  0.00           C  
ATOM   4559  C   ARG A 380     127.889 170.891 156.031  1.00  0.00           C  
ATOM   4560  O   ARG A 380     127.406 170.070 156.810  1.00  0.00           O  
ATOM   4561  CB  ARG A 380     130.167 171.399 156.839  1.00  0.00           C  
ATOM   4562  CG  ARG A 380     131.233 172.421 157.199  1.00  0.00           C  
ATOM   4563  CD  ARG A 380     131.637 173.231 156.021  1.00  0.00           C  
ATOM   4564  NE  ARG A 380     132.691 174.177 156.349  1.00  0.00           N  
ATOM   4565  CZ  ARG A 380     132.483 175.416 156.837  1.00  0.00           C  
ATOM   4566  NH1 ARG A 380     131.258 175.842 157.047  1.00  0.00           N  
ATOM   4567  NH2 ARG A 380     133.511 176.202 157.103  1.00  0.00           N  
ATOM   4568  H   ARG A 380     127.914 172.090 158.441  1.00  0.00           H  
ATOM   4569  HA  ARG A 380     128.934 172.723 155.725  1.00  0.00           H  
ATOM   4570 1HB  ARG A 380     130.077 170.708 157.676  1.00  0.00           H  
ATOM   4571 2HB  ARG A 380     130.530 170.831 155.983  1.00  0.00           H  
ATOM   4572 1HG  ARG A 380     130.846 173.097 157.963  1.00  0.00           H  
ATOM   4573 2HG  ARG A 380     132.116 171.908 157.581  1.00  0.00           H  
ATOM   4574 1HD  ARG A 380     132.003 172.572 155.234  1.00  0.00           H  
ATOM   4575 2HD  ARG A 380     130.778 173.792 155.653  1.00  0.00           H  
ATOM   4576  HE  ARG A 380     133.648 173.885 156.200  1.00  0.00           H  
ATOM   4577 1HH1 ARG A 380     130.472 175.241 156.843  1.00  0.00           H  
ATOM   4578 2HH1 ARG A 380     131.102 176.770 157.413  1.00  0.00           H  
ATOM   4579 1HH2 ARG A 380     134.454 175.874 156.941  1.00  0.00           H  
ATOM   4580 2HH2 ARG A 380     133.356 177.129 157.469  1.00  0.00           H  
ATOM   4581  N   TYR A 381     127.619 170.881 154.705  1.00  0.00           N  
ATOM   4582  CA  TYR A 381     126.852 169.852 154.048  1.00  0.00           C  
ATOM   4583  C   TYR A 381     127.489 169.562 152.727  1.00  0.00           C  
ATOM   4584  O   TYR A 381     127.842 170.469 151.977  1.00  0.00           O  
ATOM   4585  CB  TYR A 381     125.391 170.271 153.868  1.00  0.00           C  
ATOM   4586  CG  TYR A 381     124.538 169.231 153.177  1.00  0.00           C  
ATOM   4587  CD1 TYR A 381     123.681 168.432 153.920  1.00  0.00           C  
ATOM   4588  CD2 TYR A 381     124.614 169.075 151.801  1.00  0.00           C  
ATOM   4589  CE1 TYR A 381     122.901 167.482 153.288  1.00  0.00           C  
ATOM   4590  CE2 TYR A 381     123.834 168.124 151.170  1.00  0.00           C  
ATOM   4591  CZ  TYR A 381     122.981 167.330 151.909  1.00  0.00           C  
ATOM   4592  OH  TYR A 381     122.205 166.384 151.280  1.00  0.00           O  
ATOM   4593  H   TYR A 381     127.984 171.647 154.158  1.00  0.00           H  
ATOM   4594  HA  TYR A 381     126.864 168.959 154.674  1.00  0.00           H  
ATOM   4595 1HB  TYR A 381     124.950 170.481 154.843  1.00  0.00           H  
ATOM   4596 2HB  TYR A 381     125.346 171.190 153.284  1.00  0.00           H  
ATOM   4597  HD1 TYR A 381     123.621 168.555 155.001  1.00  0.00           H  
ATOM   4598  HD2 TYR A 381     125.288 169.701 151.217  1.00  0.00           H  
ATOM   4599  HE1 TYR A 381     122.228 166.855 153.872  1.00  0.00           H  
ATOM   4600  HE2 TYR A 381     123.894 168.001 150.088  1.00  0.00           H  
ATOM   4601  HH  TYR A 381     121.674 165.922 151.933  1.00  0.00           H  
ATOM   4602  N   LEU A 382     127.665 168.266 152.407  1.00  0.00           N  
ATOM   4603  CA  LEU A 382     128.286 167.912 151.166  1.00  0.00           C  
ATOM   4604  C   LEU A 382     127.373 166.966 150.480  1.00  0.00           C  
ATOM   4605  O   LEU A 382     126.262 166.706 150.943  1.00  0.00           O  
ATOM   4606  CB  LEU A 382     129.661 167.270 151.386  1.00  0.00           C  
ATOM   4607  CG  LEU A 382     130.688 168.135 152.130  1.00  0.00           C  
ATOM   4608  CD1 LEU A 382     131.931 167.307 152.425  1.00  0.00           C  
ATOM   4609  CD2 LEU A 382     131.030 169.354 151.287  1.00  0.00           C  
ATOM   4610  H   LEU A 382     127.364 167.533 153.033  1.00  0.00           H  
ATOM   4611  HA  LEU A 382     128.452 168.822 150.591  1.00  0.00           H  
ATOM   4612 1HB  LEU A 382     129.529 166.351 151.955  1.00  0.00           H  
ATOM   4613 2HB  LEU A 382     130.085 167.014 150.416  1.00  0.00           H  
ATOM   4614  HG  LEU A 382     130.269 168.458 153.083  1.00  0.00           H  
ATOM   4615 1HD1 LEU A 382     132.660 167.921 152.953  1.00  0.00           H  
ATOM   4616 2HD1 LEU A 382     131.661 166.452 153.045  1.00  0.00           H  
ATOM   4617 3HD1 LEU A 382     132.364 166.955 151.489  1.00  0.00           H  
ATOM   4618 1HD2 LEU A 382     131.759 169.969 151.816  1.00  0.00           H  
ATOM   4619 2HD2 LEU A 382     131.450 169.032 150.334  1.00  0.00           H  
ATOM   4620 3HD2 LEU A 382     130.126 169.937 151.106  1.00  0.00           H  
ATOM   4621  N   SER A 383     127.792 166.469 149.306  1.00  0.00           N  
ATOM   4622  CA  SER A 383     126.949 165.495 148.701  1.00  0.00           C  
ATOM   4623  C   SER A 383     126.935 164.357 149.665  1.00  0.00           C  
ATOM   4624  O   SER A 383     127.907 163.613 149.786  1.00  0.00           O  
ATOM   4625  CB  SER A 383     127.466 165.066 147.342  1.00  0.00           C  
ATOM   4626  OG  SER A 383     127.452 166.137 146.438  1.00  0.00           O  
ATOM   4627  H   SER A 383     128.647 166.738 148.840  1.00  0.00           H  
ATOM   4628  HA  SER A 383     125.972 165.946 148.521  1.00  0.00           H  
ATOM   4629 1HB  SER A 383     128.482 164.684 147.443  1.00  0.00           H  
ATOM   4630 2HB  SER A 383     126.849 164.255 146.958  1.00  0.00           H  
ATOM   4631  HG  SER A 383     127.790 165.788 145.610  1.00  0.00           H  
ATOM   4632  N   SER A 384     125.814 164.197 150.393  1.00  0.00           N  
ATOM   4633  CA  SER A 384     125.732 163.126 151.333  1.00  0.00           C  
ATOM   4634  C   SER A 384     125.488 161.945 150.486  1.00  0.00           C  
ATOM   4635  O   SER A 384     125.168 162.093 149.306  1.00  0.00           O  
ATOM   4636  CB  SER A 384     124.620 163.325 152.344  1.00  0.00           C  
ATOM   4637  OG  SER A 384     124.855 164.458 153.133  1.00  0.00           O  
ATOM   4638  H   SER A 384     125.027 164.821 150.288  1.00  0.00           H  
ATOM   4639  HA  SER A 384     126.639 163.127 151.939  1.00  0.00           H  
ATOM   4640 1HB  SER A 384     123.669 163.433 151.822  1.00  0.00           H  
ATOM   4641 2HB  SER A 384     124.545 162.444 152.980  1.00  0.00           H  
ATOM   4642  HG  SER A 384     125.206 165.126 152.539  1.00  0.00           H  
ATOM   4643  N   ILE A 385     125.666 160.742 151.053  1.00  0.00           N  
ATOM   4644  CA  ILE A 385     125.376 159.618 150.233  1.00  0.00           C  
ATOM   4645  C   ILE A 385     123.915 159.745 149.916  1.00  0.00           C  
ATOM   4646  O   ILE A 385     123.502 159.681 148.758  1.00  0.00           O  
ATOM   4647  CB  ILE A 385     125.683 158.282 150.934  1.00  0.00           C  
ATOM   4648  CG1 ILE A 385     127.192 158.122 151.140  1.00  0.00           C  
ATOM   4649  CG2 ILE A 385     125.126 157.118 150.129  1.00  0.00           C  
ATOM   4650  CD1 ILE A 385     127.564 156.984 152.063  1.00  0.00           C  
ATOM   4651  H   ILE A 385     125.984 160.591 152.000  1.00  0.00           H  
ATOM   4652  HA  ILE A 385     126.000 159.670 149.342  1.00  0.00           H  
ATOM   4653  HB  ILE A 385     125.228 158.278 151.924  1.00  0.00           H  
ATOM   4654 1HG1 ILE A 385     127.674 157.953 150.178  1.00  0.00           H  
ATOM   4655 2HG1 ILE A 385     127.602 159.043 151.554  1.00  0.00           H  
ATOM   4656 1HG2 ILE A 385     125.352 156.182 150.638  1.00  0.00           H  
ATOM   4657 2HG2 ILE A 385     124.047 157.227 150.032  1.00  0.00           H  
ATOM   4658 3HG2 ILE A 385     125.580 157.111 149.138  1.00  0.00           H  
ATOM   4659 1HD1 ILE A 385     128.649 156.934 152.159  1.00  0.00           H  
ATOM   4660 2HD1 ILE A 385     127.120 157.151 153.045  1.00  0.00           H  
ATOM   4661 3HD1 ILE A 385     127.194 156.046 151.651  1.00  0.00           H  
ATOM   4662  N   TRP A 386     123.117 160.028 150.961  1.00  0.00           N  
ATOM   4663  CA  TRP A 386     121.683 160.113 150.905  1.00  0.00           C  
ATOM   4664  C   TRP A 386     121.228 161.281 150.069  1.00  0.00           C  
ATOM   4665  O   TRP A 386     120.426 161.132 149.146  1.00  0.00           O  
ATOM   4666  CB  TRP A 386     121.105 160.237 152.316  1.00  0.00           C  
ATOM   4667  CG  TRP A 386     119.610 160.337 152.344  1.00  0.00           C  
ATOM   4668  CD1 TRP A 386     118.856 161.390 151.920  1.00  0.00           C  
ATOM   4669  CD2 TRP A 386     118.675 159.342 152.824  1.00  0.00           C  
ATOM   4670  NE1 TRP A 386     117.522 161.121 152.103  1.00  0.00           N  
ATOM   4671  CE2 TRP A 386     117.393 159.871 152.654  1.00  0.00           C  
ATOM   4672  CE3 TRP A 386     118.821 158.063 153.376  1.00  0.00           C  
ATOM   4673  CZ2 TRP A 386     116.255 159.168 153.017  1.00  0.00           C  
ATOM   4674  CZ3 TRP A 386     117.680 157.357 153.739  1.00  0.00           C  
ATOM   4675  CH2 TRP A 386     116.430 157.896 153.563  1.00  0.00           C  
ATOM   4676  H   TRP A 386     123.585 160.189 151.841  1.00  0.00           H  
ATOM   4677  HA  TRP A 386     121.292 159.148 150.583  1.00  0.00           H  
ATOM   4678 1HB  TRP A 386     121.402 159.370 152.908  1.00  0.00           H  
ATOM   4679 2HB  TRP A 386     121.518 161.121 152.802  1.00  0.00           H  
ATOM   4680  HD1 TRP A 386     119.254 162.311 151.497  1.00  0.00           H  
ATOM   4681  HE1 TRP A 386     116.760 161.741 151.871  1.00  0.00           H  
ATOM   4682  HE3 TRP A 386     119.811 157.629 153.515  1.00  0.00           H  
ATOM   4683  HZ2 TRP A 386     115.254 159.579 152.886  1.00  0.00           H  
ATOM   4684  HZ3 TRP A 386     117.802 156.363 154.169  1.00  0.00           H  
ATOM   4685  HH2 TRP A 386     115.556 157.316 153.859  1.00  0.00           H  
ATOM   4686  N   ASN A 387     121.756 162.481 150.390  1.00  0.00           N  
ATOM   4687  CA  ASN A 387     121.283 163.735 149.866  1.00  0.00           C  
ATOM   4688  C   ASN A 387     121.433 163.814 148.386  1.00  0.00           C  
ATOM   4689  O   ASN A 387     120.509 164.230 147.688  1.00  0.00           O  
ATOM   4690  CB  ASN A 387     122.003 164.895 150.528  1.00  0.00           C  
ATOM   4691  CG  ASN A 387     121.452 166.231 150.112  1.00  0.00           C  
ATOM   4692  OD1 ASN A 387     120.457 166.706 150.671  1.00  0.00           O  
ATOM   4693  ND2 ASN A 387     122.078 166.845 149.141  1.00  0.00           N  
ATOM   4694  H   ASN A 387     122.530 162.480 151.039  1.00  0.00           H  
ATOM   4695  HA  ASN A 387     120.233 163.851 150.141  1.00  0.00           H  
ATOM   4696 1HB  ASN A 387     121.923 164.803 151.612  1.00  0.00           H  
ATOM   4697 2HB  ASN A 387     123.063 164.858 150.274  1.00  0.00           H  
ATOM   4698 1HD2 ASN A 387     121.756 167.737 148.823  1.00  0.00           H  
ATOM   4699 2HD2 ASN A 387     122.879 166.423 148.718  1.00  0.00           H  
ATOM   4700  N   ILE A 388     122.598 163.412 147.859  1.00  0.00           N  
ATOM   4701  CA  ILE A 388     122.795 163.535 146.447  1.00  0.00           C  
ATOM   4702  C   ILE A 388     121.774 162.684 145.779  1.00  0.00           C  
ATOM   4703  O   ILE A 388     121.226 163.054 144.741  1.00  0.00           O  
ATOM   4704  CB  ILE A 388     124.211 163.106 146.021  1.00  0.00           C  
ATOM   4705  CG1 ILE A 388     124.476 163.508 144.568  1.00  0.00           C  
ATOM   4706  CG2 ILE A 388     124.390 161.607 146.203  1.00  0.00           C  
ATOM   4707  CD1 ILE A 388     124.479 165.002 144.339  1.00  0.00           C  
ATOM   4708  H   ILE A 388     123.338 163.026 148.427  1.00  0.00           H  
ATOM   4709  HA  ILE A 388     122.681 164.583 146.172  1.00  0.00           H  
ATOM   4710  HB  ILE A 388     124.948 163.627 146.632  1.00  0.00           H  
ATOM   4711 1HG1 ILE A 388     125.441 163.113 144.251  1.00  0.00           H  
ATOM   4712 2HG1 ILE A 388     123.716 163.067 143.924  1.00  0.00           H  
ATOM   4713 1HG2 ILE A 388     125.396 161.321 145.897  1.00  0.00           H  
ATOM   4714 2HG2 ILE A 388     124.242 161.348 147.251  1.00  0.00           H  
ATOM   4715 3HG2 ILE A 388     123.660 161.076 145.592  1.00  0.00           H  
ATOM   4716 1HD1 ILE A 388     124.673 165.209 143.286  1.00  0.00           H  
ATOM   4717 2HD1 ILE A 388     123.508 165.415 144.616  1.00  0.00           H  
ATOM   4718 3HD1 ILE A 388     125.257 165.462 144.947  1.00  0.00           H  
ATOM   4719  N   LEU A 389     121.485 161.510 146.367  1.00  0.00           N  
ATOM   4720  CA  LEU A 389     120.506 160.647 145.777  1.00  0.00           C  
ATOM   4721  C   LEU A 389     119.213 161.384 145.721  1.00  0.00           C  
ATOM   4722  O   LEU A 389     118.490 161.312 144.729  1.00  0.00           O  
ATOM   4723  CB  LEU A 389     120.349 159.353 146.585  1.00  0.00           C  
ATOM   4724  CG  LEU A 389     121.540 158.388 146.535  1.00  0.00           C  
ATOM   4725  CD1 LEU A 389     121.317 157.253 147.525  1.00  0.00           C  
ATOM   4726  CD2 LEU A 389     121.703 157.855 145.119  1.00  0.00           C  
ATOM   4727  H   LEU A 389     121.945 161.222 147.219  1.00  0.00           H  
ATOM   4728  HA  LEU A 389     120.903 160.266 144.837  1.00  0.00           H  
ATOM   4729 1HB  LEU A 389     120.178 159.614 147.629  1.00  0.00           H  
ATOM   4730 2HB  LEU A 389     119.473 158.818 146.218  1.00  0.00           H  
ATOM   4731  HG  LEU A 389     122.448 158.915 146.831  1.00  0.00           H  
ATOM   4732 1HD1 LEU A 389     122.164 156.567 147.489  1.00  0.00           H  
ATOM   4733 2HD1 LEU A 389     121.224 157.661 148.532  1.00  0.00           H  
ATOM   4734 3HD1 LEU A 389     120.406 156.717 147.264  1.00  0.00           H  
ATOM   4735 1HD2 LEU A 389     122.550 157.170 145.083  1.00  0.00           H  
ATOM   4736 2HD2 LEU A 389     120.796 157.327 144.823  1.00  0.00           H  
ATOM   4737 3HD2 LEU A 389     121.879 158.686 144.436  1.00  0.00           H  
ATOM   4738  N   ASP A 390     118.888 162.105 146.807  1.00  0.00           N  
ATOM   4739  CA  ASP A 390     117.613 162.744 146.908  1.00  0.00           C  
ATOM   4740  C   ASP A 390     117.470 163.740 145.802  1.00  0.00           C  
ATOM   4741  O   ASP A 390     116.448 163.790 145.117  1.00  0.00           O  
ATOM   4742  CB  ASP A 390     117.450 163.434 148.265  1.00  0.00           C  
ATOM   4743  CG  ASP A 390     117.273 162.449 149.413  1.00  0.00           C  
ATOM   4744  OD1 ASP A 390     117.387 161.269 149.180  1.00  0.00           O  
ATOM   4745  OD2 ASP A 390     117.025 162.886 150.511  1.00  0.00           O  
ATOM   4746  H   ASP A 390     119.548 162.201 147.566  1.00  0.00           H  
ATOM   4747  HA  ASP A 390     116.839 161.975 146.903  1.00  0.00           H  
ATOM   4748 1HB  ASP A 390     118.326 164.051 148.467  1.00  0.00           H  
ATOM   4749 2HB  ASP A 390     116.583 164.095 148.235  1.00  0.00           H  
ATOM   4750  N   LEU A 391     118.525 164.540 145.585  1.00  0.00           N  
ATOM   4751  CA  LEU A 391     118.501 165.611 144.633  1.00  0.00           C  
ATOM   4752  C   LEU A 391     118.255 165.046 143.280  1.00  0.00           C  
ATOM   4753  O   LEU A 391     117.430 165.556 142.521  1.00  0.00           O  
ATOM   4754  CB  LEU A 391     119.822 166.390 144.648  1.00  0.00           C  
ATOM   4755  CG  LEU A 391     119.920 167.554 143.653  1.00  0.00           C  
ATOM   4756  CD1 LEU A 391     118.836 168.578 143.961  1.00  0.00           C  
ATOM   4757  CD2 LEU A 391     121.304 168.180 143.738  1.00  0.00           C  
ATOM   4758  H   LEU A 391     119.367 164.374 146.118  1.00  0.00           H  
ATOM   4759  HA  LEU A 391     117.739 166.327 144.937  1.00  0.00           H  
ATOM   4760 1HB  LEU A 391     119.975 166.795 145.647  1.00  0.00           H  
ATOM   4761 2HB  LEU A 391     120.636 165.699 144.430  1.00  0.00           H  
ATOM   4762  HG  LEU A 391     119.750 167.183 142.642  1.00  0.00           H  
ATOM   4763 1HD1 LEU A 391     118.905 169.405 143.254  1.00  0.00           H  
ATOM   4764 2HD1 LEU A 391     117.856 168.109 143.875  1.00  0.00           H  
ATOM   4765 3HD1 LEU A 391     118.970 168.955 144.975  1.00  0.00           H  
ATOM   4766 1HD2 LEU A 391     121.373 169.006 143.030  1.00  0.00           H  
ATOM   4767 2HD2 LEU A 391     121.474 168.552 144.748  1.00  0.00           H  
ATOM   4768 3HD2 LEU A 391     122.057 167.430 143.495  1.00  0.00           H  
ATOM   4769  N   VAL A 392     118.965 163.960 142.939  1.00  0.00           N  
ATOM   4770  CA  VAL A 392     118.846 163.475 141.601  1.00  0.00           C  
ATOM   4771  C   VAL A 392     117.435 163.053 141.331  1.00  0.00           C  
ATOM   4772  O   VAL A 392     116.865 163.408 140.299  1.00  0.00           O  
ATOM   4773  CB  VAL A 392     119.797 162.286 141.371  1.00  0.00           C  
ATOM   4774  CG1 VAL A 392     119.528 161.642 140.018  1.00  0.00           C  
ATOM   4775  CG2 VAL A 392     121.242 162.751 141.469  1.00  0.00           C  
ATOM   4776  H   VAL A 392     119.574 163.478 143.585  1.00  0.00           H  
ATOM   4777  HA  VAL A 392     119.105 164.283 140.916  1.00  0.00           H  
ATOM   4778  HB  VAL A 392     119.607 161.528 142.131  1.00  0.00           H  
ATOM   4779 1HG1 VAL A 392     120.209 160.803 139.872  1.00  0.00           H  
ATOM   4780 2HG1 VAL A 392     118.499 161.284 139.984  1.00  0.00           H  
ATOM   4781 3HG1 VAL A 392     119.684 162.377 139.229  1.00  0.00           H  
ATOM   4782 1HG2 VAL A 392     121.909 161.905 141.305  1.00  0.00           H  
ATOM   4783 2HG2 VAL A 392     121.430 163.513 140.712  1.00  0.00           H  
ATOM   4784 3HG2 VAL A 392     121.423 163.170 142.459  1.00  0.00           H  
ATOM   4785  N   VAL A 393     116.816 162.316 142.272  1.00  0.00           N  
ATOM   4786  CA  VAL A 393     115.506 161.785 142.043  1.00  0.00           C  
ATOM   4787  C   VAL A 393     114.533 162.912 141.864  1.00  0.00           C  
ATOM   4788  O   VAL A 393     113.652 162.849 141.008  1.00  0.00           O  
ATOM   4789  CB  VAL A 393     115.065 160.896 143.221  1.00  0.00           C  
ATOM   4790  CG1 VAL A 393     113.605 160.496 143.069  1.00  0.00           C  
ATOM   4791  CG2 VAL A 393     115.955 159.666 143.303  1.00  0.00           C  
ATOM   4792  H   VAL A 393     117.275 162.131 143.153  1.00  0.00           H  
ATOM   4793  HA  VAL A 393     115.530 161.186 141.132  1.00  0.00           H  
ATOM   4794  HB  VAL A 393     115.147 161.467 144.146  1.00  0.00           H  
ATOM   4795 1HG1 VAL A 393     113.310 159.868 143.910  1.00  0.00           H  
ATOM   4796 2HG1 VAL A 393     112.983 161.391 143.048  1.00  0.00           H  
ATOM   4797 3HG1 VAL A 393     113.475 159.941 142.140  1.00  0.00           H  
ATOM   4798 1HG2 VAL A 393     115.638 159.042 144.139  1.00  0.00           H  
ATOM   4799 2HG2 VAL A 393     115.878 159.098 142.376  1.00  0.00           H  
ATOM   4800 3HG2 VAL A 393     116.990 159.975 143.454  1.00  0.00           H  
ATOM   4801  N   ILE A 394     114.657 163.982 142.671  1.00  0.00           N  
ATOM   4802  CA  ILE A 394     113.715 165.063 142.594  1.00  0.00           C  
ATOM   4803  C   ILE A 394     113.834 165.778 141.282  1.00  0.00           C  
ATOM   4804  O   ILE A 394     112.834 166.035 140.611  1.00  0.00           O  
ATOM   4805  CB  ILE A 394     113.924 166.062 143.747  1.00  0.00           C  
ATOM   4806  CG1 ILE A 394     113.571 165.411 145.087  1.00  0.00           C  
ATOM   4807  CG2 ILE A 394     113.090 167.314 143.524  1.00  0.00           C  
ATOM   4808  CD1 ILE A 394     114.003 166.218 146.290  1.00  0.00           C  
ATOM   4809  H   ILE A 394     115.413 164.035 143.338  1.00  0.00           H  
ATOM   4810  HA  ILE A 394     112.711 164.656 142.712  1.00  0.00           H  
ATOM   4811  HB  ILE A 394     114.975 166.341 143.800  1.00  0.00           H  
ATOM   4812 1HG1 ILE A 394     112.493 165.261 145.146  1.00  0.00           H  
ATOM   4813 2HG1 ILE A 394     114.040 164.429 145.150  1.00  0.00           H  
ATOM   4814 1HG2 ILE A 394     113.249 168.008 144.348  1.00  0.00           H  
ATOM   4815 2HG2 ILE A 394     113.387 167.787 142.589  1.00  0.00           H  
ATOM   4816 3HG2 ILE A 394     112.035 167.044 143.475  1.00  0.00           H  
ATOM   4817 1HD1 ILE A 394     113.718 165.692 147.202  1.00  0.00           H  
ATOM   4818 2HD1 ILE A 394     115.085 166.350 146.270  1.00  0.00           H  
ATOM   4819 3HD1 ILE A 394     113.517 167.192 146.268  1.00  0.00           H  
ATOM   4820  N   LEU A 395     115.070 166.099 140.855  1.00  0.00           N  
ATOM   4821  CA  LEU A 395     115.208 166.897 139.670  1.00  0.00           C  
ATOM   4822  C   LEU A 395     114.673 166.178 138.476  1.00  0.00           C  
ATOM   4823  O   LEU A 395     114.041 166.788 137.615  1.00  0.00           O  
ATOM   4824  CB  LEU A 395     116.681 167.259 139.438  1.00  0.00           C  
ATOM   4825  CG  LEU A 395     117.294 168.231 140.453  1.00  0.00           C  
ATOM   4826  CD1 LEU A 395     118.790 168.356 140.197  1.00  0.00           C  
ATOM   4827  CD2 LEU A 395     116.606 169.583 140.341  1.00  0.00           C  
ATOM   4828  H   LEU A 395     115.900 165.795 141.343  1.00  0.00           H  
ATOM   4829  HA  LEU A 395     114.602 167.795 139.785  1.00  0.00           H  
ATOM   4830 1HB  LEU A 395     117.270 166.343 139.458  1.00  0.00           H  
ATOM   4831 2HB  LEU A 395     116.777 167.707 138.449  1.00  0.00           H  
ATOM   4832  HG  LEU A 395     117.161 167.838 141.461  1.00  0.00           H  
ATOM   4833 1HD1 LEU A 395     119.226 169.048 140.918  1.00  0.00           H  
ATOM   4834 2HD1 LEU A 395     119.260 167.379 140.302  1.00  0.00           H  
ATOM   4835 3HD1 LEU A 395     118.956 168.733 139.188  1.00  0.00           H  
ATOM   4836 1HD2 LEU A 395     117.041 170.275 141.063  1.00  0.00           H  
ATOM   4837 2HD2 LEU A 395     116.740 169.978 139.334  1.00  0.00           H  
ATOM   4838 3HD2 LEU A 395     115.541 169.468 140.547  1.00  0.00           H  
ATOM   4839  N   LEU A 396     114.893 164.860 138.401  1.00  0.00           N  
ATOM   4840  CA  LEU A 396     114.444 164.098 137.270  1.00  0.00           C  
ATOM   4841  C   LEU A 396     112.954 164.178 137.196  1.00  0.00           C  
ATOM   4842  O   LEU A 396     112.380 164.236 136.110  1.00  0.00           O  
ATOM   4843  CB  LEU A 396     114.892 162.635 137.381  1.00  0.00           C  
ATOM   4844  CG  LEU A 396     116.399 162.388 137.240  1.00  0.00           C  
ATOM   4845  CD1 LEU A 396     116.705 160.927 137.541  1.00  0.00           C  
ATOM   4846  CD2 LEU A 396     116.845 162.761 135.834  1.00  0.00           C  
ATOM   4847  H   LEU A 396     115.382 164.389 139.149  1.00  0.00           H  
ATOM   4848  HA  LEU A 396     114.937 164.481 136.377  1.00  0.00           H  
ATOM   4849 1HB  LEU A 396     114.583 162.250 138.352  1.00  0.00           H  
ATOM   4850 2HB  LEU A 396     114.387 162.057 136.607  1.00  0.00           H  
ATOM   4851  HG  LEU A 396     116.937 162.998 137.965  1.00  0.00           H  
ATOM   4852 1HD1 LEU A 396     117.776 160.752 137.441  1.00  0.00           H  
ATOM   4853 2HD1 LEU A 396     116.394 160.693 138.559  1.00  0.00           H  
ATOM   4854 3HD1 LEU A 396     116.166 160.291 136.840  1.00  0.00           H  
ATOM   4855 1HD2 LEU A 396     117.917 162.586 135.734  1.00  0.00           H  
ATOM   4856 2HD2 LEU A 396     116.308 162.151 135.108  1.00  0.00           H  
ATOM   4857 3HD2 LEU A 396     116.631 163.815 135.652  1.00  0.00           H  
ATOM   4858  N   SER A 397     112.288 164.178 138.364  1.00  0.00           N  
ATOM   4859  CA  SER A 397     110.856 164.147 138.417  1.00  0.00           C  
ATOM   4860  C   SER A 397     110.278 165.337 137.716  1.00  0.00           C  
ATOM   4861  O   SER A 397     109.394 165.207 136.870  1.00  0.00           O  
ATOM   4862  CB  SER A 397     110.383 164.113 139.857  1.00  0.00           C  
ATOM   4863  OG  SER A 397     110.762 162.918 140.483  1.00  0.00           O  
ATOM   4864  H   SER A 397     112.812 164.200 139.227  1.00  0.00           H  
ATOM   4865  HA  SER A 397     110.513 163.212 137.972  1.00  0.00           H  
ATOM   4866 1HB  SER A 397     110.804 164.960 140.398  1.00  0.00           H  
ATOM   4867 2HB  SER A 397     109.299 164.214 139.886  1.00  0.00           H  
ATOM   4868  HG  SER A 397     111.683 163.030 140.730  1.00  0.00           H  
ATOM   4869  N   ILE A 398     110.777 166.541 138.038  1.00  0.00           N  
ATOM   4870  CA  ILE A 398     110.190 167.724 137.484  1.00  0.00           C  
ATOM   4871  C   ILE A 398     110.379 167.715 136.002  1.00  0.00           C  
ATOM   4872  O   ILE A 398     109.489 168.103 135.246  1.00  0.00           O  
ATOM   4873  CB  ILE A 398     110.810 168.998 138.086  1.00  0.00           C  
ATOM   4874  CG1 ILE A 398     110.435 169.127 139.565  1.00  0.00           C  
ATOM   4875  CG2 ILE A 398     110.361 170.226 137.311  1.00  0.00           C  
ATOM   4876  CD1 ILE A 398     111.213 170.193 140.302  1.00  0.00           C  
ATOM   4877  H   ILE A 398     111.563 166.630 138.667  1.00  0.00           H  
ATOM   4878  HA  ILE A 398     109.123 167.716 137.703  1.00  0.00           H  
ATOM   4879  HB  ILE A 398     111.897 168.929 138.042  1.00  0.00           H  
ATOM   4880 1HG1 ILE A 398     109.374 169.356 139.652  1.00  0.00           H  
ATOM   4881 2HG1 ILE A 398     110.605 168.174 140.068  1.00  0.00           H  
ATOM   4882 1HG2 ILE A 398     110.808 171.118 137.750  1.00  0.00           H  
ATOM   4883 2HG2 ILE A 398     110.676 170.137 136.272  1.00  0.00           H  
ATOM   4884 3HG2 ILE A 398     109.274 170.307 137.354  1.00  0.00           H  
ATOM   4885 1HD1 ILE A 398     110.892 170.224 141.343  1.00  0.00           H  
ATOM   4886 2HD1 ILE A 398     112.278 169.963 140.257  1.00  0.00           H  
ATOM   4887 3HD1 ILE A 398     111.031 171.162 139.838  1.00  0.00           H  
ATOM   4888  N   VAL A 399     111.557 167.251 135.551  1.00  0.00           N  
ATOM   4889  CA  VAL A 399     111.861 167.225 134.153  1.00  0.00           C  
ATOM   4890  C   VAL A 399     110.846 166.362 133.468  1.00  0.00           C  
ATOM   4891  O   VAL A 399     110.398 166.671 132.366  1.00  0.00           O  
ATOM   4892  CB  VAL A 399     113.278 166.675 133.905  1.00  0.00           C  
ATOM   4893  CG1 VAL A 399     113.512 166.458 132.417  1.00  0.00           C  
ATOM   4894  CG2 VAL A 399     114.312 167.631 134.479  1.00  0.00           C  
ATOM   4895  H   VAL A 399     112.244 166.913 136.210  1.00  0.00           H  
ATOM   4896  HA  VAL A 399     111.854 168.249 133.778  1.00  0.00           H  
ATOM   4897  HB  VAL A 399     113.371 165.704 134.390  1.00  0.00           H  
ATOM   4898 1HG1 VAL A 399     114.518 166.069 132.260  1.00  0.00           H  
ATOM   4899 2HG1 VAL A 399     112.783 165.743 132.035  1.00  0.00           H  
ATOM   4900 3HG1 VAL A 399     113.403 167.405 131.889  1.00  0.00           H  
ATOM   4901 1HG2 VAL A 399     115.312 167.236 134.300  1.00  0.00           H  
ATOM   4902 2HG2 VAL A 399     114.215 168.605 133.997  1.00  0.00           H  
ATOM   4903 3HG2 VAL A 399     114.152 167.740 135.552  1.00  0.00           H  
ATOM   4904  N   ALA A 400     110.462 165.245 134.111  1.00  0.00           N  
ATOM   4905  CA  ALA A 400     109.533 164.313 133.535  1.00  0.00           C  
ATOM   4906  C   ALA A 400     108.187 164.949 133.336  1.00  0.00           C  
ATOM   4907  O   ALA A 400     107.533 164.719 132.321  1.00  0.00           O  
ATOM   4908  CB  ALA A 400     109.411 163.075 134.411  1.00  0.00           C  
ATOM   4909  H   ALA A 400     110.841 165.058 135.028  1.00  0.00           H  
ATOM   4910  HA  ALA A 400     109.930 163.990 132.573  1.00  0.00           H  
ATOM   4911 1HB  ALA A 400     108.702 162.379 133.962  1.00  0.00           H  
ATOM   4912 2HB  ALA A 400     110.385 162.594 134.500  1.00  0.00           H  
ATOM   4913 3HB  ALA A 400     109.058 163.363 135.400  1.00  0.00           H  
ATOM   4914  N   VAL A 401     107.736 165.770 134.302  1.00  0.00           N  
ATOM   4915  CA  VAL A 401     106.409 166.326 134.282  1.00  0.00           C  
ATOM   4916  C   VAL A 401     106.197 167.213 133.093  1.00  0.00           C  
ATOM   4917  O   VAL A 401     105.164 167.146 132.427  1.00  0.00           O  
ATOM   4918  CB  VAL A 401     106.151 167.134 135.568  1.00  0.00           C  
ATOM   4919  CG1 VAL A 401     104.833 167.887 135.468  1.00  0.00           C  
ATOM   4920  CG2 VAL A 401     106.151 166.205 136.772  1.00  0.00           C  
ATOM   4921  H   VAL A 401     108.355 166.001 135.066  1.00  0.00           H  
ATOM   4922  HA  VAL A 401     105.690 165.506 134.258  1.00  0.00           H  
ATOM   4923  HB  VAL A 401     106.939 167.879 135.682  1.00  0.00           H  
ATOM   4924 1HG1 VAL A 401     104.666 168.453 136.385  1.00  0.00           H  
ATOM   4925 2HG1 VAL A 401     104.868 168.572 134.621  1.00  0.00           H  
ATOM   4926 3HG1 VAL A 401     104.018 167.177 135.328  1.00  0.00           H  
ATOM   4927 1HG2 VAL A 401     105.969 166.783 137.677  1.00  0.00           H  
ATOM   4928 2HG2 VAL A 401     105.367 165.457 136.655  1.00  0.00           H  
ATOM   4929 3HG2 VAL A 401     107.119 165.708 136.848  1.00  0.00           H  
ATOM   4930  N   GLY A 402     107.188 168.068 132.785  1.00  0.00           N  
ATOM   4931  CA  GLY A 402     107.083 169.055 131.741  1.00  0.00           C  
ATOM   4932  C   GLY A 402     106.922 168.421 130.393  1.00  0.00           C  
ATOM   4933  O   GLY A 402     106.281 168.974 129.500  1.00  0.00           O  
ATOM   4934  H   GLY A 402     108.043 168.006 133.319  1.00  0.00           H  
ATOM   4935 1HA  GLY A 402     106.231 169.706 131.940  1.00  0.00           H  
ATOM   4936 2HA  GLY A 402     107.974 169.682 131.743  1.00  0.00           H  
ATOM   4937  N   PHE A 403     107.511 167.233 130.221  1.00  0.00           N  
ATOM   4938  CA  PHE A 403     107.626 166.565 128.959  1.00  0.00           C
[truncated: 2,114,182 more chars]
