# Supplementary material for: Adaptive selection drives TRPP3 loss-of-function in an Ethiopian population
Source: Sci Rep. 2020 Dec 2;10:20999. doi: 10.1038/s41598-020-78081-z (PMC7710729; doi:10.1038/s41598-020-78081-z)
Supplement: Supplementary file 4 — Supplementary Information 4. [file 41598_2020_78081_MOESM4_ESM.txt]

ATOM      1  N   TYR A  96     112.490 157.481 162.310  1.00  0.00           N  
ATOM      2  CA  TYR A  96     113.141 156.173 162.561  1.00  0.00           C  
ATOM      3  C   TYR A  96     112.743 155.251 161.460  1.00  0.00           C  
ATOM      4  O   TYR A  96     112.958 155.522 160.279  1.00  0.00           O  
ATOM      5  CB  TYR A  96     112.751 155.582 163.918  1.00  0.00           C  
ATOM      6  CG  TYR A  96     113.281 156.364 165.099  1.00  0.00           C  
ATOM      7  CD1 TYR A  96     112.485 157.322 165.709  1.00  0.00           C  
ATOM      8  CD2 TYR A  96     114.562 156.122 165.572  1.00  0.00           C  
ATOM      9  CE1 TYR A  96     112.969 158.036 166.789  1.00  0.00           C  
ATOM     10  CE2 TYR A  96     115.046 156.836 166.652  1.00  0.00           C  
ATOM     11  CZ  TYR A  96     114.254 157.790 167.259  1.00  0.00           C  
ATOM     12  OH  TYR A  96     114.736 158.501 168.333  1.00  0.00           O  
ATOM     13 1H   TYR A  96     112.740 158.123 163.035  1.00  0.00           H  
ATOM     14 2H   TYR A  96     112.794 157.841 161.428  1.00  0.00           H  
ATOM     15 3H   TYR A  96     111.497 157.363 162.297  1.00  0.00           H  
ATOM     16  HA  TYR A  96     114.215 156.335 162.662  1.00  0.00           H  
ATOM     17 1HB  TYR A  96     111.664 155.539 163.997  1.00  0.00           H  
ATOM     18 2HB  TYR A  96     113.125 154.561 163.990  1.00  0.00           H  
ATOM     19  HD1 TYR A  96     111.478 157.512 165.337  1.00  0.00           H  
ATOM     20  HD2 TYR A  96     115.188 155.370 165.092  1.00  0.00           H  
ATOM     21  HE1 TYR A  96     112.344 158.789 167.268  1.00  0.00           H  
ATOM     22  HE2 TYR A  96     116.053 156.647 167.023  1.00  0.00           H  
ATOM     23  HH  TYR A  96     114.065 159.119 168.634  1.00  0.00           H  
ATOM     24  N   ILE A  97     112.119 154.129 161.849  1.00  0.00           N  
ATOM     25  CA  ILE A  97     111.629 153.184 160.898  1.00  0.00           C  
ATOM     26  C   ILE A  97     110.600 153.910 160.097  1.00  0.00           C  
ATOM     27  O   ILE A  97     110.499 153.740 158.882  1.00  0.00           O  
ATOM     28  CB  ILE A  97     111.023 151.937 161.568  1.00  0.00           C  
ATOM     29  CG1 ILE A  97     112.116 151.121 162.263  1.00  0.00           C  
ATOM     30  CG2 ILE A  97     110.289 151.087 160.544  1.00  0.00           C  
ATOM     31  CD1 ILE A  97     111.584 150.035 163.170  1.00  0.00           C  
ATOM     32  H   ILE A  97     111.992 153.947 162.834  1.00  0.00           H  
ATOM     33  HA  ILE A  97     112.469 152.824 160.305  1.00  0.00           H  
ATOM     34  HB  ILE A  97     110.321 152.246 162.342  1.00  0.00           H  
ATOM     35 1HG1 ILE A  97     112.755 150.656 161.513  1.00  0.00           H  
ATOM     36 2HG1 ILE A  97     112.743 151.784 162.860  1.00  0.00           H  
ATOM     37 1HG2 ILE A  97     109.867 150.209 161.035  1.00  0.00           H  
ATOM     38 2HG2 ILE A  97     109.487 151.671 160.094  1.00  0.00           H  
ATOM     39 3HG2 ILE A  97     110.985 150.769 159.768  1.00  0.00           H  
ATOM     40 1HD1 ILE A  97     112.417 149.500 163.626  1.00  0.00           H  
ATOM     41 2HD1 ILE A  97     110.968 150.482 163.951  1.00  0.00           H  
ATOM     42 3HD1 ILE A  97     110.982 149.338 162.588  1.00  0.00           H  
ATOM     43  N   LYS A  98     109.823 154.766 160.783  1.00  0.00           N  
ATOM     44  CA  LYS A  98     108.757 155.493 160.171  1.00  0.00           C  
ATOM     45  C   LYS A  98     109.320 156.369 159.096  1.00  0.00           C  
ATOM     46  O   LYS A  98     108.760 156.442 158.004  1.00  0.00           O  
ATOM     47  CB  LYS A  98     107.995 156.325 161.204  1.00  0.00           C  
ATOM     48  CG  LYS A  98     106.806 157.092 160.640  1.00  0.00           C  
ATOM     49  CD  LYS A  98     106.059 157.838 161.736  1.00  0.00           C  
ATOM     50  CE  LYS A  98     104.889 158.628 161.170  1.00  0.00           C  
ATOM     51  NZ  LYS A  98     104.148 159.363 162.232  1.00  0.00           N  
ATOM     52  H   LYS A  98     110.005 154.896 161.768  1.00  0.00           H  
ATOM     53  HA  LYS A  98     108.021 154.780 159.799  1.00  0.00           H  
ATOM     54 1HB  LYS A  98     107.626 155.673 161.996  1.00  0.00           H  
ATOM     55 2HB  LYS A  98     108.672 157.046 161.662  1.00  0.00           H  
ATOM     56 1HG  LYS A  98     107.156 157.810 159.897  1.00  0.00           H  
ATOM     57 2HG  LYS A  98     106.122 156.398 160.154  1.00  0.00           H  
ATOM     58 1HD  LYS A  98     105.684 157.124 162.471  1.00  0.00           H  
ATOM     59 2HD  LYS A  98     106.740 158.525 162.238  1.00  0.00           H  
ATOM     60 1HE  LYS A  98     105.255 159.345 160.437  1.00  0.00           H  
ATOM     61 2HE  LYS A  98     104.200 157.949 160.668  1.00  0.00           H  
ATOM     62 1HZ  LYS A  98     103.382 159.873 161.817  1.00  0.00           H  
ATOM     63 2HZ  LYS A  98     103.788 158.705 162.908  1.00  0.00           H  
ATOM     64 3HZ  LYS A  98     104.773 160.010 162.692  1.00  0.00           H  
ATOM     65  N   THR A  99     110.453 157.051 159.363  1.00  0.00           N  
ATOM     66  CA  THR A  99     110.973 157.958 158.380  1.00  0.00           C  
ATOM     67  C   THR A  99     111.317 157.191 157.147  1.00  0.00           C  
ATOM     68  O   THR A  99     110.957 157.583 156.039  1.00  0.00           O  
ATOM     69  CB  THR A  99     112.212 158.714 158.896  1.00  0.00           C  
ATOM     70  OG1 THR A  99     111.853 159.501 160.039  1.00  0.00           O  
ATOM     71  CG2 THR A  99     112.771 159.624 157.813  1.00  0.00           C  
ATOM     72  H   THR A  99     110.945 156.939 160.238  1.00  0.00           H  
ATOM     73  HA  THR A  99     110.221 158.722 158.182  1.00  0.00           H  
ATOM     74  HB  THR A  99     112.978 157.997 159.192  1.00  0.00           H  
ATOM     75  HG1 THR A  99     112.027 160.427 159.856  1.00  0.00           H  
ATOM     76 1HG2 THR A  99     113.645 160.149 158.196  1.00  0.00           H  
ATOM     77 2HG2 THR A  99     113.055 159.027 156.947  1.00  0.00           H  
ATOM     78 3HG2 THR A  99     112.012 160.349 157.521  1.00  0.00           H  
ATOM     79  N   THR A 100     112.016 156.058 157.312  1.00  0.00           N  
ATOM     80  CA  THR A 100     112.408 155.273 156.181  1.00  0.00           C  
ATOM     81  C   THR A 100     111.166 154.765 155.529  1.00  0.00           C  
ATOM     82  O   THR A 100     111.046 154.751 154.305  1.00  0.00           O  
ATOM     83  CB  THR A 100     113.326 154.102 156.578  1.00  0.00           C  
ATOM     84  OG1 THR A 100     114.525 154.612 157.174  1.00  0.00           O  
ATOM     85  CG2 THR A 100     113.686 153.269 155.357  1.00  0.00           C  
ATOM     86  H   THR A 100     112.272 155.748 158.239  1.00  0.00           H  
ATOM     87  HA  THR A 100     113.033 155.888 155.533  1.00  0.00           H  
ATOM     88  HB  THR A 100     112.815 153.469 157.304  1.00  0.00           H  
ATOM     89  HG1 THR A 100     115.096 153.880 157.421  1.00  0.00           H  
ATOM     90 1HG2 THR A 100     114.334 152.446 155.656  1.00  0.00           H  
ATOM     91 2HG2 THR A 100     112.777 152.871 154.907  1.00  0.00           H  
ATOM     92 3HG2 THR A 100     114.205 153.894 154.631  1.00  0.00           H  
ATOM     93  N   LEU A 101     110.195 154.338 156.352  1.00  0.00           N  
ATOM     94  CA  LEU A 101     109.006 153.747 155.826  1.00  0.00           C  
ATOM     95  C   LEU A 101     108.259 154.741 154.998  1.00  0.00           C  
ATOM     96  O   LEU A 101     107.877 154.449 153.867  1.00  0.00           O  
ATOM     97  CB  LEU A 101     108.113 153.235 156.963  1.00  0.00           C  
ATOM     98  CG  LEU A 101     106.781 152.608 156.532  1.00  0.00           C  
ATOM     99  CD1 LEU A 101     107.052 151.397 155.649  1.00  0.00           C  
ATOM    100  CD2 LEU A 101     105.981 152.217 157.766  1.00  0.00           C  
ATOM    101  H   LEU A 101     110.297 154.431 157.353  1.00  0.00           H  
ATOM    102  HA  LEU A 101     109.285 152.870 155.242  1.00  0.00           H  
ATOM    103 1HB  LEU A 101     108.665 152.485 157.527  1.00  0.00           H  
ATOM    104 2HB  LEU A 101     107.887 154.067 157.629  1.00  0.00           H  
ATOM    105  HG  LEU A 101     106.213 153.329 155.944  1.00  0.00           H  
ATOM    106 1HD1 LEU A 101     106.105 150.951 155.343  1.00  0.00           H  
ATOM    107 2HD1 LEU A 101     107.608 151.709 154.765  1.00  0.00           H  
ATOM    108 3HD1 LEU A 101     107.634 150.664 156.206  1.00  0.00           H  
ATOM    109 1HD2 LEU A 101     105.034 151.771 157.459  1.00  0.00           H  
ATOM    110 2HD2 LEU A 101     106.548 151.495 158.354  1.00  0.00           H  
ATOM    111 3HD2 LEU A 101     105.787 153.103 158.369  1.00  0.00           H  
ATOM    112  N   ARG A 102     108.059 155.961 155.523  1.00  0.00           N  
ATOM    113  CA  ARG A 102     107.236 156.888 154.809  1.00  0.00           C  
ATOM    114  C   ARG A 102     107.865 157.185 153.495  1.00  0.00           C  
ATOM    115  O   ARG A 102     107.198 157.184 152.460  1.00  0.00           O  
ATOM    116  CB  ARG A 102     107.049 158.178 155.593  1.00  0.00           C  
ATOM    117  CG  ARG A 102     106.154 159.210 154.923  1.00  0.00           C  
ATOM    118  CD  ARG A 102     106.044 160.450 155.734  1.00  0.00           C  
ATOM    119  NE  ARG A 102     107.326 161.121 155.875  1.00  0.00           N  
ATOM    120  CZ  ARG A 102     107.887 161.905 154.933  1.00  0.00           C  
ATOM    121  NH1 ARG A 102     107.268 162.106 153.791  1.00  0.00           N  
ATOM    122  NH2 ARG A 102     109.059 162.472 155.159  1.00  0.00           N  
ATOM    123  H   ARG A 102     108.469 156.243 156.402  1.00  0.00           H  
ATOM    124  HA  ARG A 102     106.255 156.436 154.661  1.00  0.00           H  
ATOM    125 1HB  ARG A 102     106.618 157.952 156.568  1.00  0.00           H  
ATOM    126 2HB  ARG A 102     108.019 158.645 155.764  1.00  0.00           H  
ATOM    127 1HG  ARG A 102     106.568 159.472 153.949  1.00  0.00           H  
ATOM    128 2HG  ARG A 102     105.154 158.795 154.793  1.00  0.00           H  
ATOM    129 1HD  ARG A 102     105.350 161.138 155.252  1.00  0.00           H  
ATOM    130 2HD  ARG A 102     105.677 160.202 156.729  1.00  0.00           H  
ATOM    131  HE  ARG A 102     107.832 160.991 156.741  1.00  0.00           H  
ATOM    132 1HH1 ARG A 102     106.372 161.672 153.619  1.00  0.00           H  
ATOM    133 2HH1 ARG A 102     107.688 162.693 153.086  1.00  0.00           H  
ATOM    134 1HH2 ARG A 102     109.535 162.318 156.037  1.00  0.00           H  
ATOM    135 2HH2 ARG A 102     109.479 163.060 154.453  1.00  0.00           H  
ATOM    136  N   GLU A 103     109.185 157.414 153.496  1.00  0.00           N  
ATOM    137  CA  GLU A 103     109.826 157.740 152.269  1.00  0.00           C  
ATOM    138  C   GLU A 103     109.661 156.567 151.359  1.00  0.00           C  
ATOM    139  O   GLU A 103     109.451 156.732 150.158  1.00  0.00           O  
ATOM    140  CB  GLU A 103     111.306 158.064 152.481  1.00  0.00           C  
ATOM    141  CG  GLU A 103     111.564 159.365 153.228  1.00  0.00           C  
ATOM    142  CD  GLU A 103     111.088 160.576 152.475  1.00  0.00           C  
ATOM    143  OE1 GLU A 103     111.209 160.591 151.274  1.00  0.00           O  
ATOM    144  OE2 GLU A 103     110.603 161.488 153.103  1.00  0.00           O  
ATOM    145  H   GLU A 103     109.737 157.362 154.341  1.00  0.00           H  
ATOM    146  HA  GLU A 103     109.378 158.654 151.877  1.00  0.00           H  
ATOM    147 1HB  GLU A 103     111.779 157.257 153.041  1.00  0.00           H  
ATOM    148 2HB  GLU A 103     111.807 158.129 151.515  1.00  0.00           H  
ATOM    149 1HG  GLU A 103     111.055 159.326 154.191  1.00  0.00           H  
ATOM    150 2HG  GLU A 103     112.633 159.458 153.417  1.00  0.00           H  
ATOM    151  N   LEU A 104     109.748 155.348 151.924  1.00  0.00           N  
ATOM    152  CA  LEU A 104     109.632 154.139 151.164  1.00  0.00           C  
ATOM    153  C   LEU A 104     108.296 154.008 150.495  1.00  0.00           C  
ATOM    154  O   LEU A 104     108.217 153.825 149.281  1.00  0.00           O  
ATOM    155  CB  LEU A 104     109.868 152.928 152.075  1.00  0.00           C  
ATOM    156  CG  LEU A 104     109.716 151.554 151.409  1.00  0.00           C  
ATOM    157  CD1 LEU A 104     110.740 151.416 150.291  1.00  0.00           C  
ATOM    158  CD2 LEU A 104     109.893 150.461 152.452  1.00  0.00           C  
ATOM    159  H   LEU A 104     109.901 155.290 152.921  1.00  0.00           H  
ATOM    160  HA  LEU A 104     110.395 154.145 150.386  1.00  0.00           H  
ATOM    161 1HB  LEU A 104     110.876 152.989 152.480  1.00  0.00           H  
ATOM    162 2HB  LEU A 104     109.162 152.974 152.904  1.00  0.00           H  
ATOM    163  HG  LEU A 104     108.724 151.474 150.964  1.00  0.00           H  
ATOM    164 1HD1 LEU A 104     110.632 150.440 149.817  1.00  0.00           H  
ATOM    165 2HD1 LEU A 104     110.578 152.198 149.549  1.00  0.00           H  
ATOM    166 3HD1 LEU A 104     111.744 151.509 150.704  1.00  0.00           H  
ATOM    167 1HD2 LEU A 104     109.785 149.485 151.978  1.00  0.00           H  
ATOM    168 2HD2 LEU A 104     110.886 150.540 152.896  1.00  0.00           H  
ATOM    169 3HD2 LEU A 104     109.138 150.574 153.229  1.00  0.00           H  
ATOM    170  N   LEU A 105     107.198 154.142 151.254  1.00  0.00           N  
ATOM    171  CA  LEU A 105     105.892 153.918 150.682  1.00  0.00           C  
ATOM    172  C   LEU A 105     105.607 154.934 149.627  1.00  0.00           C  
ATOM    173  O   LEU A 105     104.937 154.659 148.632  1.00  0.00           O  
ATOM    174  CB  LEU A 105     104.808 153.980 151.766  1.00  0.00           C  
ATOM    175  CG  LEU A 105     104.822 152.835 152.787  1.00  0.00           C  
ATOM    176  CD1 LEU A 105     103.804 153.118 153.882  1.00  0.00           C  
ATOM    177  CD2 LEU A 105     104.516 151.522 152.082  1.00  0.00           C  
ATOM    178  H   LEU A 105     107.271 154.399 152.228  1.00  0.00           H  
ATOM    179  HA  LEU A 105     105.866 152.912 150.264  1.00  0.00           H  
ATOM    180 1HB  LEU A 105     104.918 154.914 152.314  1.00  0.00           H  
ATOM    181 2HB  LEU A 105     103.832 153.979 151.281  1.00  0.00           H  
ATOM    182  HG  LEU A 105     105.806 152.776 153.253  1.00  0.00           H  
ATOM    183 1HD1 LEU A 105     103.814 152.305 154.608  1.00  0.00           H  
ATOM    184 2HD1 LEU A 105     104.058 154.053 154.382  1.00  0.00           H  
ATOM    185 3HD1 LEU A 105     102.810 153.199 153.443  1.00  0.00           H  
ATOM    186 1HD2 LEU A 105     104.527 150.708 152.808  1.00  0.00           H  
ATOM    187 2HD2 LEU A 105     103.532 151.579 151.616  1.00  0.00           H  
ATOM    188 3HD2 LEU A 105     105.270 151.335 151.316  1.00  0.00           H  
ATOM    189  N   VAL A 106     106.098 156.159 149.837  1.00  0.00           N  
ATOM    190  CA  VAL A 106     105.821 157.205 148.903  1.00  0.00           C  
ATOM    191  C   VAL A 106     106.370 156.757 147.606  1.00  0.00           C  
ATOM    192  O   VAL A 106     105.773 156.919 146.537  1.00  0.00           O  
ATOM    193  CB  VAL A 106     106.466 158.538 149.327  1.00  0.00           C  
ATOM    194  CG1 VAL A 106     106.332 159.571 148.218  1.00  0.00           C  
ATOM    195  CG2 VAL A 106     105.824 159.039 150.611  1.00  0.00           C  
ATOM    196  H   VAL A 106     106.665 156.361 150.648  1.00  0.00           H  
ATOM    197  HA  VAL A 106     104.748 157.398 148.908  1.00  0.00           H  
ATOM    198  HB  VAL A 106     107.532 158.379 149.490  1.00  0.00           H  
ATOM    199 1HG1 VAL A 106     106.793 160.507 148.534  1.00  0.00           H  
ATOM    200 2HG1 VAL A 106     106.829 159.207 147.319  1.00  0.00           H  
ATOM    201 3HG1 VAL A 106     105.276 159.741 148.006  1.00  0.00           H  
ATOM    202 1HG2 VAL A 106     106.285 159.981 150.905  1.00  0.00           H  
ATOM    203 2HG2 VAL A 106     104.757 159.192 150.449  1.00  0.00           H  
ATOM    204 3HG2 VAL A 106     105.969 158.302 151.402  1.00  0.00           H  
ATOM    205  N   TYR A 107     107.542 156.126 147.700  1.00  0.00           N  
ATOM    206  CA  TYR A 107     108.153 155.683 146.508  1.00  0.00           C  
ATOM    207  C   TYR A 107     107.267 154.698 145.837  1.00  0.00           C  
ATOM    208  O   TYR A 107     107.029 154.766 144.631  1.00  0.00           O  
ATOM    209  CB  TYR A 107     109.528 155.075 146.794  1.00  0.00           C  
ATOM    210  CG  TYR A 107     110.584 156.096 147.156  1.00  0.00           C  
ATOM    211  CD1 TYR A 107     110.476 157.399 146.692  1.00  0.00           C  
ATOM    212  CD2 TYR A 107     111.660 155.729 147.950  1.00  0.00           C  
ATOM    213  CE1 TYR A 107     111.440 158.331 147.022  1.00  0.00           C  
ATOM    214  CE2 TYR A 107     112.624 156.661 148.280  1.00  0.00           C  
ATOM    215  CZ  TYR A 107     112.517 157.958 147.819  1.00  0.00           C  
ATOM    216  OH  TYR A 107     113.477 158.887 148.148  1.00  0.00           O  
ATOM    217  H   TYR A 107     108.003 155.955 148.582  1.00  0.00           H  
ATOM    218  HA  TYR A 107     108.434 156.556 145.918  1.00  0.00           H  
ATOM    219 1HB  TYR A 107     109.447 154.363 147.617  1.00  0.00           H  
ATOM    220 2HB  TYR A 107     109.872 154.525 145.919  1.00  0.00           H  
ATOM    221  HD1 TYR A 107     109.630 157.687 146.068  1.00  0.00           H  
ATOM    222  HD2 TYR A 107     111.745 154.705 148.314  1.00  0.00           H  
ATOM    223  HE1 TYR A 107     111.356 159.355 146.658  1.00  0.00           H  
ATOM    224  HE2 TYR A 107     113.470 156.373 148.904  1.00  0.00           H  
ATOM    225  HH  TYR A 107     113.254 159.731 147.750  1.00  0.00           H  
ATOM    226  N   ILE A 108     106.718 153.771 146.625  1.00  0.00           N  
ATOM    227  CA  ILE A 108     106.034 152.678 146.006  1.00  0.00           C  
ATOM    228  C   ILE A 108     104.869 153.130 145.131  1.00  0.00           C  
ATOM    229  O   ILE A 108     104.738 152.662 143.997  1.00  0.00           O  
ATOM    230  CB  ILE A 108     105.524 151.701 147.081  1.00  0.00           C  
ATOM    231  CG1 ILE A 108     106.699 151.000 147.767  1.00  0.00           C  
ATOM    232  CG2 ILE A 108     104.577 150.681 146.466  1.00  0.00           C  
ATOM    233  CD1 ILE A 108     106.313 150.241 149.016  1.00  0.00           C  
ATOM    234  H   ILE A 108     106.768 153.813 147.633  1.00  0.00           H  
ATOM    235  HA  ILE A 108     106.727 152.172 145.335  1.00  0.00           H  
ATOM    236  HB  ILE A 108     104.993 152.255 147.854  1.00  0.00           H  
ATOM    237 1HG1 ILE A 108     107.161 150.300 147.071  1.00  0.00           H  
ATOM    238 2HG1 ILE A 108     107.455 151.738 148.037  1.00  0.00           H  
ATOM    239 1HG2 ILE A 108     104.227 149.998 147.239  1.00  0.00           H  
ATOM    240 2HG2 ILE A 108     103.726 151.196 146.023  1.00  0.00           H  
ATOM    241 3HG2 ILE A 108     105.102 150.117 145.694  1.00  0.00           H  
ATOM    242 1HD1 ILE A 108     107.199 149.773 149.445  1.00  0.00           H  
ATOM    243 2HD1 ILE A 108     105.880 150.931 149.741  1.00  0.00           H  
ATOM    244 3HD1 ILE A 108     105.583 149.473 148.764  1.00  0.00           H  
ATOM    245  N   VAL A 109     104.002 154.064 145.589  1.00  0.00           N  
ATOM    246  CA  VAL A 109     102.857 154.454 144.796  1.00  0.00           C  
ATOM    247  C   VAL A 109     103.338 155.116 143.557  1.00  0.00           C  
ATOM    248  O   VAL A 109     102.771 154.988 142.470  1.00  0.00           O  
ATOM    249  CB  VAL A 109     101.939 155.416 145.573  1.00  0.00           C  
ATOM    250  CG1 VAL A 109     100.846 155.959 144.664  1.00  0.00           C  
ATOM    251  CG2 VAL A 109     101.337 154.702 146.773  1.00  0.00           C  
ATOM    252  H   VAL A 109     104.147 154.497 146.490  1.00  0.00           H  
ATOM    253  HA  VAL A 109     102.271 153.562 144.573  1.00  0.00           H  
ATOM    254  HB  VAL A 109     102.526 156.269 145.913  1.00  0.00           H  
ATOM    255 1HG1 VAL A 109     100.206 156.638 145.229  1.00  0.00           H  
ATOM    256 2HG1 VAL A 109     101.298 156.497 143.832  1.00  0.00           H  
ATOM    257 3HG1 VAL A 109     100.247 155.133 144.281  1.00  0.00           H  
ATOM    258 1HG2 VAL A 109     100.690 155.388 147.318  1.00  0.00           H  
ATOM    259 2HG2 VAL A 109     100.754 153.846 146.433  1.00  0.00           H  
ATOM    260 3HG2 VAL A 109     102.136 154.359 147.430  1.00  0.00           H  
ATOM    261  N   PHE A 110     104.433 155.851 143.708  1.00  0.00           N  
ATOM    262  CA  PHE A 110     104.996 156.588 142.638  1.00  0.00           C  
ATOM    263  C   PHE A 110     105.340 155.596 141.581  1.00  0.00           C  
ATOM    264  O   PHE A 110     105.091 155.807 140.394  1.00  0.00           O  
ATOM    265  CB  PHE A 110     106.234 157.370 143.081  1.00  0.00           C  
ATOM    266  CG  PHE A 110     106.855 158.192 141.987  1.00  0.00           C  
ATOM    267  CD1 PHE A 110     106.291 159.400 141.604  1.00  0.00           C  
ATOM    268  CD2 PHE A 110     108.002 157.759 141.340  1.00  0.00           C  
ATOM    269  CE1 PHE A 110     106.862 160.157 140.598  1.00  0.00           C  
ATOM    270  CE2 PHE A 110     108.575 158.515 140.335  1.00  0.00           C  
ATOM    271  CZ  PHE A 110     108.003 159.715 139.964  1.00  0.00           C  
ATOM    272  H   PHE A 110     104.876 155.884 144.615  1.00  0.00           H  
ATOM    273  HA  PHE A 110     104.303 157.385 142.364  1.00  0.00           H  
ATOM    274 1HB  PHE A 110     105.969 158.037 143.900  1.00  0.00           H  
ATOM    275 2HB  PHE A 110     106.987 156.677 143.454  1.00  0.00           H  
ATOM    276  HD1 PHE A 110     105.389 159.750 142.106  1.00  0.00           H  
ATOM    277  HD2 PHE A 110     108.453 156.811 141.633  1.00  0.00           H  
ATOM    278  HE1 PHE A 110     106.408 161.104 140.306  1.00  0.00           H  
ATOM    279  HE2 PHE A 110     109.477 158.163 139.835  1.00  0.00           H  
ATOM    280  HZ  PHE A 110     108.452 160.310 139.170  1.00  0.00           H  
ATOM    281  N   LEU A 111     105.891 154.451 142.013  1.00  0.00           N  
ATOM    282  CA  LEU A 111     106.407 153.482 141.096  1.00  0.00           C  
ATOM    283  C   LEU A 111     105.323 152.962 140.187  1.00  0.00           C  
ATOM    284  O   LEU A 111     105.517 152.844 138.977  1.00  0.00           O  
ATOM    285  CB  LEU A 111     107.047 152.319 141.865  1.00  0.00           C  
ATOM    286  CG  LEU A 111     107.652 151.204 141.002  1.00  0.00           C  
ATOM    287  CD1 LEU A 111     108.754 151.782 140.125  1.00  0.00           C  
ATOM    288  CD2 LEU A 111     108.190 150.101 141.902  1.00  0.00           C  
ATOM    289  H   LEU A 111     105.944 154.267 143.005  1.00  0.00           H  
ATOM    290  HA  LEU A 111     107.133 153.972 140.448  1.00  0.00           H  
ATOM    291 1HB  LEU A 111     107.839 152.715 142.498  1.00  0.00           H  
ATOM    292 2HB  LEU A 111     106.289 151.868 142.506  1.00  0.00           H  
ATOM    293  HG  LEU A 111     106.884 150.795 140.346  1.00  0.00           H  
ATOM    294 1HD1 LEU A 111     109.184 150.989 139.512  1.00  0.00           H  
ATOM    295 2HD1 LEU A 111     108.338 152.554 139.479  1.00  0.00           H  
ATOM    296 3HD1 LEU A 111     109.531 152.214 140.755  1.00  0.00           H  
ATOM    297 1HD2 LEU A 111     108.619 149.308 141.289  1.00  0.00           H  
ATOM    298 2HD2 LEU A 111     108.959 150.510 142.558  1.00  0.00           H  
ATOM    299 3HD2 LEU A 111     107.377 149.695 142.504  1.00  0.00           H  
ATOM    300  N   VAL A 112     104.130 152.670 140.728  1.00  0.00           N  
ATOM    301  CA  VAL A 112     103.088 152.092 139.924  1.00  0.00           C  
ATOM    302  C   VAL A 112     102.678 153.022 138.819  1.00  0.00           C  
ATOM    303  O   VAL A 112     102.559 152.610 137.663  1.00  0.00           O  
ATOM    304  CB  VAL A 112     101.861 151.761 140.795  1.00  0.00           C  
ATOM    305  CG1 VAL A 112     100.688 151.339 139.924  1.00  0.00           C  
ATOM    306  CG2 VAL A 112     102.214 150.668 141.792  1.00  0.00           C  
ATOM    307  H   VAL A 112     103.953 152.854 141.705  1.00  0.00           H  
ATOM    308  HA  VAL A 112     103.467 151.174 139.474  1.00  0.00           H  
ATOM    309  HB  VAL A 112     101.556 152.660 141.332  1.00  0.00           H  
ATOM    310 1HG1 VAL A 112      99.829 151.110 140.555  1.00  0.00           H  
ATOM    311 2HG1 VAL A 112     100.430 152.151 139.243  1.00  0.00           H  
ATOM    312 3HG1 VAL A 112     100.961 150.455 139.349  1.00  0.00           H  
ATOM    313 1HG2 VAL A 112     101.342 150.440 142.405  1.00  0.00           H  
ATOM    314 2HG2 VAL A 112     102.524 149.772 141.254  1.00  0.00           H  
ATOM    315 3HG2 VAL A 112     103.028 151.008 142.432  1.00  0.00           H  
ATOM    316  N   ASP A 113     102.479 154.316 139.130  1.00  0.00           N  
ATOM    317  CA  ASP A 113     101.999 155.214 138.115  1.00  0.00           C  
ATOM    318  C   ASP A 113     103.010 155.301 137.016  1.00  0.00           C  
ATOM    319  O   ASP A 113     102.676 155.198 135.834  1.00  0.00           O  
ATOM    320  CB  ASP A 113     101.728 156.606 138.692  1.00  0.00           C  
ATOM    321  CG  ASP A 113     101.083 157.549 137.685  1.00  0.00           C  
ATOM    322  OD1 ASP A 113     100.056 157.204 137.150  1.00  0.00           O  
ATOM    323  OD2 ASP A 113     101.623 158.605 137.461  1.00  0.00           O  
ATOM    324  H   ASP A 113     102.658 154.673 140.058  1.00  0.00           H  
ATOM    325  HA  ASP A 113     101.038 154.847 137.755  1.00  0.00           H  
ATOM    326 1HB  ASP A 113     101.072 156.519 139.558  1.00  0.00           H  
ATOM    327 2HB  ASP A 113     102.664 157.047 139.033  1.00  0.00           H  
ATOM    328  N   ILE A 114     104.287 155.452 137.392  1.00  0.00           N  
ATOM    329  CA  ILE A 114     105.325 155.637 136.424  1.00  0.00           C  
ATOM    330  C   ILE A 114     105.416 154.425 135.557  1.00  0.00           C  
ATOM    331  O   ILE A 114     105.728 154.520 134.371  1.00  0.00           O  
ATOM    332  CB  ILE A 114     106.683 155.903 137.099  1.00  0.00           C  
ATOM    333  CG1 ILE A 114     107.678 156.479 136.088  1.00  0.00           C  
ATOM    334  CG2 ILE A 114     107.228 154.625 137.718  1.00  0.00           C  
ATOM    335  CD1 ILE A 114     108.314 155.438 135.195  1.00  0.00           C  
ATOM    336  H   ILE A 114     104.526 155.436 138.373  1.00  0.00           H  
ATOM    337  HA  ILE A 114     105.052 156.472 135.780  1.00  0.00           H  
ATOM    338  HB  ILE A 114     106.560 156.650 137.881  1.00  0.00           H  
ATOM    339 1HG1 ILE A 114     107.173 157.208 135.456  1.00  0.00           H  
ATOM    340 2HG1 ILE A 114     108.473 157.003 136.618  1.00  0.00           H  
ATOM    341 1HG2 ILE A 114     108.189 154.830 138.190  1.00  0.00           H  
ATOM    342 2HG2 ILE A 114     106.528 154.256 138.466  1.00  0.00           H  
ATOM    343 3HG2 ILE A 114     107.360 153.871 136.941  1.00  0.00           H  
ATOM    344 1HD1 ILE A 114     109.006 155.923 134.507  1.00  0.00           H  
ATOM    345 2HD1 ILE A 114     108.856 154.716 135.807  1.00  0.00           H  
ATOM    346 3HD1 ILE A 114     107.539 154.924 134.628  1.00  0.00           H  
ATOM    347  N   CYS A 115     105.163 153.243 136.136  1.00  0.00           N  
ATOM    348  CA  CYS A 115     105.261 152.025 135.390  1.00  0.00           C  
ATOM    349  C   CYS A 115     104.296 152.031 134.241  1.00  0.00           C  
ATOM    350  O   CYS A 115     104.672 151.737 133.106  1.00  0.00           O  
ATOM    351  CB  CYS A 115     104.980 150.818 136.286  1.00  0.00           C  
ATOM    352  SG  CYS A 115     106.269 150.493 137.512  1.00  0.00           S  
ATOM    353  H   CYS A 115     104.899 153.203 137.110  1.00  0.00           H  
ATOM    354  HA  CYS A 115     106.281 151.929 135.018  1.00  0.00           H  
ATOM    355 1HB  CYS A 115     104.040 150.970 136.817  1.00  0.00           H  
ATOM    356 2HB  CYS A 115     104.868 149.926 135.670  1.00  0.00           H  
ATOM    357  HG  CYS A 115     105.681 149.431 138.054  1.00  0.00           H  
ATOM    358  N   LEU A 116     103.026 152.395 134.491  1.00  0.00           N  
ATOM    359  CA  LEU A 116     102.034 152.330 133.452  1.00  0.00           C  
ATOM    360  C   LEU A 116     102.361 153.311 132.373  1.00  0.00           C  
ATOM    361  O   LEU A 116     102.183 153.035 131.187  1.00  0.00           O  
ATOM    362  CB  LEU A 116     100.638 152.621 134.017  1.00  0.00           C  
ATOM    363  CG  LEU A 116     100.065 151.553 134.958  1.00  0.00           C  
ATOM    364  CD1 LEU A 116      98.765 152.058 135.568  1.00  0.00           C  
ATOM    365  CD2 LEU A 116      99.842 150.262 134.185  1.00  0.00           C  
ATOM    366  H   LEU A 116     102.756 152.717 135.409  1.00  0.00           H  
ATOM    367  HA  LEU A 116     102.021 151.318 133.050  1.00  0.00           H  
ATOM    368 1HB  LEU A 116     100.674 153.561 134.566  1.00  0.00           H  
ATOM    369 2HB  LEU A 116      99.943 152.736 133.185  1.00  0.00           H  
ATOM    370  HG  LEU A 116     100.767 151.372 135.772  1.00  0.00           H  
ATOM    371 1HD1 LEU A 116      98.358 151.299 136.237  1.00  0.00           H  
ATOM    372 2HD1 LEU A 116      98.957 152.971 136.131  1.00  0.00           H  
ATOM    373 3HD1 LEU A 116      98.047 152.264 134.775  1.00  0.00           H  
ATOM    374 1HD2 LEU A 116      99.436 149.503 134.854  1.00  0.00           H  
ATOM    375 2HD2 LEU A 116      99.139 150.442 133.371  1.00  0.00           H  
ATOM    376 3HD2 LEU A 116     100.791 149.914 133.775  1.00  0.00           H  
ATOM    377  N   LEU A 117     102.851 154.496 132.768  1.00  0.00           N  
ATOM    378  CA  LEU A 117     103.109 155.550 131.831  1.00  0.00           C  
ATOM    379  C   LEU A 117     104.158 155.129 130.842  1.00  0.00           C  
ATOM    380  O   LEU A 117     104.004 155.329 129.638  1.00  0.00           O  
ATOM    381  CB  LEU A 117     103.561 156.818 132.566  1.00  0.00           C  
ATOM    382  CG  LEU A 117     103.893 158.021 131.674  1.00  0.00           C  
ATOM    383  CD1 LEU A 117     102.656 158.424 130.882  1.00  0.00           C  
ATOM    384  CD2 LEU A 117     104.388 159.172 132.537  1.00  0.00           C  
ATOM    385  H   LEU A 117     103.043 154.651 133.747  1.00  0.00           H  
ATOM    386  HA  LEU A 117     102.170 155.823 131.351  1.00  0.00           H  
ATOM    387 1HB  LEU A 117     102.772 157.122 133.252  1.00  0.00           H  
ATOM    388 2HB  LEU A 117     104.451 156.583 133.149  1.00  0.00           H  
ATOM    389  HG  LEU A 117     104.669 157.743 130.960  1.00  0.00           H  
ATOM    390 1HD1 LEU A 117     102.891 159.279 130.248  1.00  0.00           H  
ATOM    391 2HD1 LEU A 117     102.335 157.589 130.260  1.00  0.00           H  
ATOM    392 3HD1 LEU A 117     101.855 158.693 131.571  1.00  0.00           H  
ATOM    393 1HD2 LEU A 117     104.625 160.027 131.902  1.00  0.00           H  
ATOM    394 2HD2 LEU A 117     103.612 159.453 133.249  1.00  0.00           H  
ATOM    395 3HD2 LEU A 117     105.283 158.863 133.077  1.00  0.00           H  
ATOM    396  N   THR A 118     105.266 154.535 131.322  1.00  0.00           N  
ATOM    397  CA  THR A 118     106.358 154.187 130.449  1.00  0.00           C  
ATOM    398  C   THR A 118     105.952 153.114 129.492  1.00  0.00           C  
ATOM    399  O   THR A 118     106.282 153.172 128.309  1.00  0.00           O  
ATOM    400  CB  THR A 118     107.590 153.725 131.249  1.00  0.00           C  
ATOM    401  OG1 THR A 118     108.036 154.788 132.102  1.00  0.00           O  
ATOM    402  CG2 THR A 118     108.718 153.328 130.308  1.00  0.00           C  
ATOM    403  H   THR A 118     105.339 154.328 132.308  1.00  0.00           H  
ATOM    404  HA  THR A 118     106.666 155.081 129.907  1.00  0.00           H  
ATOM    405  HB  THR A 118     107.323 152.869 131.867  1.00  0.00           H  
ATOM    406  HG1 THR A 118     107.331 155.026 132.709  1.00  0.00           H  
ATOM    407 1HG2 THR A 118     109.580 153.004 130.891  1.00  0.00           H  
ATOM    408 2HG2 THR A 118     108.387 152.513 129.666  1.00  0.00           H  
ATOM    409 3HG2 THR A 118     108.997 154.183 129.694  1.00  0.00           H  
ATOM    410  N   TYR A 119     105.205 152.107 129.979  1.00  0.00           N  
ATOM    411  CA  TYR A 119     104.809 151.003 129.150  1.00  0.00           C  
ATOM    412  C   TYR A 119     103.963 151.478 128.031  1.00  0.00           C  
ATOM    413  O   TYR A 119     103.939 150.864 126.969  1.00  0.00           O  
ATOM    414  CB  TYR A 119     104.062 149.945 129.965  1.00  0.00           C  
ATOM    415  CG  TYR A 119     104.952 149.153 130.898  1.00  0.00           C  
ATOM    416  CD1 TYR A 119     106.297 148.989 130.601  1.00  0.00           C  
ATOM    417  CD2 TYR A 119     104.423 148.591 132.050  1.00  0.00           C  
ATOM    418  CE1 TYR A 119     107.109 148.266 131.453  1.00  0.00           C  
ATOM    419  CE2 TYR A 119     105.235 147.869 132.902  1.00  0.00           C  
ATOM    420  CZ  TYR A 119     106.573 147.705 132.607  1.00  0.00           C  
ATOM    421  OH  TYR A 119     107.382 146.985 133.456  1.00  0.00           O  
ATOM    422  H   TYR A 119     104.915 152.125 130.946  1.00  0.00           H  
ATOM    423  HA  TYR A 119     105.706 150.544 128.734  1.00  0.00           H  
ATOM    424 1HB  TYR A 119     103.286 150.425 130.561  1.00  0.00           H  
ATOM    425 2HB  TYR A 119     103.571 149.245 129.289  1.00  0.00           H  
ATOM    426  HD1 TYR A 119     106.713 149.431 129.695  1.00  0.00           H  
ATOM    427  HD2 TYR A 119     103.366 148.719 132.283  1.00  0.00           H  
ATOM    428  HE1 TYR A 119     108.166 148.137 131.220  1.00  0.00           H  
ATOM    429  HE2 TYR A 119     104.819 147.426 133.808  1.00  0.00           H  
ATOM    430  HH  TYR A 119     106.863 146.669 134.199  1.00  0.00           H  
ATOM    431  N   GLY A 120     103.222 152.571 128.237  1.00  0.00           N  
ATOM    432  CA  GLY A 120     102.317 152.997 127.212  1.00  0.00           C  
ATOM    433  C   GLY A 120     103.023 153.246 125.904  1.00  0.00           C  
ATOM    434  O   GLY A 120     102.465 152.980 124.842  1.00  0.00           O  
ATOM    435  H   GLY A 120     103.282 153.104 129.093  1.00  0.00           H  
ATOM    436 1HA  GLY A 120     101.548 152.238 127.067  1.00  0.00           H  
ATOM    437 2HA  GLY A 120     101.813 153.909 127.528  1.00  0.00           H  
ATOM    438  N   MET A 121     104.243 153.805 125.931  1.00  0.00           N  
ATOM    439  CA  MET A 121     104.960 154.187 124.741  1.00  0.00           C  
ATOM    440  C   MET A 121     105.440 153.019 123.928  1.00  0.00           C  
ATOM    441  O   MET A 121     105.529 153.108 122.706  1.00  0.00           O  
ATOM    442  CB  MET A 121     106.144 155.074 125.120  1.00  0.00           C  
ATOM    443  CG  MET A 121     105.757 156.421 125.714  1.00  0.00           C  
ATOM    444  SD  MET A 121     104.766 157.420 124.585  1.00  0.00           S  
ATOM    445  CE  MET A 121     103.116 157.078 125.191  1.00  0.00           C  
ATOM    446  H   MET A 121     104.669 153.961 126.833  1.00  0.00           H  
ATOM    447  HA  MET A 121     104.291 154.767 124.105  1.00  0.00           H  
ATOM    448 1HB  MET A 121     106.769 154.557 125.846  1.00  0.00           H  
ATOM    449 2HB  MET A 121     106.756 155.262 124.236  1.00  0.00           H  
ATOM    450 1HG  MET A 121     105.186 156.265 126.628  1.00  0.00           H  
ATOM    451 2HG  MET A 121     106.658 156.980 125.967  1.00  0.00           H  
ATOM    452 1HE  MET A 121     102.388 157.626 124.592  1.00  0.00           H  
ATOM    453 2HE  MET A 121     102.916 156.008 125.118  1.00  0.00           H  
ATOM    454 3HE  MET A 121     103.038 157.391 126.233  1.00  0.00           H  
ATOM    455  N   THR A 122     105.790 151.907 124.594  1.00  0.00           N  
ATOM    456  CA  THR A 122     106.447 150.790 123.981  1.00  0.00           C  
ATOM    457  C   THR A 122     105.528 149.934 123.164  1.00  0.00           C  
ATOM    458  O   THR A 122     104.373 149.707 123.510  1.00  0.00           O  
ATOM    459  CB  THR A 122     107.132 149.917 125.048  1.00  0.00           C  
ATOM    460  OG1 THR A 122     106.152 149.437 125.978  1.00  0.00           O  
ATOM    461  CG2 THR A 122     108.187 150.717 125.797  1.00  0.00           C  
ATOM    462  H   THR A 122     105.572 151.870 125.580  1.00  0.00           H  
ATOM    463  HA  THR A 122     107.214 151.168 123.305  1.00  0.00           H  
ATOM    464  HB  THR A 122     107.607 149.061 124.568  1.00  0.00           H  
ATOM    465  HG1 THR A 122     105.370 149.992 125.932  1.00  0.00           H  
ATOM    466 1HG2 THR A 122     108.660 150.084 126.546  1.00  0.00           H  
ATOM    467 2HG2 THR A 122     108.939 151.074 125.094  1.00  0.00           H  
ATOM    468 3HG2 THR A 122     107.716 151.569 126.287  1.00  0.00           H  
ATOM    469  N   SER A 123     106.053 149.424 122.030  1.00  0.00           N  
ATOM    470  CA  SER A 123     105.306 148.552 121.172  1.00  0.00           C  
ATOM    471  C   SER A 123     106.106 147.306 121.011  1.00  0.00           C  
ATOM    472  O   SER A 123     107.328 147.351 120.878  1.00  0.00           O  
ATOM    473  CB  SER A 123     105.039 149.196 119.826  1.00  0.00           C  
ATOM    474  OG  SER A 123     104.368 148.312 118.970  1.00  0.00           O  
ATOM    475  H   SER A 123     107.001 149.666 121.781  1.00  0.00           H  
ATOM    476  HA  SER A 123     104.335 148.362 121.632  1.00  0.00           H  
ATOM    477 1HB  SER A 123     104.440 150.096 119.966  1.00  0.00           H  
ATOM    478 2HB  SER A 123     105.982 149.499 119.374  1.00  0.00           H  
ATOM    479  HG  SER A 123     104.941 148.195 118.209  1.00  0.00           H  
ATOM    480  N   SER A 124     105.416 146.153 121.044  1.00  0.00           N  
ATOM    481  CA  SER A 124     106.059 144.877 120.967  1.00  0.00           C  
ATOM    482  C   SER A 124     106.597 144.626 119.587  1.00  0.00           C  
ATOM    483  O   SER A 124     107.524 143.839 119.416  1.00  0.00           O  
ATOM    484  CB  SER A 124     105.086 143.780 121.351  1.00  0.00           C  
ATOM    485  OG  SER A 124     104.055 143.671 120.408  1.00  0.00           O  
ATOM    486  H   SER A 124     104.410 146.193 121.126  1.00  0.00           H  
ATOM    487  HA  SER A 124     106.880 144.859 121.686  1.00  0.00           H  
ATOM    488 1HB  SER A 124     105.617 142.831 121.424  1.00  0.00           H  
ATOM    489 2HB  SER A 124     104.664 143.995 122.332  1.00  0.00           H  
ATOM    490  HG  SER A 124     104.481 143.464 119.573  1.00  0.00           H  
ATOM    491  N   SER A 125     105.991 145.257 118.566  1.00  0.00           N  
ATOM    492  CA  SER A 125     106.305 145.079 117.168  1.00  0.00           C  
ATOM    493  C   SER A 125     107.498 145.866 116.701  1.00  0.00           C  
ATOM    494  O   SER A 125     107.828 145.842 115.516  1.00  0.00           O  
ATOM    495  CB  SER A 125     105.101 145.462 116.329  1.00  0.00           C  
ATOM    496  OG  SER A 125     104.821 146.829 116.447  1.00  0.00           O  
ATOM    497  H   SER A 125     105.260 145.903 118.828  1.00  0.00           H  
ATOM    498  HA  SER A 125     106.494 144.020 116.988  1.00  0.00           H  
ATOM    499 1HB  SER A 125     105.292 145.215 115.285  1.00  0.00           H  
ATOM    500 2HB  SER A 125     104.236 144.882 116.649  1.00  0.00           H  
ATOM    501  HG  SER A 125     104.578 147.127 115.567  1.00  0.00           H  
ATOM    502  N   ALA A 126     108.134 146.654 117.574  1.00  0.00           N  
ATOM    503  CA  ALA A 126     109.201 147.500 117.118  1.00  0.00           C  
ATOM    504  C   ALA A 126     110.437 146.766 116.664  1.00  0.00           C  
ATOM    505  O   ALA A 126     111.004 147.090 115.621  1.00  0.00           O  
ATOM    506  CB  ALA A 126     109.568 148.482 118.221  1.00  0.00           C  
ATOM    507  H   ALA A 126     107.879 146.667 118.551  1.00  0.00           H  
ATOM    508  HA  ALA A 126     108.839 148.070 116.262  1.00  0.00           H  
ATOM    509 1HB  ALA A 126     110.355 149.149 117.867  1.00  0.00           H  
ATOM    510 2HB  ALA A 126     108.690 149.069 118.492  1.00  0.00           H  
ATOM    511 3HB  ALA A 126     109.921 147.935 119.093  1.00  0.00           H  
ATOM    512  N   TYR A 127     110.879 145.734 117.406  1.00  0.00           N  
ATOM    513  CA  TYR A 127     112.175 145.160 117.150  1.00  0.00           C  
ATOM    514  C   TYR A 127     112.293 144.612 115.769  1.00  0.00           C  
ATOM    515  O   TYR A 127     113.288 144.853 115.088  1.00  0.00           O  
ATOM    516  CB  TYR A 127     112.480 144.061 118.170  1.00  0.00           C  
ATOM    517  CG  TYR A 127     113.821 143.392 117.963  1.00  0.00           C  
ATOM    518  CD1 TYR A 127     114.984 144.025 118.378  1.00  0.00           C  
ATOM    519  CD2 TYR A 127     113.889 142.145 117.359  1.00  0.00           C  
ATOM    520  CE1 TYR A 127     116.208 143.414 118.190  1.00  0.00           C  
ATOM    521  CE2 TYR A 127     115.113 141.534 117.171  1.00  0.00           C  
ATOM    522  CZ  TYR A 127     116.270 142.165 117.584  1.00  0.00           C  
ATOM    523  OH  TYR A 127     117.489 141.556 117.396  1.00  0.00           O  
ATOM    524  H   TYR A 127     110.310 145.352 118.147  1.00  0.00           H  
ATOM    525  HA  TYR A 127     112.928 145.940 117.266  1.00  0.00           H  
ATOM    526 1HB  TYR A 127     112.461 144.482 119.176  1.00  0.00           H  
ATOM    527 2HB  TYR A 127     111.707 143.295 118.121  1.00  0.00           H  
ATOM    528  HD1 TYR A 127     114.931 145.005 118.853  1.00  0.00           H  
ATOM    529  HD2 TYR A 127     112.976 141.648 117.032  1.00  0.00           H  
ATOM    530  HE1 TYR A 127     117.121 143.912 118.516  1.00  0.00           H  
ATOM    531  HE2 TYR A 127     115.166 140.555 116.695  1.00  0.00           H  
ATOM    532  HH  TYR A 127     117.359 140.706 116.968  1.00  0.00           H  
ATOM    533  N   TYR A 128     111.282 143.864 115.309  1.00  0.00           N  
ATOM    534  CA  TYR A 128     111.366 143.273 114.008  1.00  0.00           C  
ATOM    535  C   TYR A 128     111.431 144.349 112.976  1.00  0.00           C  
ATOM    536  O   TYR A 128     112.086 144.190 111.949  1.00  0.00           O  
ATOM    537  CB  TYR A 128     110.176 142.346 113.748  1.00  0.00           C  
ATOM    538  CG  TYR A 128     110.227 141.053 114.531  1.00  0.00           C  
ATOM    539  CD1 TYR A 128     111.449 140.530 114.928  1.00  0.00           C  
ATOM    540  CD2 TYR A 128     109.052 140.391 114.853  1.00  0.00           C  
ATOM    541  CE1 TYR A 128     111.495 139.349 115.643  1.00  0.00           C  
ATOM    542  CE2 TYR A 128     109.098 139.210 115.568  1.00  0.00           C  
ATOM    543  CZ  TYR A 128     110.314 138.690 115.963  1.00  0.00           C  
ATOM    544  OH  TYR A 128     110.360 137.513 116.675  1.00  0.00           O  
ATOM    545  H   TYR A 128     110.455 143.708 115.868  1.00  0.00           H  
ATOM    546  HA  TYR A 128     112.274 142.672 113.959  1.00  0.00           H  
ATOM    547 1HB  TYR A 128     109.250 142.863 114.004  1.00  0.00           H  
ATOM    548 2HB  TYR A 128     110.132 142.100 112.688  1.00  0.00           H  
ATOM    549  HD1 TYR A 128     112.373 141.051 114.675  1.00  0.00           H  
ATOM    550  HD2 TYR A 128     108.092 140.801 114.541  1.00  0.00           H  
ATOM    551  HE1 TYR A 128     112.455 138.938 115.955  1.00  0.00           H  
ATOM    552  HE2 TYR A 128     108.174 138.689 115.821  1.00  0.00           H  
ATOM    553  HH  TYR A 128     109.467 137.188 116.812  1.00  0.00           H  
ATOM    554  N   TYR A 129     110.731 145.469 113.213  1.00  0.00           N  
ATOM    555  CA  TYR A 129     110.699 146.536 112.261  1.00  0.00           C  
ATOM    556  C   TYR A 129     112.099 147.031 112.047  1.00  0.00           C  
ATOM    557  O   TYR A 129     112.524 147.244 110.912  1.00  0.00           O  
ATOM    558  CB  TYR A 129     109.783 147.668 112.732  1.00  0.00           C  
ATOM    559  CG  TYR A 129     109.712 148.835 111.772  1.00  0.00           C  
ATOM    560  CD1 TYR A 129     110.042 148.656 110.437  1.00  0.00           C  
ATOM    561  CD2 TYR A 129     109.316 150.084 112.228  1.00  0.00           C  
ATOM    562  CE1 TYR A 129     109.977 149.722 109.561  1.00  0.00           C  
ATOM    563  CE2 TYR A 129     109.251 151.150 111.351  1.00  0.00           C  
ATOM    564  CZ  TYR A 129     109.580 150.972 110.023  1.00  0.00           C  
ATOM    565  OH  TYR A 129     109.515 152.033 109.150  1.00  0.00           O  
ATOM    566  H   TYR A 129     110.216 145.565 114.077  1.00  0.00           H  
ATOM    567  HA  TYR A 129     110.285 146.154 111.327  1.00  0.00           H  
ATOM    568 1HB  TYR A 129     108.772 147.283 112.875  1.00  0.00           H  
ATOM    569 2HB  TYR A 129     110.131 148.040 113.695  1.00  0.00           H  
ATOM    570  HD1 TYR A 129     110.353 147.674 110.079  1.00  0.00           H  
ATOM    571  HD2 TYR A 129     109.058 150.225 113.277  1.00  0.00           H  
ATOM    572  HE1 TYR A 129     110.237 149.582 108.512  1.00  0.00           H  
ATOM    573  HE2 TYR A 129     108.941 152.132 111.709  1.00  0.00           H  
ATOM    574  HH  TYR A 129     109.227 152.818 109.623  1.00  0.00           H  
ATOM    575  N   THR A 130     112.870 147.225 113.129  1.00  0.00           N  
ATOM    576  CA  THR A 130     114.223 147.672 112.964  1.00  0.00           C  
ATOM    577  C   THR A 130     115.012 146.611 112.260  1.00  0.00           C  
ATOM    578  O   THR A 130     115.764 146.895 111.330  1.00  0.00           O  
ATOM    579  CB  THR A 130     114.879 148.010 114.316  1.00  0.00           C  
ATOM    580  OG1 THR A 130     114.151 149.070 114.951  1.00  0.00           O  
ATOM    581  CG2 THR A 130     116.323 148.441 114.115  1.00  0.00           C  
ATOM    582  H   THR A 130     112.516 147.062 114.061  1.00  0.00           H  
ATOM    583  HA  THR A 130     114.214 148.598 112.389  1.00  0.00           H  
ATOM    584  HB  THR A 130     114.854 147.133 114.962  1.00  0.00           H  
ATOM    585  HG1 THR A 130     113.633 149.540 114.293  1.00  0.00           H  
ATOM    586 1HG2 THR A 130     116.771 148.676 115.081  1.00  0.00           H  
ATOM    587 2HG2 THR A 130     116.882 147.633 113.642  1.00  0.00           H  
ATOM    588 3HG2 THR A 130     116.354 149.324 113.477  1.00  0.00           H  
ATOM    589  N   LYS A 131     114.816 145.343 112.660  1.00  0.00           N  
ATOM    590  CA  LYS A 131     115.601 144.263 112.139  1.00  0.00           C  
ATOM    591  C   LYS A 131     115.470 144.218 110.656  1.00  0.00           C  
ATOM    592  O   LYS A 131     116.471 144.102 109.951  1.00  0.00           O  
ATOM    593  CB  LYS A 131     115.175 142.928 112.752  1.00  0.00           C  
ATOM    594  CG  LYS A 131     115.975 141.728 112.265  1.00  0.00           C  
ATOM    595  CD  LYS A 131     115.527 140.448 112.954  1.00  0.00           C  
ATOM    596  CE  LYS A 131     116.211 139.227 112.355  1.00  0.00           C  
ATOM    597  NZ  LYS A 131     117.681 139.244 112.587  1.00  0.00           N  
ATOM    598  H   LYS A 131     114.099 145.145 113.344  1.00  0.00           H  
ATOM    599  HA  LYS A 131     116.636 144.405 112.452  1.00  0.00           H  
ATOM    600 1HB  LYS A 131     115.273 142.978 113.837  1.00  0.00           H  
ATOM    601 2HB  LYS A 131     114.124 142.743 112.527  1.00  0.00           H  
ATOM    602 1HG  LYS A 131     115.845 141.616 111.188  1.00  0.00           H  
ATOM    603 2HG  LYS A 131     117.033 141.889 112.470  1.00  0.00           H  
ATOM    604 1HD  LYS A 131     115.765 140.503 114.017  1.00  0.00           H  
ATOM    605 2HD  LYS A 131     114.448 140.336 112.847  1.00  0.00           H  
ATOM    606 1HE  LYS A 131     115.795 138.324 112.799  1.00  0.00           H  
ATOM    607 2HE  LYS A 131     116.026 139.196 111.282  1.00  0.00           H  
ATOM    608 1HZ  LYS A 131     118.096 138.420 112.176  1.00  0.00           H  
ATOM    609 2HZ  LYS A 131     118.080 140.069 112.163  1.00  0.00           H  
ATOM    610 3HZ  LYS A 131     117.865 139.253 113.580  1.00  0.00           H  
ATOM    611  N   VAL A 132     114.238 144.316 110.134  1.00  0.00           N  
ATOM    612  CA  VAL A 132     114.098 144.203 108.719  1.00  0.00           C  
ATOM    613  C   VAL A 132     114.763 145.367 108.057  1.00  0.00           C  
ATOM    614  O   VAL A 132     115.467 145.206 107.063  1.00  0.00           O  
ATOM    615  CB  VAL A 132     112.611 144.155 108.321  1.00  0.00           C  
ATOM    616  CG1 VAL A 132     112.462 144.222 106.808  1.00  0.00           C  
ATOM    617  CG2 VAL A 132     111.968 142.891 108.871  1.00  0.00           C  
ATOM    618  H   VAL A 132     113.415 144.465 110.699  1.00  0.00           H  
ATOM    619  HA  VAL A 132     114.598 143.290 108.394  1.00  0.00           H  
ATOM    620  HB  VAL A 132     112.106 145.029 108.733  1.00  0.00           H  
ATOM    621 1HG1 VAL A 132     111.404 144.187 106.545  1.00  0.00           H  
ATOM    622 2HG1 VAL A 132     112.896 145.151 106.441  1.00  0.00           H  
ATOM    623 3HG1 VAL A 132     112.976 143.375 106.355  1.00  0.00           H  
ATOM    624 1HG2 VAL A 132     110.917 142.863 108.587  1.00  0.00           H  
ATOM    625 2HG2 VAL A 132     112.478 142.017 108.464  1.00  0.00           H  
ATOM    626 3HG2 VAL A 132     112.050 142.884 109.958  1.00  0.00           H  
ATOM    627  N   MET A 133     114.572 146.578 108.607  1.00  0.00           N  
ATOM    628  CA  MET A 133     115.108 147.756 107.998  1.00  0.00           C  
ATOM    629  C   MET A 133     116.609 147.688 107.984  1.00  0.00           C  
ATOM    630  O   MET A 133     117.243 147.899 106.950  1.00  0.00           O  
ATOM    631  CB  MET A 133     114.627 149.004 108.735  1.00  0.00           C  
ATOM    632  CG  MET A 133     113.144 149.303 108.566  1.00  0.00           C  
ATOM    633  SD  MET A 133     112.693 149.637 106.852  1.00  0.00           S  
ATOM    634  CE  MET A 133     113.527 151.198 106.581  1.00  0.00           C  
ATOM    635  H   MET A 133     114.043 146.664 109.463  1.00  0.00           H  
ATOM    636  HA  MET A 133     114.715 147.831 106.984  1.00  0.00           H  
ATOM    637 1HB  MET A 133     114.827 148.897 109.800  1.00  0.00           H  
ATOM    638 2HB  MET A 133     115.185 149.873 108.383  1.00  0.00           H  
ATOM    639 1HG  MET A 133     112.559 148.453 108.917  1.00  0.00           H  
ATOM    640 2HG  MET A 133     112.877 150.171 109.168  1.00  0.00           H  
ATOM    641 1HE  MET A 133     113.342 151.537 105.561  1.00  0.00           H  
ATOM    642 2HE  MET A 133     113.148 151.940 107.285  1.00  0.00           H  
ATOM    643 3HE  MET A 133     114.599 151.069 106.732  1.00  0.00           H  
ATOM    644  N   SER A 134     117.214 147.339 109.135  1.00  0.00           N  
ATOM    645  CA  SER A 134     118.643 147.320 109.261  1.00  0.00           C  
ATOM    646  C   SER A 134     119.219 146.288 108.341  1.00  0.00           C  
ATOM    647  O   SER A 134     120.157 146.558 107.594  1.00  0.00           O  
ATOM    648  CB  SER A 134     119.047 147.028 110.693  1.00  0.00           C  
ATOM    649  OG  SER A 134     120.442 147.000 110.825  1.00  0.00           O  
ATOM    650  H   SER A 134     116.647 147.084 109.931  1.00  0.00           H  
ATOM    651  HA  SER A 134     119.026 148.310 109.011  1.00  0.00           H  
ATOM    652 1HB  SER A 134     118.633 147.791 111.351  1.00  0.00           H  
ATOM    653 2HB  SER A 134     118.631 146.070 111.000  1.00  0.00           H  
ATOM    654  HG  SER A 134     120.720 146.135 110.512  1.00  0.00           H  
ATOM    655  N   GLU A 135     118.642 145.077 108.350  1.00  0.00           N  
ATOM    656  CA  GLU A 135     119.148 143.997 107.560  1.00  0.00           C  
ATOM    657  C   GLU A 135     118.987 144.337 106.121  1.00  0.00           C  
ATOM    658  O   GLU A 135     119.699 143.801 105.277  1.00  0.00           O  
ATOM    659  CB  GLU A 135     118.421 142.689 107.882  1.00  0.00           C  
ATOM    660  CG  GLU A 135     118.713 142.133 109.268  1.00  0.00           C  
ATOM    661  CD  GLU A 135     117.955 140.868 109.562  1.00  0.00           C  
ATOM    662  OE1 GLU A 135     116.845 140.742 109.103  1.00  0.00           O  
ATOM    663  OE2 GLU A 135     118.487 140.026 110.247  1.00  0.00           O  
ATOM    664  H   GLU A 135     117.829 144.924 108.930  1.00  0.00           H  
ATOM    665  HA  GLU A 135     120.199 143.847 107.811  1.00  0.00           H  
ATOM    666 1HB  GLU A 135     117.345 142.842 107.802  1.00  0.00           H  
ATOM    667 2HB  GLU A 135     118.699 141.929 107.151  1.00  0.00           H  
ATOM    668 1HG  GLU A 135     119.780 141.931 109.351  1.00  0.00           H  
ATOM    669 2HG  GLU A 135     118.455 142.886 110.012  1.00  0.00           H  
ATOM    670  N   LEU A 136     117.984 145.164 105.785  1.00  0.00           N  
ATOM    671  CA  LEU A 136     117.790 145.501 104.409  1.00  0.00           C  
ATOM    672  C   LEU A 136     118.955 146.326 103.921  1.00  0.00           C  
ATOM    673  O   LEU A 136     119.527 146.027 102.874  1.00  0.00           O  
ATOM    674  CB  LEU A 136     116.477 146.273 104.226  1.00  0.00           C  
ATOM    675  CG  LEU A 136     116.170 146.734 102.796  1.00  0.00           C  
ATOM    676  CD1 LEU A 136     116.063 145.521 101.882  1.00  0.00           C  
ATOM    677  CD2 LEU A 136     114.880 147.540 102.788  1.00  0.00           C  
ATOM    678  H   LEU A 136     117.363 145.554 106.479  1.00  0.00           H  
ATOM    679  HA  LEU A 136     117.716 144.578 103.834  1.00  0.00           H  
ATOM    680 1HB  LEU A 136     115.654 145.640 104.553  1.00  0.00           H  
ATOM    681 2HB  LEU A 136     116.503 147.158 104.861  1.00  0.00           H  
ATOM    682  HG  LEU A 136     116.989 147.355 102.430  1.00  0.00           H  
ATOM    683 1HD1 LEU A 136     115.846 145.848 100.865  1.00  0.00           H  
ATOM    684 2HD1 LEU A 136     117.006 144.973 101.892  1.00  0.00           H  
ATOM    685 3HD1 LEU A 136     115.262 144.871 102.233  1.00  0.00           H  
ATOM    686 1HD2 LEU A 136     114.663 147.869 101.771  1.00  0.00           H  
ATOM    687 2HD2 LEU A 136     114.061 146.919 103.151  1.00  0.00           H  
ATOM    688 3HD2 LEU A 136     114.991 148.411 103.434  1.00  0.00           H  
ATOM    689  N   PHE A 137     119.297 147.423 104.634  1.00  0.00           N  
ATOM    690  CA  PHE A 137     120.384 148.288 104.240  1.00  0.00           C  
ATOM    691  C   PHE A 137     121.768 147.814 104.609  1.00  0.00           C  
ATOM    692  O   PHE A 137     122.665 147.766 103.771  1.00  0.00           O  
ATOM    693  CB  PHE A 137     120.167 149.674 104.849  1.00  0.00           C  
ATOM    694  CG  PHE A 137     119.052 150.451 104.207  1.00  0.00           C  
ATOM    695  CD1 PHE A 137     117.781 150.453 104.762  1.00  0.00           C  
ATOM    696  CD2 PHE A 137     119.272 151.179 103.048  1.00  0.00           C  
ATOM    697  CE1 PHE A 137     116.754 151.167 104.172  1.00  0.00           C  
ATOM    698  CE2 PHE A 137     118.249 151.894 102.457  1.00  0.00           C  
ATOM    699  CZ  PHE A 137     116.988 151.887 103.020  1.00  0.00           C  
ATOM    700  H   PHE A 137     118.772 147.641 105.469  1.00  0.00           H  
ATOM    701  HA  PHE A 137     120.398 148.352 103.151  1.00  0.00           H  
ATOM    702 1HB  PHE A 137     119.944 149.574 105.911  1.00  0.00           H  
ATOM    703 2HB  PHE A 137     121.082 150.258 104.760  1.00  0.00           H  
ATOM    704  HD1 PHE A 137     117.596 149.884 105.673  1.00  0.00           H  
ATOM    705  HD2 PHE A 137     120.268 151.184 102.603  1.00  0.00           H  
ATOM    706  HE1 PHE A 137     115.760 151.160 104.618  1.00  0.00           H  
ATOM    707  HE2 PHE A 137     118.435 152.463 101.546  1.00  0.00           H  
ATOM    708  HZ  PHE A 137     116.180 152.449 102.554  1.00  0.00           H  
ATOM    709  N   LEU A 138     121.991 147.452 105.886  1.00  0.00           N  
ATOM    710  CA  LEU A 138     123.326 147.178 106.343  1.00  0.00           C  
ATOM    711  C   LEU A 138     123.925 145.953 105.711  1.00  0.00           C  
ATOM    712  O   LEU A 138     125.004 146.000 105.123  1.00  0.00           O  
ATOM    713  CB  LEU A 138     123.326 147.012 107.868  1.00  0.00           C  
ATOM    714  CG  LEU A 138     124.704 146.843 108.519  1.00  0.00           C  
ATOM    715  CD1 LEU A 138     124.638 147.288 109.973  1.00  0.00           C  
ATOM    716  CD2 LEU A 138     125.142 145.390 108.411  1.00  0.00           C  
ATOM    717  H   LEU A 138     121.222 147.369 106.536  1.00  0.00           H  
ATOM    718  HA  LEU A 138     123.953 148.040 106.117  1.00  0.00           H  
ATOM    719 1HB  LEU A 138     122.855 147.888 108.312  1.00  0.00           H  
ATOM    720 2HB  LEU A 138     122.730 146.136 108.122  1.00  0.00           H  
ATOM    721  HG  LEU A 138     125.428 147.479 108.009  1.00  0.00           H  
ATOM    722 1HD1 LEU A 138     125.618 147.169 110.436  1.00  0.00           H  
ATOM    723 2HD1 LEU A 138     124.341 148.336 110.020  1.00  0.00           H  
ATOM    724 3HD1 LEU A 138     123.908 146.680 110.507  1.00  0.00           H  
ATOM    725 1HD2 LEU A 138     126.123 145.270 108.873  1.00  0.00           H  
ATOM    726 2HD2 LEU A 138     124.420 144.754 108.923  1.00  0.00           H  
ATOM    727 3HD2 LEU A 138     125.199 145.104 107.361  1.00  0.00           H  
ATOM    728  N   HIS A 139     123.206 144.828 105.811  1.00  0.00           N  
ATOM    729  CA  HIS A 139     123.677 143.516 105.456  1.00  0.00           C  
ATOM    730  C   HIS A 139     123.768 143.220 103.989  1.00  0.00           C  
ATOM    731  O   HIS A 139     124.545 142.354 103.594  1.00  0.00           O  
ATOM    732  CB  HIS A 139     122.776 142.461 106.106  1.00  0.00           C  
ATOM    733  CG  HIS A 139     122.911 142.390 107.596  1.00  0.00           C  
ATOM    734  ND1 HIS A 139     122.312 143.301 108.441  1.00  0.00           N  
ATOM    735  CD2 HIS A 139     123.576 141.520 108.391  1.00  0.00           C  
ATOM    736  CE1 HIS A 139     122.603 142.992 109.693  1.00  0.00           C  
ATOM    737  NE2 HIS A 139     123.369 141.916 109.689  1.00  0.00           N  
ATOM    738  H   HIS A 139     122.266 144.934 106.165  1.00  0.00           H  
ATOM    739  HA  HIS A 139     124.707 143.397 105.790  1.00  0.00           H  
ATOM    740 1HB  HIS A 139     121.734 142.676 105.868  1.00  0.00           H  
ATOM    741 2HB  HIS A 139     123.010 141.480 105.696  1.00  0.00           H  
ATOM    742  HD2 HIS A 139     124.167 140.664 108.062  1.00  0.00           H  
ATOM    743  HE1 HIS A 139     122.268 143.533 110.578  1.00  0.00           H  
ATOM    744  HE2 HIS A 139     123.744 141.455 110.505  1.00  0.00           H  
ATOM    745  N   THR A 140     122.961 143.875 103.140  1.00  0.00           N  
ATOM    746  CA  THR A 140     122.890 143.471 101.761  1.00  0.00           C  
ATOM    747  C   THR A 140     124.174 143.756 101.038  1.00  0.00           C  
ATOM    748  O   THR A 140     124.740 144.844 101.119  1.00  0.00           O  
ATOM    749  CB  THR A 140     121.726 144.173 101.038  1.00  0.00           C  
ATOM    750  OG1 THR A 140     120.490 143.843 101.685  1.00  0.00           O  
ATOM    751  CG2 THR A 140     121.663 143.740  99.582  1.00  0.00           C  
ATOM    752  H   THR A 140     122.398 144.653 103.454  1.00  0.00           H  
ATOM    753  HA  THR A 140     122.691 142.400 101.724  1.00  0.00           H  
ATOM    754  HB  THR A 140     121.867 145.253 101.084  1.00  0.00           H  
ATOM    755  HG1 THR A 140     120.071 144.646 102.003  1.00  0.00           H  
ATOM    756 1HG2 THR A 140     120.835 144.246  99.087  1.00  0.00           H  
ATOM    757 2HG2 THR A 140     122.597 144.000  99.084  1.00  0.00           H  
ATOM    758 3HG2 THR A 140     121.512 142.662  99.529  1.00  0.00           H  
ATOM    759  N   PRO A 141     124.649 142.760 100.333  1.00  0.00           N  
ATOM    760  CA  PRO A 141     125.851 142.912  99.557  1.00  0.00           C  
ATOM    761  C   PRO A 141     125.581 143.549  98.230  1.00  0.00           C  
ATOM    762  O   PRO A 141     124.450 143.488  97.750  1.00  0.00           O  
ATOM    763  CB  PRO A 141     126.340 141.469  99.396  1.00  0.00           C  
ATOM    764  CG  PRO A 141     125.088 140.660  99.368  1.00  0.00           C  
ATOM    765  CD  PRO A 141     124.169 141.359 100.335  1.00  0.00           C  
ATOM    766  HA  PRO A 141     126.546 143.575 100.093  1.00  0.00           H  
ATOM    767 1HB  PRO A 141     126.931 141.372  98.473  1.00  0.00           H  
ATOM    768 2HB  PRO A 141     127.003 141.201 100.232  1.00  0.00           H  
ATOM    769 1HG  PRO A 141     124.681 140.625  98.347  1.00  0.00           H  
ATOM    770 2HG  PRO A 141     125.300 139.621  99.661  1.00  0.00           H  
ATOM    771 1HD  PRO A 141     123.134 141.295  99.969  1.00  0.00           H  
ATOM    772 2HD  PRO A 141     124.259 140.894 101.328  1.00  0.00           H  
ATOM    773  N   SER A 142     126.607 144.182  97.630  1.00  0.00           N  
ATOM    774  CA  SER A 142     126.471 144.739  96.317  1.00  0.00           C  
ATOM    775  C   SER A 142     126.959 143.692  95.368  1.00  0.00           C  
ATOM    776  O   SER A 142     127.125 142.533  95.744  1.00  0.00           O  
ATOM    777  CB  SER A 142     127.267 146.021  96.170  1.00  0.00           C  
ATOM    778  OG  SER A 142     128.644 145.763  96.199  1.00  0.00           O  
ATOM    779  H   SER A 142     127.491 144.268  98.112  1.00  0.00           H  
ATOM    780  HA  SER A 142     125.424 145.004  96.160  1.00  0.00           H  
ATOM    781 1HB  SER A 142     127.005 146.506  95.231  1.00  0.00           H  
ATOM    782 2HB  SER A 142     127.006 146.706  96.976  1.00  0.00           H  
ATOM    783  HG  SER A 142     129.065 146.525  95.794  1.00  0.00           H  
ATOM    784  N   ASP A 143     127.146 144.062  94.087  1.00  0.00           N  
ATOM    785  CA  ASP A 143     127.647 143.120  93.126  1.00  0.00           C  
ATOM    786  C   ASP A 143     129.055 142.769  93.504  1.00  0.00           C  
ATOM    787  O   ASP A 143     129.459 141.608  93.437  1.00  0.00           O  
ATOM    788  CB  ASP A 143     127.601 143.693  91.707  1.00  0.00           C  
ATOM    789  CG  ASP A 143     126.185 143.807  91.160  1.00  0.00           C  
ATOM    790  OD1 ASP A 143     125.305 143.185  91.707  1.00  0.00           O  
ATOM    791  OD2 ASP A 143     125.996 144.516  90.200  1.00  0.00           O  
ATOM    792  H   ASP A 143     126.936 145.004  93.789  1.00  0.00           H  
ATOM    793  HA  ASP A 143     126.992 142.249  93.122  1.00  0.00           H  
ATOM    794 1HB  ASP A 143     128.059 144.682  91.699  1.00  0.00           H  
ATOM    795 2HB  ASP A 143     128.183 143.057  91.039  1.00  0.00           H  
ATOM    796  N   THR A 144     129.835 143.786  93.920  1.00  0.00           N  
ATOM    797  CA  THR A 144     131.213 143.638  94.301  1.00  0.00           C  
ATOM    798  C   THR A 144     131.292 142.893  95.593  1.00  0.00           C  
ATOM    799  O   THR A 144     132.334 142.332  95.923  1.00  0.00           O  
ATOM    800  CB  THR A 144     131.917 145.001  94.436  1.00  0.00           C  
ATOM    801  OG1 THR A 144     131.259 145.785  95.439  1.00  0.00           O  
ATOM    802  CG2 THR A 144     131.887 145.750  93.112  1.00  0.00           C  
ATOM    803  H   THR A 144     129.409 144.701  93.960  1.00  0.00           H  
ATOM    804  HA  THR A 144     131.721 143.048  93.538  1.00  0.00           H  
ATOM    805  HB  THR A 144     132.953 144.847  94.736  1.00  0.00           H  
ATOM    806  HG1 THR A 144     131.700 146.634  95.522  1.00  0.00           H  
ATOM    807 1HG2 THR A 144     132.389 146.710  93.226  1.00  0.00           H  
ATOM    808 2HG2 THR A 144     132.397 145.162  92.350  1.00  0.00           H  
ATOM    809 3HG2 THR A 144     130.853 145.915  92.812  1.00  0.00           H  
ATOM    810  N   GLY A 145     130.205 142.889  96.385  1.00  0.00           N  
ATOM    811  CA  GLY A 145     130.259 142.152  97.613  1.00  0.00           C  
ATOM    812  C   GLY A 145     130.608 143.078  98.731  1.00  0.00           C  
ATOM    813  O   GLY A 145     131.261 142.677  99.695  1.00  0.00           O  
ATOM    814  H   GLY A 145     129.358 143.384  96.145  1.00  0.00           H  
ATOM    815 1HA  GLY A 145     129.295 141.676  97.795  1.00  0.00           H  
ATOM    816 2HA  GLY A 145     130.999 141.357  97.528  1.00  0.00           H  
ATOM    817  N   VAL A 146     130.207 144.360  98.623  1.00  0.00           N  
ATOM    818  CA  VAL A 146     130.483 145.249  99.709  1.00  0.00           C  
ATOM    819  C   VAL A 146     129.214 145.508 100.461  1.00  0.00           C  
ATOM    820  O   VAL A 146     128.191 145.888  99.889  1.00  0.00           O  
ATOM    821  CB  VAL A 146     131.070 146.577  99.195  1.00  0.00           C  
ATOM    822  CG1 VAL A 146     131.315 147.534 100.353  1.00  0.00           C  
ATOM    823  CG2 VAL A 146     132.358 146.313  98.431  1.00  0.00           C  
ATOM    824  H   VAL A 146     129.723 144.712  97.810  1.00  0.00           H  
ATOM    825  HA  VAL A 146     131.203 144.770 100.374  1.00  0.00           H  
ATOM    826  HB  VAL A 146     130.345 147.052  98.534  1.00  0.00           H  
ATOM    827 1HG1 VAL A 146     131.730 148.467  99.971  1.00  0.00           H  
ATOM    828 2HG1 VAL A 146     130.374 147.737 100.863  1.00  0.00           H  
ATOM    829 3HG1 VAL A 146     132.019 147.085 101.053  1.00  0.00           H  
ATOM    830 1HG2 VAL A 146     132.767 147.256  98.070  1.00  0.00           H  
ATOM    831 2HG2 VAL A 146     133.081 145.832  99.091  1.00  0.00           H  
ATOM    832 3HG2 VAL A 146     132.151 145.660  97.583  1.00  0.00           H  
ATOM    833  N   SER A 147     129.254 145.253 101.785  1.00  0.00           N  
ATOM    834  CA  SER A 147     128.133 145.514 102.642  1.00  0.00           C  
ATOM    835  C   SER A 147     128.423 146.812 103.320  1.00  0.00           C  
ATOM    836  O   SER A 147     129.520 147.349 103.201  1.00  0.00           O  
ATOM    837  CB  SER A 147     127.934 144.404 103.656  1.00  0.00           C  
ATOM    838  OG  SER A 147     128.977 144.385 104.591  1.00  0.00           O  
ATOM    839  H   SER A 147     130.098 144.867 102.183  1.00  0.00           H  
ATOM    840  HA  SER A 147     127.230 145.548 102.030  1.00  0.00           H  
ATOM    841 1HB  SER A 147     126.984 144.547 104.170  1.00  0.00           H  
ATOM    842 2HB  SER A 147     127.886 143.446 103.140  1.00  0.00           H  
ATOM    843  HG  SER A 147     128.966 143.507 104.981  1.00  0.00           H  
ATOM    844  N   PHE A 148     127.432 147.364 104.039  1.00  0.00           N  
ATOM    845  CA  PHE A 148     127.608 148.642 104.662  1.00  0.00           C  
ATOM    846  C   PHE A 148     128.629 148.551 105.754  1.00  0.00           C  
ATOM    847  O   PHE A 148     129.508 149.402 105.857  1.00  0.00           O  
ATOM    848  CB  PHE A 148     126.283 149.154 105.229  1.00  0.00           C  
ATOM    849  CG  PHE A 148     126.379 150.513 105.862  1.00  0.00           C  
ATOM    850  CD1 PHE A 148     126.436 151.656 105.079  1.00  0.00           C  
ATOM    851  CD2 PHE A 148     126.413 150.651 107.242  1.00  0.00           C  
ATOM    852  CE1 PHE A 148     126.525 152.907 105.661  1.00  0.00           C  
ATOM    853  CE2 PHE A 148     126.501 151.899 107.826  1.00  0.00           C  
ATOM    854  CZ  PHE A 148     126.557 153.029 107.034  1.00  0.00           C  
ATOM    855  H   PHE A 148     126.551 146.881 104.147  1.00  0.00           H  
ATOM    856  HA  PHE A 148     127.950 149.351 103.907  1.00  0.00           H  
ATOM    857 1HB  PHE A 148     125.541 149.202 104.433  1.00  0.00           H  
ATOM    858 2HB  PHE A 148     125.914 148.455 105.979  1.00  0.00           H  
ATOM    859  HD1 PHE A 148     126.410 151.560 103.994  1.00  0.00           H  
ATOM    860  HD2 PHE A 148     126.370 149.758 107.867  1.00  0.00           H  
ATOM    861  HE1 PHE A 148     126.569 153.797 105.034  1.00  0.00           H  
ATOM    862  HE2 PHE A 148     126.527 151.994 108.911  1.00  0.00           H  
ATOM    863  HZ  PHE A 148     126.628 154.014 107.493  1.00  0.00           H  
ATOM    864  N   GLN A 149     128.552 147.498 106.586  1.00  0.00           N  
ATOM    865  CA  GLN A 149     129.425 147.349 107.716  1.00  0.00           C  
ATOM    866  C   GLN A 149     130.849 147.199 107.251  1.00  0.00           C  
ATOM    867  O   GLN A 149     131.781 147.632 107.926  1.00  0.00           O  
ATOM    868  CB  GLN A 149     129.013 146.143 108.565  1.00  0.00           C  
ATOM    869  CG  GLN A 149     129.826 145.969 109.836  1.00  0.00           C  
ATOM    870  CD  GLN A 149     129.331 144.815 110.686  1.00  0.00           C  
ATOM    871  OE1 GLN A 149     128.474 144.036 110.261  1.00  0.00           O  
ATOM    872  NE2 GLN A 149     129.870 144.698 111.895  1.00  0.00           N  
ATOM    873  H   GLN A 149     127.855 146.790 106.406  1.00  0.00           H  
ATOM    874  HA  GLN A 149     129.332 148.235 108.344  1.00  0.00           H  
ATOM    875 1HB  GLN A 149     127.964 146.238 108.847  1.00  0.00           H  
ATOM    876 2HB  GLN A 149     129.111 145.232 107.975  1.00  0.00           H  
ATOM    877 1HG  GLN A 149     130.864 145.775 109.567  1.00  0.00           H  
ATOM    878 2HG  GLN A 149     129.758 146.883 110.426  1.00  0.00           H  
ATOM    879 1HE2 GLN A 149     129.583 143.955 112.501  1.00  0.00           H  
ATOM    880 2HE2 GLN A 149     130.562 145.352 112.199  1.00  0.00           H  
ATOM    881  N   ALA A 150     131.035 146.537 106.098  1.00  0.00           N  
ATOM    882  CA  ALA A 150     132.270 146.184 105.440  1.00  0.00           C  
ATOM    883  C   ALA A 150     133.063 147.339 104.874  1.00  0.00           C  
ATOM    884  O   ALA A 150     134.257 147.186 104.637  1.00  0.00           O  
ATOM    885  CB  ALA A 150     131.973 145.187 104.329  1.00  0.00           C  
ATOM    886  H   ALA A 150     130.158 146.272 105.673  1.00  0.00           H  
ATOM    887  HA  ALA A 150     132.923 145.715 106.175  1.00  0.00           H  
ATOM    888 1HB  ALA A 150     132.905 144.885 103.852  1.00  0.00           H  
ATOM    889 2HB  ALA A 150     131.479 144.311 104.750  1.00  0.00           H  
ATOM    890 3HB  ALA A 150     131.321 145.650 103.590  1.00  0.00           H  
ATOM    891  N   ILE A 151     132.423 148.476 104.545  1.00  0.00           N  
ATOM    892  CA  ILE A 151     133.005 149.591 103.830  1.00  0.00           C  
ATOM    893  C   ILE A 151     134.362 149.995 104.373  1.00  0.00           C  
ATOM    894  O   ILE A 151     134.498 150.446 105.509  1.00  0.00           O  
ATOM    895  CB  ILE A 151     132.061 150.807 103.874  1.00  0.00           C  
ATOM    896  CG1 ILE A 151     130.734 150.477 103.185  1.00  0.00           C  
ATOM    897  CG2 ILE A 151     132.718 152.013 103.221  1.00  0.00           C  
ATOM    898  CD1 ILE A 151     129.666 151.528 103.383  1.00  0.00           C  
ATOM    899  H   ILE A 151     131.457 148.527 104.834  1.00  0.00           H  
ATOM    900  HA  ILE A 151     133.185 149.285 102.800  1.00  0.00           H  
ATOM    901  HB  ILE A 151     131.827 151.048 104.910  1.00  0.00           H  
ATOM    902 1HG1 ILE A 151     130.900 150.357 102.115  1.00  0.00           H  
ATOM    903 2HG1 ILE A 151     130.353 149.529 103.564  1.00  0.00           H  
ATOM    904 1HG2 ILE A 151     132.037 152.863 103.260  1.00  0.00           H  
ATOM    905 2HG2 ILE A 151     133.636 152.260 103.753  1.00  0.00           H  
ATOM    906 3HG2 ILE A 151     132.951 151.783 102.182  1.00  0.00           H  
ATOM    907 1HD1 ILE A 151     128.755 151.223 102.866  1.00  0.00           H  
ATOM    908 2HD1 ILE A 151     129.458 151.640 104.448  1.00  0.00           H  
ATOM    909 3HD1 ILE A 151     130.011 152.478 102.979  1.00  0.00           H  
ATOM    910  N   SER A 152     135.432 149.746 103.573  1.00  0.00           N  
ATOM    911  CA  SER A 152     136.792 150.105 103.897  1.00  0.00           C  
ATOM    912  C   SER A 152     137.230 151.450 103.380  1.00  0.00           C  
ATOM    913  O   SER A 152     137.729 152.284 104.136  1.00  0.00           O  
ATOM    914  CB  SER A 152     137.729 149.042 103.357  1.00  0.00           C  
ATOM    915  OG  SER A 152     139.065 149.364 103.632  1.00  0.00           O  
ATOM    916  H   SER A 152     135.242 149.278 102.698  1.00  0.00           H  
ATOM    917  HA  SER A 152     136.890 150.145 104.983  1.00  0.00           H  
ATOM    918 1HB  SER A 152     137.484 148.080 103.806  1.00  0.00           H  
ATOM    919 2HB  SER A 152     137.589 148.947 102.281  1.00  0.00           H  
ATOM    920  HG  SER A 152     139.310 148.841 104.400  1.00  0.00           H  
ATOM    921  N   SER A 153     137.033 151.701 102.065  1.00  0.00           N  
ATOM    922  CA  SER A 153     137.635 152.845 101.429  1.00  0.00           C  
ATOM    923  C   SER A 153     136.608 153.672 100.721  1.00  0.00           C  
ATOM    924  O   SER A 153     135.418 153.381 100.742  1.00  0.00           O  
ATOM    925  CB  SER A 153     138.700 152.400 100.446  1.00  0.00           C  
ATOM    926  OG  SER A 153     138.129 151.727  99.357  1.00  0.00           O  
ATOM    927  H   SER A 153     136.456 151.080 101.516  1.00  0.00           H  
ATOM    928  HA  SER A 153     138.136 153.442 102.193  1.00  0.00           H  
ATOM    929 1HB  SER A 153     139.253 153.269 100.090  1.00  0.00           H  
ATOM    930 2HB  SER A 153     139.409 151.745 100.950  1.00  0.00           H  
ATOM    931  HG  SER A 153     138.247 150.791  99.533  1.00  0.00           H  
ATOM    932  N   MET A 154     137.052 154.774 100.091  1.00  0.00           N  
ATOM    933  CA  MET A 154     136.133 155.644  99.416  1.00  0.00           C  
ATOM    934  C   MET A 154     135.505 154.924  98.264  1.00  0.00           C  
ATOM    935  O   MET A 154     134.299 155.026  98.037  1.00  0.00           O  
ATOM    936  CB  MET A 154     136.842 156.911  98.941  1.00  0.00           C  
ATOM    937  CG  MET A 154     135.918 157.961  98.338  1.00  0.00           C  
ATOM    938  SD  MET A 154     136.795 159.460  97.851  1.00  0.00           S  
ATOM    939  CE  MET A 154     137.255 160.118  99.451  1.00  0.00           C  
ATOM    940  H   MET A 154     138.036 155.000 100.087  1.00  0.00           H  
ATOM    941  HA  MET A 154     135.384 155.980 100.133  1.00  0.00           H  
ATOM    942 1HB  MET A 154     137.367 157.369  99.777  1.00  0.00           H  
ATOM    943 2HB  MET A 154     137.587 156.651  98.189  1.00  0.00           H  
ATOM    944 1HG  MET A 154     135.424 157.549  97.459  1.00  0.00           H  
ATOM    945 2HG  MET A 154     135.152 158.231  99.064  1.00  0.00           H  
ATOM    946 1HE  MET A 154     137.806 161.049  99.316  1.00  0.00           H  
ATOM    947 2HE  MET A 154     136.356 160.309 100.038  1.00  0.00           H  
ATOM    948 3HE  MET A 154     137.884 159.397  99.974  1.00  0.00           H  
ATOM    949  N   ALA A 155     136.309 154.147  97.515  1.00  0.00           N  
ATOM    950  CA  ALA A 155     135.795 153.507  96.341  1.00  0.00           C  
ATOM    951  C   ALA A 155     134.669 152.603  96.731  1.00  0.00           C  
ATOM    952  O   ALA A 155     133.644 152.557  96.054  1.00  0.00           O  
ATOM    953  CB  ALA A 155     136.888 152.732  95.620  1.00  0.00           C  
ATOM    954  H   ALA A 155     137.276 154.006  97.768  1.00  0.00           H  
ATOM    955  HA  ALA A 155     135.464 154.282  95.650  1.00  0.00           H  
ATOM    956 1HB  ALA A 155     136.467 152.240  94.743  1.00  0.00           H  
ATOM    957 2HB  ALA A 155     137.676 153.417  95.308  1.00  0.00           H  
ATOM    958 3HB  ALA A 155     137.304 151.982  96.290  1.00  0.00           H  
ATOM    959  N   ASP A 156     134.811 151.855  97.838  1.00  0.00           N  
ATOM    960  CA  ASP A 156     133.738 150.967  98.171  1.00  0.00           C  
ATOM    961  C   ASP A 156     132.514 151.730  98.596  1.00  0.00           C  
ATOM    962  O   ASP A 156     131.396 151.249  98.423  1.00  0.00           O  
ATOM    963  CB  ASP A 156     134.165 150.008  99.285  1.00  0.00           C  
ATOM    964  CG  ASP A 156     135.172 148.966  98.816  1.00  0.00           C  
ATOM    965  OD1 ASP A 156     135.297 148.781  97.629  1.00  0.00           O  
ATOM    966  OD2 ASP A 156     135.807 148.367  99.650  1.00  0.00           O  
ATOM    967  H   ASP A 156     135.625 151.889  98.435  1.00  0.00           H  
ATOM    968  HA  ASP A 156     133.355 150.527  97.250  1.00  0.00           H  
ATOM    969 1HB  ASP A 156     134.606 150.575 100.105  1.00  0.00           H  
ATOM    970 2HB  ASP A 156     133.288 149.493  99.678  1.00  0.00           H  
ATOM    971  N   PHE A 157     132.682 152.949  99.148  1.00  0.00           N  
ATOM    972  CA  PHE A 157     131.556 153.755  99.548  1.00  0.00           C  
ATOM    973  C   PHE A 157     130.715 154.033  98.336  1.00  0.00           C  
ATOM    974  O   PHE A 157     129.495 153.880  98.361  1.00  0.00           O  
ATOM    975  CB  PHE A 157     132.012 155.067 100.189  1.00  0.00           C  
ATOM    976  CG  PHE A 157     130.881 155.964 100.605  1.00  0.00           C  
ATOM    977  CD1 PHE A 157     130.165 155.708 101.765  1.00  0.00           C  
ATOM    978  CD2 PHE A 157     130.531 157.065  99.838  1.00  0.00           C  
ATOM    979  CE1 PHE A 157     129.124 156.532 102.148  1.00  0.00           C  
ATOM    980  CE2 PHE A 157     129.492 157.891 100.220  1.00  0.00           C  
ATOM    981  CZ  PHE A 157     128.788 157.624 101.376  1.00  0.00           C  
ATOM    982  H   PHE A 157     133.617 153.307  99.285  1.00  0.00           H  
ATOM    983  HA  PHE A 157     131.002 153.217 100.319  1.00  0.00           H  
ATOM    984 1HB  PHE A 157     132.616 154.851 101.069  1.00  0.00           H  
ATOM    985 2HB  PHE A 157     132.641 155.615  99.488  1.00  0.00           H  
ATOM    986  HD1 PHE A 157     130.431 154.845 102.376  1.00  0.00           H  
ATOM    987  HD2 PHE A 157     131.088 157.275  98.924  1.00  0.00           H  
ATOM    988  HE1 PHE A 157     128.569 156.319 103.062  1.00  0.00           H  
ATOM    989  HE2 PHE A 157     129.228 158.753  99.608  1.00  0.00           H  
ATOM    990  HZ  PHE A 157     127.967 158.273 101.677  1.00  0.00           H  
ATOM    991  N   TRP A 158     131.355 154.427  97.222  1.00  0.00           N  
ATOM    992  CA  TRP A 158     130.618 154.735  96.031  1.00  0.00           C  
ATOM    993  C   TRP A 158     129.917 153.505  95.551  1.00  0.00           C  
ATOM    994  O   TRP A 158     128.809 153.591  95.027  1.00  0.00           O  
ATOM    995  CB  TRP A 158     131.544 155.271  94.937  1.00  0.00           C  
ATOM    996  CG  TRP A 158     132.055 156.653  95.211  1.00  0.00           C  
ATOM    997  CD1 TRP A 158     133.294 156.988  95.668  1.00  0.00           C  
ATOM    998  CD2 TRP A 158     131.338 157.901  95.043  1.00  0.00           C  
ATOM    999  NE1 TRP A 158     133.398 158.351  95.798  1.00  0.00           N  
ATOM   1000  CE2 TRP A 158     132.211 158.925  95.418  1.00  0.00           C  
ATOM   1001  CE3 TRP A 158     130.046 158.224  94.611  1.00  0.00           C  
ATOM   1002  CZ2 TRP A 158     131.836 160.259  95.378  1.00  0.00           C  
ATOM   1003  CZ3 TRP A 158     129.671 159.562  94.569  1.00  0.00           C  
ATOM   1004  CH2 TRP A 158     130.544 160.552  94.942  1.00  0.00           C  
ATOM   1005  H   TRP A 158     132.362 154.510  97.213  1.00  0.00           H  
ATOM   1006  HA  TRP A 158     129.874 155.495  96.271  1.00  0.00           H  
ATOM   1007 1HB  TRP A 158     132.400 154.605  94.826  1.00  0.00           H  
ATOM   1008 2HB  TRP A 158     131.013 155.284  93.986  1.00  0.00           H  
ATOM   1009  HD1 TRP A 158     134.087 156.278  95.897  1.00  0.00           H  
ATOM   1010  HE1 TRP A 158     134.214 158.851  96.120  1.00  0.00           H  
ATOM   1011  HE3 TRP A 158     129.350 157.441  94.311  1.00  0.00           H  
ATOM   1012  HZ2 TRP A 158     132.515 161.061  95.671  1.00  0.00           H  
ATOM   1013  HZ3 TRP A 158     128.663 159.805  94.232  1.00  0.00           H  
ATOM   1014  HH2 TRP A 158     130.217 161.592  94.897  1.00  0.00           H  
ATOM   1015  N   ASP A 159     130.547 152.326  95.704  1.00  0.00           N  
ATOM   1016  CA  ASP A 159     129.933 151.107  95.258  1.00  0.00           C  
ATOM   1017  C   ASP A 159     128.663 150.894  96.035  1.00  0.00           C  
ATOM   1018  O   ASP A 159     127.659 150.436  95.492  1.00  0.00           O  
ATOM   1019  CB  ASP A 159     130.876 149.915  95.440  1.00  0.00           C  
ATOM   1020  CG  ASP A 159     132.038 149.923  94.456  1.00  0.00           C  
ATOM   1021  OD1 ASP A 159     131.958 150.628  93.478  1.00  0.00           O  
ATOM   1022  OD2 ASP A 159     132.995 149.225  94.693  1.00  0.00           O  
ATOM   1023  H   ASP A 159     131.460 152.288  96.135  1.00  0.00           H  
ATOM   1024  HA  ASP A 159     129.761 151.179  94.184  1.00  0.00           H  
ATOM   1025 1HB  ASP A 159     131.276 149.919  96.454  1.00  0.00           H  
ATOM   1026 2HB  ASP A 159     130.317 148.987  95.312  1.00  0.00           H  
ATOM   1027  N   PHE A 160     128.693 151.197  97.346  1.00  0.00           N  
ATOM   1028  CA  PHE A 160     127.561 151.025  98.217  1.00  0.00           C  
ATOM   1029  C   PHE A 160     126.434 151.944  97.834  1.00  0.00           C  
ATOM   1030  O   PHE A 160     125.290 151.513  97.685  1.00  0.00           O  
ATOM   1031  CB  PHE A 160     127.963 151.281  99.671  1.00  0.00           C  
ATOM   1032  CG  PHE A 160     126.827 151.148 100.645  1.00  0.00           C  
ATOM   1033  CD1 PHE A 160     126.376 149.898 101.041  1.00  0.00           C  
ATOM   1034  CD2 PHE A 160     126.207 152.273 101.168  1.00  0.00           C  
ATOM   1035  CE1 PHE A 160     125.332 149.774 101.938  1.00  0.00           C  
ATOM   1036  CE2 PHE A 160     125.163 152.153 102.065  1.00  0.00           C  
ATOM   1037  CZ  PHE A 160     124.725 150.902 102.450  1.00  0.00           C  
ATOM   1038  H   PHE A 160     129.555 151.561  97.726  1.00  0.00           H  
ATOM   1039  HA  PHE A 160     127.224 149.990  98.146  1.00  0.00           H  
ATOM   1040 1HB  PHE A 160     128.743 150.579  99.961  1.00  0.00           H  
ATOM   1041 2HB  PHE A 160     128.374 152.285  99.763  1.00  0.00           H  
ATOM   1042  HD1 PHE A 160     126.857 149.006 100.638  1.00  0.00           H  
ATOM   1043  HD2 PHE A 160     126.552 153.261 100.863  1.00  0.00           H  
ATOM   1044  HE1 PHE A 160     124.988 148.786 102.240  1.00  0.00           H  
ATOM   1045  HE2 PHE A 160     124.685 153.045 102.468  1.00  0.00           H  
ATOM   1046  HZ  PHE A 160     123.901 150.806 103.155  1.00  0.00           H  
ATOM   1047  N   ALA A 161     126.730 153.243  97.643  1.00  0.00           N  
ATOM   1048  CA  ALA A 161     125.702 154.212  97.372  1.00  0.00           C  
ATOM   1049  C   ALA A 161     125.026 153.898  96.072  1.00  0.00           C  
ATOM   1050  O   ALA A 161     123.805 153.972  95.961  1.00  0.00           O  
ATOM   1051  CB  ALA A 161     126.281 155.619  97.346  1.00  0.00           C  
ATOM   1052  H   ALA A 161     127.692 153.547  97.690  1.00  0.00           H  
ATOM   1053  HA  ALA A 161     124.987 154.186  98.195  1.00  0.00           H  
ATOM   1054 1HB  ALA A 161     125.488 156.335  97.129  1.00  0.00           H  
ATOM   1055 2HB  ALA A 161     126.722 155.849  98.317  1.00  0.00           H  
ATOM   1056 3HB  ALA A 161     127.048 155.683  96.576  1.00  0.00           H  
ATOM   1057  N   GLN A 162     125.817 153.565  95.044  1.00  0.00           N  
ATOM   1058  CA  GLN A 162     125.330 153.237  93.737  1.00  0.00           C  
ATOM   1059  C   GLN A 162     124.690 151.886  93.765  1.00  0.00           C  
ATOM   1060  O   GLN A 162     123.871 151.560  92.907  1.00  0.00           O  
ATOM   1061  CB  GLN A 162     126.462 153.268  92.706  1.00  0.00           C  
ATOM   1062  CG  GLN A 162     127.022 154.655  92.439  1.00  0.00           C  
ATOM   1063  CD  GLN A 162     128.166 154.635  91.443  1.00  0.00           C  
ATOM   1064  OE1 GLN A 162     128.505 153.587  90.887  1.00  0.00           O  
ATOM   1065  NE2 GLN A 162     128.768 155.796  91.211  1.00  0.00           N  
ATOM   1066  H   GLN A 162     126.812 153.549  95.217  1.00  0.00           H  
ATOM   1067  HA  GLN A 162     124.591 153.983  93.446  1.00  0.00           H  
ATOM   1068 1HB  GLN A 162     127.281 152.634  93.046  1.00  0.00           H  
ATOM   1069 2HB  GLN A 162     126.104 152.862  91.761  1.00  0.00           H  
ATOM   1070 1HG  GLN A 162     126.229 155.284  92.036  1.00  0.00           H  
ATOM   1071 2HG  GLN A 162     127.391 155.073  93.375  1.00  0.00           H  
ATOM   1072 1HE2 GLN A 162     129.529 155.845  90.563  1.00  0.00           H  
ATOM   1073 2HE2 GLN A 162     128.460 156.622  91.683  1.00  0.00           H  
ATOM   1074  N   GLY A 163     125.084 151.050  94.743  1.00  0.00           N  
ATOM   1075  CA  GLY A 163     124.655 149.684  94.790  1.00  0.00           C  
ATOM   1076  C   GLY A 163     123.368 149.549  95.541  1.00  0.00           C  
ATOM   1077  O   GLY A 163     122.368 150.203  95.255  1.00  0.00           O  
ATOM   1078  H   GLY A 163     125.700 151.397  95.464  1.00  0.00           H  
ATOM   1079 1HA  GLY A 163     124.531 149.307  93.775  1.00  0.00           H  
ATOM   1080 2HA  GLY A 163     125.424 149.077  95.266  1.00  0.00           H  
ATOM   1081  N   PRO A 164     123.403 148.677  96.506  1.00  0.00           N  
ATOM   1082  CA  PRO A 164     122.228 148.289  97.237  1.00  0.00           C  
ATOM   1083  C   PRO A 164     121.395 149.443  97.709  1.00  0.00           C  
ATOM   1084  O   PRO A 164     120.175 149.319  97.695  1.00  0.00           O  
ATOM   1085  CB  PRO A 164     122.820 147.517  98.420  1.00  0.00           C  
ATOM   1086  CG  PRO A 164     124.082 146.934  97.882  1.00  0.00           C  
ATOM   1087  CD  PRO A 164     124.647 148.015  96.999  1.00  0.00           C  
ATOM   1088  HA  PRO A 164     121.586 147.674  96.589  1.00  0.00           H  
ATOM   1089 1HB  PRO A 164     122.992 148.199  99.266  1.00  0.00           H  
ATOM   1090 2HB  PRO A 164     122.109 146.751  98.764  1.00  0.00           H  
ATOM   1091 1HG  PRO A 164     124.758 146.664  98.706  1.00  0.00           H  
ATOM   1092 2HG  PRO A 164     123.867 146.006  97.330  1.00  0.00           H  
ATOM   1093 1HD  PRO A 164     125.259 148.700  97.604  1.00  0.00           H  
ATOM   1094 2HD  PRO A 164     125.251 147.559  96.201  1.00  0.00           H  
ATOM   1095  N   LEU A 165     121.986 150.579  98.103  1.00  0.00           N  
ATOM   1096  CA  LEU A 165     121.197 151.632  98.678  1.00  0.00           C  
ATOM   1097  C   LEU A 165     120.180 152.094  97.679  1.00  0.00           C  
ATOM   1098  O   LEU A 165     119.049 152.411  98.043  1.00  0.00           O  
ATOM   1099  CB  LEU A 165     122.087 152.805  99.107  1.00  0.00           C  
ATOM   1100  CG  LEU A 165     121.362 153.979  99.779  1.00  0.00           C  
ATOM   1101  CD1 LEU A 165     120.665 153.490 101.041  1.00  0.00           C  
ATOM   1102  CD2 LEU A 165     122.364 155.078 100.098  1.00  0.00           C  
ATOM   1103  H   LEU A 165     122.982 150.710  98.003  1.00  0.00           H  
ATOM   1104  HA  LEU A 165     120.679 151.238  99.552  1.00  0.00           H  
ATOM   1105 1HB  LEU A 165     122.836 152.436  99.805  1.00  0.00           H  
ATOM   1106 2HB  LEU A 165     122.600 153.193  98.227  1.00  0.00           H  
ATOM   1107  HG  LEU A 165     120.598 154.368  99.106  1.00  0.00           H  
ATOM   1108 1HD1 LEU A 165     120.150 154.324 101.519  1.00  0.00           H  
ATOM   1109 2HD1 LEU A 165     119.941 152.718 100.781  1.00  0.00           H  
ATOM   1110 3HD1 LEU A 165     121.404 153.079 101.729  1.00  0.00           H  
ATOM   1111 1HD2 LEU A 165     121.849 155.913 100.575  1.00  0.00           H  
ATOM   1112 2HD2 LEU A 165     123.128 154.690 100.773  1.00  0.00           H  
ATOM   1113 3HD2 LEU A 165     122.834 155.421  99.176  1.00  0.00           H  
ATOM   1114  N   LEU A 166     120.553 152.181  96.391  1.00  0.00           N  
ATOM   1115  CA  LEU A 166     119.607 152.625  95.403  1.00  0.00           C  
ATOM   1116  C   LEU A 166     118.506 151.620  95.238  1.00  0.00           C  
ATOM   1117  O   LEU A 166     117.344 151.995  95.124  1.00  0.00           O  
ATOM   1118  CB  LEU A 166     120.307 152.856  94.058  1.00  0.00           C  
ATOM   1119  CG  LEU A 166     119.409 153.355  92.918  1.00  0.00           C  
ATOM   1120  CD1 LEU A 166     118.780 154.685  93.312  1.00  0.00           C  
ATOM   1121  CD2 LEU A 166     120.233 153.496  91.647  1.00  0.00           C  
ATOM   1122  H   LEU A 166     121.490 151.939  96.101  1.00  0.00           H  
ATOM   1123  HA  LEU A 166     119.183 153.573  95.732  1.00  0.00           H  
ATOM   1124 1HB  LEU A 166     121.100 153.588  94.200  1.00  0.00           H  
ATOM   1125 2HB  LEU A 166     120.760 151.918  93.736  1.00  0.00           H  
ATOM   1126  HG  LEU A 166     118.602 152.641  92.751  1.00  0.00           H  
ATOM   1127 1HD1 LEU A 166     118.142 155.040  92.503  1.00  0.00           H  
ATOM   1128 2HD1 LEU A 166     118.181 154.551  94.213  1.00  0.00           H  
ATOM   1129 3HD1 LEU A 166     119.564 155.416  93.503  1.00  0.00           H  
ATOM   1130 1HD2 LEU A 166     119.595 153.850  90.837  1.00  0.00           H  
ATOM   1131 2HD2 LEU A 166     121.039 154.211  91.813  1.00  0.00           H  
ATOM   1132 3HD2 LEU A 166     120.656 152.528  91.379  1.00  0.00           H  
ATOM   1133  N   ASP A 167     118.843 150.317  95.187  1.00  0.00           N  
ATOM   1134  CA  ASP A 167     117.872 149.269  94.995  1.00  0.00           C  
ATOM   1135  C   ASP A 167     117.018 149.086  96.216  1.00  0.00           C  
ATOM   1136  O   ASP A 167     115.845 148.731  96.127  1.00  0.00           O  
ATOM   1137  CB  ASP A 167     118.567 147.949  94.651  1.00  0.00           C  
ATOM   1138  CG  ASP A 167     119.179 147.947  93.257  1.00  0.00           C  
ATOM   1139  OD1 ASP A 167     118.815 148.786  92.468  1.00  0.00           O  
ATOM   1140  OD2 ASP A 167     120.006 147.106  92.995  1.00  0.00           O  
ATOM   1141  H   ASP A 167     119.818 150.072  95.288  1.00  0.00           H  
ATOM   1142  HA  ASP A 167     117.236 149.537  94.151  1.00  0.00           H  
ATOM   1143 1HB  ASP A 167     119.354 147.752  95.379  1.00  0.00           H  
ATOM   1144 2HB  ASP A 167     117.848 147.132  94.718  1.00  0.00           H  
ATOM   1145  N   SER A 168     117.606 149.280  97.403  1.00  0.00           N  
ATOM   1146  CA  SER A 168     116.957 149.060  98.658  1.00  0.00           C  
ATOM   1147  C   SER A 168     115.906 150.089  98.891  1.00  0.00           C  
ATOM   1148  O   SER A 168     114.961 149.832  99.630  1.00  0.00           O  
ATOM   1149  CB  SER A 168     117.968 149.089  99.788  1.00  0.00           C  
ATOM   1150  OG  SER A 168     118.860 148.013  99.691  1.00  0.00           O  
ATOM   1151  H   SER A 168     118.564 149.600  97.394  1.00  0.00           H  
ATOM   1152  HA  SER A 168     116.533 148.055  98.657  1.00  0.00           H  
ATOM   1153 1HB  SER A 168     118.521 150.027  99.757  1.00  0.00           H  
ATOM   1154 2HB  SER A 168     117.447 149.048 100.743  1.00  0.00           H  
ATOM   1155  HG  SER A 168     119.300 148.109  98.843  1.00  0.00           H  
ATOM   1156  N   LEU A 169     116.112 151.313  98.375  1.00  0.00           N  
ATOM   1157  CA  LEU A 169     115.200 152.398  98.587  1.00  0.00           C  
ATOM   1158  C   LEU A 169     113.978 152.379  97.707  1.00  0.00           C  
ATOM   1159  O   LEU A 169     112.866 152.609  98.180  1.00  0.00           O  
ATOM   1160  CB  LEU A 169     115.943 153.724  98.379  1.00  0.00           C  
ATOM   1161  CG  LEU A 169     117.033 154.044  99.409  1.00  0.00           C  
ATOM   1162  CD1 LEU A 169     117.771 155.309  98.992  1.00  0.00           C  
ATOM   1163  CD2 LEU A 169     116.402 154.207 100.784  1.00  0.00           C  
ATOM   1164  H   LEU A 169     116.941 151.468  97.819  1.00  0.00           H  
ATOM   1165  HA  LEU A 169     114.794 152.316  99.594  1.00  0.00           H  
ATOM   1166 1HB  LEU A 169     116.410 153.709  97.396  1.00  0.00           H  
ATOM   1167 2HB  LEU A 169     115.217 154.536  98.401  1.00  0.00           H  
ATOM   1168  HG  LEU A 169     117.758 153.230  99.438  1.00  0.00           H  
ATOM   1169 1HD1 LEU A 169     118.546 155.536  99.724  1.00  0.00           H  
ATOM   1170 2HD1 LEU A 169     118.230 155.157  98.015  1.00  0.00           H  
ATOM   1171 3HD1 LEU A 169     117.068 156.139  98.939  1.00  0.00           H  
ATOM   1172 1HD2 LEU A 169     117.177 154.434 101.516  1.00  0.00           H  
ATOM   1173 2HD2 LEU A 169     115.678 155.022 100.757  1.00  0.00           H  
ATOM   1174 3HD2 LEU A 169     115.897 153.283 101.064  1.00  0.00           H  
ATOM   1175  N   TYR A 170     114.122 152.070  96.402  1.00  0.00           N  
ATOM   1176  CA  TYR A 170     112.987 152.287  95.546  1.00  0.00           C  
ATOM   1177  C   TYR A 170     112.438 150.989  95.066  1.00  0.00           C  
ATOM   1178  O   TYR A 170     113.118 150.224  94.386  1.00  0.00           O  
ATOM   1179  CB  TYR A 170     113.363 153.175  94.357  1.00  0.00           C  
ATOM   1180  CG  TYR A 170     113.746 154.585  94.746  1.00  0.00           C  
ATOM   1181  CD1 TYR A 170     115.008 155.071  94.437  1.00  0.00           C  
ATOM   1182  CD2 TYR A 170     112.837 155.393  95.413  1.00  0.00           C  
ATOM   1183  CE1 TYR A 170     115.359 156.360  94.792  1.00  0.00           C  
ATOM   1184  CE2 TYR A 170     113.187 156.681  95.768  1.00  0.00           C  
ATOM   1185  CZ  TYR A 170     114.442 157.164  95.460  1.00  0.00           C  
ATOM   1186  OH  TYR A 170     114.792 158.447  95.814  1.00  0.00           O  
ATOM   1187  H   TYR A 170     114.974 151.700  96.005  1.00  0.00           H  
ATOM   1188  HA  TYR A 170     112.232 152.839  96.106  1.00  0.00           H  
ATOM   1189 1HB  TYR A 170     114.202 152.729  93.821  1.00  0.00           H  
ATOM   1190 2HB  TYR A 170     112.523 153.229  93.665  1.00  0.00           H  
ATOM   1191  HD1 TYR A 170     115.723 154.436  93.913  1.00  0.00           H  
ATOM   1192  HD2 TYR A 170     111.846 155.011  95.657  1.00  0.00           H  
ATOM   1193  HE1 TYR A 170     116.350 156.741  94.549  1.00  0.00           H  
ATOM   1194  HE2 TYR A 170     112.472 157.315  96.292  1.00  0.00           H  
ATOM   1195  HH  TYR A 170     114.054 158.866  96.263  1.00  0.00           H  
ATOM   1196  N   TRP A 171     111.156 150.740  95.396  1.00  0.00           N  
ATOM   1197  CA  TRP A 171     110.494 149.533  95.007  1.00  0.00           C  
ATOM   1198  C   TRP A 171     109.346 149.942  94.143  1.00  0.00           C  
ATOM   1199  O   TRP A 171     108.719 150.977  94.362  1.00  0.00           O  
ATOM   1200  CB  TRP A 171     110.005 148.738  96.219  1.00  0.00           C  
ATOM   1201  CG  TRP A 171     111.116 148.202  97.071  1.00  0.00           C  
ATOM   1202  CD1 TRP A 171     111.911 148.915  97.918  1.00  0.00           C  
ATOM   1203  CD2 TRP A 171     111.563 146.827  97.163  1.00  0.00           C  
ATOM   1204  NE1 TRP A 171     112.818 148.084  98.527  1.00  0.00           N  
ATOM   1205  CE2 TRP A 171     112.619 146.802  98.078  1.00  0.00           C  
ATOM   1206  CE3 TRP A 171     111.157 145.635  96.551  1.00  0.00           C  
ATOM   1207  CZ2 TRP A 171     113.282 145.629  98.400  1.00  0.00           C  
ATOM   1208  CZ3 TRP A 171     111.822 144.458  96.876  1.00  0.00           C  
ATOM   1209  CH2 TRP A 171     112.856 144.456  97.777  1.00  0.00           C  
ATOM   1210  H   TRP A 171     110.649 151.428  95.934  1.00  0.00           H  
ATOM   1211  HA  TRP A 171     111.214 148.892  94.499  1.00  0.00           H  
ATOM   1212 1HB  TRP A 171     109.374 149.374  96.841  1.00  0.00           H  
ATOM   1213 2HB  TRP A 171     109.396 147.900  95.883  1.00  0.00           H  
ATOM   1214  HD1 TRP A 171     111.837 149.987  98.087  1.00  0.00           H  
ATOM   1215  HE1 TRP A 171     113.520 148.367  99.196  1.00  0.00           H  
ATOM   1216  HE3 TRP A 171     110.334 145.630  95.837  1.00  0.00           H  
ATOM   1217  HZ2 TRP A 171     114.107 145.607  99.113  1.00  0.00           H  
ATOM   1218  HZ3 TRP A 171     111.500 143.534  96.395  1.00  0.00           H  
ATOM   1219  HH2 TRP A 171     113.356 143.515  98.009  1.00  0.00           H  
ATOM   1220  N   THR A 172     109.050 149.140  93.109  1.00  0.00           N  
ATOM   1221  CA  THR A 172     107.993 149.501  92.222  1.00  0.00           C  
ATOM   1222  C   THR A 172     107.117 148.309  92.048  1.00  0.00           C  
ATOM   1223  O   THR A 172     105.926 148.350  92.350  1.00  0.00           O  
ATOM   1224  CB  THR A 172     108.521 149.985  90.859  1.00  0.00           C  
ATOM   1225  OG1 THR A 172     109.300 148.947  90.249  1.00  0.00           O  
ATOM   1226  CG2 THR A 172     109.384 151.226  91.031  1.00  0.00           C  
ATOM   1227  H   THR A 172     109.560 148.284  92.944  1.00  0.00           H  
ATOM   1228  HA  THR A 172     107.477 150.369  92.634  1.00  0.00           H  
ATOM   1229  HB  THR A 172     107.681 150.221  90.206  1.00  0.00           H  
ATOM   1230  HG1 THR A 172     109.628 149.251  89.400  1.00  0.00           H  
ATOM   1231 1HG2 THR A 172     109.748 151.553  90.058  1.00  0.00           H  
ATOM   1232 2HG2 THR A 172     108.792 152.021  91.484  1.00  0.00           H  
ATOM   1233 3HG2 THR A 172     110.231 150.993  91.675  1.00  0.00           H  
ATOM   1234  N   LYS A 173     107.705 147.202  91.559  1.00  0.00           N  
ATOM   1235  CA  LYS A 173     106.917 146.051  91.226  1.00  0.00           C  
ATOM   1236  C   LYS A 173     107.057 144.959  92.244  1.00  0.00           C  
ATOM   1237  O   LYS A 173     107.971 144.945  93.065  1.00  0.00           O  
ATOM   1238  CB  LYS A 173     107.305 145.526  89.843  1.00  0.00           C  
ATOM   1239  CG  LYS A 173     107.007 146.487  88.699  1.00  0.00           C  
ATOM   1240  CD  LYS A 173     107.385 145.882  87.356  1.00  0.00           C  
ATOM   1241  CE  LYS A 173     107.088 146.840  86.212  1.00  0.00           C  
ATOM   1242  NZ  LYS A 173     107.463 146.265  84.892  1.00  0.00           N  
ATOM   1243  H   LYS A 173     108.705 147.170  91.422  1.00  0.00           H  
ATOM   1244  HA  LYS A 173     105.871 146.353  91.167  1.00  0.00           H  
ATOM   1245 1HB  LYS A 173     108.372 145.305  89.824  1.00  0.00           H  
ATOM   1246 2HB  LYS A 173     106.774 144.595  89.644  1.00  0.00           H  
ATOM   1247 1HG  LYS A 173     105.943 146.727  88.693  1.00  0.00           H  
ATOM   1248 2HG  LYS A 173     107.569 147.410  88.843  1.00  0.00           H  
ATOM   1249 1HD  LYS A 173     108.449 145.642  87.351  1.00  0.00           H  
ATOM   1250 2HD  LYS A 173     106.823 144.961  87.201  1.00  0.00           H  
ATOM   1251 1HE  LYS A 173     106.025 147.076  86.203  1.00  0.00           H  
ATOM   1252 2HE  LYS A 173     107.642 147.767  86.361  1.00  0.00           H  
ATOM   1253 1HZ  LYS A 173     107.250 146.930  84.162  1.00  0.00           H  
ATOM   1254 2HZ  LYS A 173     108.452 146.059  84.882  1.00  0.00           H  
ATOM   1255 3HZ  LYS A 173     106.941 145.415  84.734  1.00  0.00           H  
ATOM   1256  N   TRP A 174     106.118 143.992  92.186  1.00  0.00           N  
ATOM   1257  CA  TRP A 174     106.065 142.877  93.090  1.00  0.00           C  
ATOM   1258  C   TRP A 174     107.109 141.879  92.710  1.00  0.00           C  
ATOM   1259  O   TRP A 174     107.856 142.060  91.752  1.00  0.00           O  
ATOM   1260  CB  TRP A 174     104.683 142.220  93.070  1.00  0.00           C  
ATOM   1261  CG  TRP A 174     103.600 143.089  93.634  1.00  0.00           C  
ATOM   1262  CD1 TRP A 174     103.046 144.187  93.046  1.00  0.00           C  
ATOM   1263  CD2 TRP A 174     102.929 142.935  94.908  1.00  0.00           C  
ATOM   1264  NE1 TRP A 174     102.083 144.725  93.863  1.00  0.00           N  
ATOM   1265  CE2 TRP A 174     101.996 143.971  95.006  1.00  0.00           C  
ATOM   1266  CE3 TRP A 174     103.043 142.014  95.957  1.00  0.00           C  
ATOM   1267  CZ2 TRP A 174     101.178 144.119  96.114  1.00  0.00           C  
ATOM   1268  CZ3 TRP A 174     102.221 142.162  97.068  1.00  0.00           C  
ATOM   1269  CH2 TRP A 174     101.312 143.187  97.144  1.00  0.00           C  
ATOM   1270  H   TRP A 174     105.420 144.071  91.460  1.00  0.00           H  
ATOM   1271  HA  TRP A 174     106.230 143.245  94.103  1.00  0.00           H  
ATOM   1272 1HB  TRP A 174     104.417 141.963  92.045  1.00  0.00           H  
ATOM   1273 2HB  TRP A 174     104.713 141.294  93.643  1.00  0.00           H  
ATOM   1274  HD1 TRP A 174     103.328 144.579  92.071  1.00  0.00           H  
ATOM   1275  HE1 TRP A 174     101.528 145.543  93.658  1.00  0.00           H  
ATOM   1276  HE3 TRP A 174     103.761 141.196  95.901  1.00  0.00           H  
ATOM   1277  HZ2 TRP A 174     100.450 144.927  96.193  1.00  0.00           H  
ATOM   1278  HZ3 TRP A 174     102.317 141.441  97.881  1.00  0.00           H  
ATOM   1279  HH2 TRP A 174     100.682 143.273  98.029  1.00  0.00           H  
ATOM   1280  N   TYR A 175     107.205 140.810  93.521  1.00  0.00           N  
ATOM   1281  CA  TYR A 175     108.134 139.736  93.329  1.00  0.00           C  
ATOM   1282  C   TYR A 175     107.808 139.020  92.049  1.00  0.00           C  
ATOM   1283  O   TYR A 175     108.696 138.480  91.390  1.00  0.00           O  
ATOM   1284  CB  TYR A 175     108.106 138.770  94.516  1.00  0.00           C  
ATOM   1285  CG  TYR A 175     108.736 139.328  95.772  1.00  0.00           C  
ATOM   1286  CD1 TYR A 175     108.000 139.397  96.946  1.00  0.00           C  
ATOM   1287  CD2 TYR A 175     110.050 139.771  95.751  1.00  0.00           C  
ATOM   1288  CE1 TYR A 175     108.576 139.907  98.094  1.00  0.00           C  
ATOM   1289  CE2 TYR A 175     110.626 140.281  96.899  1.00  0.00           C  
ATOM   1290  CZ  TYR A 175     109.894 140.349  98.066  1.00  0.00           C  
ATOM   1291  OH  TYR A 175     110.467 140.857  99.209  1.00  0.00           O  
ATOM   1292  H   TYR A 175     106.574 140.780  94.309  1.00  0.00           H  
ATOM   1293  HA  TYR A 175     109.134 140.158  93.228  1.00  0.00           H  
ATOM   1294 1HB  TYR A 175     107.073 138.502  94.743  1.00  0.00           H  
ATOM   1295 2HB  TYR A 175     108.631 137.853  94.250  1.00  0.00           H  
ATOM   1296  HD1 TYR A 175     106.967 139.049  96.962  1.00  0.00           H  
ATOM   1297  HD2 TYR A 175     110.629 139.718  94.829  1.00  0.00           H  
ATOM   1298  HE1 TYR A 175     107.997 139.961  99.015  1.00  0.00           H  
ATOM   1299  HE2 TYR A 175     111.659 140.630  96.882  1.00  0.00           H  
ATOM   1300  HH  TYR A 175     111.373 141.116  99.024  1.00  0.00           H  
ATOM   1301  N   ASN A 176     106.507 138.940  91.708  1.00  0.00           N  
ATOM   1302  CA  ASN A 176     106.023 138.337  90.495  1.00  0.00           C  
ATOM   1303  C   ASN A 176     106.315 139.231  89.327  1.00  0.00           C  
ATOM   1304  O   ASN A 176     106.128 138.842  88.177  1.00  0.00           O  
ATOM   1305  CB  ASN A 176     104.538 138.039  90.590  1.00  0.00           C  
ATOM   1306  CG  ASN A 176     104.058 137.135  89.489  1.00  0.00           C  
ATOM   1307  OD1 ASN A 176     104.582 136.030  89.304  1.00  0.00           O  
ATOM   1308  ND2 ASN A 176     103.071 137.581  88.755  1.00  0.00           N  
ATOM   1309  H   ASN A 176     105.844 139.335  92.360  1.00  0.00           H  
ATOM   1310  HA  ASN A 176     106.575 137.411  90.324  1.00  0.00           H  
ATOM   1311 1HB  ASN A 176     104.321 137.570  91.551  1.00  0.00           H  
ATOM   1312 2HB  ASN A 176     103.976 138.973  90.548  1.00  0.00           H  
ATOM   1313 1HD2 ASN A 176     102.711 137.022  88.008  1.00  0.00           H  
ATOM   1314 2HD2 ASN A 176     102.677 138.481  88.941  1.00  0.00           H  
ATOM   1315  N   ASN A 177     106.758 140.475  89.590  1.00  0.00           N  
ATOM   1316  CA  ASN A 177     107.034 141.410  88.535  1.00  0.00           C  
ATOM   1317  C   ASN A 177     105.762 141.951  87.975  1.00  0.00           C  
ATOM   1318  O   ASN A 177     105.689 142.303  86.797  1.00  0.00           O  
ATOM   1319  CB  ASN A 177     107.869 140.767  87.443  1.00  0.00           C  
ATOM   1320  CG  ASN A 177     108.618 141.776  86.618  1.00  0.00           C  
ATOM   1321  OD1 ASN A 177     108.945 142.868  87.097  1.00  0.00           O  
ATOM   1322  ND2 ASN A 177     108.895 141.433  85.386  1.00  0.00           N  
ATOM   1323  H   ASN A 177     106.900 140.759  90.549  1.00  0.00           H  
ATOM   1324  HA  ASN A 177     107.610 142.239  88.949  1.00  0.00           H  
ATOM   1325 1HB  ASN A 177     108.586 140.078  87.892  1.00  0.00           H  
ATOM   1326 2HB  ASN A 177     107.223 140.185  86.786  1.00  0.00           H  
ATOM   1327 1HD2 ASN A 177     109.392 142.065  84.790  1.00  0.00           H  
ATOM   1328 2HD2 ASN A 177     108.611 140.539  85.040  1.00  0.00           H  
ATOM   1329  N   GLN A 178     104.716 142.028  88.820  1.00  0.00           N  
ATOM   1330  CA  GLN A 178     103.534 142.722  88.403  1.00  0.00           C  
ATOM   1331  C   GLN A 178     103.662 144.060  89.063  1.00  0.00           C  
ATOM   1332  O   GLN A 178     104.278 144.173  90.122  1.00  0.00           O  
ATOM   1333  CB  GLN A 178     102.249 142.001  88.820  1.00  0.00           C  
ATOM   1334  CG  GLN A 178     100.975 142.657  88.316  1.00  0.00           C  
ATOM   1335  CD  GLN A 178      99.733 141.873  88.693  1.00  0.00           C  
ATOM   1336  OE1 GLN A 178      99.797 140.915  89.467  1.00  0.00           O  
ATOM   1337  NE2 GLN A 178      98.591 142.277  88.147  1.00  0.00           N  
ATOM   1338  H   GLN A 178     104.743 141.610  89.739  1.00  0.00           H  
ATOM   1339  HA  GLN A 178     103.494 142.713  87.314  1.00  0.00           H  
ATOM   1340 1HB  GLN A 178     102.270 140.976  88.448  1.00  0.00           H  
ATOM   1341 2HB  GLN A 178     102.196 141.953  89.907  1.00  0.00           H  
ATOM   1342 1HG  GLN A 178     100.896 143.654  88.750  1.00  0.00           H  
ATOM   1343 2HG  GLN A 178     101.020 142.725  87.229  1.00  0.00           H  
ATOM   1344 1HE2 GLN A 178      97.738 141.799  88.359  1.00  0.00           H  
ATOM   1345 2HE2 GLN A 178      98.584 143.060  87.524  1.00  0.00           H  
ATOM   1346  N   SER A 179     103.093 145.117  88.456  1.00  0.00           N  
ATOM   1347  CA  SER A 179     103.281 146.435  89.000  1.00  0.00           C  
ATOM   1348  C   SER A 179     102.503 146.593  90.264  1.00  0.00           C  
ATOM   1349  O   SER A 179     101.508 145.907  90.499  1.00  0.00           O  
ATOM   1350  CB  SER A 179     102.855 147.489  87.997  1.00  0.00           C  
ATOM   1351  OG  SER A 179     101.472 147.443  87.778  1.00  0.00           O  
ATOM   1352  H   SER A 179     102.534 145.004  87.622  1.00  0.00           H  
ATOM   1353  HA  SER A 179     104.344 146.580  89.196  1.00  0.00           H  
ATOM   1354 1HB  SER A 179     103.135 148.476  88.365  1.00  0.00           H  
ATOM   1355 2HB  SER A 179     103.380 147.330  87.056  1.00  0.00           H  
ATOM   1356  HG  SER A 179     101.096 148.149  88.309  1.00  0.00           H  
ATOM   1357  N   LEU A 180     102.966 147.523  91.124  1.00  0.00           N  
ATOM   1358  CA  LEU A 180     102.308 147.811  92.368  1.00  0.00           C  
ATOM   1359  C   LEU A 180     101.415 148.996  92.132  1.00  0.00           C  
ATOM   1360  O   LEU A 180     101.778 149.940  91.430  1.00  0.00           O  
ATOM   1361  CB  LEU A 180     103.322 148.108  93.480  1.00  0.00           C  
ATOM   1362  CG  LEU A 180     102.725 148.425  94.857  1.00  0.00           C  
ATOM   1363  CD1 LEU A 180     102.035 147.186  95.410  1.00  0.00           C  
ATOM   1364  CD2 LEU A 180     103.829 148.899  95.791  1.00  0.00           C  
ATOM   1365  H   LEU A 180     103.804 148.032  90.881  1.00  0.00           H  
ATOM   1366  HA  LEU A 180     101.753 146.927  92.678  1.00  0.00           H  
ATOM   1367 1HB  LEU A 180     103.976 147.244  93.593  1.00  0.00           H  
ATOM   1368 2HB  LEU A 180     103.930 148.960  93.178  1.00  0.00           H  
ATOM   1369  HG  LEU A 180     101.974 149.208  94.756  1.00  0.00           H  
ATOM   1370 1HD1 LEU A 180     101.611 147.411  96.388  1.00  0.00           H  
ATOM   1371 2HD1 LEU A 180     101.238 146.880  94.732  1.00  0.00           H  
ATOM   1372 3HD1 LEU A 180     102.760 146.378  95.507  1.00  0.00           H  
ATOM   1373 1HD2 LEU A 180     103.404 149.126  96.770  1.00  0.00           H  
ATOM   1374 2HD2 LEU A 180     104.580 148.116  95.894  1.00  0.00           H  
ATOM   1375 3HD2 LEU A 180     104.293 149.796  95.381  1.00  0.00           H  
ATOM   1376  N   GLY A 181     100.213 148.947  92.738  1.00  0.00           N  
ATOM   1377  CA  GLY A 181      99.109 149.861  92.585  1.00  0.00           C  
ATOM   1378  C   GLY A 181      99.343 151.260  93.094  1.00  0.00           C  
ATOM   1379  O   GLY A 181      98.725 152.195  92.584  1.00  0.00           O  
ATOM   1380  H   GLY A 181     100.118 148.161  93.365  1.00  0.00           H  
ATOM   1381 1HA  GLY A 181      98.845 149.939  91.530  1.00  0.00           H  
ATOM   1382 2HA  GLY A 181      98.237 149.468  93.106  1.00  0.00           H  
ATOM   1383  N   HIS A 182     100.158 151.456  94.151  1.00  0.00           N  
ATOM   1384  CA  HIS A 182     100.284 152.775  94.734  1.00  0.00           C  
ATOM   1385  C   HIS A 182     101.088 153.682  93.850  1.00  0.00           C  
ATOM   1386  O   HIS A 182     102.176 153.336  93.398  1.00  0.00           O  
ATOM   1387  CB  HIS A 182     100.935 152.700  96.119  1.00  0.00           C  
ATOM   1388  CG  HIS A 182     100.094 152.003  97.142  1.00  0.00           C  
ATOM   1389  ND1 HIS A 182      98.965 152.573  97.691  1.00  0.00           N  
ATOM   1390  CD2 HIS A 182     100.217 150.783  97.717  1.00  0.00           C  
ATOM   1391  CE1 HIS A 182      98.429 151.733  98.560  1.00  0.00           C  
ATOM   1392  NE2 HIS A 182      99.170 150.641  98.594  1.00  0.00           N  
ATOM   1393  H   HIS A 182     100.686 150.691  94.546  1.00  0.00           H  
ATOM   1394  HA  HIS A 182      99.294 153.210  94.866  1.00  0.00           H  
ATOM   1395 1HB  HIS A 182     101.888 152.176  96.045  1.00  0.00           H  
ATOM   1396 2HB  HIS A 182     101.143 153.708  96.478  1.00  0.00           H  
ATOM   1397  HD1 HIS A 182      98.554 153.446  97.425  1.00  0.00           H  
ATOM   1398  HD2 HIS A 182     100.946 149.981  97.602  1.00  0.00           H  
ATOM   1399  HE1 HIS A 182      97.523 152.000  99.103  1.00  0.00           H  
ATOM   1400  N   GLY A 183     100.568 154.906  93.615  1.00  0.00           N  
ATOM   1401  CA  GLY A 183     101.172 155.815  92.682  1.00  0.00           C  
ATOM   1402  C   GLY A 183     102.397 156.527  93.187  1.00  0.00           C  
ATOM   1403  O   GLY A 183     102.361 157.263  94.171  1.00  0.00           O  
ATOM   1404  H   GLY A 183      99.733 155.189  94.108  1.00  0.00           H  
ATOM   1405 1HA  GLY A 183     101.453 155.275  91.778  1.00  0.00           H  
ATOM   1406 2HA  GLY A 183     100.446 156.573  92.391  1.00  0.00           H  
ATOM   1407  N   SER A 184     103.525 156.293  92.486  1.00  0.00           N  
ATOM   1408  CA  SER A 184     104.749 157.048  92.542  1.00  0.00           C  
ATOM   1409  C   SER A 184     105.434 157.021  93.873  1.00  0.00           C  
ATOM   1410  O   SER A 184     106.601 157.399  93.964  1.00  0.00           O  
ATOM   1411  CB  SER A 184     104.467 158.489  92.163  1.00  0.00           C  
ATOM   1412  OG  SER A 184     103.949 158.574  90.864  1.00  0.00           O  
ATOM   1413  H   SER A 184     103.466 155.496  91.868  1.00  0.00           H  
ATOM   1414  HA  SER A 184     105.450 156.624  91.822  1.00  0.00           H  
ATOM   1415 1HB  SER A 184     103.757 158.918  92.870  1.00  0.00           H  
ATOM   1416 2HB  SER A 184     105.386 159.069  92.230  1.00  0.00           H  
ATOM   1417  HG  SER A 184     104.094 159.480  90.581  1.00  0.00           H  
ATOM   1418  N   HIS A 185     104.766 156.556  94.939  1.00  0.00           N  
ATOM   1419  CA  HIS A 185     105.436 156.530  96.206  1.00  0.00           C  
ATOM   1420  C   HIS A 185     106.192 155.244  96.256  1.00  0.00           C  
ATOM   1421  O   HIS A 185     105.839 154.287  95.568  1.00  0.00           O  
ATOM   1422  CB  HIS A 185     104.456 156.632  97.379  1.00  0.00           C  
ATOM   1423  CG  HIS A 185     103.741 157.945  97.453  1.00  0.00           C  
ATOM   1424  ND1 HIS A 185     104.363 159.108  97.856  1.00  0.00           N  
ATOM   1425  CD2 HIS A 185     102.459 158.280  97.178  1.00  0.00           C  
ATOM   1426  CE1 HIS A 185     103.493 160.103  97.824  1.00  0.00           C  
ATOM   1427  NE2 HIS A 185     102.331 159.626  97.417  1.00  0.00           N  
ATOM   1428  H   HIS A 185     103.813 156.226  94.879  1.00  0.00           H  
ATOM   1429  HA  HIS A 185     106.088 157.399  96.291  1.00  0.00           H  
ATOM   1430 1HB  HIS A 185     103.709 155.841  97.299  1.00  0.00           H  
ATOM   1431 2HB  HIS A 185     104.992 156.482  98.315  1.00  0.00           H  
ATOM   1432  HD2 HIS A 185     101.674 157.607  96.832  1.00  0.00           H  
ATOM   1433  HE1 HIS A 185     103.699 161.140  98.089  1.00  0.00           H  
ATOM   1434  HE2 HIS A 185     101.482 160.160  97.298  1.00  0.00           H  
ATOM   1435  N   SER A 186     107.278 155.193  97.053  1.00  0.00           N  
ATOM   1436  CA  SER A 186     108.021 153.968  97.114  1.00  0.00           C  
ATOM   1437  C   SER A 186     107.794 153.331  98.451  1.00  0.00           C  
ATOM   1438  O   SER A 186     108.170 153.878  99.487  1.00  0.00           O  
ATOM   1439  CB  SER A 186     109.499 154.223  96.894  1.00  0.00           C  
ATOM   1440  OG  SER A 186     110.240 153.043  97.042  1.00  0.00           O  
ATOM   1441  H   SER A 186     107.584 155.982  97.604  1.00  0.00           H  
ATOM   1442  HA  SER A 186     107.679 153.315  96.310  1.00  0.00           H  
ATOM   1443 1HB  SER A 186     109.653 154.629  95.894  1.00  0.00           H  
ATOM   1444 2HB  SER A 186     109.850 154.968  97.607  1.00  0.00           H  
ATOM   1445  HG  SER A 186     110.858 153.207  97.758  1.00  0.00           H  
ATOM   1446  N   PHE A 187     107.174 152.131  98.451  1.00  0.00           N  
ATOM   1447  CA  PHE A 187     106.934 151.406  99.668  1.00  0.00           C  
ATOM   1448  C   PHE A 187     108.056 150.423  99.782  1.00  0.00           C  
ATOM   1449  O   PHE A 187     108.279 149.610  98.889  1.00  0.00           O  
ATOM   1450  CB  PHE A 187     105.581 150.693  99.654  1.00  0.00           C  
ATOM   1451  CG  PHE A 187     104.404 151.626  99.678  1.00  0.00           C  
ATOM   1452  CD1 PHE A 187     104.094 152.404  98.573  1.00  0.00           C  
ATOM   1453  CD2 PHE A 187     103.604 151.728 100.807  1.00  0.00           C  
ATOM   1454  CE1 PHE A 187     103.011 153.263  98.594  1.00  0.00           C  
ATOM   1455  CE2 PHE A 187     102.521 152.585 100.831  1.00  0.00           C  
ATOM   1456  CZ  PHE A 187     102.225 153.353  99.723  1.00  0.00           C  
ATOM   1457  H   PHE A 187     106.871 151.733  97.573  1.00  0.00           H  
ATOM   1458  HA  PHE A 187     106.884 152.119 100.492  1.00  0.00           H  
ATOM   1459 1HB  PHE A 187     105.505 150.074  98.761  1.00  0.00           H  
ATOM   1460 2HB  PHE A 187     105.509 150.032 100.517  1.00  0.00           H  
ATOM   1461  HD1 PHE A 187     104.715 152.331  97.680  1.00  0.00           H  
ATOM   1462  HD2 PHE A 187     103.839 151.122 101.682  1.00  0.00           H  
ATOM   1463  HE1 PHE A 187     102.780 153.868  97.718  1.00  0.00           H  
ATOM   1464  HE2 PHE A 187     101.900 152.656 101.724  1.00  0.00           H  
ATOM   1465  HZ  PHE A 187     101.372 154.031  99.741  1.00  0.00           H  
ATOM   1466  N   ILE A 188     108.779 150.451 100.914  1.00  0.00           N  
ATOM   1467  CA  ILE A 188     110.007 149.707 101.002  1.00  0.00           C  
ATOM   1468  C   ILE A 188     109.891 148.215 100.906  1.00  0.00           C  
ATOM   1469  O   ILE A 188     110.656 147.585 100.179  1.00  0.00           O  
ATOM   1470  CB  ILE A 188     110.720 150.048 102.324  1.00  0.00           C  
ATOM   1471  CG1 ILE A 188     111.121 151.525 102.348  1.00  0.00           C  
ATOM   1472  CG2 ILE A 188     111.938 149.159 102.515  1.00  0.00           C  
ATOM   1473  CD1 ILE A 188     112.090 151.913 101.255  1.00  0.00           C  
ATOM   1474  H   ILE A 188     108.472 150.990 101.711  1.00  0.00           H  
ATOM   1475  HA  ILE A 188     110.614 149.937 100.127  1.00  0.00           H  
ATOM   1476  HB  ILE A 188     110.034 149.894 103.156  1.00  0.00           H  
ATOM   1477 1HG1 ILE A 188     110.231 152.146 102.250  1.00  0.00           H  
ATOM   1478 2HG1 ILE A 188     111.579 151.762 103.309  1.00  0.00           H  
ATOM   1479 1HG2 ILE A 188     112.430 149.413 103.454  1.00  0.00           H  
ATOM   1480 2HG2 ILE A 188     111.627 148.115 102.541  1.00  0.00           H  
ATOM   1481 3HG2 ILE A 188     112.633 149.310 101.689  1.00  0.00           H  
ATOM   1482 1HD1 ILE A 188     112.328 152.974 101.338  1.00  0.00           H  
ATOM   1483 2HD1 ILE A 188     113.005 151.327 101.355  1.00  0.00           H  
ATOM   1484 3HD1 ILE A 188     111.639 151.718 100.283  1.00  0.00           H  
ATOM   1485  N   TYR A 189     108.985 147.593 101.663  1.00  0.00           N  
ATOM   1486  CA  TYR A 189     108.807 146.172 101.609  1.00  0.00           C  
ATOM   1487  C   TYR A 189     107.355 146.035 101.279  1.00  0.00           C  
ATOM   1488  O   TYR A 189     106.702 145.045 101.605  1.00  0.00           O  
ATOM   1489  CB  TYR A 189     109.175 145.476 102.921  1.00  0.00           C  
ATOM   1490  CG  TYR A 189     110.627 145.637 103.312  1.00  0.00           C  
ATOM   1491  CD1 TYR A 189     110.999 146.632 104.204  1.00  0.00           C  
ATOM   1492  CD2 TYR A 189     111.587 144.790 102.777  1.00  0.00           C  
ATOM   1493  CE1 TYR A 189     112.326 146.779 104.560  1.00  0.00           C  
ATOM   1494  CE2 TYR A 189     112.913 144.937 103.134  1.00  0.00           C  
ATOM   1495  CZ  TYR A 189     113.284 145.927 104.021  1.00  0.00           C  
ATOM   1496  OH  TYR A 189     114.605 146.073 104.377  1.00  0.00           O  
ATOM   1497  H   TYR A 189     108.410 148.137 102.290  1.00  0.00           H  
ATOM   1498  HA  TYR A 189     109.531 145.759 100.906  1.00  0.00           H  
ATOM   1499 1HB  TYR A 189     108.559 145.873 103.729  1.00  0.00           H  
ATOM   1500 2HB  TYR A 189     108.961 144.410 102.840  1.00  0.00           H  
ATOM   1501  HD1 TYR A 189     110.245 147.297 104.624  1.00  0.00           H  
ATOM   1502  HD2 TYR A 189     111.295 144.009 102.076  1.00  0.00           H  
ATOM   1503  HE1 TYR A 189     112.618 147.560 105.261  1.00  0.00           H  
ATOM   1504  HE2 TYR A 189     113.668 144.272 102.713  1.00  0.00           H  
ATOM   1505  HH  TYR A 189     114.690 146.801 104.997  1.00  0.00           H  
ATOM   1506  N   TYR A 190     106.846 147.049 100.556  1.00  0.00           N  
ATOM   1507  CA  TYR A 190     105.481 147.217 100.151  1.00  0.00           C  
ATOM   1508  C   TYR A 190     104.668 147.667 101.336  1.00  0.00           C  
ATOM   1509  O   TYR A 190     103.555 148.165 101.181  1.00  0.00           O  
ATOM   1510  CB  TYR A 190     104.920 145.920  99.564  1.00  0.00           C  
ATOM   1511  CG  TYR A 190     105.698 145.402  98.374  1.00  0.00           C  
ATOM   1512  CD1 TYR A 190     106.370 146.289  97.546  1.00  0.00           C  
ATOM   1513  CD2 TYR A 190     105.738 144.041  98.112  1.00  0.00           C  
ATOM   1514  CE1 TYR A 190     107.080 145.816  96.459  1.00  0.00           C  
ATOM   1515  CE2 TYR A 190     106.448 143.568  97.025  1.00  0.00           C  
ATOM   1516  CZ  TYR A 190     107.117 144.450  96.201  1.00  0.00           C  
ATOM   1517  OH  TYR A 190     107.824 143.979  95.118  1.00  0.00           O  
ATOM   1518  H   TYR A 190     107.528 147.745 100.289  1.00  0.00           H  
ATOM   1519  HA  TYR A 190     105.451 147.924  99.322  1.00  0.00           H  
ATOM   1520 1HB  TYR A 190     104.916 145.145 100.332  1.00  0.00           H  
ATOM   1521 2HB  TYR A 190     103.888 146.078  99.253  1.00  0.00           H  
ATOM   1522  HD1 TYR A 190     106.338 147.359  97.752  1.00  0.00           H  
ATOM   1523  HD2 TYR A 190     105.210 143.344  98.762  1.00  0.00           H  
ATOM   1524  HE1 TYR A 190     107.608 146.512  95.808  1.00  0.00           H  
ATOM   1525  HE2 TYR A 190     106.480 142.498  96.818  1.00  0.00           H  
ATOM   1526  HH  TYR A 190     108.226 144.717  94.654  1.00  0.00           H  
ATOM   1527  N   GLU A 191     105.197 147.469 102.555  1.00  0.00           N  
ATOM   1528  CA  GLU A 191     104.562 147.820 103.797  1.00  0.00           C  
ATOM   1529  C   GLU A 191     104.866 149.207 104.296  1.00  0.00           C  
ATOM   1530  O   GLU A 191     104.150 149.711 105.162  1.00  0.00           O  
ATOM   1531  CB  GLU A 191     104.960 146.807 104.872  1.00  0.00           C  
ATOM   1532  CG  GLU A 191     104.492 145.384 104.600  1.00  0.00           C  
ATOM   1533  CD  GLU A 191     102.995 145.249 104.611  1.00  0.00           C  
ATOM   1534  OE1 GLU A 191     102.327 146.243 104.457  1.00  0.00           O  
ATOM   1535  OE2 GLU A 191     102.519 144.150 104.773  1.00  0.00           O  
ATOM   1536  H   GLU A 191     106.111 147.039 102.574  1.00  0.00           H  
ATOM   1537  HA  GLU A 191     103.482 147.805 103.649  1.00  0.00           H  
ATOM   1538 1HB  GLU A 191     106.046 146.788 104.971  1.00  0.00           H  
ATOM   1539 2HB  GLU A 191     104.550 147.116 105.834  1.00  0.00           H  
ATOM   1540 1HG  GLU A 191     104.867 145.070 103.626  1.00  0.00           H  
ATOM   1541 2HG  GLU A 191     104.918 144.723 105.353  1.00  0.00           H  
ATOM   1542  N   ASN A 192     105.978 149.831 103.848  1.00  0.00           N  
ATOM   1543  CA  ASN A 192     106.392 151.043 104.505  1.00  0.00           C  
ATOM   1544  C   ASN A 192     106.522 152.183 103.547  1.00  0.00           C  
ATOM   1545  O   ASN A 192     107.128 152.057 102.485  1.00  0.00           O  
ATOM   1546  CB  ASN A 192     107.699 150.827 105.245  1.00  0.00           C  
ATOM   1547  CG  ASN A 192     107.564 149.857 106.386  1.00  0.00           C  
ATOM   1548  OD1 ASN A 192     107.195 150.239 107.502  1.00  0.00           O  
ATOM   1549  ND2 ASN A 192     107.856 148.607 106.127  1.00  0.00           N  
ATOM   1550  H   ASN A 192     106.524 149.479 103.075  1.00  0.00           H  
ATOM   1551  HA  ASN A 192     105.675 151.271 105.295  1.00  0.00           H  
ATOM   1552 1HB  ASN A 192     108.453 150.451 104.551  1.00  0.00           H  
ATOM   1553 2HB  ASN A 192     108.059 151.779 105.634  1.00  0.00           H  
ATOM   1554 1HD2 ASN A 192     107.784 147.918 106.848  1.00  0.00           H  
ATOM   1555 2HD2 ASN A 192     108.151 148.342 105.210  1.00  0.00           H  
ATOM   1556  N   MET A 193     105.979 153.353 103.942  1.00  0.00           N  
ATOM   1557  CA  MET A 193     106.069 154.538 103.140  1.00  0.00           C  
ATOM   1558  C   MET A 193     107.399 155.176 103.353  1.00  0.00           C  
ATOM   1559  O   MET A 193     107.965 155.149 104.446  1.00  0.00           O  
ATOM   1560  CB  MET A 193     104.941 155.510 103.477  1.00  0.00           C  
ATOM   1561  CG  MET A 193     104.909 156.763 102.612  1.00  0.00           C  
ATOM   1562  SD  MET A 193     103.487 157.815 102.965  1.00  0.00           S  
ATOM   1563  CE  MET A 193     103.790 159.180 101.846  1.00  0.00           C  
ATOM   1564  H   MET A 193     105.496 153.394 104.828  1.00  0.00           H  
ATOM   1565  HA  MET A 193     105.834 154.276 102.109  1.00  0.00           H  
ATOM   1566 1HB  MET A 193     103.981 155.006 103.369  1.00  0.00           H  
ATOM   1567 2HB  MET A 193     105.030 155.825 104.518  1.00  0.00           H  
ATOM   1568 1HG  MET A 193     105.816 157.342 102.778  1.00  0.00           H  
ATOM   1569 2HG  MET A 193     104.874 156.478 101.561  1.00  0.00           H  
ATOM   1570 1HE  MET A 193     102.993 159.917 101.946  1.00  0.00           H  
ATOM   1571 2HE  MET A 193     104.748 159.643 102.088  1.00  0.00           H  
ATOM   1572 3HE  MET A 193     103.815 158.810 100.820  1.00  0.00           H  
ATOM   1573  N   LEU A 194     107.916 155.802 102.282  1.00  0.00           N  
ATOM   1574  CA  LEU A 194     109.149 156.525 102.372  1.00  0.00           C  
ATOM   1575  C   LEU A 194     108.712 157.951 102.464  1.00  0.00           C  
ATOM   1576  O   LEU A 194     108.092 158.484 101.547  1.00  0.00           O  
ATOM   1577  CB  LEU A 194     110.053 156.290 101.156  1.00  0.00           C  
ATOM   1578  CG  LEU A 194     111.371 157.074 101.145  1.00  0.00           C  
ATOM   1579  CD1 LEU A 194     112.236 156.632 102.317  1.00  0.00           C  
ATOM   1580  CD2 LEU A 194     112.087 156.848  99.821  1.00  0.00           C  
ATOM   1581  H   LEU A 194     107.431 155.765 101.397  1.00  0.00           H  
ATOM   1582  HA  LEU A 194     109.712 156.144 103.224  1.00  0.00           H  
ATOM   1583 1HB  LEU A 194     110.299 155.230 101.105  1.00  0.00           H  
ATOM   1584 2HB  LEU A 194     109.501 156.557 100.255  1.00  0.00           H  
ATOM   1585  HG  LEU A 194     111.163 158.138 101.267  1.00  0.00           H  
ATOM   1586 1HD1 LEU A 194     113.173 157.190 102.310  1.00  0.00           H  
ATOM   1587 2HD1 LEU A 194     111.708 156.823 103.252  1.00  0.00           H  
ATOM   1588 3HD1 LEU A 194     112.448 155.567 102.231  1.00  0.00           H  
ATOM   1589 1HD2 LEU A 194     113.023 157.406  99.813  1.00  0.00           H  
ATOM   1590 2HD2 LEU A 194     112.297 155.785  99.699  1.00  0.00           H  
ATOM   1591 3HD2 LEU A 194     111.454 157.189  99.002  1.00  0.00           H  
ATOM   1592  N   LEU A 195     109.038 158.611 103.585  1.00  0.00           N  
ATOM   1593  CA  LEU A 195     108.506 159.913 103.840  1.00  0.00           C  
ATOM   1594  C   LEU A 195     109.527 160.928 103.418  1.00  0.00           C  
ATOM   1595  O   LEU A 195     110.637 160.977 103.945  1.00  0.00           O  
ATOM   1596  CB  LEU A 195     108.160 160.083 105.325  1.00  0.00           C  
ATOM   1597  CG  LEU A 195     106.848 159.431 105.781  1.00  0.00           C  
ATOM   1598  CD1 LEU A 195     106.962 157.918 105.654  1.00  0.00           C  
ATOM   1599  CD2 LEU A 195     106.550 159.838 107.216  1.00  0.00           C  
ATOM   1600  H   LEU A 195     109.663 158.194 104.260  1.00  0.00           H  
ATOM   1601  HA  LEU A 195     107.581 160.025 103.275  1.00  0.00           H  
ATOM   1602 1HB  LEU A 195     108.966 159.657 105.920  1.00  0.00           H  
ATOM   1603 2HB  LEU A 195     108.095 161.148 105.547  1.00  0.00           H  
ATOM   1604  HG  LEU A 195     106.034 159.759 105.134  1.00  0.00           H  
ATOM   1605 1HD1 LEU A 195     106.030 157.454 105.978  1.00  0.00           H  
ATOM   1606 2HD1 LEU A 195     107.156 157.653 104.614  1.00  0.00           H  
ATOM   1607 3HD1 LEU A 195     107.780 157.561 106.278  1.00  0.00           H  
ATOM   1608 1HD2 LEU A 195     105.618 159.375 107.540  1.00  0.00           H  
ATOM   1609 2HD2 LEU A 195     107.363 159.509 107.864  1.00  0.00           H  
ATOM   1610 3HD2 LEU A 195     106.456 160.923 107.274  1.00  0.00           H  
ATOM   1611  N   GLY A 196     109.169 161.772 102.431  1.00  0.00           N  
ATOM   1612  CA  GLY A 196     110.064 162.795 101.966  1.00  0.00           C  
ATOM   1613  C   GLY A 196     111.106 162.177 101.088  1.00  0.00           C  
ATOM   1614  O   GLY A 196     110.837 161.218 100.369  1.00  0.00           O  
ATOM   1615  H   GLY A 196     108.256 161.688 102.008  1.00  0.00           H  
ATOM   1616 1HA  GLY A 196     109.500 163.552 101.421  1.00  0.00           H  
ATOM   1617 2HA  GLY A 196     110.524 163.291 102.820  1.00  0.00           H  
ATOM   1618  N   VAL A 197     112.331 162.758 101.110  1.00  0.00           N  
ATOM   1619  CA  VAL A 197     113.390 162.248 100.288  1.00  0.00           C  
ATOM   1620  C   VAL A 197     114.630 162.184 101.142  1.00  0.00           C  
ATOM   1621  O   VAL A 197     114.752 162.897 102.138  1.00  0.00           O  
ATOM   1622  CB  VAL A 197     113.628 163.149  99.061  1.00  0.00           C  
ATOM   1623  CG1 VAL A 197     112.385 163.195  98.185  1.00  0.00           C  
ATOM   1624  CG2 VAL A 197     114.021 164.547  99.514  1.00  0.00           C  
ATOM   1625  H   VAL A 197     112.510 163.555 101.705  1.00  0.00           H  
ATOM   1626  HA  VAL A 197     113.091 161.272  99.904  1.00  0.00           H  
ATOM   1627  HB  VAL A 197     114.430 162.722  98.459  1.00  0.00           H  
ATOM   1628 1HG1 VAL A 197     112.571 163.836  97.323  1.00  0.00           H  
ATOM   1629 2HG1 VAL A 197     112.144 162.189  97.843  1.00  0.00           H  
ATOM   1630 3HG1 VAL A 197     111.550 163.594  98.760  1.00  0.00           H  
ATOM   1631 1HG2 VAL A 197     114.188 165.178  98.642  1.00  0.00           H  
ATOM   1632 2HG2 VAL A 197     113.221 164.971 100.121  1.00  0.00           H  
ATOM   1633 3HG2 VAL A 197     114.936 164.494 100.105  1.00  0.00           H  
ATOM   1634  N   PRO A 198     115.536 161.314 100.770  1.00  0.00           N  
ATOM   1635  CA  PRO A 198     116.768 161.163 101.507  1.00  0.00           C  
ATOM   1636  C   PRO A 198     117.715 162.295 101.262  1.00  0.00           C  
ATOM   1637  O   PRO A 198     117.589 162.975 100.244  1.00  0.00           O  
ATOM   1638  CB  PRO A 198     117.328 159.842 100.970  1.00  0.00           C  
ATOM   1639  CG  PRO A 198     116.157 159.183 100.326  1.00  0.00           C  
ATOM   1640  CD  PRO A 198     115.322 160.324  99.810  1.00  0.00           C  
ATOM   1641  HA  PRO A 198     116.545 161.146 102.584  1.00  0.00           H  
ATOM   1642 1HB  PRO A 198     118.148 160.041 100.264  1.00  0.00           H  
ATOM   1643 2HB  PRO A 198     117.751 159.250 101.795  1.00  0.00           H  
ATOM   1644 1HG  PRO A 198     116.494 158.508  99.525  1.00  0.00           H  
ATOM   1645 2HG  PRO A 198     115.620 158.563 101.058  1.00  0.00           H  
ATOM   1646 1HD  PRO A 198     115.676 160.615  98.809  1.00  0.00           H  
ATOM   1647 2HD  PRO A 198     114.266 160.020  99.775  1.00  0.00           H  
ATOM   1648  N   ARG A 199     118.673 162.516 102.186  1.00  0.00           N  
ATOM   1649  CA  ARG A 199     119.600 163.600 102.024  1.00  0.00           C  
ATOM   1650  C   ARG A 199     120.981 163.163 102.416  1.00  0.00           C  
ATOM   1651  O   ARG A 199     121.161 162.428 103.386  1.00  0.00           O  
ATOM   1652  CB  ARG A 199     119.185 164.798 102.865  1.00  0.00           C  
ATOM   1653  CG  ARG A 199     120.045 166.038 102.679  1.00  0.00           C  
ATOM   1654  CD  ARG A 199     119.501 167.201 103.426  1.00  0.00           C  
ATOM   1655  NE  ARG A 199     119.586 167.010 104.865  1.00  0.00           N  
ATOM   1656  CZ  ARG A 199     119.058 167.846 105.780  1.00  0.00           C  
ATOM   1657  NH1 ARG A 199     118.410 168.922 105.392  1.00  0.00           N  
ATOM   1658  NH2 ARG A 199     119.190 167.583 107.069  1.00  0.00           N  
ATOM   1659  H   ARG A 199     118.748 161.922 103.000  1.00  0.00           H  
ATOM   1660  HA  ARG A 199     119.586 163.914 100.980  1.00  0.00           H  
ATOM   1661 1HB  ARG A 199     118.158 165.071 102.628  1.00  0.00           H  
ATOM   1662 2HB  ARG A 199     119.217 164.530 103.921  1.00  0.00           H  
ATOM   1663 1HG  ARG A 199     121.054 165.839 103.043  1.00  0.00           H  
ATOM   1664 2HG  ARG A 199     120.085 166.298 101.621  1.00  0.00           H  
ATOM   1665 1HD  ARG A 199     120.065 168.096 103.167  1.00  0.00           H  
ATOM   1666 2HD  ARG A 199     118.453 167.344 103.163  1.00  0.00           H  
ATOM   1667  HE  ARG A 199     120.077 166.193 105.202  1.00  0.00           H  
ATOM   1668 1HH1 ARG A 199     118.309 169.123 104.407  1.00  0.00           H  
ATOM   1669 2HH1 ARG A 199     118.014 169.548 106.078  1.00  0.00           H  
ATOM   1670 1HH2 ARG A 199     119.687 166.755 107.368  1.00  0.00           H  
ATOM   1671 2HH2 ARG A 199     118.794 168.209 107.754  1.00  0.00           H  
ATOM   1672  N   LEU A 200     121.997 163.605 101.639  1.00  0.00           N  
ATOM   1673  CA  LEU A 200     123.372 163.328 101.960  1.00  0.00           C  
ATOM   1674  C   LEU A 200     123.978 164.637 102.354  1.00  0.00           C  
ATOM   1675  O   LEU A 200     123.690 165.669 101.750  1.00  0.00           O  
ATOM   1676  CB  LEU A 200     124.121 162.716 100.770  1.00  0.00           C  
ATOM   1677  CG  LEU A 200     123.806 161.244 100.472  1.00  0.00           C  
ATOM   1678  CD1 LEU A 200     122.389 161.127  99.927  1.00  0.00           C  
ATOM   1679  CD2 LEU A 200     124.820 160.699  99.477  1.00  0.00           C  
ATOM   1680  H   LEU A 200     121.784 164.144 100.812  1.00  0.00           H  
ATOM   1681  HA  LEU A 200     123.399 162.561 102.733  1.00  0.00           H  
ATOM   1682 1HB  LEU A 200     123.884 163.292  99.877  1.00  0.00           H  
ATOM   1683 2HB  LEU A 200     125.192 162.794 100.955  1.00  0.00           H  
ATOM   1684  HG  LEU A 200     123.857 160.667 101.395  1.00  0.00           H  
ATOM   1685 1HD1 LEU A 200     122.165 160.082  99.716  1.00  0.00           H  
ATOM   1686 2HD1 LEU A 200     121.683 161.506 100.667  1.00  0.00           H  
ATOM   1687 3HD1 LEU A 200     122.302 161.709  99.011  1.00  0.00           H  
ATOM   1688 1HD2 LEU A 200     124.597 159.653  99.266  1.00  0.00           H  
ATOM   1689 2HD2 LEU A 200     124.769 161.275  98.553  1.00  0.00           H  
ATOM   1690 3HD2 LEU A 200     125.822 160.778  99.899  1.00  0.00           H  
ATOM   1691  N   ARG A 201     124.821 164.626 103.404  1.00  0.00           N  
ATOM   1692  CA  ARG A 201     125.463 165.823 103.877  1.00  0.00           C  
ATOM   1693  C   ARG A 201     126.881 165.442 104.187  1.00  0.00           C  
ATOM   1694  O   ARG A 201     127.122 164.348 104.694  1.00  0.00           O  
ATOM   1695  CB  ARG A 201     124.778 166.387 105.113  1.00  0.00           C  
ATOM   1696  CG  ARG A 201     125.338 167.712 105.606  1.00  0.00           C  
ATOM   1697  CD  ARG A 201     124.538 168.262 106.730  1.00  0.00           C  
ATOM   1698  NE  ARG A 201     124.651 167.445 107.927  1.00  0.00           N  
ATOM   1699  CZ  ARG A 201     123.941 167.638 109.055  1.00  0.00           C  
ATOM   1700  NH1 ARG A 201     123.073 168.622 109.125  1.00  0.00           N  
ATOM   1701  NH2 ARG A 201     124.117 166.837 110.092  1.00  0.00           N  
ATOM   1702  H   ARG A 201     125.007 163.750 103.872  1.00  0.00           H  
ATOM   1703  HA  ARG A 201     125.309 166.612 103.140  1.00  0.00           H  
ATOM   1704 1HB  ARG A 201     123.719 166.533 104.908  1.00  0.00           H  
ATOM   1705 2HB  ARG A 201     124.857 165.671 105.932  1.00  0.00           H  
ATOM   1706 1HG  ARG A 201     126.362 167.569 105.951  1.00  0.00           H  
ATOM   1707 2HG  ARG A 201     125.328 168.437 104.791  1.00  0.00           H  
ATOM   1708 1HD  ARG A 201     124.888 169.266 106.968  1.00  0.00           H  
ATOM   1709 2HD  ARG A 201     123.488 168.303 106.443  1.00  0.00           H  
ATOM   1710  HE  ARG A 201     125.310 166.677 107.912  1.00  0.00           H  
ATOM   1711 1HH1 ARG A 201     122.938 169.234 108.333  1.00  0.00           H  
ATOM   1712 2HH1 ARG A 201     122.540 168.767 109.971  1.00  0.00           H  
ATOM   1713 1HH2 ARG A 201     124.785 166.080 110.039  1.00  0.00           H  
ATOM   1714 2HH2 ARG A 201     123.585 166.982 110.938  1.00  0.00           H  
ATOM   1715  N   GLN A 202     127.865 166.323 103.895  1.00  0.00           N  
ATOM   1716  CA  GLN A 202     129.222 165.961 104.211  1.00  0.00           C  
ATOM   1717  C   GLN A 202     129.880 167.102 104.932  1.00  0.00           C  
ATOM   1718  O   GLN A 202     129.404 168.236 104.895  1.00  0.00           O  
ATOM   1719  CB  GLN A 202     130.007 165.604 102.946  1.00  0.00           C  
ATOM   1720  CG  GLN A 202     130.165 166.754 101.966  1.00  0.00           C  
ATOM   1721  CD  GLN A 202     130.912 166.347 100.710  1.00  0.00           C  
ATOM   1722  OE1 GLN A 202     130.964 165.165 100.358  1.00  0.00           O  
ATOM   1723  NE2 GLN A 202     131.495 167.324 100.027  1.00  0.00           N  
ATOM   1724  H   GLN A 202     127.682 167.219 103.466  1.00  0.00           H  
ATOM   1725  HA  GLN A 202     129.205 165.069 104.837  1.00  0.00           H  
ATOM   1726 1HB  GLN A 202     131.003 165.257 103.221  1.00  0.00           H  
ATOM   1727 2HB  GLN A 202     129.507 164.786 102.427  1.00  0.00           H  
ATOM   1728 1HG  GLN A 202     129.176 167.109 101.676  1.00  0.00           H  
ATOM   1729 2HG  GLN A 202     130.722 167.556 102.450  1.00  0.00           H  
ATOM   1730 1HE2 GLN A 202     132.003 167.116  99.189  1.00  0.00           H  
ATOM   1731 2HE2 GLN A 202     131.428 168.269 100.348  1.00  0.00           H  
ATOM   1732  N   LEU A 203     130.988 166.806 105.650  1.00  0.00           N  
ATOM   1733  CA  LEU A 203     131.743 167.814 106.346  1.00  0.00           C  
ATOM   1734  C   LEU A 203     133.110 167.850 105.730  1.00  0.00           C  
ATOM   1735  O   LEU A 203     133.599 166.839 105.230  1.00  0.00           O  
ATOM   1736  CB  LEU A 203     131.834 167.508 107.846  1.00  0.00           C  
ATOM   1737  CG  LEU A 203     130.494 167.395 108.584  1.00  0.00           C  
ATOM   1738  CD1 LEU A 203     130.742 166.972 110.026  1.00  0.00           C  
ATOM   1739  CD2 LEU A 203     129.766 168.729 108.523  1.00  0.00           C  
ATOM   1740  H   LEU A 203     131.292 165.844 105.696  1.00  0.00           H  
ATOM   1741  HA  LEU A 203     131.191 168.752 106.301  1.00  0.00           H  
ATOM   1742 1HB  LEU A 203     132.364 166.566 107.977  1.00  0.00           H  
ATOM   1743 2HB  LEU A 203     132.412 168.297 108.328  1.00  0.00           H  
ATOM   1744  HG  LEU A 203     129.882 166.626 108.112  1.00  0.00           H  
ATOM   1745 1HD1 LEU A 203     129.789 166.891 110.550  1.00  0.00           H  
ATOM   1746 2HD1 LEU A 203     131.246 166.005 110.040  1.00  0.00           H  
ATOM   1747 3HD1 LEU A 203     131.366 167.715 110.521  1.00  0.00           H  
ATOM   1748 1HD2 LEU A 203     128.813 168.649 109.047  1.00  0.00           H  
ATOM   1749 2HD2 LEU A 203     130.376 169.499 108.997  1.00  0.00           H  
ATOM   1750 3HD2 LEU A 203     129.586 168.999 107.482  1.00  0.00           H  
ATOM   1751  N   LYS A 204     133.765 169.029 105.738  1.00  0.00           N  
ATOM   1752  CA  LYS A 204     135.090 169.120 105.194  1.00  0.00           C  
ATOM   1753  C   LYS A 204     135.949 169.937 106.113  1.00  0.00           C  
ATOM   1754  O   LYS A 204     135.449 170.677 106.959  1.00  0.00           O  
ATOM   1755  CB  LYS A 204     135.067 169.733 103.793  1.00  0.00           C  
ATOM   1756  CG  LYS A 204     136.430 169.809 103.117  1.00  0.00           C  
ATOM   1757  CD  LYS A 204     136.316 170.357 101.703  1.00  0.00           C  
ATOM   1758  CE  LYS A 204     137.676 170.435 101.027  1.00  0.00           C  
ATOM   1759  NZ  LYS A 204     137.580 170.969  99.641  1.00  0.00           N  
ATOM   1760  H   LYS A 204     133.334 169.857 106.124  1.00  0.00           H  
ATOM   1761  HA  LYS A 204     135.495 168.112 105.098  1.00  0.00           H  
ATOM   1762 1HB  LYS A 204     134.408 169.148 103.151  1.00  0.00           H  
ATOM   1763 2HB  LYS A 204     134.662 170.743 103.844  1.00  0.00           H  
ATOM   1764 1HG  LYS A 204     137.088 170.458 103.697  1.00  0.00           H  
ATOM   1765 2HG  LYS A 204     136.873 168.815 103.078  1.00  0.00           H  
ATOM   1766 1HD  LYS A 204     135.663 169.712 101.114  1.00  0.00           H  
ATOM   1767 2HD  LYS A 204     135.879 171.355 101.733  1.00  0.00           H  
ATOM   1768 1HE  LYS A 204     138.335 171.080 101.607  1.00  0.00           H  
ATOM   1769 2HE  LYS A 204     138.121 169.440 100.988  1.00  0.00           H  
ATOM   1770 1HZ  LYS A 204     138.501 171.004  99.228  1.00  0.00           H  
ATOM   1771 2HZ  LYS A 204     136.986 170.367  99.088  1.00  0.00           H  
ATOM   1772 3HZ  LYS A 204     137.187 171.899  99.665  1.00  0.00           H  
ATOM   1773  N   VAL A 205     137.286 169.794 105.966  1.00  0.00           N  
ATOM   1774  CA  VAL A 205     138.211 170.507 106.803  1.00  0.00           C  
ATOM   1775  C   VAL A 205     139.125 171.299 105.910  1.00  0.00           C  
ATOM   1776  O   VAL A 205     139.366 170.926 104.763  1.00  0.00           O  
ATOM   1777  CB  VAL A 205     139.030 169.539 107.678  1.00  0.00           C  
ATOM   1778  CG1 VAL A 205     140.046 170.306 108.512  1.00  0.00           C  
ATOM   1779  CG2 VAL A 205     138.098 168.734 108.570  1.00  0.00           C  
ATOM   1780  H   VAL A 205     137.644 169.174 105.254  1.00  0.00           H  
ATOM   1781  HA  VAL A 205     137.643 171.143 107.483  1.00  0.00           H  
ATOM   1782  HB  VAL A 205     139.589 168.864 107.031  1.00  0.00           H  
ATOM   1783 1HG1 VAL A 205     140.615 169.606 109.125  1.00  0.00           H  
ATOM   1784 2HG1 VAL A 205     140.724 170.846 107.853  1.00  0.00           H  
ATOM   1785 3HG1 VAL A 205     139.526 171.013 109.159  1.00  0.00           H  
ATOM   1786 1HG2 VAL A 205     138.683 168.051 109.186  1.00  0.00           H  
ATOM   1787 2HG2 VAL A 205     137.534 169.410 109.213  1.00  0.00           H  
ATOM   1788 3HG2 VAL A 205     137.406 168.161 107.951  1.00  0.00           H  
ATOM   1789  N   ARG A 206     139.671 172.414 106.445  1.00  0.00           N  
ATOM   1790  CA  ARG A 206     140.472 173.342 105.690  1.00  0.00           C  
ATOM   1791  C   ARG A 206     141.780 172.745 105.279  1.00  0.00           C  
ATOM   1792  O   ARG A 206     142.302 171.823 105.902  1.00  0.00           O  
ATOM   1793  CB  ARG A 206     140.735 174.603 106.501  1.00  0.00           C  
ATOM   1794  CG  ARG A 206     139.506 175.455 106.775  1.00  0.00           C  
ATOM   1795  CD  ARG A 206     139.842 176.666 107.565  1.00  0.00           C  
ATOM   1796  NE  ARG A 206     138.667 177.476 107.844  1.00  0.00           N  
ATOM   1797  CZ  ARG A 206     138.673 178.605 108.578  1.00  0.00           C  
ATOM   1798  NH1 ARG A 206     139.797 179.045 109.099  1.00  0.00           N  
ATOM   1799  NH2 ARG A 206     137.548 179.272 108.774  1.00  0.00           N  
ATOM   1800  H   ARG A 206     139.501 172.594 107.424  1.00  0.00           H  
ATOM   1801  HA  ARG A 206     139.914 173.637 104.801  1.00  0.00           H  
ATOM   1802 1HB  ARG A 206     141.169 174.332 107.462  1.00  0.00           H  
ATOM   1803 2HB  ARG A 206     141.459 175.227 105.978  1.00  0.00           H  
ATOM   1804 1HG  ARG A 206     139.066 175.774 105.829  1.00  0.00           H  
ATOM   1805 2HG  ARG A 206     138.775 174.870 107.336  1.00  0.00           H  
ATOM   1806 1HD  ARG A 206     140.284 176.369 108.516  1.00  0.00           H  
ATOM   1807 2HD  ARG A 206     140.553 177.277 107.010  1.00  0.00           H  
ATOM   1808  HE  ARG A 206     137.783 177.170 107.459  1.00  0.00           H  
ATOM   1809 1HH1 ARG A 206     140.656 178.535 108.950  1.00  0.00           H  
ATOM   1810 2HH1 ARG A 206     139.801 179.891 109.650  1.00  0.00           H  
ATOM   1811 1HH2 ARG A 206     136.684 178.934 108.373  1.00  0.00           H  
ATOM   1812 2HH2 ARG A 206     137.553 180.118 109.324  1.00  0.00           H  
ATOM   1813  N   ASN A 207     142.340 173.298 104.182  1.00  0.00           N  
ATOM   1814  CA  ASN A 207     143.568 172.822 103.611  1.00  0.00           C  
ATOM   1815  C   ASN A 207     144.705 172.950 104.579  1.00  0.00           C  
ATOM   1816  O   ASN A 207     145.371 171.959 104.872  1.00  0.00           O  
ATOM   1817  CB  ASN A 207     143.879 173.562 102.323  1.00  0.00           C  
ATOM   1818  CG  ASN A 207     142.985 173.146 101.188  1.00  0.00           C  
ATOM   1819  OD1 ASN A 207     142.470 172.022 101.166  1.00  0.00           O  
ATOM   1820  ND2 ASN A 207     142.791 174.031 100.243  1.00  0.00           N  
ATOM   1821  H   ASN A 207     141.868 174.080 103.751  1.00  0.00           H  
ATOM   1822  HA  ASN A 207     143.431 171.782 103.312  1.00  0.00           H  
ATOM   1823 1HB  ASN A 207     143.768 174.635 102.483  1.00  0.00           H  
ATOM   1824 2HB  ASN A 207     144.916 173.378 102.039  1.00  0.00           H  
ATOM   1825 1HD2 ASN A 207     142.206 173.809  99.463  1.00  0.00           H  
ATOM   1826 2HD2 ASN A 207     143.229 174.927 100.301  1.00  0.00           H  
ATOM   1827  N   ASP A 208     144.946 174.160 105.126  1.00  0.00           N  
ATOM   1828  CA  ASP A 208     146.082 174.352 105.991  1.00  0.00           C  
ATOM   1829  C   ASP A 208     145.623 174.353 107.416  1.00  0.00           C  
ATOM   1830  O   ASP A 208     145.630 175.375 108.101  1.00  0.00           O  
ATOM   1831  CB  ASP A 208     146.806 175.662 105.671  1.00  0.00           C  
ATOM   1832  CG  ASP A 208     148.106 175.826 106.447  1.00  0.00           C  
ATOM   1833  OD1 ASP A 208     148.389 174.994 107.276  1.00  0.00           O  
ATOM   1834  OD2 ASP A 208     148.803 176.781 106.202  1.00  0.00           O  
ATOM   1835  H   ASP A 208     144.335 174.941 104.936  1.00  0.00           H  
ATOM   1836  HA  ASP A 208     146.778 173.527 105.837  1.00  0.00           H  
ATOM   1837 1HB  ASP A 208     147.028 175.704 104.605  1.00  0.00           H  
ATOM   1838 2HB  ASP A 208     146.153 176.505 105.903  1.00  0.00           H  
ATOM   1839  N   SER A 209     145.206 173.172 107.900  1.00  0.00           N  
ATOM   1840  CA  SER A 209     144.702 173.038 109.238  1.00  0.00           C  
ATOM   1841  C   SER A 209     145.781 173.040 110.280  1.00  0.00           C  
ATOM   1842  O   SER A 209     145.576 173.562 111.375  1.00  0.00           O  
ATOM   1843  CB  SER A 209     143.897 171.758 109.351  1.00  0.00           C  
ATOM   1844  OG  SER A 209     142.744 171.818 108.558  1.00  0.00           O  
ATOM   1845  H   SER A 209     145.248 172.356 107.306  1.00  0.00           H  
ATOM   1846  HA  SER A 209     144.027 173.872 109.439  1.00  0.00           H  
ATOM   1847 1HB  SER A 209     144.512 170.913 109.041  1.00  0.00           H  
ATOM   1848 2HB  SER A 209     143.618 171.595 110.392  1.00  0.00           H  
ATOM   1849  HG  SER A 209     143.029 171.624 107.662  1.00  0.00           H  
ATOM   1850  N   CYS A 210     146.955 172.449 109.988  1.00  0.00           N  
ATOM   1851  CA  CYS A 210     147.941 172.291 111.029  1.00  0.00           C  
ATOM   1852  C   CYS A 210     149.288 172.600 110.477  1.00  0.00           C  
ATOM   1853  O   CYS A 210     149.416 173.058 109.343  1.00  0.00           O  
ATOM   1854  CB  CYS A 210     147.934 170.870 111.594  1.00  0.00           C  
ATOM   1855  SG  CYS A 210     148.424 169.600 110.403  1.00  0.00           S  
ATOM   1856  H   CYS A 210     147.163 172.113 109.058  1.00  0.00           H  
ATOM   1857  HA  CYS A 210     147.670 172.938 111.864  1.00  0.00           H  
ATOM   1858 1HB  CYS A 210     148.613 170.814 112.445  1.00  0.00           H  
ATOM   1859 2HB  CYS A 210     146.935 170.627 111.955  1.00  0.00           H  
ATOM   1860  N   VAL A 211     150.335 172.370 111.299  1.00  0.00           N  
ATOM   1861  CA  VAL A 211     151.662 172.627 110.833  1.00  0.00           C  
ATOM   1862  C   VAL A 211     152.370 171.320 110.686  1.00  0.00           C  
ATOM   1863  O   VAL A 211     152.383 170.490 111.594  1.00  0.00           O  
ATOM   1864  CB  VAL A 211     152.428 173.535 111.814  1.00  0.00           C  
ATOM   1865  CG1 VAL A 211     153.853 173.758 111.330  1.00  0.00           C  
ATOM   1866  CG2 VAL A 211     151.697 174.860 111.970  1.00  0.00           C  
ATOM   1867  H   VAL A 211     150.202 172.020 112.237  1.00  0.00           H  
ATOM   1868  HA  VAL A 211     151.598 173.135 109.870  1.00  0.00           H  
ATOM   1869  HB  VAL A 211     152.491 173.038 112.781  1.00  0.00           H  
ATOM   1870 1HG1 VAL A 211     154.380 174.402 112.035  1.00  0.00           H  
ATOM   1871 2HG1 VAL A 211     154.368 172.800 111.260  1.00  0.00           H  
ATOM   1872 3HG1 VAL A 211     153.834 174.234 110.350  1.00  0.00           H  
ATOM   1873 1HG2 VAL A 211     152.244 175.497 112.665  1.00  0.00           H  
ATOM   1874 2HG2 VAL A 211     151.629 175.355 111.001  1.00  0.00           H  
ATOM   1875 3HG2 VAL A 211     150.694 174.679 112.356  1.00  0.00           H  
ATOM   1876  N   VAL A 212     152.962 171.093 109.500  1.00  0.00           N  
ATOM   1877  CA  VAL A 212     153.703 169.890 109.263  1.00  0.00           C  
ATOM   1878  C   VAL A 212     155.031 170.071 109.917  1.00  0.00           C  
ATOM   1879  O   VAL A 212     155.526 171.191 110.009  1.00  0.00           O  
ATOM   1880  CB  VAL A 212     153.879 169.619 107.757  1.00  0.00           C  
ATOM   1881  CG1 VAL A 212     152.524 169.467 107.082  1.00  0.00           C  
ATOM   1882  CG2 VAL A 212     154.677 170.744 107.118  1.00  0.00           C  
ATOM   1883  H   VAL A 212     152.886 171.778 108.761  1.00  0.00           H  
ATOM   1884  HA  VAL A 212     153.130 169.048 109.653  1.00  0.00           H  
ATOM   1885  HB  VAL A 212     154.410 168.676 107.627  1.00  0.00           H  
ATOM   1886 1HG1 VAL A 212     152.667 169.276 106.018  1.00  0.00           H  
ATOM   1887 2HG1 VAL A 212     151.984 168.633 107.531  1.00  0.00           H  
ATOM   1888 3HG1 VAL A 212     151.949 170.384 107.210  1.00  0.00           H  
ATOM   1889 1HG2 VAL A 212     154.798 170.546 106.053  1.00  0.00           H  
ATOM   1890 2HG2 VAL A 212     154.149 171.688 107.253  1.00  0.00           H  
ATOM   1891 3HG2 VAL A 212     155.658 170.807 107.589  1.00  0.00           H  
ATOM   1892  N   HIS A 213     155.638 168.981 110.417  1.00  0.00           N  
ATOM   1893  CA  HIS A 213     156.929 169.140 111.022  1.00  0.00           C  
ATOM   1894  C   HIS A 213     157.889 169.533 109.942  1.00  0.00           C  
ATOM   1895  O   HIS A 213     157.661 169.291 108.757  1.00  0.00           O  
ATOM   1896  CB  HIS A 213     157.393 167.854 111.714  1.00  0.00           C  
ATOM   1897  CG  HIS A 213     158.643 168.023 112.521  1.00  0.00           C  
ATOM   1898  ND1 HIS A 213     159.873 167.570 112.091  1.00  0.00           N  
ATOM   1899  CD2 HIS A 213     158.854 168.594 113.730  1.00  0.00           C  
ATOM   1900  CE1 HIS A 213     160.787 167.856 113.002  1.00  0.00           C  
ATOM   1901  NE2 HIS A 213     160.194 168.476 114.006  1.00  0.00           N  
ATOM   1902  H   HIS A 213     155.221 168.062 110.382  1.00  0.00           H  
ATOM   1903  HA  HIS A 213     156.893 169.953 111.747  1.00  0.00           H  
ATOM   1904 1HB  HIS A 213     156.606 167.492 112.376  1.00  0.00           H  
ATOM   1905 2HB  HIS A 213     157.572 167.083 110.966  1.00  0.00           H  
ATOM   1906  HD2 HIS A 213     158.101 169.059 114.366  1.00  0.00           H  
ATOM   1907  HE1 HIS A 213     161.848 167.620 112.936  1.00  0.00           H  
ATOM   1908  HE2 HIS A 213     160.648 168.813 114.843  1.00  0.00           H  
ATOM   1909  N   GLU A 214     159.006 170.168 110.344  1.00  0.00           N  
ATOM   1910  CA  GLU A 214     159.931 170.792 109.445  1.00  0.00           C  
ATOM   1911  C   GLU A 214     160.532 169.828 108.461  1.00  0.00           C  
ATOM   1912  O   GLU A 214     160.737 170.179 107.300  1.00  0.00           O  
ATOM   1913  CB  GLU A 214     161.047 171.473 110.240  1.00  0.00           C  
ATOM   1914  CG  GLU A 214     162.059 172.225 109.386  1.00  0.00           C  
ATOM   1915  CD  GLU A 214     161.459 173.403 108.670  1.00  0.00           C  
ATOM   1916  OE1 GLU A 214     160.434 173.876 109.099  1.00  0.00           O  
ATOM   1917  OE2 GLU A 214     162.027 173.832 107.693  1.00  0.00           O  
ATOM   1918  H   GLU A 214     159.189 170.198 111.337  1.00  0.00           H  
ATOM   1919  HA  GLU A 214     159.401 171.560 108.881  1.00  0.00           H  
ATOM   1920 1HB  GLU A 214     160.612 172.183 110.944  1.00  0.00           H  
ATOM   1921 2HB  GLU A 214     161.589 170.727 110.820  1.00  0.00           H  
ATOM   1922 1HG  GLU A 214     162.869 172.576 110.024  1.00  0.00           H  
ATOM   1923 2HG  GLU A 214     162.482 171.538 108.654  1.00  0.00           H  
ATOM   1924  N   ASP A 215     160.833 168.588 108.879  1.00  0.00           N  
ATOM   1925  CA  ASP A 215     161.535 167.698 107.999  1.00  0.00           C  
ATOM   1926  C   ASP A 215     160.736 167.448 106.762  1.00  0.00           C  
ATOM   1927  O   ASP A 215     161.258 167.505 105.648  1.00  0.00           O  
ATOM   1928  CB  ASP A 215     161.839 166.370 108.698  1.00  0.00           C  
ATOM   1929  CG  ASP A 215     162.918 166.495 109.764  1.00  0.00           C  
ATOM   1930  OD1 ASP A 215     163.625 167.475 109.754  1.00  0.00           O  
ATOM   1931  OD2 ASP A 215     163.026 165.610 110.578  1.00  0.00           O  
ATOM   1932  H   ASP A 215     160.576 168.266 109.801  1.00  0.00           H  
ATOM   1933  HA  ASP A 215     162.491 168.152 107.738  1.00  0.00           H  
ATOM   1934 1HB  ASP A 215     160.930 165.988 109.164  1.00  0.00           H  
ATOM   1935 2HB  ASP A 215     162.161 165.636 107.959  1.00  0.00           H  
ATOM   1936  N   PHE A 216     159.432 167.177 106.920  1.00  0.00           N  
ATOM   1937  CA  PHE A 216     158.643 166.918 105.760  1.00  0.00           C  
ATOM   1938  C   PHE A 216     158.027 168.230 105.441  1.00  0.00           C  
ATOM   1939  O   PHE A 216     157.191 168.731 106.191  1.00  0.00           O  
ATOM   1940  CB  PHE A 216     157.578 165.847 106.004  1.00  0.00           C  
ATOM   1941  CG  PHE A 216     158.141 164.476 106.245  1.00  0.00           C  
ATOM   1942  CD1 PHE A 216     158.379 164.025 107.535  1.00  0.00           C  
ATOM   1943  CD2 PHE A 216     158.435 163.634 105.183  1.00  0.00           C  
ATOM   1944  CE1 PHE A 216     158.898 162.763 107.757  1.00  0.00           C  
ATOM   1945  CE2 PHE A 216     158.952 162.372 105.402  1.00  0.00           C  
ATOM   1946  CZ  PHE A 216     159.184 161.937 106.692  1.00  0.00           C  
ATOM   1947  H   PHE A 216     158.993 167.151 107.829  1.00  0.00           H  
ATOM   1948  HA  PHE A 216     159.274 166.433 105.014  1.00  0.00           H  
ATOM   1949 1HB  PHE A 216     156.975 166.124 106.868  1.00  0.00           H  
ATOM   1950 2HB  PHE A 216     156.911 165.795 105.144  1.00  0.00           H  
ATOM   1951  HD1 PHE A 216     158.152 164.678 108.378  1.00  0.00           H  
ATOM   1952  HD2 PHE A 216     158.252 163.978 104.164  1.00  0.00           H  
ATOM   1953  HE1 PHE A 216     159.080 162.422 108.776  1.00  0.00           H  
ATOM   1954  HE2 PHE A 216     159.178 161.720 104.559  1.00  0.00           H  
ATOM   1955  HZ  PHE A 216     159.594 160.943 106.866  1.00  0.00           H  
ATOM   1956  N   ARG A 217     158.461 168.847 104.337  1.00  0.00           N  
ATOM   1957  CA  ARG A 217     157.857 170.075 103.935  1.00  0.00           C  
ATOM   1958  C   ARG A 217     157.864 170.032 102.451  1.00  0.00           C  
ATOM   1959  O   ARG A 217     156.928 170.483 101.796  1.00  0.00           O  
ATOM   1960  CB  ARG A 217     158.617 171.290 104.446  1.00  0.00           C  
ATOM   1961  CG  ARG A 217     160.022 171.448 103.887  1.00  0.00           C  
ATOM   1962  CD  ARG A 217     160.731 172.599 104.501  1.00  0.00           C  
ATOM   1963  NE  ARG A 217     160.128 173.869 104.128  1.00  0.00           N  
ATOM   1964  CZ  ARG A 217     160.463 175.061 104.660  1.00  0.00           C  
ATOM   1965  NH1 ARG A 217     161.396 175.129 105.584  1.00  0.00           N  
ATOM   1966  NH2 ARG A 217     159.854 176.161 104.254  1.00  0.00           N  
ATOM   1967  H   ARG A 217     159.210 168.461 103.780  1.00  0.00           H  
ATOM   1968  HA  ARG A 217     156.866 170.137 104.385  1.00  0.00           H  
ATOM   1969 1HB  ARG A 217     158.062 172.195 104.202  1.00  0.00           H  
ATOM   1970 2HB  ARG A 217     158.697 171.239 105.532  1.00  0.00           H  
ATOM   1971 1HG  ARG A 217     160.597 170.544 104.088  1.00  0.00           H  
ATOM   1972 2HG  ARG A 217     159.969 171.612 102.810  1.00  0.00           H  
ATOM   1973 1HD  ARG A 217     160.697 172.511 105.586  1.00  0.00           H  
ATOM   1974 2HD  ARG A 217     161.769 172.605 104.170  1.00  0.00           H  
ATOM   1975  HE  ARG A 217     159.406 173.857 103.420  1.00  0.00           H  
ATOM   1976 1HH1 ARG A 217     161.862 174.288 105.895  1.00  0.00           H  
ATOM   1977 2HH1 ARG A 217     161.648 176.022 105.983  1.00  0.00           H  
ATOM   1978 1HH2 ARG A 217     159.137 176.108 103.543  1.00  0.00           H  
ATOM   1979 2HH2 ARG A 217     160.105 177.053 104.652  1.00  0.00           H  
ATOM   1980  N   GLU A 218     158.950 169.483 101.882  1.00  0.00           N  
ATOM   1981  CA  GLU A 218     159.055 169.400 100.460  1.00  0.00           C  
ATOM   1982  C   GLU A 218     158.011 168.473  99.905  1.00  0.00           C  
ATOM   1983  O   GLU A 218     157.332 168.808  98.938  1.00  0.00           O  
ATOM   1984  CB  GLU A 218     160.452 168.924 100.055  1.00  0.00           C  
ATOM   1985  CG  GLU A 218     161.560 169.936 100.310  1.00  0.00           C  
ATOM   1986  CD  GLU A 218     162.926 169.402  99.981  1.00  0.00           C  
ATOM   1987  OE1 GLU A 218     163.032 168.238  99.678  1.00  0.00           O  
ATOM   1988  OE2 GLU A 218     163.866 170.160 100.032  1.00  0.00           O  
ATOM   1989  H   GLU A 218     159.702 169.124 102.453  1.00  0.00           H  
ATOM   1990  HA  GLU A 218     158.940 170.402 100.045  1.00  0.00           H  
ATOM   1991 1HB  GLU A 218     160.698 168.013 100.601  1.00  0.00           H  
ATOM   1992 2HB  GLU A 218     160.459 168.680  98.992  1.00  0.00           H  
ATOM   1993 1HG  GLU A 218     161.373 170.823  99.705  1.00  0.00           H  
ATOM   1994 2HG  GLU A 218     161.533 170.232 101.358  1.00  0.00           H  
ATOM   1995  N   ASP A 219     157.882 167.268 100.489  1.00  0.00           N  
ATOM   1996  CA  ASP A 219     156.996 166.235 100.017  1.00  0.00           C  
ATOM   1997  C   ASP A 219     155.551 166.457 100.346  1.00  0.00           C  
ATOM   1998  O   ASP A 219     154.668 166.026  99.602  1.00  0.00           O  
ATOM   1999  CB  ASP A 219     157.429 164.883 100.589  1.00  0.00           C  
ATOM   2000  CG  ASP A 219     158.750 164.391 100.013  1.00  0.00           C  
ATOM   2001  OD1 ASP A 219     158.919 164.467  98.819  1.00  0.00           O  
ATOM   2002  OD2 ASP A 219     159.577 163.945 100.771  1.00  0.00           O  
ATOM   2003  H   ASP A 219     158.448 167.094 101.307  1.00  0.00           H  
ATOM   2004  HA  ASP A 219     157.059 166.196  98.929  1.00  0.00           H  
ATOM   2005 1HB  ASP A 219     157.530 164.962 101.672  1.00  0.00           H  
ATOM   2006 2HB  ASP A 219     156.660 164.138 100.385  1.00  0.00           H  
ATOM   2007  N   ILE A 220     155.262 167.081 101.500  1.00  0.00           N  
ATOM   2008  CA  ILE A 220     153.892 167.213 101.902  1.00  0.00           C  
ATOM   2009  C   ILE A 220     153.522 168.666 101.857  1.00  0.00           C  
ATOM   2010  O   ILE A 220     154.050 169.498 102.597  1.00  0.00           O  
ATOM   2011  CB  ILE A 220     153.658 166.648 103.315  1.00  0.00           C  
ATOM   2012  CG1 ILE A 220     154.133 165.195 103.394  1.00  0.00           C  
ATOM   2013  CG2 ILE A 220     152.188 166.751 103.692  1.00  0.00           C  
ATOM   2014  CD1 ILE A 220     153.415 164.264 102.443  1.00  0.00           C  
ATOM   2015  H   ILE A 220     155.987 167.460 102.092  1.00  0.00           H  
ATOM   2016  HA  ILE A 220     153.275 166.623 101.225  1.00  0.00           H  
ATOM   2017  HB  ILE A 220     154.249 167.212 104.035  1.00  0.00           H  
ATOM   2018 1HG1 ILE A 220     155.200 165.149 103.176  1.00  0.00           H  
ATOM   2019 2HG1 ILE A 220     153.991 164.820 104.408  1.00  0.00           H  
ATOM   2020 1HG2 ILE A 220     152.040 166.347 104.693  1.00  0.00           H  
ATOM   2021 2HG2 ILE A 220     151.881 167.796 103.674  1.00  0.00           H  
ATOM   2022 3HG2 ILE A 220     151.588 166.185 102.979  1.00  0.00           H  
ATOM   2023 1HD1 ILE A 220     153.807 163.253 102.558  1.00  0.00           H  
ATOM   2024 2HD1 ILE A 220     152.348 164.268 102.667  1.00  0.00           H  
ATOM   2025 3HD1 ILE A 220     153.573 164.599 101.419  1.00  0.00           H  
ATOM   2026  N   LEU A 221     152.640 169.007 100.903  1.00  0.00           N  
ATOM   2027  CA  LEU A 221     152.159 170.345 100.711  1.00  0.00           C  
ATOM   2028  C   LEU A 221     151.129 170.726 101.726  1.00  0.00           C  
ATOM   2029  O   LEU A 221     151.124 171.859 102.208  1.00  0.00           O  
ATOM   2030  CB  LEU A 221     151.567 170.492  99.304  1.00  0.00           C  
ATOM   2031  CG  LEU A 221     152.568 170.387  98.146  1.00  0.00           C  
ATOM   2032  CD1 LEU A 221     151.818 170.404  96.822  1.00  0.00           C  
ATOM   2033  CD2 LEU A 221     153.562 171.537  98.228  1.00  0.00           C  
ATOM   2034  H   LEU A 221     152.306 168.272 100.296  1.00  0.00           H  
ATOM   2035  HA  LEU A 221     153.003 171.030 100.788  1.00  0.00           H  
ATOM   2036 1HB  LEU A 221     150.814 169.720  99.161  1.00  0.00           H  
ATOM   2037 2HB  LEU A 221     151.079 171.464  99.232  1.00  0.00           H  
ATOM   2038  HG  LEU A 221     153.104 169.439  98.214  1.00  0.00           H  
ATOM   2039 1HD1 LEU A 221     152.529 170.329  95.999  1.00  0.00           H  
ATOM   2040 2HD1 LEU A 221     151.129 169.561  96.783  1.00  0.00           H  
ATOM   2041 3HD1 LEU A 221     151.258 171.335  96.733  1.00  0.00           H  
ATOM   2042 1HD2 LEU A 221     154.274 171.461  97.405  1.00  0.00           H  
ATOM   2043 2HD2 LEU A 221     153.027 172.484  98.159  1.00  0.00           H  
ATOM   2044 3HD2 LEU A 221     154.096 171.489  99.176  1.00  0.00           H  
ATOM   2045  N   SER A 222     150.216 169.796 102.077  1.00  0.00           N  
ATOM   2046  CA  SER A 222     149.133 170.224 102.914  1.00  0.00           C  
ATOM   2047  C   SER A 222     148.818 169.208 103.959  1.00  0.00           C  
ATOM   2048  O   SER A 222     149.088 168.018 103.799  1.00  0.00           O  
ATOM   2049  CB  SER A 222     147.899 170.493 102.075  1.00  0.00           C  
ATOM   2050  OG  SER A 222     147.438 169.318 101.468  1.00  0.00           O  
ATOM   2051  H   SER A 222     150.259 168.831 101.783  1.00  0.00           H  
ATOM   2052  HA  SER A 222     149.417 171.161 103.395  1.00  0.00           H  
ATOM   2053 1HB  SER A 222     147.115 170.912 102.706  1.00  0.00           H  
ATOM   2054 2HB  SER A 222     148.133 171.233 101.311  1.00  0.00           H  
ATOM   2055  HG  SER A 222     146.521 169.483 101.235  1.00  0.00           H  
ATOM   2056  N   CYS A 223     148.236 169.680 105.085  1.00  0.00           N  
ATOM   2057  CA  CYS A 223     147.853 168.768 106.115  1.00  0.00           C  
ATOM   2058  C   CYS A 223     146.421 169.038 106.425  1.00  0.00           C  
ATOM   2059  O   CYS A 223     146.022 170.192 106.579  1.00  0.00           O  
ATOM   2060  CB  CYS A 223     148.708 168.938 107.371  1.00  0.00           C  
ATOM   2061  SG  CYS A 223     148.294 167.793 108.708  1.00  0.00           S  
ATOM   2062  H   CYS A 223     148.066 170.667 105.214  1.00  0.00           H  
ATOM   2063  HA  CYS A 223     148.012 167.752 105.754  1.00  0.00           H  
ATOM   2064 1HB  CYS A 223     149.759 168.795 107.117  1.00  0.00           H  
ATOM   2065 2HB  CYS A 223     148.599 169.954 107.750  1.00  0.00           H  
ATOM   2066  N   TYR A 224     145.609 167.965 106.500  1.00  0.00           N  
ATOM   2067  CA  TYR A 224     144.227 168.106 106.846  1.00  0.00           C  
ATOM   2068  C   TYR A 224     144.110 167.529 108.217  1.00  0.00           C  
ATOM   2069  O   TYR A 224     144.412 166.358 108.435  1.00  0.00           O  
ATOM   2070  CB  TYR A 224     143.305 167.397 105.851  1.00  0.00           C  
ATOM   2071  CG  TYR A 224     143.323 168.002 104.465  1.00  0.00           C  
ATOM   2072  CD1 TYR A 224     144.181 167.498 103.499  1.00  0.00           C  
ATOM   2073  CD2 TYR A 224     142.480 169.061 104.159  1.00  0.00           C  
ATOM   2074  CE1 TYR A 224     144.198 168.051 102.233  1.00  0.00           C  
ATOM   2075  CE2 TYR A 224     142.496 169.613 102.893  1.00  0.00           C  
ATOM   2076  CZ  TYR A 224     143.351 169.112 101.933  1.00  0.00           C  
ATOM   2077  OH  TYR A 224     143.367 169.662 100.672  1.00  0.00           O  
ATOM   2078  H   TYR A 224     145.977 167.044 106.310  1.00  0.00           H  
ATOM   2079  HA  TYR A 224     143.952 169.157 106.753  1.00  0.00           H  
ATOM   2080 1HB  TYR A 224     143.595 166.349 105.769  1.00  0.00           H  
ATOM   2081 2HB  TYR A 224     142.281 167.425 106.221  1.00  0.00           H  
ATOM   2082  HD1 TYR A 224     144.844 166.666 103.739  1.00  0.00           H  
ATOM   2083  HD2 TYR A 224     141.806 169.458 104.919  1.00  0.00           H  
ATOM   2084  HE1 TYR A 224     144.872 167.655 101.474  1.00  0.00           H  
ATOM   2085  HE2 TYR A 224     141.835 170.446 102.653  1.00  0.00           H  
ATOM   2086  HH  TYR A 224     142.729 170.379 100.628  1.00  0.00           H  
ATOM   2087  N   ASP A 225     143.656 168.342 109.185  1.00  0.00           N  
ATOM   2088  CA  ASP A 225     143.643 167.917 110.553  1.00  0.00           C  
ATOM   2089  C   ASP A 225     142.396 167.141 110.848  1.00  0.00           C  
ATOM   2090  O   ASP A 225     141.524 166.955 110.000  1.00  0.00           O  
ATOM   2091  CB  ASP A 225     143.744 169.120 111.494  1.00  0.00           C  
ATOM   2092  CG  ASP A 225     144.201 168.738 112.896  1.00  0.00           C  
ATOM   2093  OD1 ASP A 225     144.326 167.566 113.160  1.00  0.00           O  
ATOM   2094  OD2 ASP A 225     144.422 169.623 113.688  1.00  0.00           O  
ATOM   2095  H   ASP A 225     143.318 169.265 108.953  1.00  0.00           H  
ATOM   2096  HA  ASP A 225     144.520 167.294 110.730  1.00  0.00           H  
ATOM   2097 1HB  ASP A 225     144.446 169.846 111.084  1.00  0.00           H  
ATOM   2098 2HB  ASP A 225     142.772 169.609 111.566  1.00  0.00           H  
ATOM   2099  N   VAL A 226     142.319 166.643 112.097  1.00  0.00           N  
ATOM   2100  CA  VAL A 226     141.180 165.934 112.589  1.00  0.00           C  
ATOM   2101  C   VAL A 226     140.086 166.951 112.693  1.00  0.00           C  
ATOM   2102  O   VAL A 226     140.344 168.150 112.782  1.00  0.00           O  
ATOM   2103  CB  VAL A 226     141.457 165.288 113.959  1.00  0.00           C  
ATOM   2104  CG1 VAL A 226     141.607 166.356 115.032  1.00  0.00           C  
ATOM   2105  CG2 VAL A 226     140.337 164.322 114.313  1.00  0.00           C  
ATOM   2106  H   VAL A 226     143.112 166.784 112.707  1.00  0.00           H  
ATOM   2107  HA  VAL A 226     140.951 165.124 111.896  1.00  0.00           H  
ATOM   2108  HB  VAL A 226     142.403 164.747 113.911  1.00  0.00           H  
ATOM   2109 1HG1 VAL A 226     141.803 165.882 115.994  1.00  0.00           H  
ATOM   2110 2HG1 VAL A 226     142.437 167.014 114.777  1.00  0.00           H  
ATOM   2111 3HG1 VAL A 226     140.687 166.938 115.096  1.00  0.00           H  
ATOM   2112 1HG2 VAL A 226     140.540 163.868 115.282  1.00  0.00           H  
ATOM   2113 2HG2 VAL A 226     139.391 164.862 114.355  1.00  0.00           H  
ATOM   2114 3HG2 VAL A 226     140.276 163.542 113.553  1.00  0.00           H  
ATOM   2115  N   TYR A 227     138.825 166.488 112.655  1.00  0.00           N  
ATOM   2116  CA  TYR A 227     137.687 167.365 112.627  1.00  0.00           C  
ATOM   2117  C   TYR A 227     137.532 168.090 113.929  1.00  0.00           C  
ATOM   2118  O   TYR A 227     137.632 167.506 115.008  1.00  0.00           O  
ATOM   2119  CB  TYR A 227     136.413 166.582 112.302  1.00  0.00           C  
ATOM   2120  CG  TYR A 227     135.171 167.441 112.226  1.00  0.00           C  
ATOM   2121  CD1 TYR A 227     134.661 167.815 110.991  1.00  0.00           C  
ATOM   2122  CD2 TYR A 227     134.541 167.855 113.391  1.00  0.00           C  
ATOM   2123  CE1 TYR A 227     133.526 168.600 110.922  1.00  0.00           C  
ATOM   2124  CE2 TYR A 227     133.407 168.640 113.321  1.00  0.00           C  
ATOM   2125  CZ  TYR A 227     132.899 169.012 112.093  1.00  0.00           C  
ATOM   2126  OH  TYR A 227     131.769 169.794 112.024  1.00  0.00           O  
ATOM   2127  H   TYR A 227     138.677 165.489 112.646  1.00  0.00           H  
ATOM   2128  HA  TYR A 227     137.828 168.090 111.825  1.00  0.00           H  
ATOM   2129 1HB  TYR A 227     136.533 166.072 111.345  1.00  0.00           H  
ATOM   2130 2HB  TYR A 227     136.252 165.817 113.062  1.00  0.00           H  
ATOM   2131  HD1 TYR A 227     135.155 167.490 110.076  1.00  0.00           H  
ATOM   2132  HD2 TYR A 227     134.943 167.561 114.361  1.00  0.00           H  
ATOM   2133  HE1 TYR A 227     133.125 168.894 109.952  1.00  0.00           H  
ATOM   2134  HE2 TYR A 227     132.913 168.965 114.237  1.00  0.00           H  
ATOM   2135  HH  TYR A 227     131.552 169.960 111.104  1.00  0.00           H  
ATOM   2136  N   SER A 228     137.318 169.418 113.828  1.00  0.00           N  
ATOM   2137  CA  SER A 228     137.033 170.302 114.921  1.00  0.00           C  
ATOM   2138  C   SER A 228     136.189 171.383 114.316  1.00  0.00           C  
ATOM   2139  O   SER A 228     136.335 171.694 113.133  1.00  0.00           O  
ATOM   2140  CB  SER A 228     138.297 170.865 115.541  1.00  0.00           C  
ATOM   2141  OG  SER A 228     138.972 171.696 114.638  1.00  0.00           O  
ATOM   2142  H   SER A 228     137.369 169.794 112.892  1.00  0.00           H  
ATOM   2143  HA  SER A 228     136.572 169.723 115.723  1.00  0.00           H  
ATOM   2144 1HB  SER A 228     138.042 171.429 116.438  1.00  0.00           H  
ATOM   2145 2HB  SER A 228     138.949 170.047 115.844  1.00  0.00           H  
ATOM   2146  HG  SER A 228     139.839 171.303 114.513  1.00  0.00           H  
ATOM   2147  N   PRO A 229     135.314 171.977 115.075  1.00  0.00           N  
ATOM   2148  CA  PRO A 229     134.449 172.983 114.521  1.00  0.00           C  
ATOM   2149  C   PRO A 229     135.215 174.176 114.066  1.00  0.00           C  
ATOM   2150  O   PRO A 229     134.727 174.904 113.204  1.00  0.00           O  
ATOM   2151  CB  PRO A 229     133.523 173.327 115.692  1.00  0.00           C  
ATOM   2152  CG  PRO A 229     133.568 172.117 116.561  1.00  0.00           C  
ATOM   2153  CD  PRO A 229     134.980 171.612 116.427  1.00  0.00           C  
ATOM   2154  HA  PRO A 229     133.948 172.578 113.629  1.00  0.00           H  
ATOM   2155 1HB  PRO A 229     133.882 174.233 116.202  1.00  0.00           H  
ATOM   2156 2HB  PRO A 229     132.512 173.547 115.320  1.00  0.00           H  
ATOM   2157 1HG  PRO A 229     133.310 172.383 117.597  1.00  0.00           H  
ATOM   2158 2HG  PRO A 229     132.822 171.381 116.227  1.00  0.00           H  
ATOM   2159 1HD  PRO A 229     135.622 172.116 117.165  1.00  0.00           H  
ATOM   2160 2HD  PRO A 229     134.997 170.523 116.579  1.00  0.00           H  
ATOM   2161  N   ASP A 230     136.397 174.417 114.651  1.00  0.00           N  
ATOM   2162  CA  ASP A 230     137.133 175.583 114.281  1.00  0.00           C  
ATOM   2163  C   ASP A 230     137.686 175.479 112.891  1.00  0.00           C  
ATOM   2164  O   ASP A 230     137.738 176.484 112.185  1.00  0.00           O  
ATOM   2165  CB  ASP A 230     138.274 175.824 115.272  1.00  0.00           C  
ATOM   2166  CG  ASP A 230     137.785 176.291 116.636  1.00  0.00           C  
ATOM   2167  OD1 ASP A 230     136.660 176.722 116.727  1.00  0.00           O  
ATOM   2168  OD2 ASP A 230     138.542 176.214 117.575  1.00  0.00           O  
ATOM   2169  H   ASP A 230     136.780 173.794 115.347  1.00  0.00           H  
ATOM   2170  HA  ASP A 230     136.451 176.434 114.271  1.00  0.00           H  
ATOM   2171 1HB  ASP A 230     138.844 174.903 115.402  1.00  0.00           H  
ATOM   2172 2HB  ASP A 230     138.954 176.575 114.869  1.00  0.00           H  
ATOM   2173  N   LYS A 231     138.117 174.280 112.446  1.00  0.00           N  
ATOM   2174  CA  LYS A 231     138.778 174.242 111.169  1.00  0.00           C  
ATOM   2175  C   LYS A 231     137.901 173.625 110.126  1.00  0.00           C  
ATOM   2176  O   LYS A 231     138.351 172.814 109.318  1.00  0.00           O  
ATOM   2177  CB  LYS A 231     140.096 173.472 111.267  1.00  0.00           C  
ATOM   2178  CG  LYS A 231     141.100 174.066 112.247  1.00  0.00           C  
ATOM   2179  CD  LYS A 231     141.563 175.443 111.796  1.00  0.00           C  
ATOM   2180  CE  LYS A 231     142.623 176.005 112.733  1.00  0.00           C  
ATOM   2181  NZ  LYS A 231     143.059 177.368 112.325  1.00  0.00           N  
ATOM   2182  H   LYS A 231     137.997 173.421 112.964  1.00  0.00           H  
ATOM   2183  HA  LYS A 231     139.031 175.263 110.880  1.00  0.00           H  
ATOM   2184 1HB  LYS A 231     139.896 172.445 111.575  1.00  0.00           H  
ATOM   2185 2HB  LYS A 231     140.569 173.434 110.286  1.00  0.00           H  
ATOM   2186 1HG  LYS A 231     140.640 174.151 113.232  1.00  0.00           H  
ATOM   2187 2HG  LYS A 231     141.965 173.408 112.325  1.00  0.00           H  
ATOM   2188 1HD  LYS A 231     141.979 175.376 110.790  1.00  0.00           H  
ATOM   2189 2HD  LYS A 231     140.713 176.124 111.775  1.00  0.00           H  
ATOM   2190 1HE  LYS A 231     142.225 176.052 113.745  1.00  0.00           H  
ATOM   2191 2HE  LYS A 231     143.491 175.346 112.738  1.00  0.00           H  
ATOM   2192 1HZ  LYS A 231     143.761 177.705 112.969  1.00  0.00           H  
ATOM   2193 2HZ  LYS A 231     143.448 177.333 111.393  1.00  0.00           H  
ATOM   2194 3HZ  LYS A 231     142.266 177.993 112.335  1.00  0.00           H  
ATOM   2195  N   GLU A 232     136.631 174.048 110.076  1.00  0.00           N  
ATOM   2196  CA  GLU A 232     135.713 173.560 109.093  1.00  0.00           C  
ATOM   2197  C   GLU A 232     136.041 174.272 107.820  1.00  0.00           C  
ATOM   2198  O   GLU A 232     136.672 175.329 107.837  1.00  0.00           O  
ATOM   2199  CB  GLU A 232     134.259 173.807 109.502  1.00  0.00           C  
ATOM   2200  CG  GLU A 232     133.816 173.042 110.742  1.00  0.00           C  
ATOM   2201  CD  GLU A 232     132.377 173.290 111.099  1.00  0.00           C  
ATOM   2202  OE1 GLU A 232     131.917 174.389 110.904  1.00  0.00           O  
ATOM   2203  OE2 GLU A 232     131.737 172.378 111.567  1.00  0.00           O  
ATOM   2204  H   GLU A 232     136.313 174.730 110.750  1.00  0.00           H  
ATOM   2205  HA  GLU A 232     135.813 172.476 109.034  1.00  0.00           H  
ATOM   2206 1HB  GLU A 232     134.111 174.870 109.694  1.00  0.00           H  
ATOM   2207 2HB  GLU A 232     133.598 173.527 108.683  1.00  0.00           H  
ATOM   2208 1HG  GLU A 232     133.957 171.976 110.567  1.00  0.00           H  
ATOM   2209 2HG  GLU A 232     134.449 173.332 111.580  1.00  0.00           H  
ATOM   2210  N   GLU A 233     135.656 173.681 106.674  1.00  0.00           N  
ATOM   2211  CA  GLU A 233     135.929 174.308 105.411  1.00  0.00           C  
ATOM   2212  C   GLU A 233     134.639 174.834 104.862  1.00  0.00           C  
ATOM   2213  O   GLU A 233     133.793 174.080 104.388  1.00  0.00           O  
ATOM   2214  CB  GLU A 233     136.570 173.324 104.429  1.00  0.00           C  
ATOM   2215  CG  GLU A 233     136.876 173.913 103.059  1.00  0.00           C  
ATOM   2216  CD  GLU A 233     137.887 175.025 103.113  1.00  0.00           C  
ATOM   2217  OE1 GLU A 233     139.055 174.736 103.207  1.00  0.00           O  
ATOM   2218  OE2 GLU A 233     137.489 176.165 103.060  1.00  0.00           O  
ATOM   2219  H   GLU A 233     135.173 172.794 106.689  1.00  0.00           H  
ATOM   2220  HA  GLU A 233     136.674 175.089 105.566  1.00  0.00           H  
ATOM   2221 1HB  GLU A 233     137.503 172.948 104.848  1.00  0.00           H  
ATOM   2222 2HB  GLU A 233     135.908 172.470 104.286  1.00  0.00           H  
ATOM   2223 1HG  GLU A 233     137.257 173.123 102.413  1.00  0.00           H  
ATOM   2224 2HG  GLU A 233     135.952 174.289 102.622  1.00  0.00           H  
ATOM   2225  N   GLN A 234     134.460 176.162 104.964  1.00  0.00           N  
ATOM   2226  CA  GLN A 234     133.315 176.901 104.512  1.00  0.00           C  
ATOM   2227  C   GLN A 234     133.306 177.172 103.033  1.00  0.00           C  
ATOM   2228  O   GLN A 234     132.250 177.417 102.456  1.00  0.00           O  
ATOM   2229  CB  GLN A 234     133.228 178.228 105.270  1.00  0.00           C  
ATOM   2230  CG  GLN A 234     132.919 178.080 106.750  1.00  0.00           C  
ATOM   2231  CD  GLN A 234     132.877 179.416 107.469  1.00  0.00           C  
ATOM   2232  OE1 GLN A 234     133.502 180.388 107.038  1.00  0.00           O  
ATOM   2233  NE2 GLN A 234     132.137 179.470 108.571  1.00  0.00           N  
ATOM   2234  H   GLN A 234     135.222 176.657 105.405  1.00  0.00           H  
ATOM   2235  HA  GLN A 234     132.429 176.279 104.641  1.00  0.00           H  
ATOM   2236 1HB  GLN A 234     134.172 178.764 105.176  1.00  0.00           H  
ATOM   2237 2HB  GLN A 234     132.452 178.851 104.825  1.00  0.00           H  
ATOM   2238 1HG  GLN A 234     131.946 177.601 106.862  1.00  0.00           H  
ATOM   2239 2HG  GLN A 234     133.693 177.468 107.213  1.00  0.00           H  
ATOM   2240 1HE2 GLN A 234     132.071 180.325 109.088  1.00  0.00           H  
ATOM   2241 2HE2 GLN A 234     131.647 178.658 108.885  1.00  0.00           H  
ATOM   2242  N   LEU A 235     134.474 177.193 102.368  1.00  0.00           N  
ATOM   2243  CA  LEU A 235     134.500 177.596 100.985  1.00  0.00           C  
ATOM   2244  C   LEU A 235     133.902 176.584 100.054  1.00  0.00           C  
ATOM   2245  O   LEU A 235     133.864 175.381 100.301  1.00  0.00           O  
ATOM   2246  CB  LEU A 235     135.946 177.876 100.557  1.00  0.00           C  
ATOM   2247  CG  LEU A 235     136.639 179.041 101.277  1.00  0.00           C  
ATOM   2248  CD1 LEU A 235     138.093 179.119 100.833  1.00  0.00           C  
ATOM   2249  CD2 LEU A 235     135.903 180.337 100.970  1.00  0.00           C  
ATOM   2250  H   LEU A 235     135.338 176.931 102.820  1.00  0.00           H  
ATOM   2251  HA  LEU A 235     133.886 178.489 100.874  1.00  0.00           H  
ATOM   2252 1HB  LEU A 235     136.539 176.980 100.730  1.00  0.00           H  
ATOM   2253 2HB  LEU A 235     135.957 178.093  99.489  1.00  0.00           H  
ATOM   2254  HG  LEU A 235     136.627 178.863 102.352  1.00  0.00           H  
ATOM   2255 1HD1 LEU A 235     138.586 179.946 101.344  1.00  0.00           H  
ATOM   2256 2HD1 LEU A 235     138.600 178.187 101.082  1.00  0.00           H  
ATOM   2257 3HD1 LEU A 235     138.137 179.281  99.757  1.00  0.00           H  
ATOM   2258 1HD2 LEU A 235     136.395 181.164 101.482  1.00  0.00           H  
ATOM   2259 2HD2 LEU A 235     135.915 180.517  99.895  1.00  0.00           H  
ATOM   2260 3HD2 LEU A 235     134.871 180.260 101.314  1.00  0.00           H  
ATOM   2261  N   PRO A 236     133.390 177.103  98.969  1.00  0.00           N  
ATOM   2262  CA  PRO A 236     132.849 176.249  97.949  1.00  0.00           C  
ATOM   2263  C   PRO A 236     133.988 175.621  97.222  1.00  0.00           C  
ATOM   2264  O   PRO A 236     135.062 176.216  97.167  1.00  0.00           O  
ATOM   2265  CB  PRO A 236     132.049 177.202  97.055  1.00  0.00           C  
ATOM   2266  CG  PRO A 236     131.843 178.411  97.902  1.00  0.00           C  
ATOM   2267  CD  PRO A 236     133.076 178.480  98.763  1.00  0.00           C  
ATOM   2268  HA  PRO A 236     132.222 175.477  98.419  1.00  0.00           H  
ATOM   2269 1HB  PRO A 236     132.611 177.416  96.135  1.00  0.00           H  
ATOM   2270 2HB  PRO A 236     131.104 176.727  96.751  1.00  0.00           H  
ATOM   2271 1HG  PRO A 236     131.718 179.302  97.268  1.00  0.00           H  
ATOM   2272 2HG  PRO A 236     130.920 178.309  98.492  1.00  0.00           H  
ATOM   2273 1HD  PRO A 236     133.869 179.022  98.226  1.00  0.00           H  
ATOM   2274 2HD  PRO A 236     132.835 178.984  99.710  1.00  0.00           H  
ATOM   2275  N   PHE A 237     133.780 174.418  96.667  1.00  0.00           N  
ATOM   2276  CA  PHE A 237     134.808 173.738  95.947  1.00  0.00           C  
ATOM   2277  C   PHE A 237     134.112 173.069  94.813  1.00  0.00           C  
ATOM   2278  O   PHE A 237     132.885 173.050  94.746  1.00  0.00           O  
ATOM   2279  CB  PHE A 237     135.546 172.721  96.819  1.00  0.00           C  
ATOM   2280  CG  PHE A 237     134.685 171.580  97.282  1.00  0.00           C  
ATOM   2281  CD1 PHE A 237     134.906 170.292  96.818  1.00  0.00           C  
ATOM   2282  CD2 PHE A 237     133.651 171.794  98.181  1.00  0.00           C  
ATOM   2283  CE1 PHE A 237     134.114 169.243  97.243  1.00  0.00           C  
ATOM   2284  CE2 PHE A 237     132.858 170.746  98.608  1.00  0.00           C  
ATOM   2285  CZ  PHE A 237     133.090 169.469  98.138  1.00  0.00           C  
ATOM   2286  H   PHE A 237     132.874 173.982  96.760  1.00  0.00           H  
ATOM   2287  HA  PHE A 237     135.566 174.466  95.654  1.00  0.00           H  
ATOM   2288 1HB  PHE A 237     136.387 172.307  96.263  1.00  0.00           H  
ATOM   2289 2HB  PHE A 237     135.950 173.220  97.698  1.00  0.00           H  
ATOM   2290  HD1 PHE A 237     135.716 170.113  96.111  1.00  0.00           H  
ATOM   2291  HD2 PHE A 237     133.467 172.803  98.552  1.00  0.00           H  
ATOM   2292  HE1 PHE A 237     134.299 168.235  96.870  1.00  0.00           H  
ATOM   2293  HE2 PHE A 237     132.049 170.927  99.315  1.00  0.00           H  
ATOM   2294  HZ  PHE A 237     132.464 168.643  98.472  1.00  0.00           H  
ATOM   2295  N   GLY A 238     134.883 172.538  93.855  1.00  0.00           N  
ATOM   2296  CA  GLY A 238     134.251 171.856  92.769  1.00  0.00           C  
ATOM   2297  C   GLY A 238     133.632 172.893  91.892  1.00  0.00           C  
ATOM   2298  O   GLY A 238     133.872 174.091  92.038  1.00  0.00           O  
ATOM   2299  H   GLY A 238     135.891 172.604  93.875  1.00  0.00           H  
ATOM   2300 1HA  GLY A 238     134.991 171.264  92.231  1.00  0.00           H  
ATOM   2301 2HA  GLY A 238     133.507 171.163  93.159  1.00  0.00           H  
ATOM   2302  N   PRO A 239     132.818 172.436  90.985  1.00  0.00           N  
ATOM   2303  CA  PRO A 239     132.154 173.294  90.047  1.00  0.00           C  
ATOM   2304  C   PRO A 239     131.346 174.325  90.775  1.00  0.00           C  
ATOM   2305  O   PRO A 239     131.068 175.363  90.175  1.00  0.00           O  
ATOM   2306  CB  PRO A 239     131.266 172.329  89.254  1.00  0.00           C  
ATOM   2307  CG  PRO A 239     131.957 171.014  89.375  1.00  0.00           C  
ATOM   2308  CD  PRO A 239     132.523 171.015  90.770  1.00  0.00           C  
ATOM   2309  HA  PRO A 239     132.905 173.778  89.405  1.00  0.00           H  
ATOM   2310 1HB  PRO A 239     130.251 172.319  89.677  1.00  0.00           H  
ATOM   2311 2HB  PRO A 239     131.177 172.670  88.212  1.00  0.00           H  
ATOM   2312 1HG  PRO A 239     131.243 170.193  89.209  1.00  0.00           H  
ATOM   2313 2HG  PRO A 239     132.735 170.921  88.603  1.00  0.00           H  
ATOM   2314 1HD  PRO A 239     131.765 170.640  91.474  1.00  0.00           H  
ATOM   2315 2HD  PRO A 239     133.426 170.387  90.801  1.00  0.00           H  
ATOM   2316  N   PHE A 240     130.921 174.065  92.032  1.00  0.00           N  
ATOM   2317  CA  PHE A 240     130.140 175.062  92.707  1.00  0.00           C  
ATOM   2318  C   PHE A 240     128.803 175.044  92.017  1.00  0.00           C  
ATOM   2319  O   PHE A 240     128.556 174.209  91.150  1.00  0.00           O  
ATOM   2320  CB  PHE A 240     130.785 176.447  92.631  1.00  0.00           C  
ATOM   2321  CG  PHE A 240     132.079 176.555  93.386  1.00  0.00           C  
ATOM   2322  CD1 PHE A 240     133.221 175.915  92.929  1.00  0.00           C  
ATOM   2323  CD2 PHE A 240     132.157 177.297  94.556  1.00  0.00           C  
ATOM   2324  CE1 PHE A 240     134.412 176.014  93.624  1.00  0.00           C  
ATOM   2325  CE2 PHE A 240     133.346 177.398  95.251  1.00  0.00           C  
ATOM   2326  CZ  PHE A 240     134.475 176.755  94.784  1.00  0.00           C  
ATOM   2327  H   PHE A 240     131.133 173.200  92.509  1.00  0.00           H  
ATOM   2328  HA  PHE A 240     130.042 174.774  93.755  1.00  0.00           H  
ATOM   2329 1HB  PHE A 240     130.977 176.702  91.589  1.00  0.00           H  
ATOM   2330 2HB  PHE A 240     130.096 177.191  93.028  1.00  0.00           H  
ATOM   2331  HD1 PHE A 240     133.172 175.329  92.011  1.00  0.00           H  
ATOM   2332  HD2 PHE A 240     131.264 177.804  94.924  1.00  0.00           H  
ATOM   2333  HE1 PHE A 240     135.302 175.505  93.254  1.00  0.00           H  
ATOM   2334  HE2 PHE A 240     133.393 177.985  96.169  1.00  0.00           H  
ATOM   2335  HZ  PHE A 240     135.412 176.833  95.333  1.00  0.00           H  
ATOM   2336  N   ASN A 241     127.890 175.947  92.402  1.00  0.00           N  
ATOM   2337  CA  ASN A 241     126.620 176.094  91.765  1.00  0.00           C  
ATOM   2338  C   ASN A 241     125.731 174.923  92.000  1.00  0.00           C  
ATOM   2339  O   ASN A 241     124.923 174.563  91.148  1.00  0.00           O  
ATOM   2340  CB  ASN A 241     126.801 176.326  90.276  1.00  0.00           C  
ATOM   2341  CG  ASN A 241     127.519 177.612  89.975  1.00  0.00           C  
ATOM   2342  OD1 ASN A 241     127.094 178.691  90.406  1.00  0.00           O  
ATOM   2343  ND2 ASN A 241     128.600 177.520  89.244  1.00  0.00           N  
ATOM   2344  H   ASN A 241     128.122 176.547  93.181  1.00  0.00           H  
ATOM   2345  HA  ASN A 241     126.124 176.973  92.180  1.00  0.00           H  
ATOM   2346 1HB  ASN A 241     127.365 175.499  89.844  1.00  0.00           H  
ATOM   2347 2HB  ASN A 241     125.825 176.347  89.790  1.00  0.00           H  
ATOM   2348 1HD2 ASN A 241     129.119 178.343  89.012  1.00  0.00           H  
ATOM   2349 2HD2 ASN A 241     128.907 176.627  88.917  1.00  0.00           H  
ATOM   2350  N   GLY A 242     125.844 174.304  93.181  1.00  0.00           N  
ATOM   2351  CA  GLY A 242     124.955 173.251  93.557  1.00  0.00           C  
ATOM   2352  C   GLY A 242     125.018 173.256  95.044  1.00  0.00           C  
ATOM   2353  O   GLY A 242     126.011 173.686  95.627  1.00  0.00           O  
ATOM   2354  H   GLY A 242     126.572 174.585  93.822  1.00  0.00           H  
ATOM   2355 1HA  GLY A 242     123.960 173.457  93.163  1.00  0.00           H  
ATOM   2356 2HA  GLY A 242     125.290 172.315  93.111  1.00  0.00           H  
ATOM   2357  N   THR A 243     123.958 172.770  95.703  1.00  0.00           N  
ATOM   2358  CA  THR A 243     123.927 172.761  97.133  1.00  0.00           C  
ATOM   2359  C   THR A 243     124.981 171.812  97.611  1.00  0.00           C  
ATOM   2360  O   THR A 243     125.485 171.936  98.725  1.00  0.00           O  
ATOM   2361  CB  THR A 243     122.546 172.351  97.677  1.00  0.00           C  
ATOM   2362  OG1 THR A 243     122.214 171.039  97.206  1.00  0.00           O  
ATOM   2363  CG2 THR A 243     121.479 173.335  97.220  1.00  0.00           C  
ATOM   2364  H   THR A 243     123.168 172.404  95.191  1.00  0.00           H  
ATOM   2365  HA  THR A 243     124.112 173.775  97.489  1.00  0.00           H  
ATOM   2366  HB  THR A 243     122.574 172.335  98.767  1.00  0.00           H  
ATOM   2367  HG1 THR A 243     122.666 170.383  97.743  1.00  0.00           H  
ATOM   2368 1HG2 THR A 243     120.510 173.030  97.615  1.00  0.00           H  
ATOM   2369 2HG2 THR A 243     121.723 174.332  97.587  1.00  0.00           H  
ATOM   2370 3HG2 THR A 243     121.440 173.348  96.132  1.00  0.00           H  
ATOM   2371  N   ALA A 244     125.293 170.789  96.796  1.00  0.00           N  
ATOM   2372  CA  ALA A 244     126.283 169.812  97.151  1.00  0.00           C  
ATOM   2373  C   ALA A 244     127.642 170.449  97.253  1.00  0.00           C  
ATOM   2374  O   ALA A 244     128.446 170.100  98.114  1.00  0.00           O  
ATOM   2375  CB  ALA A 244     126.299 168.678  96.137  1.00  0.00           C  
ATOM   2376  H   ALA A 244     124.817 170.707  95.909  1.00  0.00           H  
ATOM   2377  HA  ALA A 244     125.998 169.373  98.107  1.00  0.00           H  
ATOM   2378 1HB  ALA A 244     127.058 167.948  96.420  1.00  0.00           H  
ATOM   2379 2HB  ALA A 244     125.322 168.195  96.115  1.00  0.00           H  
ATOM   2380 3HB  ALA A 244     126.530 169.076  95.150  1.00  0.00           H  
ATOM   2381  N   TRP A 245     127.962 171.343  96.308  1.00  0.00           N  
ATOM   2382  CA  TRP A 245     129.222 172.024  96.223  1.00  0.00           C  
ATOM   2383  C   TRP A 245     129.346 173.213  97.131  1.00  0.00           C  
ATOM   2384  O   TRP A 245     130.458 173.691  97.355  1.00  0.00           O  
ATOM   2385  CB  TRP A 245     129.461 172.476  94.781  1.00  0.00           C  
ATOM   2386  CG  TRP A 245     129.706 171.342  93.832  1.00  0.00           C  
ATOM   2387  CD1 TRP A 245     129.003 171.063  92.698  1.00  0.00           C  
ATOM   2388  CD2 TRP A 245     130.732 170.325  93.929  1.00  0.00           C  
ATOM   2389  NE1 TRP A 245     129.518 169.946  92.086  1.00  0.00           N  
ATOM   2390  CE2 TRP A 245     130.577 169.483  92.825  1.00  0.00           C  
ATOM   2391  CE3 TRP A 245     131.755 170.067  94.850  1.00  0.00           C  
ATOM   2392  CZ2 TRP A 245     131.406 168.393  92.612  1.00  0.00           C  
ATOM   2393  CZ3 TRP A 245     132.587 168.975  94.635  1.00  0.00           C  
ATOM   2394  CH2 TRP A 245     132.417 168.160  93.545  1.00  0.00           C  
ATOM   2395  H   TRP A 245     127.251 171.536  95.617  1.00  0.00           H  
ATOM   2396  HA  TRP A 245     129.998 171.364  96.610  1.00  0.00           H  
ATOM   2397 1HB  TRP A 245     128.596 173.038  94.428  1.00  0.00           H  
ATOM   2398 2HB  TRP A 245     130.322 173.144  94.747  1.00  0.00           H  
ATOM   2399  HD1 TRP A 245     128.157 171.641  92.331  1.00  0.00           H  
ATOM   2400  HE1 TRP A 245     129.173 169.532  91.232  1.00  0.00           H  
ATOM   2401  HE3 TRP A 245     131.896 170.712  95.716  1.00  0.00           H  
ATOM   2402  HZ2 TRP A 245     131.287 167.734  91.751  1.00  0.00           H  
ATOM   2403  HZ3 TRP A 245     133.380 168.780  95.358  1.00  0.00           H  
ATOM   2404  HH2 TRP A 245     133.088 167.312  93.407  1.00  0.00           H  
ATOM   2405  N   THR A 246     128.218 173.768  97.621  1.00  0.00           N  
ATOM   2406  CA  THR A 246     128.269 174.992  98.378  1.00  0.00           C  
ATOM   2407  C   THR A 246     128.012 174.718  99.832  1.00  0.00           C  
ATOM   2408  O   THR A 246     127.242 173.830 100.191  1.00  0.00           O  
ATOM   2409  CB  THR A 246     127.250 176.020  97.853  1.00  0.00           C  
ATOM   2410  OG1 THR A 246     125.924 175.490  97.979  1.00  0.00           O  
ATOM   2411  CG2 THR A 246     127.524 176.345  96.393  1.00  0.00           C  
ATOM   2412  H   THR A 246     127.324 173.326  97.459  1.00  0.00           H  
ATOM   2413  HA  THR A 246     129.230 175.473  98.193  1.00  0.00           H  
ATOM   2414  HB  THR A 246     127.318 176.934  98.442  1.00  0.00           H  
ATOM   2415  HG1 THR A 246     125.742 175.302  98.904  1.00  0.00           H  
ATOM   2416 1HG2 THR A 246     126.795 177.073  96.039  1.00  0.00           H  
ATOM   2417 2HG2 THR A 246     128.528 176.759  96.294  1.00  0.00           H  
ATOM   2418 3HG2 THR A 246     127.447 175.436  95.797  1.00  0.00           H  
ATOM   2419  N   TYR A 247     128.648 175.525 100.706  1.00  0.00           N  
ATOM   2420  CA  TYR A 247     128.555 175.417 102.137  1.00  0.00           C  
ATOM   2421  C   TYR A 247     127.251 175.998 102.595  1.00  0.00           C  
ATOM   2422  O   TYR A 247     126.760 176.975 102.032  1.00  0.00           O  
ATOM   2423  CB  TYR A 247     129.730 176.121 102.819  1.00  0.00           C  
ATOM   2424  CG  TYR A 247     129.720 176.003 104.327  1.00  0.00           C  
ATOM   2425  CD1 TYR A 247     130.127 174.824 104.934  1.00  0.00           C  
ATOM   2426  CD2 TYR A 247     129.305 177.075 105.103  1.00  0.00           C  
ATOM   2427  CE1 TYR A 247     130.117 174.716 106.311  1.00  0.00           C  
ATOM   2428  CE2 TYR A 247     129.296 176.968 106.481  1.00  0.00           C  
ATOM   2429  CZ  TYR A 247     129.700 175.794 107.084  1.00  0.00           C  
ATOM   2430  OH  TYR A 247     129.691 175.687 108.456  1.00  0.00           O  
ATOM   2431  H   TYR A 247     129.225 176.250 100.304  1.00  0.00           H  
ATOM   2432  HA  TYR A 247     128.637 174.365 102.411  1.00  0.00           H  
ATOM   2433 1HB  TYR A 247     130.668 175.703 102.451  1.00  0.00           H  
ATOM   2434 2HB  TYR A 247     129.720 177.179 102.560  1.00  0.00           H  
ATOM   2435  HD1 TYR A 247     130.453 173.981 104.323  1.00  0.00           H  
ATOM   2436  HD2 TYR A 247     128.985 178.001 104.627  1.00  0.00           H  
ATOM   2437  HE1 TYR A 247     130.436 173.790 106.787  1.00  0.00           H  
ATOM   2438  HE2 TYR A 247     128.969 177.810 107.091  1.00  0.00           H  
ATOM   2439  HH  TYR A 247     129.999 174.814 108.710  1.00  0.00           H  
ATOM   2440  N   HIS A 248     126.631 175.359 103.612  1.00  0.00           N  
ATOM   2441  CA  HIS A 248     125.405 175.837 104.185  1.00  0.00           C  
ATOM   2442  C   HIS A 248     125.605 175.838 105.668  1.00  0.00           C  
ATOM   2443  O   HIS A 248     126.317 174.992 106.205  1.00  0.00           O  
ATOM   2444  CB  HIS A 248     124.208 174.963 103.796  1.00  0.00           C  
ATOM   2445  CG  HIS A 248     123.932 174.941 102.325  1.00  0.00           C  
ATOM   2446  ND1 HIS A 248     123.333 175.994 101.666  1.00  0.00           N  
ATOM   2447  CD2 HIS A 248     124.171 173.996 101.386  1.00  0.00           C  
ATOM   2448  CE1 HIS A 248     123.216 175.696 100.383  1.00  0.00           C  
ATOM   2449  NE2 HIS A 248     123.717 174.490 100.188  1.00  0.00           N  
ATOM   2450  H   HIS A 248     127.049 174.516 103.978  1.00  0.00           H  
ATOM   2451  HA  HIS A 248     125.184 176.830 103.795  1.00  0.00           H  
ATOM   2452 1HB  HIS A 248     124.384 173.938 104.126  1.00  0.00           H  
ATOM   2453 2HB  HIS A 248     123.315 175.322 104.306  1.00  0.00           H  
ATOM   2454  HD1 HIS A 248     123.096 176.882 102.061  1.00  0.00           H  
ATOM   2455  HD2 HIS A 248     124.622 173.004 101.432  1.00  0.00           H  
ATOM   2456  HE1 HIS A 248     122.766 176.404  99.687  1.00  0.00           H  
ATOM   2457  N   SER A 249     124.982 176.803 106.373  1.00  0.00           N  
ATOM   2458  CA  SER A 249     125.198 176.930 107.784  1.00  0.00           C  
ATOM   2459  C   SER A 249     124.308 175.989 108.533  1.00  0.00           C  
ATOM   2460  O   SER A 249     123.474 175.290 107.960  1.00  0.00           O  
ATOM   2461  CB  SER A 249     124.941 178.356 108.232  1.00  0.00           C  
ATOM   2462  OG  SER A 249     123.582 178.680 108.119  1.00  0.00           O  
ATOM   2463  H   SER A 249     124.356 177.447 105.911  1.00  0.00           H  
ATOM   2464  HA  SER A 249     126.241 176.692 107.997  1.00  0.00           H  
ATOM   2465 1HB  SER A 249     125.261 178.475 109.266  1.00  0.00           H  
ATOM   2466 2HB  SER A 249     125.532 179.040 107.625  1.00  0.00           H  
ATOM   2467  HG  SER A 249     123.552 179.581 107.789  1.00  0.00           H  
ATOM   2468  N   GLN A 250     124.536 175.917 109.858  1.00  0.00           N  
ATOM   2469  CA  GLN A 250     123.781 175.109 110.769  1.00  0.00           C  
ATOM   2470  C   GLN A 250     122.400 175.667 110.895  1.00  0.00           C  
ATOM   2471  O   GLN A 250     121.430 174.937 111.083  1.00  0.00           O  
ATOM   2472  CB  GLN A 250     124.459 175.046 112.140  1.00  0.00           C  
ATOM   2473  CG  GLN A 250     123.767 174.129 113.135  1.00  0.00           C  
ATOM   2474  CD  GLN A 250     124.518 174.030 114.449  1.00  0.00           C  
ATOM   2475  OE1 GLN A 250     125.504 173.297 114.564  1.00  0.00           O  
ATOM   2476  NE2 GLN A 250     124.054 174.769 115.451  1.00  0.00           N  
ATOM   2477  H   GLN A 250     125.296 176.479 110.213  1.00  0.00           H  
ATOM   2478  HA  GLN A 250     123.766 174.086 110.393  1.00  0.00           H  
ATOM   2479 1HB  GLN A 250     125.486 174.702 112.023  1.00  0.00           H  
ATOM   2480 2HB  GLN A 250     124.496 176.045 112.574  1.00  0.00           H  
ATOM   2481 1HG  GLN A 250     122.770 174.517 113.339  1.00  0.00           H  
ATOM   2482 2HG  GLN A 250     123.699 173.129 112.704  1.00  0.00           H  
ATOM   2483 1HE2 GLN A 250     124.508 174.745 116.343  1.00  0.00           H  
ATOM   2484 2HE2 GLN A 250     123.252 175.349 115.315  1.00  0.00           H  
ATOM   2485  N   ASP A 251     122.288 177.004 110.876  1.00  0.00           N  
ATOM   2486  CA  ASP A 251     121.012 177.643 111.003  1.00  0.00           C  
ATOM   2487  C   ASP A 251     120.194 177.434 109.766  1.00  0.00           C  
ATOM   2488  O   ASP A 251     118.989 177.197 109.842  1.00  0.00           O  
ATOM   2489  CB  ASP A 251     121.181 179.141 111.268  1.00  0.00           C  
ATOM   2490  CG  ASP A 251     121.719 179.439 112.662  1.00  0.00           C  
ATOM   2491  OD1 ASP A 251     121.660 178.569 113.498  1.00  0.00           O  
ATOM   2492  OD2 ASP A 251     122.184 180.533 112.875  1.00  0.00           O  
ATOM   2493  H   ASP A 251     123.115 177.574 110.771  1.00  0.00           H  
ATOM   2494  HA  ASP A 251     120.496 177.217 111.863  1.00  0.00           H  
ATOM   2495 1HB  ASP A 251     121.864 179.566 110.533  1.00  0.00           H  
ATOM   2496 2HB  ASP A 251     120.220 179.642 111.151  1.00  0.00           H  
ATOM   2497  N   GLU A 252     120.836 177.509 108.586  1.00  0.00           N  
ATOM   2498  CA  GLU A 252     120.112 177.415 107.352  1.00  0.00           C  
ATOM   2499  C   GLU A 252     119.492 176.062 107.258  1.00  0.00           C  
ATOM   2500  O   GLU A 252     118.354 175.922 106.813  1.00  0.00           O  
ATOM   2501  CB  GLU A 252     121.030 177.664 106.153  1.00  0.00           C  
ATOM   2502  CG  GLU A 252     120.321 177.655 104.806  1.00  0.00           C  
ATOM   2503  CD  GLU A 252     121.236 177.988 103.661  1.00  0.00           C  
ATOM   2504  OE1 GLU A 252     122.413 177.739 103.774  1.00  0.00           O  
ATOM   2505  OE2 GLU A 252     120.759 178.492 102.672  1.00  0.00           O  
ATOM   2506  H   GLU A 252     121.838 177.633 108.560  1.00  0.00           H  
ATOM   2507  HA  GLU A 252     119.347 178.192 107.340  1.00  0.00           H  
ATOM   2508 1HB  GLU A 252     121.522 178.630 106.266  1.00  0.00           H  
ATOM   2509 2HB  GLU A 252     121.808 176.901 106.126  1.00  0.00           H  
ATOM   2510 1HG  GLU A 252     119.893 176.667 104.639  1.00  0.00           H  
ATOM   2511 2HG  GLU A 252     119.504 178.374 104.833  1.00  0.00           H  
ATOM   2512  N   LEU A 253     120.232 175.023 107.680  1.00  0.00           N  
ATOM   2513  CA  LEU A 253     119.717 173.692 107.591  1.00  0.00           C  
ATOM   2514  C   LEU A 253     119.449 173.297 109.005  1.00  0.00           C  
ATOM   2515  O   LEU A 253     120.380 173.053 109.767  1.00  0.00           O  
ATOM   2516  CB  LEU A 253     120.711 172.733 106.923  1.00  0.00           C  
ATOM   2517  CG  LEU A 253     120.138 171.378 106.489  1.00  0.00           C  
ATOM   2518  CD1 LEU A 253     121.096 170.711 105.511  1.00  0.00           C  
ATOM   2519  CD2 LEU A 253     119.914 170.505 107.716  1.00  0.00           C  
ATOM   2520  H   LEU A 253     121.155 175.169 108.063  1.00  0.00           H  
ATOM   2521  HA  LEU A 253     118.854 173.699 106.926  1.00  0.00           H  
ATOM   2522 1HB  LEU A 253     121.120 173.218 106.038  1.00  0.00           H  
ATOM   2523 2HB  LEU A 253     121.529 172.541 107.617  1.00  0.00           H  
ATOM   2524  HG  LEU A 253     119.189 171.531 105.975  1.00  0.00           H  
ATOM   2525 1HD1 LEU A 253     120.689 169.748 105.203  1.00  0.00           H  
ATOM   2526 2HD1 LEU A 253     121.222 171.347 104.635  1.00  0.00           H  
ATOM   2527 3HD1 LEU A 253     122.061 170.559 105.993  1.00  0.00           H  
ATOM   2528 1HD2 LEU A 253     119.507 169.542 107.408  1.00  0.00           H  
ATOM   2529 2HD2 LEU A 253     120.863 170.350 108.230  1.00  0.00           H  
ATOM   2530 3HD2 LEU A 253     119.213 170.998 108.389  1.00  0.00           H  
ATOM   2531  N   GLY A 254     118.166 173.215 109.400  1.00  0.00           N  
ATOM   2532  CA  GLY A 254     117.876 172.926 110.774  1.00  0.00           C  
ATOM   2533  C   GLY A 254     118.447 171.587 111.096  1.00  0.00           C  
ATOM   2534  O   GLY A 254     118.106 170.580 110.478  1.00  0.00           O  
ATOM   2535  H   GLY A 254     117.402 173.352 108.754  1.00  0.00           H  
ATOM   2536 1HA  GLY A 254     118.305 173.702 111.408  1.00  0.00           H  
ATOM   2537 2HA  GLY A 254     116.798 172.944 110.930  1.00  0.00           H  
ATOM   2538  N   GLY A 255     119.322 171.542 112.116  1.00  0.00           N  
ATOM   2539  CA  GLY A 255     119.919 170.294 112.479  1.00  0.00           C  
ATOM   2540  C   GLY A 255     120.593 170.500 113.796  1.00  0.00           C  
ATOM   2541  O   GLY A 255     120.876 171.629 114.198  1.00  0.00           O  
ATOM   2542  H   GLY A 255     119.568 172.374 112.633  1.00  0.00           H  
ATOM   2543 1HA  GLY A 255     119.149 169.524 112.533  1.00  0.00           H  
ATOM   2544 2HA  GLY A 255     120.624 169.989 111.706  1.00  0.00           H  
ATOM   2545  N   PHE A 256     120.889 169.382 114.484  1.00  0.00           N  
ATOM   2546  CA  PHE A 256     121.486 169.405 115.786  1.00  0.00           C  
ATOM   2547  C   PHE A 256     122.809 168.723 115.660  1.00  0.00           C  
ATOM   2548  O   PHE A 256     123.098 168.097 114.641  1.00  0.00           O  
ATOM   2549  CB  PHE A 256     120.610 168.702 116.825  1.00  0.00           C  
ATOM   2550  CG  PHE A 256     120.400 167.240 116.551  1.00  0.00           C  
ATOM   2551  CD1 PHE A 256     121.265 166.291 117.073  1.00  0.00           C  
ATOM   2552  CD2 PHE A 256     119.337 166.811 115.770  1.00  0.00           C  
ATOM   2553  CE1 PHE A 256     121.073 164.945 116.821  1.00  0.00           C  
ATOM   2554  CE2 PHE A 256     119.141 165.467 115.518  1.00  0.00           C  
ATOM   2555  CZ  PHE A 256     120.011 164.534 116.044  1.00  0.00           C  
ATOM   2556  H   PHE A 256     120.677 168.492 114.055  1.00  0.00           H  
ATOM   2557  HA  PHE A 256     121.558 170.442 116.116  1.00  0.00           H  
ATOM   2558 1HB  PHE A 256     121.063 168.802 117.810  1.00  0.00           H  
ATOM   2559 2HB  PHE A 256     119.634 169.185 116.863  1.00  0.00           H  
ATOM   2560  HD1 PHE A 256     122.105 166.616 117.688  1.00  0.00           H  
ATOM   2561  HD2 PHE A 256     118.650 167.549 115.355  1.00  0.00           H  
ATOM   2562  HE1 PHE A 256     121.761 164.210 117.237  1.00  0.00           H  
ATOM   2563  HE2 PHE A 256     118.301 165.144 114.904  1.00  0.00           H  
ATOM   2564  HZ  PHE A 256     119.859 163.474 115.845  1.00  0.00           H  
ATOM   2565  N   SER A 257     123.671 168.861 116.685  1.00  0.00           N  
ATOM   2566  CA  SER A 257     124.970 168.258 116.607  1.00  0.00           C  
ATOM   2567  C   SER A 257     124.821 166.773 116.651  1.00  0.00           C  
ATOM   2568  O   SER A 257     124.188 166.219 117.548  1.00  0.00           O  
ATOM   2569  CB  SER A 257     125.853 168.732 117.745  1.00  0.00           C  
ATOM   2570  OG  SER A 257     127.090 168.073 117.728  1.00  0.00           O  
ATOM   2571  H   SER A 257     123.420 169.383 117.512  1.00  0.00           H  
ATOM   2572  HA  SER A 257     125.447 168.582 115.681  1.00  0.00           H  
ATOM   2573 1HB  SER A 257     126.010 169.807 117.660  1.00  0.00           H  
ATOM   2574 2HB  SER A 257     125.353 168.548 118.694  1.00  0.00           H  
ATOM   2575  HG  SER A 257     127.194 167.728 116.838  1.00  0.00           H  
ATOM   2576  N   HIS A 258     125.420 166.091 115.659  1.00  0.00           N  
ATOM   2577  CA  HIS A 258     125.416 164.660 115.623  1.00  0.00           C  
ATOM   2578  C   HIS A 258     126.624 164.221 116.375  1.00  0.00           C  
ATOM   2579  O   HIS A 258     127.682 164.835 116.262  1.00  0.00           O  
ATOM   2580  CB  HIS A 258     125.439 164.118 114.190  1.00  0.00           C  
ATOM   2581  CG  HIS A 258     124.204 164.438 113.406  1.00  0.00           C  
ATOM   2582  ND1 HIS A 258     123.889 163.804 112.223  1.00  0.00           N  
ATOM   2583  CD2 HIS A 258     123.207 165.325 113.635  1.00  0.00           C  
ATOM   2584  CE1 HIS A 258     122.750 164.287 111.758  1.00  0.00           C  
ATOM   2585  NE2 HIS A 258     122.317 165.211 112.596  1.00  0.00           N  
ATOM   2586  H   HIS A 258     125.884 166.600 114.921  1.00  0.00           H  
ATOM   2587  HA  HIS A 258     124.480 164.288 116.038  1.00  0.00           H  
ATOM   2588 1HB  HIS A 258     126.297 164.530 113.659  1.00  0.00           H  
ATOM   2589 2HB  HIS A 258     125.557 163.035 114.213  1.00  0.00           H  
ATOM   2590  HD2 HIS A 258     123.126 166.003 114.485  1.00  0.00           H  
ATOM   2591  HE1 HIS A 258     122.253 163.976 110.839  1.00  0.00           H  
ATOM   2592  HE2 HIS A 258     121.468 165.749 112.495  1.00  0.00           H  
ATOM   2593  N   TRP A 259     126.503 163.153 117.183  1.00  0.00           N  
ATOM   2594  CA  TRP A 259     127.668 162.715 117.893  1.00  0.00           C  
ATOM   2595  C   TRP A 259     128.057 161.396 117.313  1.00  0.00           C  
ATOM   2596  O   TRP A 259     127.339 160.408 117.453  1.00  0.00           O  
ATOM   2597  CB  TRP A 259     127.400 162.586 119.394  1.00  0.00           C  
ATOM   2598  CG  TRP A 259     128.602 162.160 120.182  1.00  0.00           C  
ATOM   2599  CD1 TRP A 259     129.908 162.340 119.838  1.00  0.00           C  
ATOM   2600  CD2 TRP A 259     128.614 161.477 121.459  1.00  0.00           C  
ATOM   2601  NE1 TRP A 259     130.729 161.818 120.806  1.00  0.00           N  
ATOM   2602  CE2 TRP A 259     129.954 161.287 121.807  1.00  0.00           C  
ATOM   2603  CE3 TRP A 259     127.610 161.020 122.321  1.00  0.00           C  
ATOM   2604  CZ2 TRP A 259     130.323 160.655 122.983  1.00  0.00           C  
ATOM   2605  CZ3 TRP A 259     127.981 160.388 123.502  1.00  0.00           C  
ATOM   2606  CH2 TRP A 259     129.303 160.211 123.824  1.00  0.00           C  
ATOM   2607  H   TRP A 259     125.634 162.653 117.308  1.00  0.00           H  
ATOM   2608  HA  TRP A 259     128.452 163.461 117.764  1.00  0.00           H  
ATOM   2609 1HB  TRP A 259     127.055 163.543 119.785  1.00  0.00           H  
ATOM   2610 2HB  TRP A 259     126.606 161.859 119.560  1.00  0.00           H  
ATOM   2611  HD1 TRP A 259     130.250 162.827 118.926  1.00  0.00           H  
ATOM   2612  HE1 TRP A 259     131.738 161.822 120.787  1.00  0.00           H  
ATOM   2613  HE3 TRP A 259     126.559 161.160 122.072  1.00  0.00           H  
ATOM   2614  HZ2 TRP A 259     131.368 160.505 123.257  1.00  0.00           H  
ATOM   2615  HZ3 TRP A 259     127.193 160.034 124.168  1.00  0.00           H  
ATOM   2616  HH2 TRP A 259     129.558 159.711 124.759  1.00  0.00           H  
ATOM   2617  N   GLY A 260     129.217 161.364 116.627  1.00  0.00           N  
ATOM   2618  CA  GLY A 260     129.695 160.172 115.987  1.00  0.00           C  
ATOM   2619  C   GLY A 260     130.657 159.500 116.908  1.00  0.00           C  
ATOM   2620  O   GLY A 260     130.807 159.888 118.064  1.00  0.00           O  
ATOM   2621  H   GLY A 260     129.765 162.210 116.564  1.00  0.00           H  
ATOM   2622 1HA  GLY A 260     128.852 159.521 115.754  1.00  0.00           H  
ATOM   2623 2HA  GLY A 260     130.171 160.432 115.042  1.00  0.00           H  
ATOM   2624  N   ARG A 261     131.333 158.446 116.417  1.00  0.00           N  
ATOM   2625  CA  ARG A 261     132.222 157.744 117.289  1.00  0.00           C  
ATOM   2626  C   ARG A 261     133.411 158.570 117.674  1.00  0.00           C  
ATOM   2627  O   ARG A 261     133.759 158.641 118.852  1.00  0.00           O  
ATOM   2628  CB  ARG A 261     132.700 156.459 116.629  1.00  0.00           C  
ATOM   2629  CG  ARG A 261     131.641 155.376 116.496  1.00  0.00           C  
ATOM   2630  CD  ARG A 261     132.189 154.146 115.870  1.00  0.00           C  
ATOM   2631  NE  ARG A 261     131.163 153.134 115.674  1.00  0.00           N  
ATOM   2632  CZ  ARG A 261     130.760 152.259 116.616  1.00  0.00           C  
ATOM   2633  NH1 ARG A 261     131.305 152.284 117.812  1.00  0.00           N  
ATOM   2634  NH2 ARG A 261     129.818 151.376 116.337  1.00  0.00           N  
ATOM   2635  H   ARG A 261     131.235 158.136 115.461  1.00  0.00           H  
ATOM   2636  HA  ARG A 261     131.696 157.530 118.220  1.00  0.00           H  
ATOM   2637 1HB  ARG A 261     133.072 156.680 115.630  1.00  0.00           H  
ATOM   2638 2HB  ARG A 261     133.528 156.042 117.203  1.00  0.00           H  
ATOM   2639 1HG  ARG A 261     131.258 155.117 117.484  1.00  0.00           H  
ATOM   2640 2HG  ARG A 261     130.822 155.742 115.875  1.00  0.00           H  
ATOM   2641 1HD  ARG A 261     132.616 154.391 114.899  1.00  0.00           H  
ATOM   2642 2HD  ARG A 261     132.963 153.725 116.511  1.00  0.00           H  
ATOM   2643  HE  ARG A 261     130.720 153.084 114.766  1.00  0.00           H  
ATOM   2644 1HH1 ARG A 261     132.026 152.960 118.024  1.00  0.00           H  
ATOM   2645 2HH1 ARG A 261     131.004 151.628 118.518  1.00  0.00           H  
ATOM   2646 1HH2 ARG A 261     129.398 151.356 115.418  1.00  0.00           H  
ATOM   2647 2HH2 ARG A 261     129.516 150.720 117.043  1.00  0.00           H  
ATOM   2648  N   LEU A 262     134.103 159.193 116.700  1.00  0.00           N  
ATOM   2649  CA  LEU A 262     135.267 159.939 117.090  1.00  0.00           C  
ATOM   2650  C   LEU A 262     134.929 161.208 117.815  1.00  0.00           C  
ATOM   2651  O   LEU A 262     135.346 161.407 118.955  1.00  0.00           O  
ATOM   2652  CB  LEU A 262     136.109 160.271 115.852  1.00  0.00           C  
ATOM   2653  CG  LEU A 262     137.375 161.098 116.110  1.00  0.00           C  
ATOM   2654  CD1 LEU A 262     138.301 160.331 117.045  1.00  0.00           C  
ATOM   2655  CD2 LEU A 262     138.062 161.402 114.787  1.00  0.00           C  
ATOM   2656  H   LEU A 262     133.844 159.160 115.724  1.00  0.00           H  
ATOM   2657  HA  LEU A 262     135.864 159.322 117.761  1.00  0.00           H  
ATOM   2658 1HB  LEU A 262     136.413 159.339 115.378  1.00  0.00           H  
ATOM   2659 2HB  LEU A 262     135.489 160.827 115.148  1.00  0.00           H  
ATOM   2660  HG  LEU A 262     137.105 162.033 116.602  1.00  0.00           H  
ATOM   2661 1HD1 LEU A 262     139.200 160.919 117.229  1.00  0.00           H  
ATOM   2662 2HD1 LEU A 262     137.791 160.145 117.990  1.00  0.00           H  
ATOM   2663 3HD1 LEU A 262     138.575 159.382 116.586  1.00  0.00           H  
ATOM   2664 1HD2 LEU A 262     138.962 161.990 114.971  1.00  0.00           H  
ATOM   2665 2HD2 LEU A 262     138.334 160.467 114.296  1.00  0.00           H  
ATOM   2666 3HD2 LEU A 262     137.385 161.966 114.146  1.00  0.00           H  
ATOM   2667  N   THR A 263     134.119 162.089 117.189  1.00  0.00           N  
ATOM   2668  CA  THR A 263     133.893 163.370 117.804  1.00  0.00           C  
ATOM   2669  C   THR A 263     132.523 163.817 117.392  1.00  0.00           C  
ATOM   2670  O   THR A 263     131.902 163.212 116.521  1.00  0.00           O  
ATOM   2671  CB  THR A 263     134.950 164.412 117.393  1.00  0.00           C  
ATOM   2672  OG1 THR A 263     134.827 165.574 118.223  1.00  0.00           O  
ATOM   2673  CG2 THR A 263     134.768 164.811 115.937  1.00  0.00           C  
ATOM   2674  H   THR A 263     133.670 161.880 116.309  1.00  0.00           H  
ATOM   2675  HA  THR A 263     134.061 163.273 118.877  1.00  0.00           H  
ATOM   2676  HB  THR A 263     135.947 163.991 117.527  1.00  0.00           H  
ATOM   2677  HG1 THR A 263     134.344 166.255 117.749  1.00  0.00           H  
ATOM   2678 1HG2 THR A 263     135.524 165.547 115.665  1.00  0.00           H  
ATOM   2679 2HG2 THR A 263     134.873 163.931 115.303  1.00  0.00           H  
ATOM   2680 3HG2 THR A 263     133.777 165.241 115.799  1.00  0.00           H  
ATOM   2681  N   SER A 264     132.019 164.904 118.015  1.00  0.00           N  
ATOM   2682  CA  SER A 264     130.733 165.443 117.679  1.00  0.00           C  
ATOM   2683  C   SER A 264     130.856 166.175 116.378  1.00  0.00           C  
ATOM   2684  O   SER A 264     131.952 166.551 115.966  1.00  0.00           O  
ATOM   2685  CB  SER A 264     130.233 166.373 118.768  1.00  0.00           C  
ATOM   2686  OG  SER A 264     131.023 167.527 118.844  1.00  0.00           O  
ATOM   2687  H   SER A 264     132.565 165.349 118.739  1.00  0.00           H  
ATOM   2688  HA  SER A 264     130.021 164.619 117.603  1.00  0.00           H  
ATOM   2689 1HB  SER A 264     129.199 166.649 118.563  1.00  0.00           H  
ATOM   2690 2HB  SER A 264     130.249 165.853 119.725  1.00  0.00           H  
ATOM   2691  HG  SER A 264     130.432 168.264 118.675  1.00  0.00           H  
ATOM   2692  N   TYR A 265     129.717 166.372 115.679  1.00  0.00           N  
ATOM   2693  CA  TYR A 265     129.744 167.049 114.414  1.00  0.00           C  
ATOM   2694  C   TYR A 265     128.616 168.035 114.393  1.00  0.00           C  
ATOM   2695  O   TYR A 265     127.617 167.867 115.088  1.00  0.00           O  
ATOM   2696  CB  TYR A 265     129.634 166.062 113.250  1.00  0.00           C  
ATOM   2697  CG  TYR A 265     130.769 165.064 113.187  1.00  0.00           C  
ATOM   2698  CD1 TYR A 265     130.505 163.706 113.298  1.00  0.00           C  
ATOM   2699  CD2 TYR A 265     132.073 165.506 113.018  1.00  0.00           C  
ATOM   2700  CE1 TYR A 265     131.542 162.794 113.240  1.00  0.00           C  
ATOM   2701  CE2 TYR A 265     133.109 164.594 112.960  1.00  0.00           C  
ATOM   2702  CZ  TYR A 265     132.847 163.244 113.070  1.00  0.00           C  
ATOM   2703  OH  TYR A 265     133.879 162.335 113.013  1.00  0.00           O  
ATOM   2704  H   TYR A 265     128.834 166.043 116.042  1.00  0.00           H  
ATOM   2705  HA  TYR A 265     130.722 167.516 114.292  1.00  0.00           H  
ATOM   2706 1HB  TYR A 265     128.697 165.508 113.329  1.00  0.00           H  
ATOM   2707 2HB  TYR A 265     129.611 166.611 112.309  1.00  0.00           H  
ATOM   2708  HD1 TYR A 265     129.481 163.359 113.431  1.00  0.00           H  
ATOM   2709  HD2 TYR A 265     132.280 166.572 112.931  1.00  0.00           H  
ATOM   2710  HE1 TYR A 265     131.335 161.728 113.327  1.00  0.00           H  
ATOM   2711  HE2 TYR A 265     134.134 164.941 112.828  1.00  0.00           H  
ATOM   2712  HH  TYR A 265     133.527 161.447 113.105  1.00  0.00           H  
ATOM   2713  N   SER A 266     128.766 169.103 113.585  1.00  0.00           N  
ATOM   2714  CA  SER A 266     127.780 170.141 113.487  1.00  0.00           C  
ATOM   2715  C   SER A 266     126.779 169.803 112.419  1.00  0.00           C  
ATOM   2716  O   SER A 266     126.876 168.787 111.735  1.00  0.00           O  
ATOM   2717  CB  SER A 266     128.441 171.471 113.181  1.00  0.00           C  
ATOM   2718  OG  SER A 266     128.990 171.474 111.892  1.00  0.00           O  
ATOM   2719  H   SER A 266     129.607 169.169 113.030  1.00  0.00           H  
ATOM   2720  HA  SER A 266     127.285 170.241 114.454  1.00  0.00           H  
ATOM   2721 1HB  SER A 266     127.706 172.271 113.269  1.00  0.00           H  
ATOM   2722 2HB  SER A 266     129.224 171.664 113.913  1.00  0.00           H  
ATOM   2723  HG  SER A 266     129.830 171.934 111.963  1.00  0.00           H  
ATOM   2724  N   GLY A 267     125.741 170.656 112.328  1.00  0.00           N  
ATOM   2725  CA  GLY A 267     124.612 170.628 111.437  1.00  0.00           C  
ATOM   2726  C   GLY A 267     124.908 171.018 110.024  1.00  0.00           C  
ATOM   2727  O   GLY A 267     124.179 170.643 109.107  1.00  0.00           O  
ATOM   2728  H   GLY A 267     125.816 171.403 113.004  1.00  0.00           H  
ATOM   2729 1HA  GLY A 267     124.186 169.624 111.420  1.00  0.00           H  
ATOM   2730 2HA  GLY A 267     123.838 171.299 111.809  1.00  0.00           H  
ATOM   2731  N   GLY A 268     125.948 171.831 109.800  1.00  0.00           N  
ATOM   2732  CA  GLY A 268     126.102 172.418 108.498  1.00  0.00           C  
ATOM   2733  C   GLY A 268     126.600 171.417 107.504  1.00  0.00           C  
ATOM   2734  O   GLY A 268     126.287 170.229 107.570  1.00  0.00           O  
ATOM   2735  H   GLY A 268     126.626 172.043 110.518  1.00  0.00           H  
ATOM   2736 1HA  GLY A 268     125.145 172.820 108.165  1.00  0.00           H  
ATOM   2737 2HA  GLY A 268     126.799 173.254 108.556  1.00  0.00           H  
ATOM   2738  N   GLY A 269     127.307 171.914 106.471  1.00  0.00           N  
ATOM   2739  CA  GLY A 269     127.914 171.025 105.530  1.00  0.00           C  
ATOM   2740  C   GLY A 269     127.353 171.240 104.166  1.00  0.00           C  
ATOM   2741  O   GLY A 269     126.572 172.160 103.931  1.00  0.00           O  
ATOM   2742  H   GLY A 269     127.417 172.910 106.348  1.00  0.00           H  
ATOM   2743 1HA  GLY A 269     128.992 171.187 105.519  1.00  0.00           H  
ATOM   2744 2HA  GLY A 269     127.747 169.995 105.843  1.00  0.00           H  
ATOM   2745  N   TYR A 270     127.760 170.356 103.230  1.00  0.00           N  
ATOM   2746  CA  TYR A 270     127.328 170.402 101.862  1.00  0.00           C  
ATOM   2747  C   TYR A 270     126.370 169.263 101.739  1.00  0.00           C  
ATOM   2748  O   TYR A 270     126.755 168.105 101.895  1.00  0.00           O  
ATOM   2749  CB  TYR A 270     128.492 170.279 100.876  1.00  0.00           C  
ATOM   2750  CG  TYR A 270     129.450 171.449 100.913  1.00  0.00           C  
ATOM   2751  CD1 TYR A 270     130.285 171.627 102.007  1.00  0.00           C  
ATOM   2752  CD2 TYR A 270     129.494 172.344  99.855  1.00  0.00           C  
ATOM   2753  CE1 TYR A 270     131.160 172.695 102.041  1.00  0.00           C  
ATOM   2754  CE2 TYR A 270     130.369 173.412  99.889  1.00  0.00           C  
ATOM   2755  CZ  TYR A 270     131.199 173.589 100.977  1.00  0.00           C  
ATOM   2756  OH  TYR A 270     132.071 174.653 101.011  1.00  0.00           O  
ATOM   2757  H   TYR A 270     128.401 169.631 103.520  1.00  0.00           H  
ATOM   2758  HA  TYR A 270     126.951 171.403 101.652  1.00  0.00           H  
ATOM   2759 1HB  TYR A 270     129.056 169.370 101.089  1.00  0.00           H  
ATOM   2760 2HB  TYR A 270     128.102 170.192  99.862  1.00  0.00           H  
ATOM   2761  HD1 TYR A 270     130.250 170.923 102.839  1.00  0.00           H  
ATOM   2762  HD2 TYR A 270     128.837 172.205  98.996  1.00  0.00           H  
ATOM   2763  HE1 TYR A 270     131.816 172.835 102.900  1.00  0.00           H  
ATOM   2764  HE2 TYR A 270     130.403 174.116  99.058  1.00  0.00           H  
ATOM   2765  HH  TYR A 270     132.571 174.629 101.831  1.00  0.00           H  
ATOM   2766  N   TYR A 271     125.090 169.556 101.438  1.00  0.00           N  
ATOM   2767  CA  TYR A 271     124.126 168.496 101.415  1.00  0.00           C  
ATOM   2768  C   TYR A 271     123.512 168.414 100.058  1.00  0.00           C  
ATOM   2769  O   TYR A 271     123.582 169.351  99.263  1.00  0.00           O  
ATOM   2770  CB  TYR A 271     123.050 168.708 102.483  1.00  0.00           C  
ATOM   2771  CG  TYR A 271     122.193 169.932 102.251  1.00  0.00           C  
ATOM   2772  CD1 TYR A 271     121.032 169.834 101.498  1.00  0.00           C  
ATOM   2773  CD2 TYR A 271     122.567 171.153 102.792  1.00  0.00           C  
ATOM   2774  CE1 TYR A 271     120.250 170.953 101.286  1.00  0.00           C  
ATOM   2775  CE2 TYR A 271     121.785 172.271 102.581  1.00  0.00           C  
ATOM   2776  CZ  TYR A 271     120.630 172.174 101.831  1.00  0.00           C  
ATOM   2777  OH  TYR A 271     119.850 173.288 101.621  1.00  0.00           O  
ATOM   2778  H   TYR A 271     124.791 170.498 101.229  1.00  0.00           H  
ATOM   2779  HA  TYR A 271     124.630 167.564 101.672  1.00  0.00           H  
ATOM   2780 1HB  TYR A 271     122.395 167.835 102.518  1.00  0.00           H  
ATOM   2781 2HB  TYR A 271     123.521 168.802 103.460  1.00  0.00           H  
ATOM   2782  HD1 TYR A 271     120.738 168.875 101.072  1.00  0.00           H  
ATOM   2783  HD2 TYR A 271     123.480 171.230 103.383  1.00  0.00           H  
ATOM   2784  HE1 TYR A 271     119.338 170.876 100.694  1.00  0.00           H  
ATOM   2785  HE2 TYR A 271     122.079 173.231 103.006  1.00  0.00           H  
ATOM   2786  HH  TYR A 271     120.248 174.043 102.060  1.00  0.00           H  
ATOM   2787  N   LEU A 272     122.937 167.235  99.749  1.00  0.00           N  
ATOM   2788  CA  LEU A 272     122.266 167.034  98.499  1.00  0.00           C  
ATOM   2789  C   LEU A 272     120.991 166.293  98.803  1.00  0.00           C  
ATOM   2790  O   LEU A 272     120.997 165.325  99.562  1.00  0.00           O  
ATOM   2791  CB  LEU A 272     123.139 166.241  97.518  1.00  0.00           C  
ATOM   2792  CG  LEU A 272     122.496 165.922  96.163  1.00  0.00           C  
ATOM   2793  CD1 LEU A 272     122.262 167.215  95.394  1.00  0.00           C  
ATOM   2794  CD2 LEU A 272     123.398 164.978  95.382  1.00  0.00           C  
ATOM   2795  H   LEU A 272     122.979 166.475 100.413  1.00  0.00           H  
ATOM   2796  HA  LEU A 272     122.084 168.007  98.044  1.00  0.00           H  
ATOM   2797 1HB  LEU A 272     124.049 166.808  97.328  1.00  0.00           H  
ATOM   2798 2HB  LEU A 272     123.416 165.296  97.985  1.00  0.00           H  
ATOM   2799  HG  LEU A 272     121.527 165.449  96.323  1.00  0.00           H  
ATOM   2800 1HD1 LEU A 272     121.804 166.988  94.431  1.00  0.00           H  
ATOM   2801 2HD1 LEU A 272     121.598 167.864  95.966  1.00  0.00           H  
ATOM   2802 3HD1 LEU A 272     123.213 167.720  95.234  1.00  0.00           H  
ATOM   2803 1HD2 LEU A 272     122.941 164.750  94.419  1.00  0.00           H  
ATOM   2804 2HD2 LEU A 272     124.367 165.451  95.221  1.00  0.00           H  
ATOM   2805 3HD2 LEU A 272     123.534 164.055  95.947  1.00  0.00           H  
ATOM   2806  N   ASP A 273     119.856 166.746  98.226  1.00  0.00           N  
ATOM   2807  CA  ASP A 273     118.585 166.096  98.424  1.00  0.00           C  
ATOM   2808  C   ASP A 273     118.312 165.270  97.207  1.00  0.00           C  
ATOM   2809  O   ASP A 273     118.364 165.765  96.082  1.00  0.00           O  
ATOM   2810  CB  ASP A 273     117.460 167.109  98.649  1.00  0.00           C  
ATOM   2811  CG  ASP A 273     117.581 167.844  99.977  1.00  0.00           C  
ATOM   2812  OD1 ASP A 273     117.828 167.200 100.970  1.00  0.00           O  
ATOM   2813  OD2 ASP A 273     117.425 169.041  99.987  1.00  0.00           O  
ATOM   2814  H   ASP A 273     119.903 167.566  97.638  1.00  0.00           H  
ATOM   2815  HA  ASP A 273     118.636 165.508  99.340  1.00  0.00           H  
ATOM   2816 1HB  ASP A 273     117.464 167.842  97.843  1.00  0.00           H  
ATOM   2817 2HB  ASP A 273     116.498 166.596  98.621  1.00  0.00           H  
ATOM   2818  N   LEU A 274     117.993 163.978  97.414  1.00  0.00           N  
ATOM   2819  CA  LEU A 274     117.783 163.048  96.344  1.00  0.00           C  
ATOM   2820  C   LEU A 274     116.451 163.288  95.689  1.00  0.00           C  
ATOM   2821  O   LEU A 274     115.574 163.984  96.196  1.00  0.00           O  
ATOM   2822  CB  LEU A 274     117.857 161.608  96.868  1.00  0.00           C  
ATOM   2823  CG  LEU A 274     119.205 161.187  97.468  1.00  0.00           C  
ATOM   2824  CD1 LEU A 274     119.090 159.780  98.038  1.00  0.00           C  
ATOM   2825  CD2 LEU A 274     120.282 161.257  96.395  1.00  0.00           C  
ATOM   2826  H   LEU A 274     117.900 163.660  98.368  1.00  0.00           H  
ATOM   2827  HA  LEU A 274     118.579 163.178  95.612  1.00  0.00           H  
ATOM   2828 1HB  LEU A 274     117.098 161.479  97.637  1.00  0.00           H  
ATOM   2829 2HB  LEU A 274     117.632 160.928  96.047  1.00  0.00           H  
ATOM   2830  HG  LEU A 274     119.464 161.858  98.287  1.00  0.00           H  
ATOM   2831 1HD1 LEU A 274     120.048 159.481  98.464  1.00  0.00           H  
ATOM   2832 2HD1 LEU A 274     118.327 159.764  98.816  1.00  0.00           H  
ATOM   2833 3HD1 LEU A 274     118.814 159.087  97.243  1.00  0.00           H  
ATOM   2834 1HD2 LEU A 274     121.240 160.958  96.822  1.00  0.00           H  
ATOM   2835 2HD2 LEU A 274     120.024 160.585  95.576  1.00  0.00           H  
ATOM   2836 3HD2 LEU A 274     120.355 162.277  96.018  1.00  0.00           H  
ATOM   2837  N   PRO A 275     116.359 162.773  94.497  1.00  0.00           N  
ATOM   2838  CA  PRO A 275     115.127 162.832  93.751  1.00  0.00           C  
ATOM   2839  C   PRO A 275     114.225 161.706  94.161  1.00  0.00           C  
ATOM   2840  O   PRO A 275     114.642 160.864  94.955  1.00  0.00           O  
ATOM   2841  CB  PRO A 275     115.586 162.693  92.296  1.00  0.00           C  
ATOM   2842  CG  PRO A 275     116.770 161.790  92.371  1.00  0.00           C  
ATOM   2843  CD  PRO A 275     117.474 162.200  93.637  1.00  0.00           C  
ATOM   2844  HA  PRO A 275     114.638 163.800  93.936  1.00  0.00           H  
ATOM   2845 1HB  PRO A 275     114.772 162.279  91.683  1.00  0.00           H  
ATOM   2846 2HB  PRO A 275     115.829 163.682  91.882  1.00  0.00           H  
ATOM   2847 1HG  PRO A 275     116.446 160.739  92.388  1.00  0.00           H  
ATOM   2848 2HG  PRO A 275     117.399 161.914  91.477  1.00  0.00           H  
ATOM   2849 1HD  PRO A 275     117.927 161.316  94.108  1.00  0.00           H  
ATOM   2850 2HD  PRO A 275     118.242 162.951  93.403  1.00  0.00           H  
ATOM   2851  N   GLY A 276     112.970 161.707  93.669  1.00  0.00           N  
ATOM   2852  CA  GLY A 276     111.995 160.699  93.986  1.00  0.00           C  
ATOM   2853  C   GLY A 276     112.262 159.350  93.381  1.00  0.00           C  
ATOM   2854  O   GLY A 276     112.154 158.342  94.075  1.00  0.00           O  
ATOM   2855  H   GLY A 276     112.714 162.460  93.047  1.00  0.00           H  
ATOM   2856 1HA  GLY A 276     111.939 160.574  95.068  1.00  0.00           H  
ATOM   2857 2HA  GLY A 276     111.012 161.026  93.650  1.00  0.00           H  
ATOM   2858  N   SER A 277     112.600 159.282  92.076  1.00  0.00           N  
ATOM   2859  CA  SER A 277     112.708 158.012  91.402  1.00  0.00           C  
ATOM   2860  C   SER A 277     114.106 157.485  91.461  1.00  0.00           C  
ATOM   2861  O   SER A 277     115.040 158.167  91.879  1.00  0.00           O  
ATOM   2862  CB  SER A 277     112.274 158.146  89.955  1.00  0.00           C  
ATOM   2863  OG  SER A 277     113.171 158.943  89.233  1.00  0.00           O  
ATOM   2864  H   SER A 277     112.781 160.130  91.559  1.00  0.00           H  
ATOM   2865  HA  SER A 277     112.053 157.298  91.903  1.00  0.00           H  
ATOM   2866 1HB  SER A 277     112.214 157.157  89.501  1.00  0.00           H  
ATOM   2867 2HB  SER A 277     111.278 158.585  89.914  1.00  0.00           H  
ATOM   2868  HG  SER A 277     112.634 159.489  88.654  1.00  0.00           H  
ATOM   2869  N   ARG A 278     114.259 156.204  91.071  1.00  0.00           N  
ATOM   2870  CA  ARG A 278     115.529 155.536  91.077  1.00  0.00           C  
ATOM   2871  C   ARG A 278     116.465 156.125  90.063  1.00  0.00           C  
ATOM   2872  O   ARG A 278     117.611 156.443  90.376  1.00  0.00           O  
ATOM   2873  CB  ARG A 278     115.351 154.051  90.795  1.00  0.00           C  
ATOM   2874  CG  ARG A 278     116.634 153.236  90.830  1.00  0.00           C  
ATOM   2875  CD  ARG A 278     116.372 151.791  90.608  1.00  0.00           C  
ATOM   2876  NE  ARG A 278     117.594 151.004  90.662  1.00  0.00           N  
ATOM   2877  CZ  ARG A 278     118.410 150.784  89.613  1.00  0.00           C  
ATOM   2878  NH1 ARG A 278     118.122 151.298  88.438  1.00  0.00           N  
ATOM   2879  NH2 ARG A 278     119.500 150.053  89.765  1.00  0.00           N  
ATOM   2880  H   ARG A 278     113.440 155.700  90.763  1.00  0.00           H  
ATOM   2881  HA  ARG A 278     115.954 155.610  92.078  1.00  0.00           H  
ATOM   2882 1HB  ARG A 278     114.667 153.622  91.525  1.00  0.00           H  
ATOM   2883 2HB  ARG A 278     114.904 153.919  89.810  1.00  0.00           H  
ATOM   2884 1HG  ARG A 278     117.310 153.586  90.050  1.00  0.00           H  
ATOM   2885 2HG  ARG A 278     117.113 153.352  91.804  1.00  0.00           H  
ATOM   2886 1HD  ARG A 278     115.695 151.421  91.377  1.00  0.00           H  
ATOM   2887 2HD  ARG A 278     115.919 151.650  89.627  1.00  0.00           H  
ATOM   2888  HE  ARG A 278     117.849 150.592  91.550  1.00  0.00           H  
ATOM   2889 1HH1 ARG A 278     117.289 151.858  88.321  1.00  0.00           H  
ATOM   2890 2HH1 ARG A 278     118.733 151.134  87.651  1.00  0.00           H  
ATOM   2891 1HH2 ARG A 278     119.721 149.658  90.669  1.00  0.00           H  
ATOM   2892 2HH2 ARG A 278     120.111 149.889  88.979  1.00  0.00           H  
ATOM   2893  N   GLN A 279     115.982 156.322  88.822  1.00  0.00           N  
ATOM   2894  CA  GLN A 279     116.844 156.716  87.742  1.00  0.00           C  
ATOM   2895  C   GLN A 279     117.421 158.066  88.028  1.00  0.00           C  
ATOM   2896  O   GLN A 279     118.607 158.306  87.804  1.00  0.00           O  
ATOM   2897  CB  GLN A 279     116.086 156.734  86.412  1.00  0.00           C  
ATOM   2898  CG  GLN A 279     116.955 157.035  85.203  1.00  0.00           C  
ATOM   2899  CD  GLN A 279     117.998 155.960  84.959  1.00  0.00           C  
ATOM   2900  OE1 GLN A 279     117.682 154.768  84.910  1.00  0.00           O  
ATOM   2901  NE2 GLN A 279     119.250 156.376  84.804  1.00  0.00           N  
ATOM   2902  H   GLN A 279     114.997 156.192  88.643  1.00  0.00           H  
ATOM   2903  HA  GLN A 279     117.641 155.979  87.649  1.00  0.00           H  
ATOM   2904 1HB  GLN A 279     115.610 155.766  86.252  1.00  0.00           H  
ATOM   2905 2HB  GLN A 279     115.296 157.484  86.454  1.00  0.00           H  
ATOM   2906 1HG  GLN A 279     116.321 157.102  84.320  1.00  0.00           H  
ATOM   2907 2HG  GLN A 279     117.471 157.981  85.366  1.00  0.00           H  
ATOM   2908 1HE2 GLN A 279     119.981 155.713  84.639  1.00  0.00           H  
ATOM   2909 2HE2 GLN A 279     119.462 157.352  84.851  1.00  0.00           H  
ATOM   2910  N   GLY A 280     116.594 158.985  88.556  1.00  0.00           N  
ATOM   2911  CA  GLY A 280     117.051 160.321  88.799  1.00  0.00           C  
ATOM   2912  C   GLY A 280     118.143 160.302  89.822  1.00  0.00           C  
ATOM   2913  O   GLY A 280     119.119 161.042  89.710  1.00  0.00           O  
ATOM   2914  H   GLY A 280     115.641 158.741  88.787  1.00  0.00           H  
ATOM   2915 1HA  GLY A 280     117.409 160.758  87.867  1.00  0.00           H  
ATOM   2916 2HA  GLY A 280     116.218 160.934  89.142  1.00  0.00           H  
ATOM   2917  N   SER A 281     117.993 159.464  90.862  1.00  0.00           N  
ATOM   2918  CA  SER A 281     118.953 159.420  91.927  1.00  0.00           C  
ATOM   2919  C   SER A 281     120.278 158.980  91.395  1.00  0.00           C  
ATOM   2920  O   SER A 281     121.313 159.550  91.737  1.00  0.00           O  
ATOM   2921  CB  SER A 281     118.492 158.479  93.023  1.00  0.00           C  
ATOM   2922  OG  SER A 281     119.425 158.428  94.067  1.00  0.00           O  
ATOM   2923  H   SER A 281     117.190 158.852  90.898  1.00  0.00           H  
ATOM   2924  HA  SER A 281     119.022 160.414  92.372  1.00  0.00           H  
ATOM   2925 1HB  SER A 281     117.529 158.813  93.408  1.00  0.00           H  
ATOM   2926 2HB  SER A 281     118.351 157.481  92.609  1.00  0.00           H  
ATOM   2927  HG  SER A 281     118.949 158.093  94.831  1.00  0.00           H  
ATOM   2928  N   ALA A 282     120.275 157.958  90.525  1.00  0.00           N  
ATOM   2929  CA  ALA A 282     121.491 157.428  89.989  1.00  0.00           C  
ATOM   2930  C   ALA A 282     122.181 158.508  89.222  1.00  0.00           C  
ATOM   2931  O   ALA A 282     123.401 158.653  89.289  1.00  0.00           O  
ATOM   2932  CB  ALA A 282     121.221 156.219  89.106  1.00  0.00           C  
ATOM   2933  H   ALA A 282     119.394 157.553  90.241  1.00  0.00           H  
ATOM   2934  HA  ALA A 282     122.096 157.063  90.819  1.00  0.00           H  
ATOM   2935 1HB  ALA A 282     122.161 155.852  88.694  1.00  0.00           H  
ATOM   2936 2HB  ALA A 282     120.753 155.432  89.698  1.00  0.00           H  
ATOM   2937 3HB  ALA A 282     120.556 156.504  88.292  1.00  0.00           H  
ATOM   2938  N   GLU A 283     121.408 159.313  88.475  1.00  0.00           N  
ATOM   2939  CA  GLU A 283     122.018 160.342  87.693  1.00  0.00           C  
ATOM   2940  C   GLU A 283     122.726 161.273  88.623  1.00  0.00           C  
ATOM   2941  O   GLU A 283     123.836 161.713  88.334  1.00  0.00           O  
ATOM   2942  CB  GLU A 283     120.979 161.097  86.861  1.00  0.00           C  
ATOM   2943  CG  GLU A 283     120.368 160.283  85.729  1.00  0.00           C  
ATOM   2944  CD  GLU A 283     121.369 159.905  84.674  1.00  0.00           C  
ATOM   2945  OE1 GLU A 283     122.229 160.702  84.385  1.00  0.00           O  
ATOM   2946  OE2 GLU A 283     121.274 158.817  84.156  1.00  0.00           O  
ATOM   2947  H   GLU A 283     120.404 159.208  88.453  1.00  0.00           H  
ATOM   2948  HA  GLU A 283     122.692 159.876  86.973  1.00  0.00           H  
ATOM   2949 1HB  GLU A 283     120.168 161.431  87.509  1.00  0.00           H  
ATOM   2950 2HB  GLU A 283     121.437 161.985  86.426  1.00  0.00           H  
ATOM   2951 1HG  GLU A 283     119.932 159.374  86.143  1.00  0.00           H  
ATOM   2952 2HG  GLU A 283     119.566 160.861  85.272  1.00  0.00           H  
ATOM   2953  N   ALA A 284     122.100 161.600  89.769  1.00  0.00           N  
ATOM   2954  CA  ALA A 284     122.698 162.543  90.670  1.00  0.00           C  
ATOM   2955  C   ALA A 284     123.995 162.020  91.224  1.00  0.00           C  
ATOM   2956  O   ALA A 284     125.020 162.695  91.155  1.00  0.00           O  
ATOM   2957  CB  ALA A 284     121.735 162.877  91.800  1.00  0.00           C  
ATOM   2958  H   ALA A 284     121.209 161.189  90.007  1.00  0.00           H  
ATOM   2959  HA  ALA A 284     122.877 163.468  90.122  1.00  0.00           H  
ATOM   2960 1HB  ALA A 284     122.201 163.596  92.474  1.00  0.00           H  
ATOM   2961 2HB  ALA A 284     120.823 163.307  91.385  1.00  0.00           H  
ATOM   2962 3HB  ALA A 284     121.490 161.970  92.349  1.00  0.00           H  
ATOM   2963  N   LEU A 285     124.000 160.778  91.742  1.00  0.00           N  
ATOM   2964  CA  LEU A 285     125.172 160.238  92.377  1.00  0.00           C  
ATOM   2965  C   LEU A 285     126.275 160.090  91.384  1.00  0.00           C  
ATOM   2966  O   LEU A 285     127.440 160.330  91.700  1.00  0.00           O  
ATOM   2967  CB  LEU A 285     124.863 158.878  93.016  1.00  0.00           C  
ATOM   2968  CG  LEU A 285     123.929 158.912  94.233  1.00  0.00           C  
ATOM   2969  CD1 LEU A 285     123.581 157.489  94.646  1.00  0.00           C  
ATOM   2970  CD2 LEU A 285     124.605 159.662  95.371  1.00  0.00           C  
ATOM   2971  H   LEU A 285     123.166 160.211  91.685  1.00  0.00           H  
ATOM   2972  HA  LEU A 285     125.482 160.920  93.167  1.00  0.00           H  
ATOM   2973 1HB  LEU A 285     124.404 158.238  92.265  1.00  0.00           H  
ATOM   2974 2HB  LEU A 285     125.801 158.421  93.331  1.00  0.00           H  
ATOM   2975  HG  LEU A 285     123.001 159.418  93.966  1.00  0.00           H  
ATOM   2976 1HD1 LEU A 285     122.917 157.513  95.511  1.00  0.00           H  
ATOM   2977 2HD1 LEU A 285     123.081 156.982  93.821  1.00  0.00           H  
ATOM   2978 3HD1 LEU A 285     124.493 156.952  94.904  1.00  0.00           H  
ATOM   2979 1HD2 LEU A 285     123.941 159.687  96.236  1.00  0.00           H  
ATOM   2980 2HD2 LEU A 285     125.533 159.156  95.640  1.00  0.00           H  
ATOM   2981 3HD2 LEU A 285     124.827 160.682  95.054  1.00  0.00           H  
ATOM   2982  N   ARG A 286     125.935 159.686  90.150  1.00  0.00           N  
ATOM   2983  CA  ARG A 286     126.947 159.511  89.152  1.00  0.00           C  
ATOM   2984  C   ARG A 286     127.600 160.836  88.954  1.00  0.00           C  
ATOM   2985  O   ARG A 286     128.816 160.919  88.793  1.00  0.00           O  
ATOM   2986  CB  ARG A 286     126.366 159.008  87.839  1.00  0.00           C  
ATOM   2987  CG  ARG A 286     127.388 158.752  86.743  1.00  0.00           C  
ATOM   2988  CD  ARG A 286     126.747 158.252  85.500  1.00  0.00           C  
ATOM   2989  NE  ARG A 286     125.840 159.233  84.925  1.00  0.00           N  
ATOM   2990  CZ  ARG A 286     126.224 160.281  84.172  1.00  0.00           C  
ATOM   2991  NH1 ARG A 286     127.499 160.471  83.911  1.00  0.00           N  
ATOM   2992  NH2 ARG A 286     125.320 161.119  83.694  1.00  0.00           N  
ATOM   2993  H   ARG A 286     124.971 159.502  89.911  1.00  0.00           H  
ATOM   2994  HA  ARG A 286     127.627 158.726  89.483  1.00  0.00           H  
ATOM   2995 1HB  ARG A 286     125.829 158.076  88.013  1.00  0.00           H  
ATOM   2996 2HB  ARG A 286     125.647 159.733  87.457  1.00  0.00           H  
ATOM   2997 1HG  ARG A 286     127.911 159.679  86.510  1.00  0.00           H  
ATOM   2998 2HG  ARG A 286     128.106 158.005  87.083  1.00  0.00           H  
ATOM   2999 1HD  ARG A 286     127.515 158.024  84.761  1.00  0.00           H  
ATOM   3000 2HD  ARG A 286     126.178 157.350  85.721  1.00  0.00           H  
ATOM   3001  HE  ARG A 286     124.851 159.120  85.104  1.00  0.00           H  
ATOM   3002 1HH1 ARG A 286     128.190 159.831  84.276  1.00  0.00           H  
ATOM   3003 2HH1 ARG A 286     127.787 161.257  83.346  1.00  0.00           H  
ATOM   3004 1HH2 ARG A 286     124.340 160.973  83.895  1.00  0.00           H  
ATOM   3005 2HH2 ARG A 286     125.608 161.904  83.130  1.00  0.00           H  
ATOM   3006  N   ALA A 287     126.795 161.912  88.978  1.00  0.00           N  
ATOM   3007  CA  ALA A 287     127.310 163.235  88.783  1.00  0.00           C  
ATOM   3008  C   ALA A 287     128.290 163.526  89.877  1.00  0.00           C  
ATOM   3009  O   ALA A 287     129.318 164.156  89.638  1.00  0.00           O  
ATOM   3010  CB  ALA A 287     126.189 164.264  88.765  1.00  0.00           C  
ATOM   3011  H   ALA A 287     125.805 161.788  89.137  1.00  0.00           H  
ATOM   3012  HA  ALA A 287     127.770 163.277  87.796  1.00  0.00           H  
ATOM   3013 1HB  ALA A 287     126.613 165.261  88.640  1.00  0.00           H  
ATOM   3014 2HB  ALA A 287     125.512 164.051  87.938  1.00  0.00           H  
ATOM   3015 3HB  ALA A 287     125.640 164.219  89.704  1.00  0.00           H  
ATOM   3016  N   LEU A 288     127.986 163.074  91.108  1.00  0.00           N  
ATOM   3017  CA  LEU A 288     128.812 163.294  92.263  1.00  0.00           C  
ATOM   3018  C   LEU A 288     130.137 162.609  92.097  1.00  0.00           C  
ATOM   3019  O   LEU A 288     131.164 163.119  92.542  1.00  0.00           O  
ATOM   3020  CB  LEU A 288     128.113 162.779  93.528  1.00  0.00           C  
ATOM   3021  CG  LEU A 288     126.872 163.566  93.968  1.00  0.00           C  
ATOM   3022  CD1 LEU A 288     126.195 162.841  95.124  1.00  0.00           C  
ATOM   3023  CD2 LEU A 288     127.281 164.975  94.371  1.00  0.00           C  
ATOM   3024  H   LEU A 288     127.127 162.553  91.210  1.00  0.00           H  
ATOM   3025  HA  LEU A 288     128.943 164.367  92.395  1.00  0.00           H  
ATOM   3026 1HB  LEU A 288     127.809 161.747  93.361  1.00  0.00           H  
ATOM   3027 2HB  LEU A 288     128.827 162.797  94.351  1.00  0.00           H  
ATOM   3028  HG  LEU A 288     126.161 163.616  93.144  1.00  0.00           H  
ATOM   3029 1HD1 LEU A 288     125.313 163.400  95.437  1.00  0.00           H  
ATOM   3030 2HD1 LEU A 288     125.896 161.844  94.802  1.00  0.00           H  
ATOM   3031 3HD1 LEU A 288     126.889 162.761  95.960  1.00  0.00           H  
ATOM   3032 1HD2 LEU A 288     126.398 165.535  94.684  1.00  0.00           H  
ATOM   3033 2HD2 LEU A 288     127.991 164.926  95.197  1.00  0.00           H  
ATOM   3034 3HD2 LEU A 288     127.746 165.476  93.522  1.00  0.00           H  
ATOM   3035  N   GLN A 289     130.149 161.408  91.494  1.00  0.00           N  
ATOM   3036  CA  GLN A 289     131.366 160.659  91.353  1.00  0.00           C  
ATOM   3037  C   GLN A 289     132.324 161.328  90.409  1.00  0.00           C  
ATOM   3038  O   GLN A 289     133.524 161.375  90.678  1.00  0.00           O  
ATOM   3039  CB  GLN A 289     131.063 159.239  90.867  1.00  0.00           C  
ATOM   3040  CG  GLN A 289     132.285 158.343  90.762  1.00  0.00           C  
ATOM   3041  CD  GLN A 289     131.932 156.929  90.341  1.00  0.00           C  
ATOM   3042  OE1 GLN A 289     131.047 156.718  89.507  1.00  0.00           O  
ATOM   3043  NE2 GLN A 289     132.623 155.952  90.916  1.00  0.00           N  
ATOM   3044  H   GLN A 289     129.289 161.022  91.132  1.00  0.00           H  
ATOM   3045  HA  GLN A 289     131.846 160.592  92.329  1.00  0.00           H  
ATOM   3046 1HB  GLN A 289     130.356 158.765  91.547  1.00  0.00           H  
ATOM   3047 2HB  GLN A 289     130.593 159.283  89.885  1.00  0.00           H  
ATOM   3048 1HG  GLN A 289     132.966 158.761  90.020  1.00  0.00           H  
ATOM   3049 2HG  GLN A 289     132.775 158.298  91.735  1.00  0.00           H  
ATOM   3050 1HE2 GLN A 289     132.434 154.998  90.678  1.00  0.00           H  
ATOM   3051 2HE2 GLN A 289     133.332 156.168  91.587  1.00  0.00           H  
ATOM   3052  N   GLU A 290     131.838 161.884  89.280  1.00  0.00           N  
ATOM   3053  CA  GLU A 290     132.780 162.429  88.341  1.00  0.00           C  
ATOM   3054  C   GLU A 290     133.559 163.543  88.970  1.00  0.00           C  
ATOM   3055  O   GLU A 290     134.770 163.651  88.781  1.00  0.00           O  
ATOM   3056  CB  GLU A 290     132.063 162.935  87.087  1.00  0.00           C  
ATOM   3057  CG  GLU A 290     131.479 161.836  86.211  1.00  0.00           C  
ATOM   3058  CD  GLU A 290     130.718 162.372  85.030  1.00  0.00           C  
ATOM   3059  OE1 GLU A 290     130.539 163.564  84.954  1.00  0.00           O  
ATOM   3060  OE2 GLU A 290     130.315 161.588  84.203  1.00  0.00           O  
ATOM   3061  H   GLU A 290     130.851 161.932  89.071  1.00  0.00           H  
ATOM   3062  HA  GLU A 290     133.496 161.650  88.077  1.00  0.00           H  
ATOM   3063 1HB  GLU A 290     131.248 163.599  87.377  1.00  0.00           H  
ATOM   3064 2HB  GLU A 290     132.757 163.514  86.479  1.00  0.00           H  
ATOM   3065 1HG  GLU A 290     132.290 161.205  85.849  1.00  0.00           H  
ATOM   3066 2HG  GLU A 290     130.816 161.218  86.814  1.00  0.00           H  
ATOM   3067  N   GLY A 291     132.869 164.384  89.753  1.00  0.00           N  
ATOM   3068  CA  GLY A 291     133.381 165.564  90.392  1.00  0.00           C  
ATOM   3069  C   GLY A 291     134.399 165.336  91.475  1.00  0.00           C  
ATOM   3070  O   GLY A 291     135.279 166.169  91.660  1.00  0.00           O  
ATOM   3071  H   GLY A 291     131.899 164.134  89.885  1.00  0.00           H  
ATOM   3072 1HA  GLY A 291     133.843 166.210  89.646  1.00  0.00           H  
ATOM   3073 2HA  GLY A 291     132.558 166.123  90.836  1.00  0.00           H  
ATOM   3074  N   LEU A 292     134.392 164.204  92.194  1.00  0.00           N  
ATOM   3075  CA  LEU A 292     135.183 164.116  93.398  1.00  0.00           C  
ATOM   3076  C   LEU A 292     134.605 164.996  94.456  1.00  0.00           C  
ATOM   3077  O   LEU A 292     135.172 166.003  94.880  1.00  0.00           O  
ATOM   3078  CB  LEU A 292     136.637 164.520  93.124  1.00  0.00           C  
ATOM   3079  CG  LEU A 292     137.372 163.686  92.067  1.00  0.00           C  
ATOM   3080  CD1 LEU A 292     138.766 164.257  91.848  1.00  0.00           C  
ATOM   3081  CD2 LEU A 292     137.439 162.236  92.522  1.00  0.00           C  
ATOM   3082  H   LEU A 292     133.841 163.407  91.908  1.00  0.00           H  
ATOM   3083  HA  LEU A 292     135.166 163.084  93.748  1.00  0.00           H  
ATOM   3084 1HB  LEU A 292     136.653 165.558  92.796  1.00  0.00           H  
ATOM   3085 2HB  LEU A 292     137.200 164.446  94.054  1.00  0.00           H  
ATOM   3086  HG  LEU A 292     136.835 163.744  91.119  1.00  0.00           H  
ATOM   3087 1HD1 LEU A 292     139.288 163.664  91.097  1.00  0.00           H  
ATOM   3088 2HD1 LEU A 292     138.688 165.288  91.504  1.00  0.00           H  
ATOM   3089 3HD1 LEU A 292     139.322 164.226  92.784  1.00  0.00           H  
ATOM   3090 1HD2 LEU A 292     137.961 161.642  91.770  1.00  0.00           H  
ATOM   3091 2HD2 LEU A 292     137.977 162.176  93.468  1.00  0.00           H  
ATOM   3092 3HD2 LEU A 292     136.429 161.848  92.653  1.00  0.00           H  
ATOM   3093  N   TRP A 293     133.369 164.629  94.826  1.00  0.00           N  
ATOM   3094  CA  TRP A 293     132.611 165.181  95.905  1.00  0.00           C  
ATOM   3095  C   TRP A 293     133.261 164.729  97.182  1.00  0.00           C  
ATOM   3096  O   TRP A 293     133.088 165.358  98.226  1.00  0.00           O  
ATOM   3097  CB  TRP A 293     131.151 164.727  95.851  1.00  0.00           C  
ATOM   3098  CG  TRP A 293     130.293 165.344  96.914  1.00  0.00           C  
ATOM   3099  CD1 TRP A 293     130.042 166.671  97.091  1.00  0.00           C  
ATOM   3100  CD2 TRP A 293     129.563 164.655  97.957  1.00  0.00           C  
ATOM   3101  NE1 TRP A 293     129.212 166.856  98.169  1.00  0.00           N  
ATOM   3102  CE2 TRP A 293     128.907 165.633  98.710  1.00  0.00           C  
ATOM   3103  CE3 TRP A 293     129.415 163.307  98.307  1.00  0.00           C  
ATOM   3104  CZ2 TRP A 293     128.112 165.310  99.799  1.00  0.00           C  
ATOM   3105  CZ3 TRP A 293     128.617 162.984  99.399  1.00  0.00           C  
ATOM   3106  CH2 TRP A 293     127.982 163.960 100.124  1.00  0.00           C  
ATOM   3107  H   TRP A 293     132.965 163.890  94.268  1.00  0.00           H  
ATOM   3108  HA  TRP A 293     132.641 166.268  95.828  1.00  0.00           H  
ATOM   3109 1HB  TRP A 293     130.727 164.981  94.879  1.00  0.00           H  
ATOM   3110 2HB  TRP A 293     131.102 163.644  95.956  1.00  0.00           H  
ATOM   3111  HD1 TRP A 293     130.443 167.469  96.468  1.00  0.00           H  
ATOM   3112  HE1 TRP A 293     128.879 167.747  98.509  1.00  0.00           H  
ATOM   3113  HE3 TRP A 293     129.914 162.527  97.733  1.00  0.00           H  
ATOM   3114  HZ2 TRP A 293     127.600 166.072 100.388  1.00  0.00           H  
ATOM   3115  HZ3 TRP A 293     128.508 161.932  99.665  1.00  0.00           H  
ATOM   3116  HH2 TRP A 293     127.363 163.671 100.974  1.00  0.00           H  
ATOM   3117  N   LEU A 294     133.971 163.572  97.151  1.00  0.00           N  
ATOM   3118  CA  LEU A 294     134.676 163.089  98.314  1.00  0.00           C  
ATOM   3119  C   LEU A 294     136.157 163.235  98.074  1.00  0.00           C  
ATOM   3120  O   LEU A 294     136.737 162.498  97.277  1.00  0.00           O  
ATOM   3121  CB  LEU A 294     134.324 161.624  98.599  1.00  0.00           C  
ATOM   3122  CG  LEU A 294     132.837 161.331  98.839  1.00  0.00           C  
ATOM   3123  CD1 LEU A 294     132.637 159.833  99.022  1.00  0.00           C  
ATOM   3124  CD2 LEU A 294     132.359 162.100 100.062  1.00  0.00           C  
ATOM   3125  H   LEU A 294     134.008 163.036  96.296  1.00  0.00           H  
ATOM   3126  HA  LEU A 294     134.315 163.631  99.187  1.00  0.00           H  
ATOM   3127 1HB  LEU A 294     134.648 161.018  97.755  1.00  0.00           H  
ATOM   3128 2HB  LEU A 294     134.872 161.300  99.484  1.00  0.00           H  
ATOM   3129  HG  LEU A 294     132.260 161.641  97.967  1.00  0.00           H  
ATOM   3130 1HD1 LEU A 294     131.580 159.625  99.192  1.00  0.00           H  
ATOM   3131 2HD1 LEU A 294     132.969 159.309  98.125  1.00  0.00           H  
ATOM   3132 3HD1 LEU A 294     133.216 159.490  99.878  1.00  0.00           H  
ATOM   3133 1HD2 LEU A 294     131.302 161.893 100.232  1.00  0.00           H  
ATOM   3134 2HD2 LEU A 294     132.934 161.790 100.934  1.00  0.00           H  
ATOM   3135 3HD2 LEU A 294     132.497 163.169  99.897  1.00  0.00           H  
ATOM   3136  N   ASP A 295     136.819 164.185  98.770  1.00  0.00           N  
ATOM   3137  CA  ASP A 295     138.240 164.358  98.600  1.00  0.00           C  
ATOM   3138  C   ASP A 295     138.934 164.217  99.933  1.00  0.00           C  
ATOM   3139  O   ASP A 295     138.329 163.794 100.916  1.00  0.00           O  
ATOM   3140  CB  ASP A 295     138.554 165.724  97.985  1.00  0.00           C  
ATOM   3141  CG  ASP A 295     138.140 166.885  98.879  1.00  0.00           C  
ATOM   3142  OD1 ASP A 295     138.153 166.722 100.076  1.00  0.00           O  
ATOM   3143  OD2 ASP A 295     137.817 167.925  98.357  1.00  0.00           O  
ATOM   3144  H   ASP A 295     136.324 164.783  99.416  1.00  0.00           H  
ATOM   3145  HA  ASP A 295     138.614 163.549  97.972  1.00  0.00           H  
ATOM   3146 1HB  ASP A 295     139.624 165.798  97.789  1.00  0.00           H  
ATOM   3147 2HB  ASP A 295     138.038 165.820  97.029  1.00  0.00           H  
ATOM   3148  N   ARG A 296     140.232 164.593 100.005  1.00  0.00           N  
ATOM   3149  CA  ARG A 296     141.067 164.392 101.168  1.00  0.00           C  
ATOM   3150  C   ARG A 296     140.494 165.096 102.361  1.00  0.00           C  
ATOM   3151  O   ARG A 296     140.620 164.635 103.494  1.00  0.00           O  
ATOM   3152  CB  ARG A 296     142.480 164.898 100.916  1.00  0.00           C  
ATOM   3153  CG  ARG A 296     143.286 164.077  99.922  1.00  0.00           C  
ATOM   3154  CD  ARG A 296     144.628 164.667  99.683  1.00  0.00           C  
ATOM   3155  NE  ARG A 296     145.462 164.616 100.872  1.00  0.00           N  
ATOM   3156  CZ  ARG A 296     146.614 165.298 101.028  1.00  0.00           C  
ATOM   3157  NH1 ARG A 296     147.053 166.076 100.063  1.00  0.00           N  
ATOM   3158  NH2 ARG A 296     147.302 165.185 102.150  1.00  0.00           N  
ATOM   3159  H   ARG A 296     140.625 165.039  99.189  1.00  0.00           H  
ATOM   3160  HA  ARG A 296     141.123 163.323 101.373  1.00  0.00           H  
ATOM   3161 1HB  ARG A 296     142.438 165.920 100.542  1.00  0.00           H  
ATOM   3162 2HB  ARG A 296     143.033 164.916 101.855  1.00  0.00           H  
ATOM   3163 1HG  ARG A 296     143.420 163.066 100.310  1.00  0.00           H  
ATOM   3164 2HG  ARG A 296     142.755 164.033  98.971  1.00  0.00           H  
ATOM   3165 1HD  ARG A 296     145.131 164.115  98.889  1.00  0.00           H  
ATOM   3166 2HD  ARG A 296     144.519 165.709  99.387  1.00  0.00           H  
ATOM   3167  HE  ARG A 296     145.157 164.028 101.636  1.00  0.00           H  
ATOM   3168 1HH1 ARG A 296     146.527 166.163  99.205  1.00  0.00           H  
ATOM   3169 2HH1 ARG A 296     147.916 166.587 100.180  1.00  0.00           H  
ATOM   3170 1HH2 ARG A 296     146.965 164.587 102.892  1.00  0.00           H  
ATOM   3171 2HH2 ARG A 296     148.165 165.696 102.267  1.00  0.00           H  
ATOM   3172  N   GLY A 297     139.865 166.253 102.130  1.00  0.00           N  
ATOM   3173  CA  GLY A 297     139.307 167.093 103.148  1.00  0.00           C  
ATOM   3174  C   GLY A 297     138.139 166.476 103.881  1.00  0.00           C  
ATOM   3175  O   GLY A 297     137.825 166.919 104.983  1.00  0.00           O  
ATOM   3176  H   GLY A 297     139.789 166.535 101.163  1.00  0.00           H  
ATOM   3177 1HA  GLY A 297     140.077 167.339 103.879  1.00  0.00           H  
ATOM   3178 2HA  GLY A 297     138.974 168.030 102.704  1.00  0.00           H  
ATOM   3179  N   THR A 298     137.413 165.512 103.272  1.00  0.00           N  
ATOM   3180  CA  THR A 298     136.155 165.024 103.802  1.00  0.00           C  
ATOM   3181  C   THR A 298     136.269 164.197 105.055  1.00  0.00           C  
ATOM   3182  O   THR A 298     136.869 163.128 105.056  1.00  0.00           O  
ATOM   3183  CB  THR A 298     135.416 164.195 102.735  1.00  0.00           C  
ATOM   3184  OG1 THR A 298     135.181 165.004 101.576  1.00  0.00           O  
ATOM   3185  CG2 THR A 298     134.087 163.692 103.276  1.00  0.00           C  
ATOM   3186  H   THR A 298     137.769 165.121 102.412  1.00  0.00           H  
ATOM   3187  HA  THR A 298     135.532 165.881 104.058  1.00  0.00           H  
ATOM   3188  HB  THR A 298     136.031 163.342 102.447  1.00  0.00           H  
ATOM   3189  HG1 THR A 298     135.783 165.752 101.580  1.00  0.00           H  
ATOM   3190 1HG2 THR A 298     133.579 163.108 102.509  1.00  0.00           H  
ATOM   3191 2HG2 THR A 298     134.264 163.066 104.151  1.00  0.00           H  
ATOM   3192 3HG2 THR A 298     133.464 164.540 103.557  1.00  0.00           H  
ATOM   3193  N   ARG A 299     135.759 164.720 106.194  1.00  0.00           N  
ATOM   3194  CA  ARG A 299     135.711 163.987 107.433  1.00  0.00           C  
ATOM   3195  C   ARG A 299     134.517 163.087 107.617  1.00  0.00           C  
ATOM   3196  O   ARG A 299     134.678 161.934 108.013  1.00  0.00           O  
ATOM   3197  CB  ARG A 299     135.753 164.966 108.597  1.00  0.00           C  
ATOM   3198  CG  ARG A 299     137.017 165.807 108.681  1.00  0.00           C  
ATOM   3199  CD  ARG A 299     138.182 165.003 109.130  1.00  0.00           C  
ATOM   3200  NE  ARG A 299     138.703 164.160 108.066  1.00  0.00           N  
ATOM   3201  CZ  ARG A 299     139.465 164.599 107.045  1.00  0.00           C  
ATOM   3202  NH1 ARG A 299     139.786 165.872 106.965  1.00  0.00           N  
ATOM   3203  NH2 ARG A 299     139.890 163.751 106.125  1.00  0.00           N  
ATOM   3204  H   ARG A 299     135.399 165.663 106.166  1.00  0.00           H  
ATOM   3205  HA  ARG A 299     136.554 163.296 107.459  1.00  0.00           H  
ATOM   3206 1HB  ARG A 299     134.907 165.648 108.529  1.00  0.00           H  
ATOM   3207 2HB  ARG A 299     135.658 164.419 109.536  1.00  0.00           H  
ATOM   3208 1HG  ARG A 299     137.244 166.221 107.698  1.00  0.00           H  
ATOM   3209 2HG  ARG A 299     136.866 166.620 109.391  1.00  0.00           H  
ATOM   3210 1HD  ARG A 299     138.980 165.670 109.457  1.00  0.00           H  
ATOM   3211 2HD  ARG A 299     137.884 164.362 109.958  1.00  0.00           H  
ATOM   3212  HE  ARG A 299     138.476 163.175 108.093  1.00  0.00           H  
ATOM   3213 1HH1 ARG A 299     139.462 166.520 107.668  1.00  0.00           H  
ATOM   3214 2HH1 ARG A 299     140.357 166.201 106.200  1.00  0.00           H  
ATOM   3215 1HH2 ARG A 299     139.642 162.773 106.187  1.00  0.00           H  
ATOM   3216 2HH2 ARG A 299     140.460 164.080 105.360  1.00  0.00           H  
ATOM   3217  N   VAL A 300     133.292 163.564 107.341  1.00  0.00           N  
ATOM   3218  CA  VAL A 300     132.148 162.744 107.660  1.00  0.00           C  
ATOM   3219  C   VAL A 300     131.135 162.907 106.578  1.00  0.00           C  
ATOM   3220  O   VAL A 300     130.995 163.988 106.004  1.00  0.00           O  
ATOM   3221  CB  VAL A 300     131.534 163.144 109.015  1.00  0.00           C  
ATOM   3222  CG1 VAL A 300     130.308 162.293 109.315  1.00  0.00           C  
ATOM   3223  CG2 VAL A 300     132.572 163.001 110.117  1.00  0.00           C  
ATOM   3224  H   VAL A 300     133.146 164.471 106.921  1.00  0.00           H  
ATOM   3225  HA  VAL A 300     132.484 161.714 107.781  1.00  0.00           H  
ATOM   3226  HB  VAL A 300     131.200 164.180 108.960  1.00  0.00           H  
ATOM   3227 1HG1 VAL A 300     129.887 162.590 110.276  1.00  0.00           H  
ATOM   3228 2HG1 VAL A 300     129.564 162.439 108.533  1.00  0.00           H  
ATOM   3229 3HG1 VAL A 300     130.595 161.243 109.354  1.00  0.00           H  
ATOM   3230 1HG2 VAL A 300     132.131 163.286 111.071  1.00  0.00           H  
ATOM   3231 2HG2 VAL A 300     132.910 161.966 110.167  1.00  0.00           H  
ATOM   3232 3HG2 VAL A 300     133.422 163.650 109.902  1.00  0.00           H  
ATOM   3233  N   VAL A 301     130.400 161.818 106.262  1.00  0.00           N  
ATOM   3234  CA  VAL A 301     129.357 161.871 105.278  1.00  0.00           C  
ATOM   3235  C   VAL A 301     128.134 161.290 105.915  1.00  0.00           C  
ATOM   3236  O   VAL A 301     128.215 160.272 106.600  1.00  0.00           O  
ATOM   3237  CB  VAL A 301     129.732 161.078 104.012  1.00  0.00           C  
ATOM   3238  CG1 VAL A 301     128.590 161.107 103.008  1.00  0.00           C  
ATOM   3239  CG2 VAL A 301     131.003 161.648 103.401  1.00  0.00           C  
ATOM   3240  H   VAL A 301     130.590 160.944 106.731  1.00  0.00           H  
ATOM   3241  HA  VAL A 301     129.238 162.906 104.956  1.00  0.00           H  
ATOM   3242  HB  VAL A 301     129.895 160.034 104.283  1.00  0.00           H  
ATOM   3243 1HG1 VAL A 301     128.872 160.541 102.119  1.00  0.00           H  
ATOM   3244 2HG1 VAL A 301     127.701 160.661 103.454  1.00  0.00           H  
ATOM   3245 3HG1 VAL A 301     128.378 162.138 102.727  1.00  0.00           H  
ATOM   3246 1HG2 VAL A 301     131.262 161.082 102.507  1.00  0.00           H  
ATOM   3247 2HG2 VAL A 301     130.841 162.693 103.135  1.00  0.00           H  
ATOM   3248 3HG2 VAL A 301     131.817 161.579 104.123  1.00  0.00           H  
ATOM   3249  N   PHE A 302     126.962 161.924 105.700  1.00  0.00           N  
ATOM   3250  CA  PHE A 302     125.751 161.463 106.323  1.00  0.00           C  
ATOM   3251  C   PHE A 302     124.753 161.131 105.259  1.00  0.00           C  
ATOM   3252  O   PHE A 302     124.698 161.788 104.222  1.00  0.00           O  
ATOM   3253  CB  PHE A 302     125.180 162.520 107.270  1.00  0.00           C  
ATOM   3254  CG  PHE A 302     126.067 162.826 108.443  1.00  0.00           C  
ATOM   3255  CD1 PHE A 302     126.977 163.872 108.388  1.00  0.00           C  
ATOM   3256  CD2 PHE A 302     125.995 162.069 109.602  1.00  0.00           C  
ATOM   3257  CE1 PHE A 302     127.794 164.154 109.467  1.00  0.00           C  
ATOM   3258  CE2 PHE A 302     126.809 162.350 110.682  1.00  0.00           C  
ATOM   3259  CZ  PHE A 302     127.710 163.393 110.614  1.00  0.00           C  
ATOM   3260  H   PHE A 302     126.927 162.732 105.096  1.00  0.00           H  
ATOM   3261  HA  PHE A 302     126.001 160.651 107.007  1.00  0.00           H  
ATOM   3262 1HB  PHE A 302     125.010 163.446 106.721  1.00  0.00           H  
ATOM   3263 2HB  PHE A 302     124.216 162.185 107.651  1.00  0.00           H  
ATOM   3264  HD1 PHE A 302     127.042 164.474 107.482  1.00  0.00           H  
ATOM   3265  HD2 PHE A 302     125.283 161.244 109.656  1.00  0.00           H  
ATOM   3266  HE1 PHE A 302     128.504 164.979 109.411  1.00  0.00           H  
ATOM   3267  HE2 PHE A 302     126.742 161.747 111.588  1.00  0.00           H  
ATOM   3268  HZ  PHE A 302     128.354 163.614 111.464  1.00  0.00           H  
ATOM   3269  N   ILE A 303     123.956 160.066 105.489  1.00  0.00           N  
ATOM   3270  CA  ILE A 303     122.836 159.759 104.641  1.00  0.00           C  
ATOM   3271  C   ILE A 303     121.670 159.607 105.574  1.00  0.00           C  
ATOM   3272  O   ILE A 303     121.686 158.744 106.451  1.00  0.00           O  
ATOM   3273  CB  ILE A 303     123.053 158.478 103.814  1.00  0.00           C  
ATOM   3274  CG1 ILE A 303     124.331 158.591 102.980  1.00  0.00           C  
ATOM   3275  CG2 ILE A 303     121.851 158.213 102.920  1.00  0.00           C  
ATOM   3276  CD1 ILE A 303     125.558 158.031 103.663  1.00  0.00           C  
ATOM   3277  H   ILE A 303     124.153 159.469 106.279  1.00  0.00           H  
ATOM   3278  HA  ILE A 303     122.728 160.558 103.909  1.00  0.00           H  
ATOM   3279  HB  ILE A 303     123.189 157.631 104.486  1.00  0.00           H  
ATOM   3280 1HG1 ILE A 303     124.196 158.066 102.035  1.00  0.00           H  
ATOM   3281 2HG1 ILE A 303     124.521 159.639 102.745  1.00  0.00           H  
ATOM   3282 1HG2 ILE A 303     122.021 157.304 102.343  1.00  0.00           H  
ATOM   3283 2HG2 ILE A 303     120.961 158.090 103.535  1.00  0.00           H  
ATOM   3284 3HG2 ILE A 303     121.710 159.053 102.241  1.00  0.00           H  
ATOM   3285 1HD1 ILE A 303     126.423 158.148 103.010  1.00  0.00           H  
ATOM   3286 2HD1 ILE A 303     125.732 158.569 104.596  1.00  0.00           H  
ATOM   3287 3HD1 ILE A 303     125.405 156.974 103.875  1.00  0.00           H  
ATOM   3288  N   ASP A 304     120.624 160.446 105.418  1.00  0.00           N  
ATOM   3289  CA  ASP A 304     119.526 160.395 106.347  1.00  0.00           C  
ATOM   3290  C   ASP A 304     118.226 160.302 105.611  1.00  0.00           C  
ATOM   3291  O   ASP A 304     118.007 161.011 104.631  1.00  0.00           O  
ATOM   3292  CB  ASP A 304     119.522 161.628 107.254  1.00  0.00           C  
ATOM   3293  CG  ASP A 304     120.721 161.677 108.192  1.00  0.00           C  
ATOM   3294  OD1 ASP A 304     121.791 162.006 107.739  1.00  0.00           O  
ATOM   3295  OD2 ASP A 304     120.555 161.386 109.352  1.00  0.00           O  
ATOM   3296  H   ASP A 304     120.596 161.112 104.659  1.00  0.00           H  
ATOM   3297  HA  ASP A 304     119.679 159.549 107.018  1.00  0.00           H  
ATOM   3298 1HB  ASP A 304     119.520 162.530 106.642  1.00  0.00           H  
ATOM   3299 2HB  ASP A 304     118.610 161.636 107.853  1.00  0.00           H  
ATOM   3300  N   PHE A 305     117.342 159.383 106.059  1.00  0.00           N  
ATOM   3301  CA  PHE A 305     115.999 159.329 105.553  1.00  0.00           C  
ATOM   3302  C   PHE A 305     115.153 158.585 106.546  1.00  0.00           C  
ATOM   3303  O   PHE A 305     115.669 157.943 107.459  1.00  0.00           O  
ATOM   3304  CB  PHE A 305     115.948 158.642 104.187  1.00  0.00           C  
ATOM   3305  CG  PHE A 305     116.404 157.211 104.211  1.00  0.00           C  
ATOM   3306  CD1 PHE A 305     115.496 156.182 104.414  1.00  0.00           C  
ATOM   3307  CD2 PHE A 305     117.741 156.891 104.032  1.00  0.00           C  
ATOM   3308  CE1 PHE A 305     115.915 154.865 104.436  1.00  0.00           C  
ATOM   3309  CE2 PHE A 305     118.162 155.575 104.052  1.00  0.00           C  
ATOM   3310  CZ  PHE A 305     117.248 154.561 104.255  1.00  0.00           C  
ATOM   3311  H   PHE A 305     117.629 158.719 106.764  1.00  0.00           H  
ATOM   3312  HA  PHE A 305     115.603 160.345 105.513  1.00  0.00           H  
ATOM   3313 1HB  PHE A 305     114.928 158.668 103.805  1.00  0.00           H  
ATOM   3314 2HB  PHE A 305     116.575 159.187 103.482  1.00  0.00           H  
ATOM   3315  HD1 PHE A 305     114.442 156.422 104.555  1.00  0.00           H  
ATOM   3316  HD2 PHE A 305     118.464 157.692 103.872  1.00  0.00           H  
ATOM   3317  HE1 PHE A 305     115.191 154.066 104.596  1.00  0.00           H  
ATOM   3318  HE2 PHE A 305     119.216 155.337 103.910  1.00  0.00           H  
ATOM   3319  HZ  PHE A 305     117.579 153.524 104.273  1.00  0.00           H  
ATOM   3320  N   SER A 306     113.813 158.679 106.421  1.00  0.00           N  
ATOM   3321  CA  SER A 306     112.965 158.046 107.391  1.00  0.00           C  
ATOM   3322  C   SER A 306     111.830 157.381 106.690  1.00  0.00           C  
ATOM   3323  O   SER A 306     111.503 157.719 105.554  1.00  0.00           O  
ATOM   3324  CB  SER A 306     112.442 159.058 108.392  1.00  0.00           C  
ATOM   3325  OG  SER A 306     111.615 160.001 107.767  1.00  0.00           O  
ATOM   3326  H   SER A 306     113.392 159.187 105.656  1.00  0.00           H  
ATOM   3327  HA  SER A 306     113.564 157.336 107.963  1.00  0.00           H  
ATOM   3328 1HB  SER A 306     111.884 158.542 109.173  1.00  0.00           H  
ATOM   3329 2HB  SER A 306     113.280 159.565 108.868  1.00  0.00           H  
ATOM   3330  HG  SER A 306     110.759 159.576 107.666  1.00  0.00           H  
ATOM   3331  N   VAL A 307     111.209 156.395 107.372  1.00  0.00           N  
ATOM   3332  CA  VAL A 307     110.100 155.670 106.825  1.00  0.00           C  
ATOM   3333  C   VAL A 307     109.014 155.552 107.849  1.00  0.00           C  
ATOM   3334  O   VAL A 307     109.259 155.512 109.054  1.00  0.00           O  
ATOM   3335  CB  VAL A 307     110.539 154.265 106.371  1.00  0.00           C  
ATOM   3336  CG1 VAL A 307     111.573 154.364 105.259  1.00  0.00           C  
ATOM   3337  CG2 VAL A 307     111.094 153.488 107.555  1.00  0.00           C  
ATOM   3338  H   VAL A 307     111.540 156.163 108.298  1.00  0.00           H  
ATOM   3339  HA  VAL A 307     109.737 156.204 105.946  1.00  0.00           H  
ATOM   3340  HB  VAL A 307     109.677 153.739 105.962  1.00  0.00           H  
ATOM   3341 1HG1 VAL A 307     111.872 153.362 104.950  1.00  0.00           H  
ATOM   3342 2HG1 VAL A 307     111.142 154.892 104.408  1.00  0.00           H  
ATOM   3343 3HG1 VAL A 307     112.446 154.907 105.620  1.00  0.00           H  
ATOM   3344 1HG2 VAL A 307     111.402 152.496 107.227  1.00  0.00           H  
ATOM   3345 2HG2 VAL A 307     111.953 154.018 107.967  1.00  0.00           H  
ATOM   3346 3HG2 VAL A 307     110.324 153.394 108.321  1.00  0.00           H  
ATOM   3347  N   TYR A 308     107.761 155.485 107.360  1.00  0.00           N  
ATOM   3348  CA  TYR A 308     106.598 155.405 108.197  1.00  0.00           C  
ATOM   3349  C   TYR A 308     105.842 154.169 107.834  1.00  0.00           C  
ATOM   3350  O   TYR A 308     105.674 153.856 106.657  1.00  0.00           O  
ATOM   3351  CB  TYR A 308     105.717 156.648 108.049  1.00  0.00           C  
ATOM   3352  CG  TYR A 308     104.445 156.595 108.865  1.00  0.00           C  
ATOM   3353  CD1 TYR A 308     104.504 156.327 110.224  1.00  0.00           C  
ATOM   3354  CD2 TYR A 308     103.219 156.815 108.254  1.00  0.00           C  
ATOM   3355  CE1 TYR A 308     103.341 156.279 110.970  1.00  0.00           C  
ATOM   3356  CE2 TYR A 308     102.057 156.767 108.999  1.00  0.00           C  
ATOM   3357  CZ  TYR A 308     102.116 156.500 110.352  1.00  0.00           C  
ATOM   3358  OH  TYR A 308     100.958 156.452 111.094  1.00  0.00           O  
ATOM   3359  H   TYR A 308     107.645 155.492 106.357  1.00  0.00           H  
ATOM   3360  HA  TYR A 308     106.921 155.394 109.238  1.00  0.00           H  
ATOM   3361 1HB  TYR A 308     106.280 157.531 108.352  1.00  0.00           H  
ATOM   3362 2HB  TYR A 308     105.445 156.777 107.002  1.00  0.00           H  
ATOM   3363  HD1 TYR A 308     105.467 156.154 110.705  1.00  0.00           H  
ATOM   3364  HD2 TYR A 308     103.173 157.025 107.185  1.00  0.00           H  
ATOM   3365  HE1 TYR A 308     103.387 156.068 112.038  1.00  0.00           H  
ATOM   3366  HE2 TYR A 308     101.094 156.939 108.518  1.00  0.00           H  
ATOM   3367  HH  TYR A 308     100.206 156.626 110.523  1.00  0.00           H  
ATOM   3368  N   ASN A 309     105.372 153.434 108.863  1.00  0.00           N  
ATOM   3369  CA  ASN A 309     104.649 152.207 108.672  1.00  0.00           C  
ATOM   3370  C   ASN A 309     103.212 152.445 109.032  1.00  0.00           C  
ATOM   3371  O   ASN A 309     102.909 152.972 110.100  1.00  0.00           O  
ATOM   3372  CB  ASN A 309     105.244 151.079 109.494  1.00  0.00           C  
ATOM   3373  CG  ASN A 309     104.570 149.759 109.237  1.00  0.00           C  
ATOM   3374  OD1 ASN A 309     103.373 149.598 109.500  1.00  0.00           O  
ATOM   3375  ND2 ASN A 309     105.316 148.812 108.729  1.00  0.00           N  
ATOM   3376  H   ASN A 309     105.539 153.766 109.802  1.00  0.00           H  
ATOM   3377  HA  ASN A 309     104.782 151.884 107.638  1.00  0.00           H  
ATOM   3378 1HB  ASN A 309     106.306 150.982 109.264  1.00  0.00           H  
ATOM   3379 2HB  ASN A 309     105.159 151.317 110.554  1.00  0.00           H  
ATOM   3380 1HD2 ASN A 309     104.921 147.913 108.537  1.00  0.00           H  
ATOM   3381 2HD2 ASN A 309     106.281 148.986 108.532  1.00  0.00           H  
ATOM   3382  N   ALA A 310     102.296 152.136 108.093  1.00  0.00           N  
ATOM   3383  CA  ALA A 310     100.870 152.271 108.259  1.00  0.00           C  
ATOM   3384  C   ALA A 310     100.265 151.226 109.158  1.00  0.00           C  
ATOM   3385  O   ALA A 310      99.358 151.531 109.932  1.00  0.00           O  
ATOM   3386  CB  ALA A 310     100.190 152.233 106.898  1.00  0.00           C  
ATOM   3387  H   ALA A 310     102.658 151.786 107.218  1.00  0.00           H  
ATOM   3388  HA  ALA A 310     100.672 153.245 108.706  1.00  0.00           H  
ATOM   3389 1HB  ALA A 310      99.114 152.356 107.026  1.00  0.00           H  
ATOM   3390 2HB  ALA A 310     100.576 153.040 106.276  1.00  0.00           H  
ATOM   3391 3HB  ALA A 310     100.391 151.277 106.418  1.00  0.00           H  
ATOM   3392  N   ASN A 311     100.725 149.958 109.066  1.00  0.00           N  
ATOM   3393  CA  ASN A 311     100.019 148.892 109.737  1.00  0.00           C  
ATOM   3394  C   ASN A 311     100.000 149.135 111.206  1.00  0.00           C  
ATOM   3395  O   ASN A 311      98.948 149.298 111.821  1.00  0.00           O  
ATOM   3396  CB  ASN A 311     100.640 147.542 109.427  1.00  0.00           C  
ATOM   3397  CG  ASN A 311     100.349 147.080 108.027  1.00  0.00           C  
ATOM   3398  OD1 ASN A 311      99.338 147.466 107.430  1.00  0.00           O  
ATOM   3399  ND2 ASN A 311     101.217 146.261 107.490  1.00  0.00           N  
ATOM   3400  H   ASN A 311     101.556 149.740 108.535  1.00  0.00           H  
ATOM   3401  HA  ASN A 311      99.004 148.845 109.339  1.00  0.00           H  
ATOM   3402 1HB  ASN A 311     101.721 147.599 109.562  1.00  0.00           H  
ATOM   3403 2HB  ASN A 311     100.262 146.798 110.129  1.00  0.00           H  
ATOM   3404 1HD2 ASN A 311     101.076 145.920 106.560  1.00  0.00           H  
ATOM   3405 2HD2 ASN A 311     102.022 145.975 108.010  1.00  0.00           H  
ATOM   3406  N   ILE A 312     101.196 149.203 111.794  1.00  0.00           N  
ATOM   3407  CA  ILE A 312     101.345 149.568 113.163  1.00  0.00           C  
ATOM   3408  C   ILE A 312     101.785 150.976 112.997  1.00  0.00           C  
ATOM   3409  O   ILE A 312     102.224 151.344 111.910  1.00  0.00           O  
ATOM   3410  CB  ILE A 312     102.374 148.720 113.932  1.00  0.00           C  
ATOM   3411  CG1 ILE A 312     102.328 149.049 115.426  1.00  0.00           C  
ATOM   3412  CG2 ILE A 312     103.772 148.947 113.377  1.00  0.00           C  
ATOM   3413  CD1 ILE A 312     101.080 148.554 116.122  1.00  0.00           C  
ATOM   3414  H   ILE A 312     102.019 148.989 111.250  1.00  0.00           H  
ATOM   3415  HA  ILE A 312     100.403 149.377 113.676  1.00  0.00           H  
ATOM   3416  HB  ILE A 312     102.122 147.664 113.834  1.00  0.00           H  
ATOM   3417 1HG1 ILE A 312     103.192 148.609 115.922  1.00  0.00           H  
ATOM   3418 2HG1 ILE A 312     102.388 150.129 115.563  1.00  0.00           H  
ATOM   3419 1HG2 ILE A 312     104.487 148.340 113.932  1.00  0.00           H  
ATOM   3420 2HG2 ILE A 312     103.796 148.664 112.325  1.00  0.00           H  
ATOM   3421 3HG2 ILE A 312     104.036 150.000 113.475  1.00  0.00           H  
ATOM   3422 1HD1 ILE A 312     101.120 148.825 117.177  1.00  0.00           H  
ATOM   3423 2HD1 ILE A 312     100.202 149.010 115.663  1.00  0.00           H  
ATOM   3424 3HD1 ILE A 312     101.017 147.471 116.029  1.00  0.00           H  
ATOM   3425  N   ASN A 313     101.579 151.827 114.010  1.00  0.00           N  
ATOM   3426  CA  ASN A 313     101.924 153.210 113.852  1.00  0.00           C  
ATOM   3427  C   ASN A 313     103.293 153.415 114.423  1.00  0.00           C  
ATOM   3428  O   ASN A 313     103.448 153.526 115.638  1.00  0.00           O  
ATOM   3429  CB  ASN A 313     100.905 154.118 114.517  1.00  0.00           C  
ATOM   3430  CG  ASN A 313     101.200 155.575 114.297  1.00  0.00           C  
ATOM   3431  OD1 ASN A 313     102.364 155.978 114.194  1.00  0.00           O  
ATOM   3432  ND2 ASN A 313     100.166 156.375 114.223  1.00  0.00           N  
ATOM   3433  H   ASN A 313     101.185 151.515 114.886  1.00  0.00           H  
ATOM   3434  HA  ASN A 313     101.858 153.464 112.793  1.00  0.00           H  
ATOM   3435 1HB  ASN A 313      99.911 153.897 114.126  1.00  0.00           H  
ATOM   3436 2HB  ASN A 313     100.887 153.920 115.589  1.00  0.00           H  
ATOM   3437 1HD2 ASN A 313     100.302 157.356 114.078  1.00  0.00           H  
ATOM   3438 2HD2 ASN A 313      99.242 156.006 114.312  1.00  0.00           H  
ATOM   3439  N   LEU A 314     104.325 153.457 113.551  1.00  0.00           N  
ATOM   3440  CA  LEU A 314     105.686 153.655 113.975  1.00  0.00           C  
ATOM   3441  C   LEU A 314     106.418 154.408 112.903  1.00  0.00           C  
ATOM   3442  O   LEU A 314     106.093 154.314 111.721  1.00  0.00           O  
ATOM   3443  CB  LEU A 314     106.376 152.313 114.249  1.00  0.00           C  
ATOM   3444  CG  LEU A 314     105.793 151.488 115.404  1.00  0.00           C  
ATOM   3445  CD1 LEU A 314     106.415 150.099 115.401  1.00  0.00           C  
ATOM   3446  CD2 LEU A 314     106.057 152.202 116.721  1.00  0.00           C  
ATOM   3447  H   LEU A 314     104.128 153.345 112.567  1.00  0.00           H  
ATOM   3448  HA  LEU A 314     105.677 154.133 114.954  1.00  0.00           H  
ATOM   3449 1HB  LEU A 314     106.323 151.704 113.348  1.00  0.00           H  
ATOM   3450 2HB  LEU A 314     107.426 152.501 114.473  1.00  0.00           H  
ATOM   3451  HG  LEU A 314     104.719 151.373 115.262  1.00  0.00           H  
ATOM   3452 1HD1 LEU A 314     106.001 149.513 116.221  1.00  0.00           H  
ATOM   3453 2HD1 LEU A 314     106.195 149.603 114.455  1.00  0.00           H  
ATOM   3454 3HD1 LEU A 314     107.495 150.183 115.524  1.00  0.00           H  
ATOM   3455 1HD2 LEU A 314     105.642 151.617 117.542  1.00  0.00           H  
ATOM   3456 2HD2 LEU A 314     107.132 152.317 116.864  1.00  0.00           H  
ATOM   3457 3HD2 LEU A 314     105.586 153.186 116.703  1.00  0.00           H  
ATOM   3458  N   PHE A 315     107.444 155.182 113.308  1.00  0.00           N  
ATOM   3459  CA  PHE A 315     108.289 155.864 112.375  1.00  0.00           C  
ATOM   3460  C   PHE A 315     109.661 155.294 112.548  1.00  0.00           C  
ATOM   3461  O   PHE A 315     110.123 155.093 113.670  1.00  0.00           O  
ATOM   3462  CB  PHE A 315     108.294 157.375 112.614  1.00  0.00           C  
ATOM   3463  CG  PHE A 315     106.966 158.032 112.365  1.00  0.00           C  
ATOM   3464  CD1 PHE A 315     105.902 157.830 113.233  1.00  0.00           C  
ATOM   3465  CD2 PHE A 315     106.776 158.852 111.264  1.00  0.00           C  
ATOM   3466  CE1 PHE A 315     104.680 158.433 113.005  1.00  0.00           C  
ATOM   3467  CE2 PHE A 315     105.556 159.458 111.034  1.00  0.00           C  
ATOM   3468  CZ  PHE A 315     104.507 159.248 111.906  1.00  0.00           C  
ATOM   3469  H   PHE A 315     107.621 155.283 114.297  1.00  0.00           H  
ATOM   3470  HA  PHE A 315     107.863 155.753 111.377  1.00  0.00           H  
ATOM   3471 1HB  PHE A 315     108.587 157.580 113.643  1.00  0.00           H  
ATOM   3472 2HB  PHE A 315     109.032 157.844 111.964  1.00  0.00           H  
ATOM   3473  HD1 PHE A 315     106.040 157.187 114.103  1.00  0.00           H  
ATOM   3474  HD2 PHE A 315     107.605 159.018 110.575  1.00  0.00           H  
ATOM   3475  HE1 PHE A 315     103.853 158.266 113.695  1.00  0.00           H  
ATOM   3476  HE2 PHE A 315     105.421 160.101 110.165  1.00  0.00           H  
ATOM   3477  HZ  PHE A 315     103.544 159.723 111.725  1.00  0.00           H  
ATOM   3478  N   CYS A 316     110.342 154.993 111.429  1.00  0.00           N  
ATOM   3479  CA  CYS A 316     111.686 154.503 111.514  1.00  0.00           C  
ATOM   3480  C   CYS A 316     112.552 155.533 110.863  1.00  0.00           C  
ATOM   3481  O   CYS A 316     112.421 155.798 109.669  1.00  0.00           O  
ATOM   3482  CB  CYS A 316     111.847 153.152 110.817  1.00  0.00           C  
ATOM   3483  SG  CYS A 316     113.518 152.465 110.914  1.00  0.00           S  
ATOM   3484  H   CYS A 316     109.917 155.108 110.520  1.00  0.00           H  
ATOM   3485  HA  CYS A 316     111.920 154.314 112.562  1.00  0.00           H  
ATOM   3486 1HB  CYS A 316     111.159 152.430 111.258  1.00  0.00           H  
ATOM   3487 2HB  CYS A 316     111.585 153.252 109.764  1.00  0.00           H  
ATOM   3488  HG  CYS A 316     113.565 152.405 112.241  1.00  0.00           H  
ATOM   3489  N   VAL A 317     113.463 156.155 111.637  1.00  0.00           N  
ATOM   3490  CA  VAL A 317     114.332 157.141 111.062  1.00  0.00           C  
ATOM   3491  C   VAL A 317     115.693 156.541 111.005  1.00  0.00           C  
ATOM   3492  O   VAL A 317     116.119 155.878 111.948  1.00  0.00           O  
ATOM   3493  CB  VAL A 317     114.354 158.434 111.898  1.00  0.00           C  
ATOM   3494  CG1 VAL A 317     115.336 159.434 111.307  1.00  0.00           C  
ATOM   3495  CG2 VAL A 317     112.956 159.029 111.969  1.00  0.00           C  
ATOM   3496  H   VAL A 317     113.546 155.939 112.620  1.00  0.00           H  
ATOM   3497  HA  VAL A 317     113.938 157.421 110.084  1.00  0.00           H  
ATOM   3498  HB  VAL A 317     114.701 158.199 112.905  1.00  0.00           H  
ATOM   3499 1HG1 VAL A 317     115.339 160.342 111.911  1.00  0.00           H  
ATOM   3500 2HG1 VAL A 317     116.336 159.001 111.300  1.00  0.00           H  
ATOM   3501 3HG1 VAL A 317     115.038 159.678 110.288  1.00  0.00           H  
ATOM   3502 1HG2 VAL A 317     112.979 159.942 112.563  1.00  0.00           H  
ATOM   3503 2HG2 VAL A 317     112.607 159.258 110.962  1.00  0.00           H  
ATOM   3504 3HG2 VAL A 317     112.278 158.312 112.433  1.00  0.00           H  
ATOM   3505  N   LEU A 318     116.418 156.738 109.886  1.00  0.00           N  
ATOM   3506  CA  LEU A 318     117.705 156.115 109.847  1.00  0.00           C  
ATOM   3507  C   LEU A 318     118.762 157.066 109.396  1.00  0.00           C  
ATOM   3508  O   LEU A 318     118.584 157.844 108.457  1.00  0.00           O  
ATOM   3509  CB  LEU A 318     117.675 154.899 108.913  1.00  0.00           C  
ATOM   3510  CG  LEU A 318     116.833 153.710 109.394  1.00  0.00           C  
ATOM   3511  CD1 LEU A 318     115.379 153.924 108.999  1.00  0.00           C  
ATOM   3512  CD2 LEU A 318     117.380 152.424 108.793  1.00  0.00           C  
ATOM   3513  H   LEU A 318     116.112 157.286 109.094  1.00  0.00           H  
ATOM   3514  HA  LEU A 318     117.985 155.837 110.862  1.00  0.00           H  
ATOM   3515 1HB  LEU A 318     117.283 155.213 107.947  1.00  0.00           H  
ATOM   3516 2HB  LEU A 318     118.696 154.546 108.769  1.00  0.00           H  
ATOM   3517  HG  LEU A 318     116.878 153.650 110.482  1.00  0.00           H  
ATOM   3518 1HD1 LEU A 318     114.780 153.080 109.341  1.00  0.00           H  
ATOM   3519 2HD1 LEU A 318     115.008 154.841 109.458  1.00  0.00           H  
ATOM   3520 3HD1 LEU A 318     115.305 154.005 107.915  1.00  0.00           H  
ATOM   3521 1HD2 LEU A 318     116.782 151.579 109.136  1.00  0.00           H  
ATOM   3522 2HD2 LEU A 318     117.335 152.483 107.705  1.00  0.00           H  
ATOM   3523 3HD2 LEU A 318     118.415 152.287 109.106  1.00  0.00           H  
ATOM   3524  N   ARG A 319     119.905 157.023 110.110  1.00  0.00           N  
ATOM   3525  CA  ARG A 319     121.043 157.827 109.790  1.00  0.00           C  
ATOM   3526  C   ARG A 319     122.160 156.886 109.463  1.00  0.00           C  
ATOM   3527  O   ARG A 319     122.473 155.985 110.240  1.00  0.00           O  
ATOM   3528  CB  ARG A 319     121.434 158.737 110.945  1.00  0.00           C  
ATOM   3529  CG  ARG A 319     122.581 159.689 110.649  1.00  0.00           C  
ATOM   3530  CD  ARG A 319     122.855 160.593 111.796  1.00  0.00           C  
ATOM   3531  NE  ARG A 319     123.376 159.868 112.944  1.00  0.00           N  
ATOM   3532  CZ  ARG A 319     123.563 160.404 114.166  1.00  0.00           C  
ATOM   3533  NH1 ARG A 319     123.270 161.667 114.382  1.00  0.00           N  
ATOM   3534  NH2 ARG A 319     124.043 159.660 115.148  1.00  0.00           N  
ATOM   3535  H   ARG A 319     119.952 156.396 110.900  1.00  0.00           H  
ATOM   3536  HA  ARG A 319     120.762 158.525 109.001  1.00  0.00           H  
ATOM   3537 1HB  ARG A 319     120.575 159.337 111.242  1.00  0.00           H  
ATOM   3538 2HB  ARG A 319     121.722 158.130 111.804  1.00  0.00           H  
ATOM   3539 1HG  ARG A 319     123.485 159.117 110.440  1.00  0.00           H  
ATOM   3540 2HG  ARG A 319     122.331 160.302 109.782  1.00  0.00           H  
ATOM   3541 1HD  ARG A 319     123.592 161.340 111.502  1.00  0.00           H  
ATOM   3542 2HD  ARG A 319     121.934 161.090 112.096  1.00  0.00           H  
ATOM   3543  HE  ARG A 319     123.613 158.893 112.817  1.00  0.00           H  
ATOM   3544 1HH1 ARG A 319     122.903 162.236 113.632  1.00  0.00           H  
ATOM   3545 2HH1 ARG A 319     123.411 162.069 115.298  1.00  0.00           H  
ATOM   3546 1HH2 ARG A 319     124.269 158.689 114.982  1.00  0.00           H  
ATOM   3547 2HH2 ARG A 319     124.184 160.062 116.063  1.00  0.00           H  
ATOM   3548  N   LEU A 320     122.785 157.066 108.287  1.00  0.00           N  
ATOM   3549  CA  LEU A 320     123.914 156.254 107.940  1.00  0.00           C  
ATOM   3550  C   LEU A 320     125.086 157.181 107.971  1.00  0.00           C  
ATOM   3551  O   LEU A 320     125.157 158.123 107.182  1.00  0.00           O  
ATOM   3552  CB  LEU A 320     123.753 155.610 106.557  1.00  0.00           C  
ATOM   3553  CG  LEU A 320     122.527 154.706 106.383  1.00  0.00           C  
ATOM   3554  CD1 LEU A 320     122.456 154.217 104.942  1.00  0.00           C  
ATOM   3555  CD2 LEU A 320     122.616 153.537 107.353  1.00  0.00           C  
ATOM   3556  H   LEU A 320     122.468 157.772 107.637  1.00  0.00           H  
ATOM   3557  HA  LEU A 320     123.971 155.423 108.642  1.00  0.00           H  
ATOM   3558 1HB  LEU A 320     123.690 156.401 105.811  1.00  0.00           H  
ATOM   3559 2HB  LEU A 320     124.639 155.012 106.347  1.00  0.00           H  
ATOM   3560  HG  LEU A 320     121.621 155.277 106.586  1.00  0.00           H  
ATOM   3561 1HD1 LEU A 320     121.584 153.575 104.819  1.00  0.00           H  
ATOM   3562 2HD1 LEU A 320     122.373 155.073 104.272  1.00  0.00           H  
ATOM   3563 3HD1 LEU A 320     123.358 153.655 104.704  1.00  0.00           H  
ATOM   3564 1HD2 LEU A 320     121.744 152.894 107.229  1.00  0.00           H  
ATOM   3565 2HD2 LEU A 320     123.521 152.963 107.149  1.00  0.00           H  
ATOM   3566 3HD2 LEU A 320     122.648 153.914 108.375  1.00  0.00           H  
ATOM   3567  N   VAL A 321     126.039 156.940 108.896  1.00  0.00           N  
ATOM   3568  CA  VAL A 321     127.150 157.836 109.035  1.00  0.00           C  
ATOM   3569  C   VAL A 321     128.407 157.126 108.654  1.00  0.00           C  
ATOM   3570  O   VAL A 321     128.734 156.077 109.205  1.00  0.00           O  
ATOM   3571  CB  VAL A 321     127.262 158.352 110.482  1.00  0.00           C  
ATOM   3572  CG1 VAL A 321     128.467 159.269 110.629  1.00  0.00           C  
ATOM   3573  CG2 VAL A 321     125.983 159.077 110.873  1.00  0.00           C  
ATOM   3574  H   VAL A 321     125.981 156.131 109.498  1.00  0.00           H  
ATOM   3575  HA  VAL A 321     126.972 158.709 108.406  1.00  0.00           H  
ATOM   3576  HB  VAL A 321     127.419 157.505 111.149  1.00  0.00           H  
ATOM   3577 1HG1 VAL A 321     128.531 159.624 111.657  1.00  0.00           H  
ATOM   3578 2HG1 VAL A 321     129.375 158.719 110.378  1.00  0.00           H  
ATOM   3579 3HG1 VAL A 321     128.361 160.121 109.957  1.00  0.00           H  
ATOM   3580 1HG2 VAL A 321     126.069 159.438 111.898  1.00  0.00           H  
ATOM   3581 2HG2 VAL A 321     125.823 159.921 110.202  1.00  0.00           H  
ATOM   3582 3HG2 VAL A 321     125.139 158.390 110.801  1.00  0.00           H  
ATOM   3583  N   VAL A 322     129.150 157.694 107.683  1.00  0.00           N  
ATOM   3584  CA  VAL A 322     130.411 157.132 107.294  1.00  0.00           C  
ATOM   3585  C   VAL A 322     131.430 158.175 107.630  1.00  0.00           C  
ATOM   3586  O   VAL A 322     131.320 159.324 107.206  1.00  0.00           O  
ATOM   3587  CB  VAL A 322     130.451 156.793 105.792  1.00  0.00           C  
ATOM   3588  CG1 VAL A 322     131.816 156.243 105.406  1.00  0.00           C  
ATOM   3589  CG2 VAL A 322     129.353 155.796 105.457  1.00  0.00           C  
ATOM   3590  H   VAL A 322     128.819 158.528 107.219  1.00  0.00           H  
ATOM   3591  HA  VAL A 322     130.543 156.184 107.816  1.00  0.00           H  
ATOM   3592  HB  VAL A 322     130.300 157.708 105.219  1.00  0.00           H  
ATOM   3593 1HG1 VAL A 322     131.827 156.009 104.341  1.00  0.00           H  
ATOM   3594 2HG1 VAL A 322     132.582 156.987 105.622  1.00  0.00           H  
ATOM   3595 3HG1 VAL A 322     132.017 155.337 105.978  1.00  0.00           H  
ATOM   3596 1HG2 VAL A 322     129.386 155.562 104.393  1.00  0.00           H  
ATOM   3597 2HG2 VAL A 322     129.501 154.884 106.035  1.00  0.00           H  
ATOM   3598 3HG2 VAL A 322     128.382 156.227 105.702  1.00  0.00           H  
ATOM   3599  N   GLU A 323     132.460 157.802 108.411  1.00  0.00           N  
ATOM   3600  CA  GLU A 323     133.425 158.772 108.830  1.00  0.00           C  
ATOM   3601  C   GLU A 323     134.739 158.435 108.204  1.00  0.00           C  
ATOM   3602  O   GLU A 323     135.073 157.269 108.014  1.00  0.00           O  
ATOM   3603  CB  GLU A 323     133.550 158.804 110.355  1.00  0.00           C  
ATOM   3604  CG  GLU A 323     132.288 159.249 111.080  1.00  0.00           C  
ATOM   3605  CD  GLU A 323     132.450 159.274 112.574  1.00  0.00           C  
ATOM   3606  OE1 GLU A 323     133.376 159.892 113.042  1.00  0.00           O  
ATOM   3607  OE2 GLU A 323     131.646 158.675 113.249  1.00  0.00           O  
ATOM   3608  H   GLU A 323     132.565 156.843 108.709  1.00  0.00           H  
ATOM   3609  HA  GLU A 323     133.069 159.761 108.540  1.00  0.00           H  
ATOM   3610 1HB  GLU A 323     133.813 157.811 110.719  1.00  0.00           H  
ATOM   3611 2HB  GLU A 323     134.355 159.482 110.640  1.00  0.00           H  
ATOM   3612 1HG  GLU A 323     132.017 160.247 110.738  1.00  0.00           H  
ATOM   3613 2HG  GLU A 323     131.475 158.573 110.819  1.00  0.00           H  
ATOM   3614  N   PHE A 324     135.503 159.476 107.827  1.00  0.00           N  
ATOM   3615  CA  PHE A 324     136.809 159.305 107.265  1.00  0.00           C  
ATOM   3616  C   PHE A 324     137.747 159.981 108.222  1.00  0.00           C  
ATOM   3617  O   PHE A 324     137.800 161.208 108.287  1.00  0.00           O  
ATOM   3618  CB  PHE A 324     136.914 159.914 105.865  1.00  0.00           C  
ATOM   3619  CG  PHE A 324     136.029 159.251 104.848  1.00  0.00           C  
ATOM   3620  CD1 PHE A 324     134.760 159.744 104.587  1.00  0.00           C  
ATOM   3621  CD2 PHE A 324     136.464 158.134 104.152  1.00  0.00           C  
ATOM   3622  CE1 PHE A 324     133.944 159.136 103.651  1.00  0.00           C  
ATOM   3623  CE2 PHE A 324     135.651 157.524 103.215  1.00  0.00           C  
ATOM   3624  CZ  PHE A 324     134.390 158.026 102.966  1.00  0.00           C  
ATOM   3625  H   PHE A 324     135.137 160.410 107.947  1.00  0.00           H  
ATOM   3626  HA  PHE A 324     136.972 158.241 107.086  1.00  0.00           H  
ATOM   3627 1HB  PHE A 324     136.653 160.970 105.908  1.00  0.00           H  
ATOM   3628 2HB  PHE A 324     137.944 159.845 105.516  1.00  0.00           H  
ATOM   3629  HD1 PHE A 324     134.408 160.623 105.128  1.00  0.00           H  
ATOM   3630  HD2 PHE A 324     137.460 157.737 104.350  1.00  0.00           H  
ATOM   3631  HE1 PHE A 324     132.949 159.534 103.456  1.00  0.00           H  
ATOM   3632  HE2 PHE A 324     136.005 156.647 102.674  1.00  0.00           H  
ATOM   3633  HZ  PHE A 324     133.748 157.545 102.229  1.00  0.00           H  
ATOM   3634  N   PRO A 325     138.510 159.219 108.952  1.00  0.00           N  
ATOM   3635  CA  PRO A 325     139.403 159.821 109.905  1.00  0.00           C  
ATOM   3636  C   PRO A 325     140.573 160.426 109.203  1.00  0.00           C  
ATOM   3637  O   PRO A 325     140.742 160.199 108.008  1.00  0.00           O  
ATOM   3638  CB  PRO A 325     139.821 158.644 110.793  1.00  0.00           C  
ATOM   3639  CG  PRO A 325     139.767 157.464 109.885  1.00  0.00           C  
ATOM   3640  CD  PRO A 325     138.588 157.735 108.988  1.00  0.00           C  
ATOM   3641  HA  PRO A 325     138.871 160.616 110.448  1.00  0.00           H  
ATOM   3642 1HB  PRO A 325     140.826 158.821 111.204  1.00  0.00           H  
ATOM   3643 2HB  PRO A 325     139.135 158.557 111.648  1.00  0.00           H  
ATOM   3644 1HG  PRO A 325     140.710 157.370 109.327  1.00  0.00           H  
ATOM   3645 2HG  PRO A 325     139.650 156.540 110.469  1.00  0.00           H  
ATOM   3646 1HD  PRO A 325     138.787 157.324 107.987  1.00  0.00           H  
ATOM   3647 2HD  PRO A 325     137.685 157.282 109.421  1.00  0.00           H  
ATOM   3648  N   ALA A 326     141.390 161.202 109.931  1.00  0.00           N  
ATOM   3649  CA  ALA A 326     142.548 161.837 109.376  1.00  0.00           C  
ATOM   3650  C   ALA A 326     143.470 160.767 108.876  1.00  0.00           C  
ATOM   3651  O   ALA A 326     144.230 160.977 107.933  1.00  0.00           O  
ATOM   3652  CB  ALA A 326     143.239 162.720 110.405  1.00  0.00           C  
ATOM   3653  H   ALA A 326     141.174 161.340 110.908  1.00  0.00           H  
ATOM   3654  HA  ALA A 326     142.219 162.508 108.582  1.00  0.00           H  
ATOM   3655 1HB  ALA A 326     144.128 163.168 109.961  1.00  0.00           H  
ATOM   3656 2HB  ALA A 326     142.557 163.509 110.724  1.00  0.00           H  
ATOM   3657 3HB  ALA A 326     143.526 162.119 111.266  1.00  0.00           H  
ATOM   3658  N   THR A 327     143.446 159.597 109.535  1.00  0.00           N  
ATOM   3659  CA  THR A 327     144.288 158.472 109.235  1.00  0.00           C  
ATOM   3660  C   THR A 327     143.953 157.882 107.897  1.00  0.00           C  
ATOM   3661  O   THR A 327     144.778 157.186 107.308  1.00  0.00           O  
ATOM   3662  CB  THR A 327     144.171 157.387 110.322  1.00  0.00           C  
ATOM   3663  OG1 THR A 327     142.813 156.935 110.405  1.00  0.00           O  
ATOM   3664  CG2 THR A 327     144.603 157.936 111.673  1.00  0.00           C  
ATOM   3665  H   THR A 327     142.781 159.526 110.292  1.00  0.00           H  
ATOM   3666  HA  THR A 327     145.325 158.809 109.224  1.00  0.00           H  
ATOM   3667  HB  THR A 327     144.806 156.541 110.060  1.00  0.00           H  
ATOM   3668  HG1 THR A 327     142.545 156.570 109.558  1.00  0.00           H  
ATOM   3669 1HG2 THR A 327     144.514 157.156 112.428  1.00  0.00           H  
ATOM   3670 2HG2 THR A 327     145.638 158.270 111.615  1.00  0.00           H  
ATOM   3671 3HG2 THR A 327     143.965 158.777 111.944  1.00  0.00           H  
ATOM   3672  N   GLY A 328     142.722 158.096 107.394  1.00  0.00           N  
ATOM   3673  CA  GLY A 328     142.343 157.488 106.147  1.00  0.00           C  
ATOM   3674  C   GLY A 328     141.385 156.387 106.478  1.00  0.00           C  
ATOM   3675  O   GLY A 328     141.004 156.210 107.634  1.00  0.00           O  
ATOM   3676  H   GLY A 328     142.056 158.679 107.879  1.00  0.00           H  
ATOM   3677 1HA  GLY A 328     141.893 158.239 105.498  1.00  0.00           H  
ATOM   3678 2HA  GLY A 328     143.232 157.116 105.639  1.00  0.00           H  
ATOM   3679  N   GLY A 329     140.926 155.646 105.450  1.00  0.00           N  
ATOM   3680  CA  GLY A 329     140.040 154.541 105.679  1.00  0.00           C  
ATOM   3681  C   GLY A 329     138.661 155.054 105.955  1.00  0.00           C  
ATOM   3682  O   GLY A 329     138.346 156.217 105.709  1.00  0.00           O  
ATOM   3683  H   GLY A 329     141.205 155.865 104.504  1.00  0.00           H  
ATOM   3684 1HA  GLY A 329     140.038 153.889 104.805  1.00  0.00           H  
ATOM   3685 2HA  GLY A 329     140.404 153.951 106.519  1.00  0.00           H  
ATOM   3686  N   ALA A 330     137.784 154.163 106.465  1.00  0.00           N  
ATOM   3687  CA  ALA A 330     136.445 154.576 106.767  1.00  0.00           C  
ATOM   3688  C   ALA A 330     135.950 153.792 107.940  1.00  0.00           C  
ATOM   3689  O   ALA A 330     136.285 152.620 108.114  1.00  0.00           O  
ATOM   3690  CB  ALA A 330     135.531 154.390 105.565  1.00  0.00           C  
ATOM   3691  H   ALA A 330     138.055 153.206 106.639  1.00  0.00           H  
ATOM   3692  HA  ALA A 330     136.458 155.648 106.965  1.00  0.00           H  
ATOM   3693 1HB  ALA A 330     134.517 154.691 105.829  1.00  0.00           H  
ATOM   3694 2HB  ALA A 330     135.888 155.003 104.738  1.00  0.00           H  
ATOM   3695 3HB  ALA A 330     135.531 153.343 105.267  1.00  0.00           H  
ATOM   3696  N   ILE A 331     135.144 154.449 108.798  1.00  0.00           N  
ATOM   3697  CA  ILE A 331     134.546 153.773 109.910  1.00  0.00           C  
ATOM   3698  C   ILE A 331     133.066 153.956 109.749  1.00  0.00           C  
ATOM   3699  O   ILE A 331     132.535 155.051 109.936  1.00  0.00           O  
ATOM   3700  CB  ILE A 331     135.025 154.332 111.262  1.00  0.00           C  
ATOM   3701  CG1 ILE A 331     136.553 154.278 111.351  1.00  0.00           C  
ATOM   3702  CG2 ILE A 331     134.395 153.559 112.411  1.00  0.00           C  
ATOM   3703  CD1 ILE A 331     137.119 152.878 111.300  1.00  0.00           C  
ATOM   3704  H   ILE A 331     134.955 155.432 108.660  1.00  0.00           H  
ATOM   3705  HA  ILE A 331     134.890 152.740 109.912  1.00  0.00           H  
ATOM   3706  HB  ILE A 331     134.741 155.380 111.344  1.00  0.00           H  
ATOM   3707 1HG1 ILE A 331     136.985 154.851 110.531  1.00  0.00           H  
ATOM   3708 2HG1 ILE A 331     136.880 154.743 112.281  1.00  0.00           H  
ATOM   3709 1HG2 ILE A 331     134.745 153.966 113.359  1.00  0.00           H  
ATOM   3710 2HG2 ILE A 331     133.311 153.647 112.356  1.00  0.00           H  
ATOM   3711 3HG2 ILE A 331     134.678 152.508 112.341  1.00  0.00           H  
ATOM   3712 1HD1 ILE A 331     138.206 152.922 111.368  1.00  0.00           H  
ATOM   3713 2HD1 ILE A 331     136.726 152.296 112.134  1.00  0.00           H  
ATOM   3714 3HD1 ILE A 331     136.834 152.404 110.361  1.00  0.00           H  
ATOM   3715  N   PRO A 332     132.376 152.914 109.391  1.00  0.00           N  
ATOM   3716  CA  PRO A 332     130.957 153.015 109.194  1.00  0.00           C  
ATOM   3717  C   PRO A 332     130.217 152.946 110.486  1.00  0.00           C  
ATOM   3718  O   PRO A 332     130.652 152.229 111.385  1.00  0.00           O  
ATOM   3719  CB  PRO A 332     130.645 151.807 108.305  1.00  0.00           C  
ATOM   3720  CG  PRO A 332     131.662 150.791 108.698  1.00  0.00           C  
ATOM   3721  CD  PRO A 332     132.896 151.596 109.007  1.00  0.00           C  
ATOM   3722  HA  PRO A 332     130.725 153.983 108.725  1.00  0.00           H  
ATOM   3723 1HB  PRO A 332     129.613 151.468 108.479  1.00  0.00           H  
ATOM   3724 2HB  PRO A 332     130.715 152.092 107.245  1.00  0.00           H  
ATOM   3725 1HG  PRO A 332     131.306 150.213 109.564  1.00  0.00           H  
ATOM   3726 2HG  PRO A 332     131.818 150.073 107.879  1.00  0.00           H  
ATOM   3727 1HD  PRO A 332     133.438 151.131 109.843  1.00  0.00           H  
ATOM   3728 2HD  PRO A 332     133.533 151.648 108.112  1.00  0.00           H  
ATOM   3729  N   SER A 333     129.086 153.670 110.582  1.00  0.00           N  
ATOM   3730  CA  SER A 333     128.251 153.635 111.744  1.00  0.00           C  
ATOM   3731  C   SER A 333     126.869 153.900 111.264  1.00  0.00           C  
ATOM   3732  O   SER A 333     126.670 154.483 110.199  1.00  0.00           O  
ATOM   3733  CB  SER A 333     128.677 154.666 112.771  1.00  0.00           C  
ATOM   3734  OG  SER A 333     127.855 154.614 113.905  1.00  0.00           O  
ATOM   3735  H   SER A 333     128.822 154.257 109.804  1.00  0.00           H  
ATOM   3736  HA  SER A 333     128.399 152.679 112.248  1.00  0.00           H  
ATOM   3737 1HB  SER A 333     129.712 154.486 113.060  1.00  0.00           H  
ATOM   3738 2HB  SER A 333     128.629 155.660 112.330  1.00  0.00           H  
ATOM   3739  HG  SER A 333     127.055 155.093 113.675  1.00  0.00           H  
ATOM   3740  N   TRP A 334     125.867 153.467 112.044  1.00  0.00           N  
ATOM   3741  CA  TRP A 334     124.527 153.686 111.610  1.00  0.00           C  
ATOM   3742  C   TRP A 334     123.684 153.910 112.819  1.00  0.00           C  
ATOM   3743  O   TRP A 334     124.049 153.513 113.924  1.00  0.00           O  
ATOM   3744  CB  TRP A 334     124.002 152.495 110.805  1.00  0.00           C  
ATOM   3745  CG  TRP A 334     123.948 151.220 111.590  1.00  0.00           C  
ATOM   3746  CD1 TRP A 334     122.829 150.591 112.048  1.00  0.00           C  
ATOM   3747  CD2 TRP A 334     125.068 150.405 112.015  1.00  0.00           C  
ATOM   3748  NE1 TRP A 334     123.173 149.448 112.727  1.00  0.00           N  
ATOM   3749  CE2 TRP A 334     124.539 149.318 112.715  1.00  0.00           C  
ATOM   3750  CE3 TRP A 334     126.455 150.510 111.859  1.00  0.00           C  
ATOM   3751  CZ2 TRP A 334     125.347 148.335 113.264  1.00  0.00           C  
ATOM   3752  CZ3 TRP A 334     127.266 149.524 112.408  1.00  0.00           C  
ATOM   3753  CH2 TRP A 334     126.725 148.465 113.092  1.00  0.00           C  
ATOM   3754  H   TRP A 334     126.029 152.995 112.922  1.00  0.00           H  
ATOM   3755  HA  TRP A 334     124.521 154.526 110.915  1.00  0.00           H  
ATOM   3756 1HB  TRP A 334     122.999 152.716 110.441  1.00  0.00           H  
ATOM   3757 2HB  TRP A 334     124.638 152.336 109.935  1.00  0.00           H  
ATOM   3758  HD1 TRP A 334     121.811 150.945 111.898  1.00  0.00           H  
ATOM   3759  HE1 TRP A 334     122.527 148.807 113.165  1.00  0.00           H  
ATOM   3760  HE3 TRP A 334     126.890 151.348 111.314  1.00  0.00           H  
ATOM   3761  HZ2 TRP A 334     124.937 147.486 113.811  1.00  0.00           H  
ATOM   3762  HZ3 TRP A 334     128.346 149.614 112.283  1.00  0.00           H  
ATOM   3763  HH2 TRP A 334     127.391 147.709 113.511  1.00  0.00           H  
ATOM   3764  N   GLN A 335     122.543 154.602 112.636  1.00  0.00           N  
ATOM   3765  CA  GLN A 335     121.610 154.753 113.711  1.00  0.00           C  
ATOM   3766  C   GLN A 335     120.240 154.579 113.146  1.00  0.00           C  
ATOM   3767  O   GLN A 335     119.828 155.313 112.250  1.00  0.00           O  
ATOM   3768  CB  GLN A 335     121.749 156.118 114.390  1.00  0.00           C  
ATOM   3769  CG  GLN A 335     120.842 156.311 115.593  1.00  0.00           C  
ATOM   3770  CD  GLN A 335     121.056 157.651 116.270  1.00  0.00           C  
ATOM   3771  OE1 GLN A 335     121.998 157.826 117.049  1.00  0.00           O  
ATOM   3772  NE2 GLN A 335     120.182 158.607 115.978  1.00  0.00           N  
ATOM   3773  H   GLN A 335     122.334 155.021 111.741  1.00  0.00           H  
ATOM   3774  HA  GLN A 335     121.838 154.009 114.474  1.00  0.00           H  
ATOM   3775 1HB  GLN A 335     122.779 156.257 114.719  1.00  0.00           H  
ATOM   3776 2HB  GLN A 335     121.527 156.906 113.671  1.00  0.00           H  
ATOM   3777 1HG  GLN A 335     119.804 156.256 115.264  1.00  0.00           H  
ATOM   3778 2HG  GLN A 335     121.046 155.524 116.319  1.00  0.00           H  
ATOM   3779 1HE2 GLN A 335     120.272 159.513 116.395  1.00  0.00           H  
ATOM   3780 2HE2 GLN A 335     119.433 158.423 115.342  1.00  0.00           H  
ATOM   3781  N   ILE A 336     119.495 153.578 113.652  1.00  0.00           N  
ATOM   3782  CA  ILE A 336     118.159 153.385 113.185  1.00  0.00           C  
ATOM   3783  C   ILE A 336     117.278 153.486 114.383  1.00  0.00           C  
ATOM   3784  O   ILE A 336     117.417 152.716 115.331  1.00  0.00           O  
ATOM   3785  CB  ILE A 336     117.975 152.025 112.487  1.00  0.00           C  
ATOM   3786  CG1 ILE A 336     118.911 151.913 111.281  1.00  0.00           C  
ATOM   3787  CG2 ILE A 336     116.527 151.838 112.060  1.00  0.00           C  
ATOM   3788  CD1 ILE A 336     118.945 150.535 110.660  1.00  0.00           C  
ATOM   3789  H   ILE A 336     119.864 152.958 114.359  1.00  0.00           H  
ATOM   3790  HA  ILE A 336     117.944 154.140 112.430  1.00  0.00           H  
ATOM   3791  HB  ILE A 336     118.248 151.224 113.173  1.00  0.00           H  
ATOM   3792 1HG1 ILE A 336     118.605 152.625 110.515  1.00  0.00           H  
ATOM   3793 2HG1 ILE A 336     119.926 152.175 111.582  1.00  0.00           H  
ATOM   3794 1HG2 ILE A 336     116.415 150.872 111.568  1.00  0.00           H  
ATOM   3795 2HG2 ILE A 336     115.882 151.875 112.937  1.00  0.00           H  
ATOM   3796 3HG2 ILE A 336     116.246 152.632 111.369  1.00  0.00           H  
ATOM   3797 1HD1 ILE A 336     119.630 150.535 109.812  1.00  0.00           H  
ATOM   3798 2HD1 ILE A 336     119.284 149.810 111.401  1.00  0.00           H  
ATOM   3799 3HD1 ILE A 336     117.947 150.266 110.319  1.00  0.00           H  
ATOM   3800  N   ARG A 337     116.348 154.459 114.380  1.00  0.00           N  
ATOM   3801  CA  ARG A 337     115.498 154.598 115.523  1.00  0.00           C  
ATOM   3802  C   ARG A 337     114.078 154.516 115.068  1.00  0.00           C  
ATOM   3803  O   ARG A 337     113.676 155.181 114.115  1.00  0.00           O  
ATOM   3804  CB  ARG A 337     115.740 155.919 116.238  1.00  0.00           C  
ATOM   3805  CG  ARG A 337     117.158 156.119 116.749  1.00  0.00           C  
ATOM   3806  CD  ARG A 337     117.439 155.268 117.934  1.00  0.00           C  
ATOM   3807  NE  ARG A 337     118.798 155.447 118.420  1.00  0.00           N  
ATOM   3808  CZ  ARG A 337     119.327 154.793 119.473  1.00  0.00           C  
ATOM   3809  NH1 ARG A 337     118.600 153.924 120.139  1.00  0.00           N  
ATOM   3810  NH2 ARG A 337     120.576 155.026 119.836  1.00  0.00           N  
ATOM   3811  H   ARG A 337     116.232 155.091 113.601  1.00  0.00           H  
ATOM   3812  HA  ARG A 337     115.737 153.803 116.230  1.00  0.00           H  
ATOM   3813 1HB  ARG A 337     115.514 156.744 115.564  1.00  0.00           H  
ATOM   3814 2HB  ARG A 337     115.067 156.000 117.091  1.00  0.00           H  
ATOM   3815 1HG  ARG A 337     117.868 155.859 115.964  1.00  0.00           H  
ATOM   3816 2HG  ARG A 337     117.299 157.162 117.035  1.00  0.00           H  
ATOM   3817 1HD  ARG A 337     116.753 155.528 118.740  1.00  0.00           H  
ATOM   3818 2HD  ARG A 337     117.307 154.220 117.669  1.00  0.00           H  
ATOM   3819  HE  ARG A 337     119.389 156.108 117.932  1.00  0.00           H  
ATOM   3820 1HH1 ARG A 337     117.645 153.746 119.861  1.00  0.00           H  
ATOM   3821 2HH1 ARG A 337     118.995 153.434 120.928  1.00  0.00           H  
ATOM   3822 1HH2 ARG A 337     121.135 155.695 119.324  1.00  0.00           H  
ATOM   3823 2HH2 ARG A 337     120.971 154.537 120.625  1.00  0.00           H  
ATOM   3824  N   THR A 338     113.282 153.672 115.749  1.00  0.00           N  
ATOM   3825  CA  THR A 338     111.891 153.540 115.434  1.00  0.00           C  
ATOM   3826  C   THR A 338     111.163 154.062 116.612  1.00  0.00           C  
ATOM   3827  O   THR A 338     111.464 153.690 117.747  1.00  0.00           O  
ATOM   3828  CB  THR A 338     111.480 152.086 115.137  1.00  0.00           C  
ATOM   3829  OG1 THR A 338     112.218 151.599 114.009  1.00  0.00           O  
ATOM   3830  CG2 THR A 338     109.991 152.003 114.839  1.00  0.00           C  
ATOM   3831  H   THR A 338     113.671 153.119 116.499  1.00  0.00           H  
ATOM   3832  HA  THR A 338     111.696 154.070 114.502  1.00  0.00           H  
ATOM   3833  HB  THR A 338     111.707 151.460 116.000  1.00  0.00           H  
ATOM   3834  HG1 THR A 338     111.640 151.070 113.453  1.00  0.00           H  
ATOM   3835 1HG2 THR A 338     109.718 150.968 114.632  1.00  0.00           H  
ATOM   3836 2HG2 THR A 338     109.427 152.362 115.699  1.00  0.00           H  
ATOM   3837 3HG2 THR A 338     109.759 152.619 113.971  1.00  0.00           H  
ATOM   3838  N   VAL A 339     110.176 154.945 116.374  1.00  0.00           N  
ATOM   3839  CA  VAL A 339     109.557 155.520 117.519  1.00  0.00           C  
ATOM   3840  C   VAL A 339     108.104 155.715 117.246  1.00  0.00           C  
ATOM   3841  O   VAL A 339     107.666 155.715 116.095  1.00  0.00           O  
ATOM   3842  CB  VAL A 339     110.210 156.869 117.873  1.00  0.00           C  
ATOM   3843  CG1 VAL A 339     111.678 156.675 118.223  1.00  0.00           C  
ATOM   3844  CG2 VAL A 339     110.056 157.840 116.712  1.00  0.00           C  
ATOM   3845  H   VAL A 339     109.858 155.216 115.455  1.00  0.00           H  
ATOM   3846  HA  VAL A 339     109.700 154.846 118.365  1.00  0.00           H  
ATOM   3847  HB  VAL A 339     109.720 157.278 118.757  1.00  0.00           H  
ATOM   3848 1HG1 VAL A 339     112.123 157.639 118.471  1.00  0.00           H  
ATOM   3849 2HG1 VAL A 339     111.762 156.006 119.079  1.00  0.00           H  
ATOM   3850 3HG1 VAL A 339     112.201 156.244 117.370  1.00  0.00           H  
ATOM   3851 1HG2 VAL A 339     110.519 158.792 116.970  1.00  0.00           H  
ATOM   3852 2HG2 VAL A 339     110.540 157.428 115.827  1.00  0.00           H  
ATOM   3853 3HG2 VAL A 339     108.996 157.996 116.507  1.00  0.00           H  
ATOM   3854  N   LYS A 340     107.312 155.846 118.330  1.00  0.00           N  
ATOM   3855  CA  LYS A 340     105.915 156.104 118.173  1.00  0.00           C  
ATOM   3856  C   LYS A 340     105.748 157.572 118.400  1.00  0.00           C  
ATOM   3857  O   LYS A 340     105.848 158.061 119.526  1.00  0.00           O  
ATOM   3858  CB  LYS A 340     105.067 155.285 119.148  1.00  0.00           C  
ATOM   3859  CG  LYS A 340     103.564 155.448 118.963  1.00  0.00           C  
ATOM   3860  CD  LYS A 340     102.790 154.579 119.943  1.00  0.00           C  
ATOM   3861  CE  LYS A 340     101.288 154.726 119.748  1.00  0.00           C  
ATOM   3862  NZ  LYS A 340     100.518 153.881 120.701  1.00  0.00           N  
ATOM   3863  H   LYS A 340     107.696 155.764 119.261  1.00  0.00           H  
ATOM   3864  HA  LYS A 340     105.614 155.784 117.175  1.00  0.00           H  
ATOM   3865 1HB  LYS A 340     105.305 154.227 119.037  1.00  0.00           H  
ATOM   3866 2HB  LYS A 340     105.311 155.571 120.171  1.00  0.00           H  
ATOM   3867 1HG  LYS A 340     103.288 156.491 119.120  1.00  0.00           H  
ATOM   3868 2HG  LYS A 340     103.290 155.167 117.947  1.00  0.00           H  
ATOM   3869 1HD  LYS A 340     103.066 153.534 119.800  1.00  0.00           H  
ATOM   3870 2HD  LYS A 340     103.043 154.867 120.964  1.00  0.00           H  
ATOM   3871 1HE  LYS A 340     101.003 155.767 119.892  1.00  0.00           H  
ATOM   3872 2HE  LYS A 340     101.023 154.437 118.731  1.00  0.00           H  
ATOM   3873 1HZ  LYS A 340      99.528 154.007 120.539  1.00  0.00           H  
ATOM   3874 2HZ  LYS A 340     100.761 152.910 120.563  1.00  0.00           H  
ATOM   3875 3HZ  LYS A 340     100.740 154.153 121.648  1.00  0.00           H  
ATOM   3876  N   LEU A 341     105.610 158.323 117.289  1.00  0.00           N  
ATOM   3877  CA  LEU A 341     105.424 159.741 117.295  1.00  0.00           C  
ATOM   3878  C   LEU A 341     104.032 160.139 117.682  1.00  0.00           C  
ATOM   3879  O   LEU A 341     103.835 161.000 118.537  1.00  0.00           O  
ATOM   3880  CB  LEU A 341     105.751 160.312 115.910  1.00  0.00           C  
ATOM   3881  CG  LEU A 341     107.225 160.237 115.490  1.00  0.00           C  
ATOM   3882  CD1 LEU A 341     107.364 160.681 114.040  1.00  0.00           C  
ATOM   3883  CD2 LEU A 341     108.061 161.112 116.413  1.00  0.00           C  
ATOM   3884  H   LEU A 341     105.643 157.835 116.405  1.00  0.00           H  
ATOM   3885  HA  LEU A 341     106.117 160.177 118.014  1.00  0.00           H  
ATOM   3886 1HB  LEU A 341     105.167 159.773 115.165  1.00  0.00           H  
ATOM   3887 2HB  LEU A 341     105.453 161.360 115.886  1.00  0.00           H  
ATOM   3888  HG  LEU A 341     107.570 159.205 115.557  1.00  0.00           H  
ATOM   3889 1HD1 LEU A 341     108.411 160.628 113.742  1.00  0.00           H  
ATOM   3890 2HD1 LEU A 341     106.772 160.027 113.401  1.00  0.00           H  
ATOM   3891 3HD1 LEU A 341     107.010 161.706 113.939  1.00  0.00           H  
ATOM   3892 1HD2 LEU A 341     109.108 161.058 116.115  1.00  0.00           H  
ATOM   3893 2HD2 LEU A 341     107.717 162.144 116.345  1.00  0.00           H  
ATOM   3894 3HD2 LEU A 341     107.957 160.761 117.440  1.00  0.00           H  
ATOM   3895  N   ILE A 342     103.015 159.497 117.077  1.00  0.00           N  
ATOM   3896  CA  ILE A 342     101.669 159.926 117.312  1.00  0.00           C  
ATOM   3897  C   ILE A 342     101.093 159.057 118.376  1.00  0.00           C  
ATOM   3898  O   ILE A 342     100.993 157.841 118.236  1.00  0.00           O  
ATOM   3899  CB  ILE A 342     100.810 159.849 116.037  1.00  0.00           C  
ATOM   3900  CG1 ILE A 342     101.394 160.747 114.944  1.00  0.00           C  
ATOM   3901  CG2 ILE A 342      99.372 160.240 116.340  1.00  0.00           C  
ATOM   3902  CD1 ILE A 342     100.748 160.560 113.590  1.00  0.00           C  
ATOM   3903  H   ILE A 342     103.182 158.716 116.458  1.00  0.00           H  
ATOM   3904  HA  ILE A 342     101.687 160.976 117.603  1.00  0.00           H  
ATOM   3905  HB  ILE A 342     100.825 158.830 115.649  1.00  0.00           H  
ATOM   3906 1HG1 ILE A 342     101.282 161.792 115.234  1.00  0.00           H  
ATOM   3907 2HG1 ILE A 342     102.461 160.550 114.842  1.00  0.00           H  
ATOM   3908 1HG2 ILE A 342      98.778 160.180 115.428  1.00  0.00           H  
ATOM   3909 2HG2 ILE A 342      98.960 159.561 117.086  1.00  0.00           H  
ATOM   3910 3HG2 ILE A 342      99.345 161.260 116.724  1.00  0.00           H  
ATOM   3911 1HD1 ILE A 342     101.216 161.230 112.868  1.00  0.00           H  
ATOM   3912 2HD1 ILE A 342     100.879 159.528 113.264  1.00  0.00           H  
ATOM   3913 3HD1 ILE A 342      99.686 160.787 113.659  1.00  0.00           H  
ATOM   3914  N   ARG A 343     100.747 159.706 119.497  1.00  0.00           N  
ATOM   3915  CA  ARG A 343     100.205 159.127 120.687  1.00  0.00           C  
ATOM   3916  C   ARG A 343      98.768 158.731 120.493  1.00  0.00           C  
ATOM   3917  O   ARG A 343      98.287 157.844 121.195  1.00  0.00           O  
ATOM   3918  CB  ARG A 343     100.310 160.103 121.849  1.00  0.00           C  
ATOM   3919  CG  ARG A 343      99.401 161.318 121.749  1.00  0.00           C  
ATOM   3920  CD  ARG A 343      99.688 162.309 122.816  1.00  0.00           C  
ATOM   3921  NE  ARG A 343      99.353 161.798 124.136  1.00  0.00           N  
ATOM   3922  CZ  ARG A 343      99.654 162.416 125.295  1.00  0.00           C  
ATOM   3923  NH1 ARG A 343     100.295 163.564 125.281  1.00  0.00           N  
ATOM   3924  NH2 ARG A 343      99.305 161.868 126.446  1.00  0.00           N  
ATOM   3925  H   ARG A 343     100.899 160.704 119.460  1.00  0.00           H  
ATOM   3926  HA  ARG A 343     100.847 158.300 120.993  1.00  0.00           H  
ATOM   3927 1HB  ARG A 343     100.071 159.589 122.779  1.00  0.00           H  
ATOM   3928 2HB  ARG A 343     101.335 160.465 121.929  1.00  0.00           H  
ATOM   3929 1HG  ARG A 343      99.546 161.802 120.783  1.00  0.00           H  
ATOM   3930 2HG  ARG A 343      98.361 161.003 121.844  1.00  0.00           H  
ATOM   3931 1HD  ARG A 343     100.749 162.557 122.806  1.00  0.00           H  
ATOM   3932 2HD  ARG A 343      99.103 163.212 122.642  1.00  0.00           H  
ATOM   3933  HE  ARG A 343      98.860 160.917 124.187  1.00  0.00           H  
ATOM   3934 1HH1 ARG A 343     100.562 163.982 124.401  1.00  0.00           H  
ATOM   3935 2HH1 ARG A 343     100.520 164.027 126.149  1.00  0.00           H  
ATOM   3936 1HH2 ARG A 343      98.812 160.985 126.456  1.00  0.00           H  
ATOM   3937 2HH2 ARG A 343      99.530 162.331 127.314  1.00  0.00           H  
ATOM   3938  N   TYR A 344      98.018 159.394 119.580  1.00  0.00           N  
ATOM   3939  CA  TYR A 344      96.594 159.183 119.636  1.00  0.00           C  
ATOM   3940  C   TYR A 344      96.087 158.222 118.610  1.00  0.00           C  
ATOM   3941  O   TYR A 344      95.842 158.607 117.468  1.00  0.00           O  
ATOM   3942  CB  TYR A 344      95.863 160.519 119.488  1.00  0.00           C  
ATOM   3943  CG  TYR A 344      94.373 160.430 119.730  1.00  0.00           C  
ATOM   3944  CD1 TYR A 344      93.835 160.887 120.924  1.00  0.00           C  
ATOM   3945  CD2 TYR A 344      93.544 159.891 118.757  1.00  0.00           C  
ATOM   3946  CE1 TYR A 344      92.473 160.805 121.144  1.00  0.00           C  
ATOM   3947  CE2 TYR A 344      92.182 159.809 118.978  1.00  0.00           C  
ATOM   3948  CZ  TYR A 344      91.647 160.264 120.166  1.00  0.00           C  
ATOM   3949  OH  TYR A 344      90.292 160.183 120.385  1.00  0.00           O  
ATOM   3950  H   TYR A 344      98.396 160.014 118.878  1.00  0.00           H  
ATOM   3951  HA  TYR A 344      96.343 158.777 120.616  1.00  0.00           H  
ATOM   3952 1HB  TYR A 344      96.279 161.242 120.192  1.00  0.00           H  
ATOM   3953 2HB  TYR A 344      96.022 160.912 118.484  1.00  0.00           H  
ATOM   3954  HD1 TYR A 344      94.486 161.311 121.688  1.00  0.00           H  
ATOM   3955  HD2 TYR A 344      93.966 159.531 117.819  1.00  0.00           H  
ATOM   3956  HE1 TYR A 344      92.051 161.164 122.082  1.00  0.00           H  
ATOM   3957  HE2 TYR A 344      91.531 159.385 118.213  1.00  0.00           H  
ATOM   3958  HH  TYR A 344      89.867 159.788 119.619  1.00  0.00           H  
ATOM   3959  N   VAL A 345      95.999 156.925 118.990  1.00  0.00           N  
ATOM   3960  CA  VAL A 345      95.387 155.878 118.214  1.00  0.00           C  
ATOM   3961  C   VAL A 345      93.895 155.779 118.392  1.00  0.00           C  
ATOM   3962  O   VAL A 345      93.148 155.684 117.419  1.00  0.00           O  
ATOM   3963  CB  VAL A 345      96.020 154.524 118.587  1.00  0.00           C  
ATOM   3964  CG1 VAL A 345      95.301 153.387 117.878  1.00  0.00           C  
ATOM   3965  CG2 VAL A 345      97.500 154.530 118.234  1.00  0.00           C  
ATOM   3966  H   VAL A 345      96.400 156.700 119.889  1.00  0.00           H  
ATOM   3967  HA  VAL A 345      95.538 156.098 117.156  1.00  0.00           H  
ATOM   3968  HB  VAL A 345      95.902 154.361 119.658  1.00  0.00           H  
ATOM   3969 1HG1 VAL A 345      95.761 152.437 118.153  1.00  0.00           H  
ATOM   3970 2HG1 VAL A 345      94.251 153.380 118.173  1.00  0.00           H  
ATOM   3971 3HG1 VAL A 345      95.375 153.526 116.799  1.00  0.00           H  
ATOM   3972 1HG2 VAL A 345      97.941 153.570 118.501  1.00  0.00           H  
ATOM   3973 2HG2 VAL A 345      97.618 154.699 117.164  1.00  0.00           H  
ATOM   3974 3HG2 VAL A 345      98.002 155.325 118.785  1.00  0.00           H  
ATOM   3975  N   SER A 346      93.418 155.804 119.654  1.00  0.00           N  
ATOM   3976  CA  SER A 346      92.024 155.581 119.934  1.00  0.00           C  
ATOM   3977  C   SER A 346      91.710 156.220 121.256  1.00  0.00           C  
ATOM   3978  O   SER A 346      92.461 157.048 121.757  1.00  0.00           O  
ATOM   3979  CB  SER A 346      91.705 154.099 119.968  1.00  0.00           C  
ATOM   3980  OG  SER A 346      90.320 153.884 119.992  1.00  0.00           O  
ATOM   3981  H   SER A 346      94.051 155.983 120.420  1.00  0.00           H  
ATOM   3982  HA  SER A 346      91.436 155.980 119.106  1.00  0.00           H  
ATOM   3983 1HB  SER A 346      92.136 153.614 119.093  1.00  0.00           H  
ATOM   3984 2HB  SER A 346      92.161 153.649 120.849  1.00  0.00           H  
ATOM   3985  HG  SER A 346      90.071 153.667 119.091  1.00  0.00           H  
ATOM   3986  N   ASN A 347      90.579 155.837 121.875  1.00  0.00           N  
ATOM   3987  CA  ASN A 347      90.157 156.411 123.123  1.00  0.00           C  
ATOM   3988  C   ASN A 347      91.203 156.121 124.153  1.00  0.00           C  
ATOM   3989  O   ASN A 347      91.389 156.879 125.106  1.00  0.00           O  
ATOM   3990  CB  ASN A 347      88.802 155.878 123.550  1.00  0.00           C  
ATOM   3991  CG  ASN A 347      87.675 156.437 122.726  1.00  0.00           C  
ATOM   3992  OD1 ASN A 347      87.776 157.544 122.184  1.00  0.00           O  
ATOM   3993  ND2 ASN A 347      86.604 155.693 122.621  1.00  0.00           N  
ATOM   3994  H   ASN A 347      90.010 155.122 121.445  1.00  0.00           H  
ATOM   3995  HA  ASN A 347      90.021 157.484 122.982  1.00  0.00           H  
ATOM   3996 1HB  ASN A 347      88.794 154.791 123.464  1.00  0.00           H  
ATOM   3997 2HB  ASN A 347      88.627 156.125 124.597  1.00  0.00           H  
ATOM   3998 1HD2 ASN A 347      85.822 156.014 122.085  1.00  0.00           H  
ATOM   3999 2HD2 ASN A 347      86.566 154.804 123.076  1.00  0.00           H  
ATOM   4000  N   TRP A 348      91.931 155.011 123.965  1.00  0.00           N  
ATOM   4001  CA  TRP A 348      92.940 154.596 124.891  1.00  0.00           C  
ATOM   4002  C   TRP A 348      93.920 155.711 125.045  1.00  0.00           C  
ATOM   4003  O   TRP A 348      94.466 155.912 126.129  1.00  0.00           O  
ATOM   4004  CB  TRP A 348      93.649 153.329 124.408  1.00  0.00           C  
ATOM   4005  CG  TRP A 348      94.697 152.831 125.357  1.00  0.00           C  
ATOM   4006  CD1 TRP A 348      96.040 153.046 125.273  1.00  0.00           C  
ATOM   4007  CD2 TRP A 348      94.493 152.029 126.545  1.00  0.00           C  
ATOM   4008  NE1 TRP A 348      96.683 152.435 126.320  1.00  0.00           N  
ATOM   4009  CE2 TRP A 348      95.752 151.809 127.110  1.00  0.00           C  
ATOM   4010  CE3 TRP A 348      93.359 151.489 127.165  1.00  0.00           C  
ATOM   4011  CZ2 TRP A 348      95.916 151.067 128.269  1.00  0.00           C  
ATOM   4012  CZ3 TRP A 348      93.524 150.746 128.328  1.00  0.00           C  
ATOM   4013  CH2 TRP A 348      94.770 150.542 128.866  1.00  0.00           C  
ATOM   4014  H   TRP A 348      91.759 154.452 123.142  1.00  0.00           H  
ATOM   4015  HA  TRP A 348      92.458 154.331 125.832  1.00  0.00           H  
ATOM   4016 1HB  TRP A 348      92.915 152.536 124.261  1.00  0.00           H  
ATOM   4017 2HB  TRP A 348      94.121 153.521 123.445  1.00  0.00           H  
ATOM   4018  HD1 TRP A 348      96.531 153.619 124.489  1.00  0.00           H  
ATOM   4019  HE1 TRP A 348      97.680 152.443 126.484  1.00  0.00           H  
ATOM   4020  HE3 TRP A 348      92.367 151.650 126.744  1.00  0.00           H  
ATOM   4021  HZ2 TRP A 348      96.897 150.894 128.711  1.00  0.00           H  
ATOM   4022  HZ3 TRP A 348      92.636 150.329 128.804  1.00  0.00           H  
ATOM   4023  HH2 TRP A 348      94.863 149.955 129.780  1.00  0.00           H  
ATOM   4024  N   ASP A 349      94.186 156.465 123.964  1.00  0.00           N  
ATOM   4025  CA  ASP A 349      95.146 157.521 124.087  1.00  0.00           C  
ATOM   4026  C   ASP A 349      94.657 158.533 125.072  1.00  0.00           C  
ATOM   4027  O   ASP A 349      95.442 159.142 125.796  1.00  0.00           O  
ATOM   4028  CB  ASP A 349      95.404 158.188 122.733  1.00  0.00           C  
ATOM   4029  CG  ASP A 349      96.556 159.182 122.773  1.00  0.00           C  
ATOM   4030  OD1 ASP A 349      97.633 158.799 123.166  1.00  0.00           O  
ATOM   4031  OD2 ASP A 349      96.349 160.315 122.410  1.00  0.00           O  
ATOM   4032  H   ASP A 349      93.734 156.312 123.074  1.00  0.00           H  
ATOM   4033  HA  ASP A 349      96.062 157.108 124.510  1.00  0.00           H  
ATOM   4034 1HB  ASP A 349      95.628 157.424 121.988  1.00  0.00           H  
ATOM   4035 2HB  ASP A 349      94.504 158.709 122.407  1.00  0.00           H  
ATOM   4036  N   PHE A 350      93.335 158.747 125.136  1.00  0.00           N  
ATOM   4037  CA  PHE A 350      92.828 159.699 126.071  1.00  0.00           C  
ATOM   4038  C   PHE A 350      93.053 159.150 127.446  1.00  0.00           C  
ATOM   4039  O   PHE A 350      93.252 159.893 128.404  1.00  0.00           O  
ATOM   4040  CB  PHE A 350      91.341 159.973 125.836  1.00  0.00           C  
ATOM   4041  CG  PHE A 350      90.792 161.095 126.671  1.00  0.00           C  
ATOM   4042  CD1 PHE A 350      91.056 162.416 126.342  1.00  0.00           C  
ATOM   4043  CD2 PHE A 350      90.013 160.831 127.787  1.00  0.00           C  
ATOM   4044  CE1 PHE A 350      90.551 163.449 127.109  1.00  0.00           C  
ATOM   4045  CE2 PHE A 350      89.507 161.862 128.555  1.00  0.00           C  
ATOM   4046  CZ  PHE A 350      89.777 163.172 128.216  1.00  0.00           C  
ATOM   4047  H   PHE A 350      92.688 158.251 124.539  1.00  0.00           H  
ATOM   4048  HA  PHE A 350      93.442 160.599 126.016  1.00  0.00           H  
ATOM   4049 1HB  PHE A 350      91.178 160.218 124.788  1.00  0.00           H  
ATOM   4050 2HB  PHE A 350      90.767 159.073 126.056  1.00  0.00           H  
ATOM   4051  HD1 PHE A 350      91.667 162.635 125.466  1.00  0.00           H  
ATOM   4052  HD2 PHE A 350      89.800 159.796 128.056  1.00  0.00           H  
ATOM   4053  HE1 PHE A 350      90.766 164.483 126.839  1.00  0.00           H  
ATOM   4054  HE2 PHE A 350      88.895 161.641 129.430  1.00  0.00           H  
ATOM   4055  HZ  PHE A 350      89.380 163.986 128.821  1.00  0.00           H  
ATOM   4056  N   PHE A 351      93.031 157.813 127.589  1.00  0.00           N  
ATOM   4057  CA  PHE A 351      93.301 157.230 128.873  1.00  0.00           C  
ATOM   4058  C   PHE A 351      94.727 157.552 129.218  1.00  0.00           C  
ATOM   4059  O   PHE A 351      95.090 157.699 130.386  1.00  0.00           O  
ATOM   4060  CB  PHE A 351      93.077 155.717 128.860  1.00  0.00           C  
ATOM   4061  CG  PHE A 351      93.209 155.073 130.212  1.00  0.00           C  
ATOM   4062  CD1 PHE A 351      92.191 155.180 131.148  1.00  0.00           C  
ATOM   4063  CD2 PHE A 351      94.350 154.361 130.549  1.00  0.00           C  
ATOM   4064  CE1 PHE A 351      92.312 154.588 132.392  1.00  0.00           C  
ATOM   4065  CE2 PHE A 351      94.472 153.768 131.790  1.00  0.00           C  
ATOM   4066  CZ  PHE A 351      93.452 153.883 132.713  1.00  0.00           C  
ATOM   4067  H   PHE A 351      92.827 157.207 126.807  1.00  0.00           H  
ATOM   4068  HA  PHE A 351      92.599 157.646 129.597  1.00  0.00           H  
ATOM   4069 1HB  PHE A 351      92.081 155.500 128.476  1.00  0.00           H  
ATOM   4070 2HB  PHE A 351      93.795 155.248 128.189  1.00  0.00           H  
ATOM   4071  HD1 PHE A 351      91.289 155.737 130.894  1.00  0.00           H  
ATOM   4072  HD2 PHE A 351      95.156 154.272 129.820  1.00  0.00           H  
ATOM   4073  HE1 PHE A 351      91.505 154.680 133.119  1.00  0.00           H  
ATOM   4074  HE2 PHE A 351      95.374 153.211 132.043  1.00  0.00           H  
ATOM   4075  HZ  PHE A 351      93.548 153.417 133.693  1.00  0.00           H  
ATOM   4076  N   ILE A 352      95.583 157.618 128.182  1.00  0.00           N  
ATOM   4077  CA  ILE A 352      96.979 157.935 128.317  1.00  0.00           C  
ATOM   4078  C   ILE A 352      97.077 159.325 128.875  1.00  0.00           C  
ATOM   4079  O   ILE A 352      97.823 159.584 129.819  1.00  0.00           O  
ATOM   4080  CB  ILE A 352      97.722 157.843 126.972  1.00  0.00           C  
ATOM   4081  CG1 ILE A 352      97.706 156.404 126.450  1.00  0.00           C  
ATOM   4082  CG2 ILE A 352      99.151 158.344 127.118  1.00  0.00           C  
ATOM   4083  CD1 ILE A 352      98.399 155.417 127.361  1.00  0.00           C  
ATOM   4084  H   ILE A 352      95.207 157.431 127.263  1.00  0.00           H  
ATOM   4085  HA  ILE A 352      97.456 157.151 128.904  1.00  0.00           H  
ATOM   4086  HB  ILE A 352      97.207 158.453 126.230  1.00  0.00           H  
ATOM   4087 1HG1 ILE A 352      96.676 156.078 126.314  1.00  0.00           H  
ATOM   4088 2HG1 ILE A 352      98.192 156.365 125.475  1.00  0.00           H  
ATOM   4089 1HG2 ILE A 352      99.662 158.272 126.158  1.00  0.00           H  
ATOM   4090 2HG2 ILE A 352      99.140 159.383 127.446  1.00  0.00           H  
ATOM   4091 3HG2 ILE A 352      99.676 157.736 127.855  1.00  0.00           H  
ATOM   4092 1HD1 ILE A 352      98.347 154.419 126.924  1.00  0.00           H  
ATOM   4093 2HD1 ILE A 352      99.444 155.705 127.483  1.00  0.00           H  
ATOM   4094 3HD1 ILE A 352      97.908 155.412 128.333  1.00  0.00           H  
ATOM   4095  N   VAL A 353      96.297 160.269 128.315  1.00  0.00           N  
ATOM   4096  CA  VAL A 353      96.442 161.623 128.764  1.00  0.00           C  
ATOM   4097  C   VAL A 353      96.057 161.708 130.214  1.00  0.00           C  
ATOM   4098  O   VAL A 353      96.710 162.398 130.996  1.00  0.00           O  
ATOM   4099  CB  VAL A 353      95.560 162.572 127.931  1.00  0.00           C  
ATOM   4100  CG1 VAL A 353      95.567 163.970 128.532  1.00  0.00           C  
ATOM   4101  CG2 VAL A 353      96.049 162.602 126.491  1.00  0.00           C  
ATOM   4102  H   VAL A 353      95.619 160.059 127.596  1.00  0.00           H  
ATOM   4103  HA  VAL A 353      97.493 161.904 128.682  1.00  0.00           H  
ATOM   4104  HB  VAL A 353      94.531 162.215 127.959  1.00  0.00           H  
ATOM   4105 1HG1 VAL A 353      94.939 164.628 127.931  1.00  0.00           H  
ATOM   4106 2HG1 VAL A 353      95.180 163.930 129.550  1.00  0.00           H  
ATOM   4107 3HG1 VAL A 353      96.586 164.356 128.545  1.00  0.00           H  
ATOM   4108 1HG2 VAL A 353      95.421 163.275 125.907  1.00  0.00           H  
ATOM   4109 2HG2 VAL A 353      97.080 162.954 126.464  1.00  0.00           H  
ATOM   4110 3HG2 VAL A 353      95.996 161.599 126.068  1.00  0.00           H  
ATOM   4111  N   GLY A 354      94.989 160.992 130.621  1.00  0.00           N  
ATOM   4112  CA  GLY A 354      94.544 161.036 131.987  1.00  0.00           C  
ATOM   4113  C   GLY A 354      95.610 160.495 132.895  1.00  0.00           C  
ATOM   4114  O   GLY A 354      95.855 161.033 133.975  1.00  0.00           O  
ATOM   4115  H   GLY A 354      94.490 160.414 129.960  1.00  0.00           H  
ATOM   4116 1HA  GLY A 354      94.303 162.064 132.258  1.00  0.00           H  
ATOM   4117 2HA  GLY A 354      93.629 160.454 132.090  1.00  0.00           H  
ATOM   4118  N   CYS A 355      96.284 159.401 132.497  1.00  0.00           N  
ATOM   4119  CA  CYS A 355      97.259 158.863 133.400  1.00  0.00           C  
ATOM   4120  C   CYS A 355      98.362 159.861 133.563  1.00  0.00           C  
ATOM   4121  O   CYS A 355      98.972 159.971 134.627  1.00  0.00           O  
ATOM   4122  CB  CYS A 355      97.826 157.541 132.883  1.00  0.00           C  
ATOM   4123  SG  CYS A 355      96.644 156.172 132.903  1.00  0.00           S  
ATOM   4124  H   CYS A 355      96.137 158.949 131.606  1.00  0.00           H  
ATOM   4125  HA  CYS A 355      96.790 158.726 134.374  1.00  0.00           H  
ATOM   4126 1HB  CYS A 355      98.175 157.670 131.858  1.00  0.00           H  
ATOM   4127 2HB  CYS A 355      98.686 157.253 133.487  1.00  0.00           H  
ATOM   4128  HG  CYS A 355      96.425 156.197 134.214  1.00  0.00           H  
ATOM   4129  N   GLU A 356      98.646 160.627 132.498  1.00  0.00           N  
ATOM   4130  CA  GLU A 356      99.683 161.614 132.565  1.00  0.00           C  
ATOM   4131  C   GLU A 356      99.322 162.646 133.589  1.00  0.00           C  
ATOM   4132  O   GLU A 356     100.181 163.098 134.345  1.00  0.00           O  
ATOM   4133  CB  GLU A 356      99.899 162.272 131.201  1.00  0.00           C  
ATOM   4134  CG  GLU A 356     101.034 163.286 131.164  1.00  0.00           C  
ATOM   4135  CD  GLU A 356     101.269 163.852 129.792  1.00  0.00           C  
ATOM   4136  OE1 GLU A 356     100.585 163.453 128.880  1.00  0.00           O  
ATOM   4137  OE2 GLU A 356     102.135 164.684 129.654  1.00  0.00           O  
ATOM   4138  H   GLU A 356      98.129 160.514 131.638  1.00  0.00           H  
ATOM   4139  HA  GLU A 356     100.619 161.116 132.818  1.00  0.00           H  
ATOM   4140 1HB  GLU A 356     100.112 161.505 130.456  1.00  0.00           H  
ATOM   4141 2HB  GLU A 356      98.986 162.782 130.894  1.00  0.00           H  
ATOM   4142 1HG  GLU A 356     100.799 164.103 131.846  1.00  0.00           H  
ATOM   4143 2HG  GLU A 356     101.946 162.807 131.516  1.00  0.00           H  
ATOM   4144  N   VAL A 357      98.040 163.058 133.651  1.00  0.00           N  
ATOM   4145  CA  VAL A 357      97.691 164.083 134.592  1.00  0.00           C  
ATOM   4146  C   VAL A 357      97.918 163.573 135.987  1.00  0.00           C  
ATOM   4147  O   VAL A 357      98.358 164.332 136.848  1.00  0.00           O  
ATOM   4148  CB  VAL A 357      96.219 164.504 134.421  1.00  0.00           C  
ATOM   4149  CG1 VAL A 357      95.802 165.447 135.539  1.00  0.00           C  
ATOM   4150  CG2 VAL A 357      96.022 165.158 133.062  1.00  0.00           C  
ATOM   4151  H   VAL A 357      97.321 162.669 133.058  1.00  0.00           H  
ATOM   4152  HA  VAL A 357      98.339 164.944 134.423  1.00  0.00           H  
ATOM   4153  HB  VAL A 357      95.587 163.619 134.494  1.00  0.00           H  
ATOM   4154 1HG1 VAL A 357      94.759 165.734 135.403  1.00  0.00           H  
ATOM   4155 2HG1 VAL A 357      95.917 164.946 136.500  1.00  0.00           H  
ATOM   4156 3HG1 VAL A 357      96.429 166.339 135.516  1.00  0.00           H  
ATOM   4157 1HG2 VAL A 357      94.980 165.452 132.948  1.00  0.00           H  
ATOM   4158 2HG2 VAL A 357      96.659 166.040 132.987  1.00  0.00           H  
ATOM   4159 3HG2 VAL A 357      96.288 164.451 132.276  1.00  0.00           H  
ATOM   4160  N   ILE A 358      97.622 162.282 136.266  1.00  0.00           N  
ATOM   4161  CA  ILE A 358      97.825 161.795 137.610  1.00  0.00           C  
ATOM   4162  C   ILE A 358      99.287 161.845 137.915  1.00  0.00           C  
ATOM   4163  O   ILE A 358      99.690 162.159 139.033  1.00  0.00           O  
ATOM   4164  CB  ILE A 358      97.299 160.358 137.785  1.00  0.00           C  
ATOM   4165  CG1 ILE A 358      95.773 160.331 137.674  1.00  0.00           C  
ATOM   4166  CG2 ILE A 358      97.749 159.787 139.121  1.00  0.00           C  
ATOM   4167  CD1 ILE A 358      95.193 158.939 137.566  1.00  0.00           C  
ATOM   4168  H   ILE A 358      97.264 161.651 135.563  1.00  0.00           H  
ATOM   4169  HA  ILE A 358      97.313 162.464 138.301  1.00  0.00           H  
ATOM   4170  HB  ILE A 358      97.685 159.730 136.983  1.00  0.00           H  
ATOM   4171 1HG1 ILE A 358      95.336 160.816 138.546  1.00  0.00           H  
ATOM   4172 2HG1 ILE A 358      95.462 160.898 136.796  1.00  0.00           H  
ATOM   4173 1HG2 ILE A 358      97.369 158.771 139.228  1.00  0.00           H  
ATOM   4174 2HG2 ILE A 358      98.838 159.772 139.162  1.00  0.00           H  
ATOM   4175 3HG2 ILE A 358      97.364 160.406 139.930  1.00  0.00           H  
ATOM   4176 1HD1 ILE A 358      94.107 159.002 137.490  1.00  0.00           H  
ATOM   4177 2HD1 ILE A 358      95.591 158.447 136.678  1.00  0.00           H  
ATOM   4178 3HD1 ILE A 358      95.462 158.364 138.451  1.00  0.00           H  
ATOM   4179  N   PHE A 359     100.118 161.535 136.907  1.00  0.00           N  
ATOM   4180  CA  PHE A 359     101.545 161.544 137.047  1.00  0.00           C  
ATOM   4181  C   PHE A 359     102.006 162.933 137.392  1.00  0.00           C  
ATOM   4182  O   PHE A 359     102.890 163.112 138.228  1.00  0.00           O  
ATOM   4183  CB  PHE A 359     102.221 161.068 135.760  1.00  0.00           C  
ATOM   4184  CG  PHE A 359     103.719 161.002 135.852  1.00  0.00           C  
ATOM   4185  CD1 PHE A 359     104.343 159.953 136.511  1.00  0.00           C  
ATOM   4186  CD2 PHE A 359     104.508 161.988 135.279  1.00  0.00           C  
ATOM   4187  CE1 PHE A 359     105.721 159.891 136.596  1.00  0.00           C  
ATOM   4188  CE2 PHE A 359     105.886 161.928 135.362  1.00  0.00           C  
ATOM   4189  CZ  PHE A 359     106.492 160.878 136.021  1.00  0.00           C  
ATOM   4190  H   PHE A 359      99.713 161.286 136.016  1.00  0.00           H  
ATOM   4191  HA  PHE A 359     101.821 160.836 137.830  1.00  0.00           H  
ATOM   4192 1HB  PHE A 359     101.852 160.076 135.501  1.00  0.00           H  
ATOM   4193 2HB  PHE A 359     101.960 161.738 134.942  1.00  0.00           H  
ATOM   4194  HD1 PHE A 359     103.732 159.171 136.965  1.00  0.00           H  
ATOM   4195  HD2 PHE A 359     104.029 162.817 134.758  1.00  0.00           H  
ATOM   4196  HE1 PHE A 359     106.197 159.061 137.118  1.00  0.00           H  
ATOM   4197  HE2 PHE A 359     106.494 162.709 134.907  1.00  0.00           H  
ATOM   4198  HZ  PHE A 359     107.578 160.831 136.089  1.00  0.00           H  
ATOM   4199  N   CYS A 360     101.414 163.963 136.762  1.00  0.00           N  
ATOM   4200  CA  CYS A 360     101.823 165.320 137.003  1.00  0.00           C  
ATOM   4201  C   CYS A 360     101.592 165.623 138.449  1.00  0.00           C  
ATOM   4202  O   CYS A 360     102.362 166.354 139.070  1.00  0.00           O  
ATOM   4203  CB  CYS A 360     101.043 166.305 136.132  1.00  0.00           C  
ATOM   4204  SG  CYS A 360     101.444 166.212 134.371  1.00  0.00           S  
ATOM   4205  H   CYS A 360     100.667 163.783 136.106  1.00  0.00           H  
ATOM   4206  HA  CYS A 360     102.869 165.423 136.714  1.00  0.00           H  
ATOM   4207 1HB  CYS A 360      99.974 166.123 136.245  1.00  0.00           H  
ATOM   4208 2HB  CYS A 360     101.239 167.323 136.469  1.00  0.00           H  
ATOM   4209  HG  CYS A 360     100.605 167.169 133.986  1.00  0.00           H  
ATOM   4210  N   VAL A 361     100.517 165.058 139.028  1.00  0.00           N  
ATOM   4211  CA  VAL A 361     100.175 165.331 140.395  1.00  0.00           C  
ATOM   4212  C   VAL A 361     101.308 164.918 141.284  1.00  0.00           C  
ATOM   4213  O   VAL A 361     101.671 165.645 142.210  1.00  0.00           O  
ATOM   4214  CB  VAL A 361      98.894 164.578 140.800  1.00  0.00           C  
ATOM   4215  CG1 VAL A 361      98.654 164.700 142.297  1.00  0.00           C  
ATOM   4216  CG2 VAL A 361      97.707 165.118 140.017  1.00  0.00           C  
ATOM   4217  H   VAL A 361      99.937 164.428 138.492  1.00  0.00           H  
ATOM   4218  HA  VAL A 361      99.956 166.395 140.491  1.00  0.00           H  
ATOM   4219  HB  VAL A 361      99.022 163.518 140.580  1.00  0.00           H  
ATOM   4220 1HG1 VAL A 361      97.745 164.162 142.565  1.00  0.00           H  
ATOM   4221 2HG1 VAL A 361      99.500 164.275 142.837  1.00  0.00           H  
ATOM   4222 3HG1 VAL A 361      98.545 165.751 142.563  1.00  0.00           H  
ATOM   4223 1HG2 VAL A 361      96.804 164.581 140.308  1.00  0.00           H  
ATOM   4224 2HG2 VAL A 361      97.582 166.180 140.232  1.00  0.00           H  
ATOM   4225 3HG2 VAL A 361      97.882 164.982 138.950  1.00  0.00           H  
ATOM   4226  N   PHE A 362     101.908 163.742 141.015  1.00  0.00           N  
ATOM   4227  CA  PHE A 362     102.965 163.249 141.853  1.00  0.00           C  
ATOM   4228  C   PHE A 362     104.104 164.222 141.866  1.00  0.00           C  
ATOM   4229  O   PHE A 362     104.601 164.584 142.930  1.00  0.00           O  
ATOM   4230  CB  PHE A 362     103.452 161.882 141.367  1.00  0.00           C  
ATOM   4231  CG  PHE A 362     102.502 160.758 141.669  1.00  0.00           C  
ATOM   4232  CD1 PHE A 362     101.598 160.320 140.713  1.00  0.00           C  
ATOM   4233  CD2 PHE A 362     102.510 160.138 142.909  1.00  0.00           C  
ATOM   4234  CE1 PHE A 362     100.723 159.286 140.990  1.00  0.00           C  
ATOM   4235  CE2 PHE A 362     101.638 159.104 143.188  1.00  0.00           C  
ATOM   4236  CZ  PHE A 362     100.743 158.678 142.227  1.00  0.00           C  
ATOM   4237  H   PHE A 362     101.617 163.195 140.217  1.00  0.00           H  
ATOM   4238  HA  PHE A 362     102.561 163.069 142.850  1.00  0.00           H  
ATOM   4239 1HB  PHE A 362     103.609 161.915 140.290  1.00  0.00           H  
ATOM   4240 2HB  PHE A 362     104.410 161.652 141.831  1.00  0.00           H  
ATOM   4241  HD1 PHE A 362     101.583 160.800 139.734  1.00  0.00           H  
ATOM   4242  HD2 PHE A 362     103.216 160.475 143.668  1.00  0.00           H  
ATOM   4243  HE1 PHE A 362     100.018 158.951 140.230  1.00  0.00           H  
ATOM   4244  HE2 PHE A 362     101.655 158.624 144.166  1.00  0.00           H  
ATOM   4245  HZ  PHE A 362     100.054 157.863 142.446  1.00  0.00           H  
ATOM   4246  N   ILE A 363     104.527 164.703 140.681  1.00  0.00           N  
ATOM   4247  CA  ILE A 363     105.685 165.551 140.614  1.00  0.00           C  
ATOM   4248  C   ILE A 363     105.465 166.814 141.380  1.00  0.00           C  
ATOM   4249  O   ILE A 363     106.357 167.272 142.094  1.00  0.00           O  
ATOM   4250  CB  ILE A 363     106.039 165.891 139.155  1.00  0.00           C  
ATOM   4251  CG1 ILE A 363     106.845 164.753 138.522  1.00  0.00           C  
ATOM   4252  CG2 ILE A 363     106.814 167.198 139.086  1.00  0.00           C  
ATOM   4253  CD1 ILE A 363     106.197 163.395 138.661  1.00  0.00           C  
ATOM   4254  H   ILE A 363     104.036 164.473 139.829  1.00  0.00           H  
ATOM   4255  HA  ILE A 363     106.516 165.040 141.099  1.00  0.00           H  
ATOM   4256  HB  ILE A 363     105.124 165.991 138.572  1.00  0.00           H  
ATOM   4257 1HG1 ILE A 363     106.989 164.956 137.461  1.00  0.00           H  
ATOM   4258 2HG1 ILE A 363     107.833 164.707 138.982  1.00  0.00           H  
ATOM   4259 1HG2 ILE A 363     107.057 167.423 138.048  1.00  0.00           H  
ATOM   4260 2HG2 ILE A 363     106.207 168.003 139.499  1.00  0.00           H  
ATOM   4261 3HG2 ILE A 363     107.735 167.106 139.663  1.00  0.00           H  
ATOM   4262 1HD1 ILE A 363     106.826 162.641 138.189  1.00  0.00           H  
ATOM   4263 2HD1 ILE A 363     106.075 163.156 139.719  1.00  0.00           H  
ATOM   4264 3HD1 ILE A 363     105.221 163.406 138.178  1.00  0.00           H  
ATOM   4265  N   PHE A 364     104.266 167.406 141.277  1.00  0.00           N  
ATOM   4266  CA  PHE A 364     104.007 168.630 141.977  1.00  0.00           C  
ATOM   4267  C   PHE A 364     104.145 168.335 143.437  1.00  0.00           C  
ATOM   4268  O   PHE A 364     104.682 169.128 144.206  1.00  0.00           O  
ATOM   4269  CB  PHE A 364     102.612 169.175 141.665  1.00  0.00           C  
ATOM   4270  CG  PHE A 364     102.313 170.490 142.326  1.00  0.00           C  
ATOM   4271  CD1 PHE A 364     102.836 171.671 141.821  1.00  0.00           C  
ATOM   4272  CD2 PHE A 364     101.509 170.550 143.454  1.00  0.00           C  
ATOM   4273  CE1 PHE A 364     102.562 172.882 142.428  1.00  0.00           C  
ATOM   4274  CE2 PHE A 364     101.232 171.758 144.062  1.00  0.00           C  
ATOM   4275  CZ  PHE A 364     101.760 172.926 143.548  1.00  0.00           C  
ATOM   4276  H   PHE A 364     103.536 167.000 140.709  1.00  0.00           H  
ATOM   4277  HA  PHE A 364     104.708 169.387 141.622  1.00  0.00           H  
ATOM   4278 1HB  PHE A 364     102.504 169.303 140.589  1.00  0.00           H  
ATOM   4279 2HB  PHE A 364     101.860 168.454 141.985  1.00  0.00           H  
ATOM   4280  HD1 PHE A 364     103.470 171.636 140.934  1.00  0.00           H  
ATOM   4281  HD2 PHE A 364     101.093 169.627 143.860  1.00  0.00           H  
ATOM   4282  HE1 PHE A 364     102.980 173.802 142.021  1.00  0.00           H  
ATOM   4283  HE2 PHE A 364     100.598 171.791 144.948  1.00  0.00           H  
ATOM   4284  HZ  PHE A 364     101.544 173.879 144.028  1.00  0.00           H  
ATOM   4285  N   TYR A 365     103.645 167.155 143.831  1.00  0.00           N  
ATOM   4286  CA  TYR A 365     103.628 166.650 145.172  1.00  0.00           C  
ATOM   4287  C   TYR A 365     105.030 166.489 145.689  1.00  0.00           C  
ATOM   4288  O   TYR A 365     105.325 166.885 146.814  1.00  0.00           O  
ATOM   4289  CB  TYR A 365     102.875 165.319 145.237  1.00  0.00           C  
ATOM   4290  CG  TYR A 365     102.817 164.718 146.624  1.00  0.00           C  
ATOM   4291  CD1 TYR A 365     102.340 165.472 147.687  1.00  0.00           C  
ATOM   4292  CD2 TYR A 365     103.240 163.414 146.833  1.00  0.00           C  
ATOM   4293  CE1 TYR A 365     102.287 164.923 148.954  1.00  0.00           C  
ATOM   4294  CE2 TYR A 365     103.187 162.865 148.100  1.00  0.00           C  
ATOM   4295  CZ  TYR A 365     102.712 163.615 149.157  1.00  0.00           C  
ATOM   4296  OH  TYR A 365     102.660 163.068 150.419  1.00  0.00           O  
ATOM   4297  H   TYR A 365     103.251 166.594 143.089  1.00  0.00           H  
ATOM   4298  HA  TYR A 365     103.156 167.393 145.815  1.00  0.00           H  
ATOM   4299 1HB  TYR A 365     101.852 165.462 144.885  1.00  0.00           H  
ATOM   4300 2HB  TYR A 365     103.352 164.599 144.574  1.00  0.00           H  
ATOM   4301  HD1 TYR A 365     102.007 166.497 147.523  1.00  0.00           H  
ATOM   4302  HD2 TYR A 365     103.615 162.823 145.998  1.00  0.00           H  
ATOM   4303  HE1 TYR A 365     101.913 165.514 149.789  1.00  0.00           H  
ATOM   4304  HE2 TYR A 365     103.520 161.840 148.264  1.00  0.00           H  
ATOM   4305  HH  TYR A 365     102.308 163.717 151.033  1.00  0.00           H  
ATOM   4306  N   TYR A 366     105.938 165.913 144.882  1.00  0.00           N  
ATOM   4307  CA  TYR A 366     107.304 165.674 145.265  1.00  0.00           C  
ATOM   4308  C   TYR A 366     108.148 166.908 145.332  1.00  0.00           C  
ATOM   4309  O   TYR A 366     109.036 166.993 146.178  1.00  0.00           O  
ATOM   4310  CB  TYR A 366     107.943 164.673 144.300  1.00  0.00           C  
ATOM   4311  CG  TYR A 366     107.429 163.259 144.458  1.00  0.00           C  
ATOM   4312  CD1 TYR A 366     106.106 163.038 144.812  1.00  0.00           C  
ATOM   4313  CD2 TYR A 366     108.280 162.184 144.249  1.00  0.00           C  
ATOM   4314  CE1 TYR A 366     105.636 161.747 144.957  1.00  0.00           C  
ATOM   4315  CE2 TYR A 366     107.810 160.893 144.393  1.00  0.00           C  
ATOM   4316  CZ  TYR A 366     106.494 160.673 144.746  1.00  0.00           C  
ATOM   4317  OH  TYR A 366     106.026 159.387 144.890  1.00  0.00           O  
ATOM   4318  H   TYR A 366     105.630 165.638 143.960  1.00  0.00           H  
ATOM   4319  HA  TYR A 366     107.317 165.319 146.296  1.00  0.00           H  
ATOM   4320 1HB  TYR A 366     107.758 164.989 143.272  1.00  0.00           H  
ATOM   4321 2HB  TYR A 366     109.022 164.661 144.449  1.00  0.00           H  
ATOM   4322  HD1 TYR A 366     105.437 163.883 144.976  1.00  0.00           H  
ATOM   4323  HD2 TYR A 366     109.319 162.358 143.972  1.00  0.00           H  
ATOM   4324  HE1 TYR A 366     104.597 161.573 145.235  1.00  0.00           H  
ATOM   4325  HE2 TYR A 366     108.479 160.048 144.230  1.00  0.00           H  
ATOM   4326  HH  TYR A 366     105.099 159.411 145.135  1.00  0.00           H  
ATOM   4327  N   VAL A 367     107.935 167.882 144.427  1.00  0.00           N  
ATOM   4328  CA  VAL A 367     108.771 169.046 144.414  1.00  0.00           C  
ATOM   4329  C   VAL A 367     108.624 169.759 145.716  1.00  0.00           C  
ATOM   4330  O   VAL A 367     109.609 170.223 146.290  1.00  0.00           O  
ATOM   4331  CB  VAL A 367     108.390 169.987 143.256  1.00  0.00           C  
ATOM   4332  CG1 VAL A 367     109.141 171.305 143.372  1.00  0.00           C  
ATOM   4333  CG2 VAL A 367     108.683 169.314 141.924  1.00  0.00           C  
ATOM   4334  H   VAL A 367     107.189 167.805 143.751  1.00  0.00           H  
ATOM   4335  HA  VAL A 367     109.803 168.729 144.258  1.00  0.00           H  
ATOM   4336  HB  VAL A 367     107.326 170.217 143.322  1.00  0.00           H  
ATOM   4337 1HG1 VAL A 367     108.860 171.958 142.545  1.00  0.00           H  
ATOM   4338 2HG1 VAL A 367     108.889 171.786 144.316  1.00  0.00           H  
ATOM   4339 3HG1 VAL A 367     110.214 171.117 143.335  1.00  0.00           H  
ATOM   4340 1HG2 VAL A 367     108.411 169.985 141.110  1.00  0.00           H  
ATOM   4341 2HG2 VAL A 367     109.746 169.079 141.861  1.00  0.00           H  
ATOM   4342 3HG2 VAL A 367     108.103 168.395 141.845  1.00  0.00           H  
ATOM   4343  N   VAL A 368     107.385 169.856 146.228  1.00  0.00           N  
ATOM   4344  CA  VAL A 368     107.182 170.550 147.462  1.00  0.00           C  
ATOM   4345  C   VAL A 368     107.959 169.841 148.526  1.00  0.00           C  
ATOM   4346  O   VAL A 368     108.658 170.466 149.320  1.00  0.00           O  
ATOM   4347  CB  VAL A 368     105.688 170.594 147.836  1.00  0.00           C  
ATOM   4348  CG1 VAL A 368     105.507 171.149 149.240  1.00  0.00           C  
ATOM   4349  CG2 VAL A 368     104.925 171.432 146.821  1.00  0.00           C  
ATOM   4350  H   VAL A 368     106.591 169.447 145.757  1.00  0.00           H  
ATOM   4351  HA  VAL A 368     107.529 171.577 147.343  1.00  0.00           H  
ATOM   4352  HB  VAL A 368     105.294 169.577 147.838  1.00  0.00           H  
ATOM   4353 1HG1 VAL A 368     104.445 171.173 149.488  1.00  0.00           H  
ATOM   4354 2HG1 VAL A 368     106.031 170.513 149.953  1.00  0.00           H  
ATOM   4355 3HG1 VAL A 368     105.912 172.160 149.287  1.00  0.00           H  
ATOM   4356 1HG2 VAL A 368     103.870 171.458 147.091  1.00  0.00           H  
ATOM   4357 2HG2 VAL A 368     105.324 172.447 146.815  1.00  0.00           H  
ATOM   4358 3HG2 VAL A 368     105.035 170.993 145.830  1.00  0.00           H  
ATOM   4359  N   GLU A 369     107.898 168.500 148.552  1.00  0.00           N  
ATOM   4360  CA  GLU A 369     108.565 167.770 149.590  1.00  0.00           C  
ATOM   4361  C   GLU A 369     110.039 168.009 149.499  1.00  0.00           C  
ATOM   4362  O   GLU A 369     110.722 168.033 150.520  1.00  0.00           O  
ATOM   4363  CB  GLU A 369     108.263 166.273 149.486  1.00  0.00           C  
ATOM   4364  CG  GLU A 369     106.825 165.897 149.814  1.00  0.00           C  
ATOM   4365  CD  GLU A 369     106.454 166.195 151.241  1.00  0.00           C  
ATOM   4366  OE1 GLU A 369     107.285 166.021 152.100  1.00  0.00           O  
ATOM   4367  OE2 GLU A 369     105.338 166.597 151.471  1.00  0.00           O  
ATOM   4368  H   GLU A 369     107.385 167.993 147.845  1.00  0.00           H  
ATOM   4369  HA  GLU A 369     108.183 168.111 150.553  1.00  0.00           H  
ATOM   4370 1HB  GLU A 369     108.476 165.929 148.474  1.00  0.00           H  
ATOM   4371 2HB  GLU A 369     108.916 165.723 150.163  1.00  0.00           H  
ATOM   4372 1HG  GLU A 369     106.157 166.449 149.154  1.00  0.00           H  
ATOM   4373 2HG  GLU A 369     106.686 164.835 149.622  1.00  0.00           H  
ATOM   4374  N   GLU A 370     110.580 168.147 148.275  1.00  0.00           N  
ATOM   4375  CA  GLU A 370     111.986 168.396 148.115  1.00  0.00           C  
ATOM   4376  C   GLU A 370     112.339 169.740 148.679  1.00  0.00           C  
ATOM   4377  O   GLU A 370     113.330 169.874 149.395  1.00  0.00           O  
ATOM   4378  CB  GLU A 370     112.384 168.324 146.639  1.00  0.00           C  
ATOM   4379  CG  GLU A 370     113.868 168.541 146.377  1.00  0.00           C  
ATOM   4380  CD  GLU A 370     114.730 167.454 146.957  1.00  0.00           C  
ATOM   4381  OE1 GLU A 370     114.222 166.385 147.199  1.00  0.00           O  
ATOM   4382  OE2 GLU A 370     115.897 167.693 147.158  1.00  0.00           O  
ATOM   4383  H   GLU A 370     109.996 168.076 147.454  1.00  0.00           H  
ATOM   4384  HA  GLU A 370     112.538 167.593 148.605  1.00  0.00           H  
ATOM   4385 1HB  GLU A 370     112.113 167.348 146.236  1.00  0.00           H  
ATOM   4386 2HB  GLU A 370     111.832 169.075 146.076  1.00  0.00           H  
ATOM   4387 1HG  GLU A 370     114.034 168.585 145.301  1.00  0.00           H  
ATOM   4388 2HG  GLU A 370     114.165 169.499 146.802  1.00  0.00           H  
ATOM   4389  N   ILE A 371     111.521 170.766 148.365  1.00  0.00           N  
ATOM   4390  CA  ILE A 371     111.781 172.127 148.736  1.00  0.00           C  
ATOM   4391  C   ILE A 371     111.714 172.315 150.212  1.00  0.00           C  
ATOM   4392  O   ILE A 371     112.511 173.065 150.757  1.00  0.00           O  
ATOM   4393  CB  ILE A 371     110.783 173.082 148.056  1.00  0.00           C  
ATOM   4394  CG1 ILE A 371     111.015 173.109 146.543  1.00  0.00           C  
ATOM   4395  CG2 ILE A 371     110.904 174.481 148.641  1.00  0.00           C  
ATOM   4396  CD1 ILE A 371     109.920 173.807 145.770  1.00  0.00           C  
ATOM   4397  H   ILE A 371     110.685 170.550 147.841  1.00  0.00           H  
ATOM   4398  HA  ILE A 371     112.798 172.378 148.437  1.00  0.00           H  
ATOM   4399  HB  ILE A 371     109.768 172.720 148.213  1.00  0.00           H  
ATOM   4400 1HG1 ILE A 371     111.958 173.611 146.329  1.00  0.00           H  
ATOM   4401 2HG1 ILE A 371     111.097 172.088 146.170  1.00  0.00           H  
ATOM   4402 1HG2 ILE A 371     110.192 175.144 148.149  1.00  0.00           H  
ATOM   4403 2HG2 ILE A 371     110.691 174.449 149.709  1.00  0.00           H  
ATOM   4404 3HG2 ILE A 371     111.916 174.855 148.484  1.00  0.00           H  
ATOM   4405 1HD1 ILE A 371     110.155 173.784 144.706  1.00  0.00           H  
ATOM   4406 2HD1 ILE A 371     108.971 173.298 145.943  1.00  0.00           H  
ATOM   4407 3HD1 ILE A 371     109.843 174.841 146.102  1.00  0.00           H  
ATOM   4408  N   LEU A 372     110.770 171.670 150.918  1.00  0.00           N  
ATOM   4409  CA  LEU A 372     110.686 171.897 152.332  1.00  0.00           C  
ATOM   4410  C   LEU A 372     111.976 171.499 152.970  1.00  0.00           C  
ATOM   4411  O   LEU A 372     112.440 172.164 153.892  1.00  0.00           O  
ATOM   4412  CB  LEU A 372     109.526 171.102 152.945  1.00  0.00           C  
ATOM   4413  CG  LEU A 372     108.119 171.575 152.560  1.00  0.00           C  
ATOM   4414  CD1 LEU A 372     107.088 170.589 153.093  1.00  0.00           C  
ATOM   4415  CD2 LEU A 372     107.881 172.970 153.118  1.00  0.00           C  
ATOM   4416  H   LEU A 372     110.120 171.032 150.483  1.00  0.00           H  
ATOM   4417  HA  LEU A 372     110.514 172.959 152.502  1.00  0.00           H  
ATOM   4418 1HB  LEU A 372     109.620 170.061 152.641  1.00  0.00           H  
ATOM   4419 2HB  LEU A 372     109.607 171.151 154.031  1.00  0.00           H  
ATOM   4420  HG  LEU A 372     108.027 171.598 151.473  1.00  0.00           H  
ATOM   4421 1HD1 LEU A 372     106.088 170.925 152.819  1.00  0.00           H  
ATOM   4422 2HD1 LEU A 372     107.269 169.604 152.663  1.00  0.00           H  
ATOM   4423 3HD1 LEU A 372     107.167 170.532 154.178  1.00  0.00           H  
ATOM   4424 1HD2 LEU A 372     106.881 173.307 152.843  1.00  0.00           H  
ATOM   4425 2HD2 LEU A 372     107.971 172.948 154.204  1.00  0.00           H  
ATOM   4426 3HD2 LEU A 372     108.621 173.657 152.706  1.00  0.00           H  
ATOM   4427  N   GLU A 373     112.592 170.392 152.522  1.00  0.00           N  
ATOM   4428  CA  GLU A 373     113.868 170.035 153.070  1.00  0.00           C  
ATOM   4429  C   GLU A 373     114.853 171.088 152.665  1.00  0.00           C  
ATOM   4430  O   GLU A 373     115.777 171.414 153.408  1.00  0.00           O  
ATOM   4431  CB  GLU A 373     114.318 168.657 152.581  1.00  0.00           C  
ATOM   4432  CG  GLU A 373     113.493 167.497 153.120  1.00  0.00           C  
ATOM   4433  CD  GLU A 373     113.584 167.360 154.614  1.00  0.00           C  
ATOM   4434  OE1 GLU A 373     114.642 167.586 155.149  1.00  0.00           O  
ATOM   4435  OE2 GLU A 373     112.593 167.029 155.221  1.00  0.00           O  
ATOM   4436  H   GLU A 373     112.181 169.805 151.810  1.00  0.00           H  
ATOM   4437  HA  GLU A 373     113.769 169.955 154.153  1.00  0.00           H  
ATOM   4438 1HB  GLU A 373     114.271 168.624 151.492  1.00  0.00           H  
ATOM   4439 2HB  GLU A 373     115.357 168.490 152.868  1.00  0.00           H  
ATOM   4440 1HG  GLU A 373     112.450 167.648 152.843  1.00  0.00           H  
ATOM   4441 2HG  GLU A 373     113.834 166.574 152.654  1.00  0.00           H  
ATOM   4442  N   LEU A 374     114.676 171.628 151.445  1.00  0.00           N  
ATOM   4443  CA  LEU A 374     115.541 172.612 150.863  1.00  0.00           C  
ATOM   4444  C   LEU A 374     115.486 173.913 151.619  1.00  0.00           C  
ATOM   4445  O   LEU A 374     116.508 174.574 151.760  1.00  0.00           O  
ATOM   4446  CB  LEU A 374     115.156 172.848 149.397  1.00  0.00           C  
ATOM   4447  CG  LEU A 374     116.040 173.838 148.628  1.00  0.00           C  
ATOM   4448  CD1 LEU A 374     117.479 173.342 148.630  1.00  0.00           C  
ATOM   4449  CD2 LEU A 374     115.516 173.990 147.208  1.00  0.00           C  
ATOM   4450  H   LEU A 374     113.875 171.305 150.921  1.00  0.00           H  
ATOM   4451  HA  LEU A 374     116.564 172.241 150.906  1.00  0.00           H  
ATOM   4452 1HB  LEU A 374     115.191 171.895 148.871  1.00  0.00           H  
ATOM   4453 2HB  LEU A 374     114.132 173.221 149.362  1.00  0.00           H  
ATOM   4454  HG  LEU A 374     116.020 174.807 149.128  1.00  0.00           H  
ATOM   4455 1HD1 LEU A 374     118.108 174.046 148.084  1.00  0.00           H  
ATOM   4456 2HD1 LEU A 374     117.835 173.261 149.657  1.00  0.00           H  
ATOM   4457 3HD1 LEU A 374     117.528 172.365 148.150  1.00  0.00           H  
ATOM   4458 1HD2 LEU A 374     116.143 174.695 146.662  1.00  0.00           H  
ATOM   4459 2HD2 LEU A 374     115.536 173.022 146.707  1.00  0.00           H  
ATOM   4460 3HD2 LEU A 374     114.491 174.363 147.236  1.00  0.00           H  
ATOM   4461  N   HIS A 375     114.305 174.355 152.097  1.00  0.00           N  
ATOM   4462  CA  HIS A 375     114.210 175.635 152.743  1.00  0.00           C  
ATOM   4463  C   HIS A 375     114.961 175.613 154.043  1.00  0.00           C  
ATOM   4464  O   HIS A 375     115.657 176.564 154.391  1.00  0.00           O  
ATOM   4465  CB  HIS A 375     112.747 176.018 152.990  1.00  0.00           C  
ATOM   4466  CG  HIS A 375     112.576 177.376 153.598  1.00  0.00           C  
ATOM   4467  ND1 HIS A 375     112.825 178.540 152.902  1.00  0.00           N  
ATOM   4468  CD2 HIS A 375     112.181 177.755 154.836  1.00  0.00           C  
ATOM   4469  CE1 HIS A 375     112.590 179.577 153.686  1.00  0.00           C  
ATOM   4470  NE2 HIS A 375     112.198 179.127 154.865  1.00  0.00           N  
ATOM   4471  H   HIS A 375     113.474 173.788 152.004  1.00  0.00           H  
ATOM   4472  HA  HIS A 375     114.652 176.399 152.104  1.00  0.00           H  
ATOM   4473 1HB  HIS A 375     112.201 175.996 152.046  1.00  0.00           H  
ATOM   4474 2HB  HIS A 375     112.286 175.287 153.653  1.00  0.00           H  
ATOM   4475  HD1 HIS A 375     113.064 178.610 151.933  1.00  0.00           H  
ATOM   4476  HD2 HIS A 375     111.882 177.194 155.722  1.00  0.00           H  
ATOM   4477  HE1 HIS A 375     112.728 180.594 153.319  1.00  0.00           H  
ATOM   4478  N   ILE A 376     114.809 174.513 154.797  1.00  0.00           N  
ATOM   4479  CA  ILE A 376     115.406 174.230 156.073  1.00  0.00           C  
ATOM   4480  C   ILE A 376     116.883 174.054 155.903  1.00  0.00           C  
ATOM   4481  O   ILE A 376     117.659 174.363 156.802  1.00  0.00           O  
ATOM   4482  CB  ILE A 376     114.798 172.968 156.712  1.00  0.00           C  
ATOM   4483  CG1 ILE A 376     113.335 173.213 157.091  1.00  0.00           C  
ATOM   4484  CG2 ILE A 376     115.604 172.548 157.931  1.00  0.00           C  
ATOM   4485  CD1 ILE A 376     112.587 171.959 157.482  1.00  0.00           C  
ATOM   4486  H   ILE A 376     114.194 173.830 154.379  1.00  0.00           H  
ATOM   4487  HA  ILE A 376     115.158 175.040 156.758  1.00  0.00           H  
ATOM   4488  HB  ILE A 376     114.803 172.155 155.987  1.00  0.00           H  
ATOM   4489 1HG1 ILE A 376     113.288 173.913 157.925  1.00  0.00           H  
ATOM   4490 2HG1 ILE A 376     112.813 173.672 156.251  1.00  0.00           H  
ATOM   4491 1HG2 ILE A 376     115.160 171.655 158.371  1.00  0.00           H  
ATOM   4492 2HG2 ILE A 376     116.630 172.334 157.633  1.00  0.00           H  
ATOM   4493 3HG2 ILE A 376     115.600 173.354 158.665  1.00  0.00           H  
ATOM   4494 1HD1 ILE A 376     111.558 172.214 157.737  1.00  0.00           H  
ATOM   4495 2HD1 ILE A 376     112.592 171.257 156.648  1.00  0.00           H  
ATOM   4496 3HD1 ILE A 376     113.071 171.501 158.344  1.00  0.00           H  
ATOM   4497  N   HIS A 377     117.285 173.541 154.728  1.00  0.00           N  
ATOM   4498  CA  HIS A 377     118.596 173.094 154.339  1.00  0.00           C  
ATOM   4499  C   HIS A 377     119.710 173.795 155.053  1.00  0.00           C  
ATOM   4500  O   HIS A 377     119.655 174.985 155.362  1.00  0.00           O  
ATOM   4501  CB  HIS A 377     118.784 173.271 152.829  1.00  0.00           C  
ATOM   4502  CG  HIS A 377     120.062 172.688 152.309  1.00  0.00           C  
ATOM   4503  ND1 HIS A 377     120.838 173.323 151.362  1.00  0.00           N  
ATOM   4504  CD2 HIS A 377     120.698 171.530 152.604  1.00  0.00           C  
ATOM   4505  CE1 HIS A 377     121.898 172.579 151.097  1.00  0.00           C  
ATOM   4506  NE2 HIS A 377     121.836 171.487 151.837  1.00  0.00           N  
ATOM   4507  H   HIS A 377     116.528 173.482 154.062  1.00  0.00           H  
ATOM   4508  HA  HIS A 377     118.697 172.031 154.556  1.00  0.00           H  
ATOM   4509 1HB  HIS A 377     117.954 172.799 152.301  1.00  0.00           H  
ATOM   4510 2HB  HIS A 377     118.768 174.332 152.582  1.00  0.00           H  
ATOM   4511  HD1 HIS A 377     120.684 174.237 150.988  1.00  0.00           H  
ATOM   4512  HD2 HIS A 377     120.468 170.711 153.286  1.00  0.00           H  
ATOM   4513  HE1 HIS A 377     122.639 172.909 150.370  1.00  0.00           H  
ATOM   4514  N   TRP A 378     120.768 173.004 155.337  1.00  0.00           N  
ATOM   4515  CA  TRP A 378     121.970 173.438 155.984  1.00  0.00           C  
ATOM   4516  C   TRP A 378     122.814 174.141 154.969  1.00  0.00           C  
ATOM   4517  O   TRP A 378     122.443 174.252 153.802  1.00  0.00           O  
ATOM   4518  CB  TRP A 378     122.734 172.258 156.587  1.00  0.00           C  
ATOM   4519  CG  TRP A 378     122.022 171.608 157.735  1.00  0.00           C  
ATOM   4520  CD1 TRP A 378     121.265 170.476 157.688  1.00  0.00           C  
ATOM   4521  CD2 TRP A 378     121.998 172.050 159.114  1.00  0.00           C  
ATOM   4522  NE1 TRP A 378     120.772 170.185 158.936  1.00  0.00           N  
ATOM   4523  CE2 TRP A 378     121.212 171.137 159.821  1.00  0.00           C  
ATOM   4524  CE3 TRP A 378     122.573 173.131 159.793  1.00  0.00           C  
ATOM   4525  CZ2 TRP A 378     120.980 171.268 161.181  1.00  0.00           C  
ATOM   4526  CZ3 TRP A 378     122.341 173.262 161.157  1.00  0.00           C  
ATOM   4527  CH2 TRP A 378     121.565 172.354 161.833  1.00  0.00           C  
ATOM   4528  H   TRP A 378     120.679 172.036 155.062  1.00  0.00           H  
ATOM   4529  HA  TRP A 378     121.700 174.091 156.813  1.00  0.00           H  
ATOM   4530 1HB  TRP A 378     122.904 171.504 155.818  1.00  0.00           H  
ATOM   4531 2HB  TRP A 378     123.709 172.596 156.936  1.00  0.00           H  
ATOM   4532  HD1 TRP A 378     121.077 169.888 156.792  1.00  0.00           H  
ATOM   4533  HE1 TRP A 378     120.181 169.399 159.167  1.00  0.00           H  
ATOM   4534  HE3 TRP A 378     123.192 173.854 159.262  1.00  0.00           H  
ATOM   4535  HZ2 TRP A 378     120.366 170.558 161.735  1.00  0.00           H  
ATOM   4536  HZ3 TRP A 378     122.791 174.107 161.679  1.00  0.00           H  
ATOM   4537  HH2 TRP A 378     121.404 172.486 162.903  1.00  0.00           H  
ATOM   4538  N   LEU A 379     123.981 174.650 155.411  1.00  0.00           N  
ATOM   4539  CA  LEU A 379     124.831 175.438 154.568  1.00  0.00           C  
ATOM   4540  C   LEU A 379     125.264 174.633 153.383  1.00  0.00           C  
ATOM   4541  O   LEU A 379     125.324 175.158 152.271  1.00  0.00           O  
ATOM   4542  CB  LEU A 379     126.058 175.927 155.347  1.00  0.00           C  
ATOM   4543  CG  LEU A 379     125.783 176.975 156.433  1.00  0.00           C  
ATOM   4544  CD1 LEU A 379     127.054 177.225 157.232  1.00  0.00           C  
ATOM   4545  CD2 LEU A 379     125.282 178.258 155.787  1.00  0.00           C  
ATOM   4546  H   LEU A 379     124.263 174.470 156.364  1.00  0.00           H  
ATOM   4547  HA  LEU A 379     124.261 176.292 154.203  1.00  0.00           H  
ATOM   4548 1HB  LEU A 379     126.531 175.071 155.825  1.00  0.00           H  
ATOM   4549 2HB  LEU A 379     126.768 176.360 154.642  1.00  0.00           H  
ATOM   4550  HG  LEU A 379     125.026 176.595 157.121  1.00  0.00           H  
ATOM   4551 1HD1 LEU A 379     126.859 177.969 158.004  1.00  0.00           H  
ATOM   4552 2HD1 LEU A 379     127.380 176.296 157.700  1.00  0.00           H  
ATOM   4553 3HD1 LEU A 379     127.836 177.590 156.567  1.00  0.00           H  
ATOM   4554 1HD2 LEU A 379     125.085 179.002 156.559  1.00  0.00           H  
ATOM   4555 2HD2 LEU A 379     126.038 178.638 155.100  1.00  0.00           H  
ATOM   4556 3HD2 LEU A 379     124.363 178.053 155.237  1.00  0.00           H  
ATOM   4557  N   ARG A 380     125.583 173.338 153.561  1.00  0.00           N  
ATOM   4558  CA  ARG A 380     125.992 172.622 152.389  1.00  0.00           C  
ATOM   4559  C   ARG A 380     125.198 171.366 152.297  1.00  0.00           C  
ATOM   4560  O   ARG A 380     124.979 170.676 153.292  1.00  0.00           O  
ATOM   4561  CB  ARG A 380     127.477 172.293 152.429  1.00  0.00           C  
ATOM   4562  CG  ARG A 380     128.400 173.502 152.428  1.00  0.00           C  
ATOM   4563  CD  ARG A 380     128.385 174.203 151.119  1.00  0.00           C  
ATOM   4564  NE  ARG A 380     129.305 175.329 151.097  1.00  0.00           N  
ATOM   4565  CZ  ARG A 380     128.996 176.577 151.501  1.00  0.00           C  
ATOM   4566  NH1 ARG A 380     127.790 176.841 151.955  1.00  0.00           N  
ATOM   4567  NH2 ARG A 380     129.904 177.535 151.441  1.00  0.00           N  
ATOM   4568  H   ARG A 380     125.552 172.854 154.447  1.00  0.00           H  
ATOM   4569  HA  ARG A 380     125.840 173.264 151.521  1.00  0.00           H  
ATOM   4570 1HB  ARG A 380     127.697 171.711 153.322  1.00  0.00           H  
ATOM   4571 2HB  ARG A 380     127.737 171.679 151.566  1.00  0.00           H  
ATOM   4572 1HG  ARG A 380     128.080 174.204 153.197  1.00  0.00           H  
ATOM   4573 2HG  ARG A 380     129.422 173.179 152.633  1.00  0.00           H  
ATOM   4574 1HD  ARG A 380     128.677 173.509 150.331  1.00  0.00           H  
ATOM   4575 2HD  ARG A 380     127.382 174.578 150.918  1.00  0.00           H  
ATOM   4576  HE  ARG A 380     130.242 175.165 150.754  1.00  0.00           H  
ATOM   4577 1HH1 ARG A 380     127.096 176.109 152.000  1.00  0.00           H  
ATOM   4578 2HH1 ARG A 380     127.559 177.776 152.258  1.00  0.00           H  
ATOM   4579 1HH2 ARG A 380     130.831 177.332 151.092  1.00  0.00           H  
ATOM   4580 2HH2 ARG A 380     129.673 178.469 151.744  1.00  0.00           H  
ATOM   4581  N   TYR A 381     124.716 171.044 151.083  1.00  0.00           N  
ATOM   4582  CA  TYR A 381     123.991 169.822 150.951  1.00  0.00           C  
ATOM   4583  C   TYR A 381     124.483 169.073 149.755  1.00  0.00           C  
ATOM   4584  O   TYR A 381     124.456 169.568 148.629  1.00  0.00           O  
ATOM   4585  CB  TYR A 381     122.488 170.089 150.843  1.00  0.00           C  
ATOM   4586  CG  TYR A 381     121.653 168.834 150.711  1.00  0.00           C  
ATOM   4587  CD1 TYR A 381     121.396 168.052 151.828  1.00  0.00           C  
ATOM   4588  CD2 TYR A 381     121.145 168.465 149.475  1.00  0.00           C  
ATOM   4589  CE1 TYR A 381     120.634 166.906 151.708  1.00  0.00           C  
ATOM   4590  CE2 TYR A 381     120.383 167.320 149.355  1.00  0.00           C  
ATOM   4591  CZ  TYR A 381     120.127 166.542 150.465  1.00  0.00           C  
ATOM   4592  OH  TYR A 381     119.368 165.400 150.346  1.00  0.00           O  
ATOM   4593  H   TYR A 381     124.847 171.629 150.270  1.00  0.00           H  
ATOM   4594  HA  TYR A 381     124.177 169.212 151.835  1.00  0.00           H  
ATOM   4595 1HB  TYR A 381     122.150 170.632 151.726  1.00  0.00           H  
ATOM   4596 2HB  TYR A 381     122.292 170.720 149.976  1.00  0.00           H  
ATOM   4597  HD1 TYR A 381     121.795 168.342 152.800  1.00  0.00           H  
ATOM   4598  HD2 TYR A 381     121.348 169.079 148.597  1.00  0.00           H  
ATOM   4599  HE1 TYR A 381     120.431 166.292 152.585  1.00  0.00           H  
ATOM   4600  HE2 TYR A 381     119.985 167.029 148.382  1.00  0.00           H  
ATOM   4601  HH  TYR A 381     119.097 165.292 149.431  1.00  0.00           H  
ATOM   4602  N   LEU A 382     124.992 167.849 149.984  1.00  0.00           N  
ATOM   4603  CA  LEU A 382     125.320 167.000 148.883  1.00  0.00           C  
ATOM   4604  C   LEU A 382     124.118 166.133 148.856  1.00  0.00           C  
ATOM   4605  O   LEU A 382     124.061 165.096 148.196  1.00  0.00           O  
ATOM   4606  CB  LEU A 382     126.611 166.199 149.096  1.00  0.00           C  
ATOM   4607  CG  LEU A 382     127.888 167.031 149.272  1.00  0.00           C  
ATOM   4608  CD1 LEU A 382     129.065 166.103 149.543  1.00  0.00           C  
ATOM   4609  CD2 LEU A 382     128.126 167.866 148.024  1.00  0.00           C  
ATOM   4610  H   LEU A 382     125.148 167.517 150.925  1.00  0.00           H  
ATOM   4611  HA  LEU A 382     125.568 167.625 148.026  1.00  0.00           H  
ATOM   4612 1HB  LEU A 382     126.493 165.581 149.984  1.00  0.00           H  
ATOM   4613 2HB  LEU A 382     126.758 165.543 148.239  1.00  0.00           H  
ATOM   4614  HG  LEU A 382     127.777 167.689 150.134  1.00  0.00           H  
ATOM   4615 1HD1 LEU A 382     129.972 166.694 149.669  1.00  0.00           H  
ATOM   4616 2HD1 LEU A 382     128.876 165.532 150.452  1.00  0.00           H  
ATOM   4617 3HD1 LEU A 382     129.190 165.420 148.704  1.00  0.00           H  
ATOM   4618 1HD2 LEU A 382     129.034 168.458 148.149  1.00  0.00           H  
ATOM   4619 2HD2 LEU A 382     128.238 167.209 147.161  1.00  0.00           H  
ATOM   4620 3HD2 LEU A 382     127.278 168.532 147.864  1.00  0.00           H  
ATOM   4621  N   SER A 383     123.101 166.594 149.611  1.00  0.00           N  
ATOM   4622  CA  SER A 383     121.872 165.888 149.771  1.00  0.00           C  
ATOM   4623  C   SER A 383     122.188 164.606 150.460  1.00  0.00           C  
ATOM   4624  O   SER A 383     123.347 164.258 150.679  1.00  0.00           O  
ATOM   4625  CB  SER A 383     121.207 165.631 148.433  1.00  0.00           C  
ATOM   4626  OG  SER A 383     121.969 164.749 147.655  1.00  0.00           O  
ATOM   4627  H   SER A 383     123.224 167.480 150.080  1.00  0.00           H  
ATOM   4628  HA  SER A 383     121.191 166.506 150.358  1.00  0.00           H  
ATOM   4629 1HB  SER A 383     120.214 165.213 148.595  1.00  0.00           H  
ATOM   4630 2HB  SER A 383     121.082 166.574 147.902  1.00  0.00           H  
ATOM   4631  HG  SER A 383     122.739 164.527 148.183  1.00  0.00           H  
ATOM   4632  N   SER A 384     121.149 163.860 150.865  1.00  0.00           N  
ATOM   4633  CA  SER A 384     121.474 162.578 151.401  1.00  0.00           C  
ATOM   4634  C   SER A 384     121.878 161.801 150.202  1.00  0.00           C  
ATOM   4635  O   SER A 384     121.743 162.288 149.078  1.00  0.00           O  
ATOM   4636  CB  SER A 384     120.301 161.936 152.117  1.00  0.00           C  
ATOM   4637  OG  SER A 384     119.919 162.692 153.233  1.00  0.00           O  
ATOM   4638  H   SER A 384     120.180 164.141 150.815  1.00  0.00           H  
ATOM   4639  HA  SER A 384     122.234 162.708 152.172  1.00  0.00           H  
ATOM   4640 1HB  SER A 384     119.460 161.847 151.429  1.00  0.00           H  
ATOM   4641 2HB  SER A 384     120.574 160.930 152.432  1.00  0.00           H  
ATOM   4642  HG  SER A 384     120.735 162.992 153.641  1.00  0.00           H  
ATOM   4643  N   ILE A 385     122.405 160.580 150.406  1.00  0.00           N  
ATOM   4644  CA  ILE A 385     122.781 159.811 149.264  1.00  0.00           C  
ATOM   4645  C   ILE A 385     121.518 159.635 148.485  1.00  0.00           C  
ATOM   4646  O   ILE A 385     121.495 159.738 147.260  1.00  0.00           O  
ATOM   4647  CB  ILE A 385     123.393 158.450 149.643  1.00  0.00           C  
ATOM   4648  CG1 ILE A 385     124.752 158.646 150.320  1.00  0.00           C  
ATOM   4649  CG2 ILE A 385     123.531 157.568 148.412  1.00  0.00           C  
ATOM   4650  CD1 ILE A 385     125.298 157.394 150.968  1.00  0.00           C  
ATOM   4651  H   ILE A 385     122.543 160.191 151.328  1.00  0.00           H  
ATOM   4652  HA  ILE A 385     123.535 160.365 148.707  1.00  0.00           H  
ATOM   4653  HB  ILE A 385     122.750 157.950 150.366  1.00  0.00           H  
ATOM   4654 1HG1 ILE A 385     125.478 158.994 149.585  1.00  0.00           H  
ATOM   4655 2HG1 ILE A 385     124.669 159.417 151.086  1.00  0.00           H  
ATOM   4656 1HG2 ILE A 385     123.965 156.610 148.697  1.00  0.00           H  
ATOM   4657 2HG2 ILE A 385     122.548 157.403 147.971  1.00  0.00           H  
ATOM   4658 3HG2 ILE A 385     124.177 158.057 147.683  1.00  0.00           H  
ATOM   4659 1HD1 ILE A 385     126.262 157.612 151.427  1.00  0.00           H  
ATOM   4660 2HD1 ILE A 385     124.602 157.048 151.733  1.00  0.00           H  
ATOM   4661 3HD1 ILE A 385     125.423 156.619 150.213  1.00  0.00           H  
ATOM   4662  N   TRP A 386     120.417 159.401 149.213  1.00  0.00           N  
ATOM   4663  CA  TRP A 386     119.144 159.148 148.616  1.00  0.00           C  
ATOM   4664  C   TRP A 386     118.631 160.398 147.968  1.00  0.00           C  
ATOM   4665  O   TRP A 386     118.049 160.348 146.885  1.00  0.00           O  
ATOM   4666  CB  TRP A 386     118.145 158.651 149.662  1.00  0.00           C  
ATOM   4667  CG  TRP A 386     117.782 159.687 150.683  1.00  0.00           C  
ATOM   4668  CD1 TRP A 386     118.381 159.888 151.890  1.00  0.00           C  
ATOM   4669  CD2 TRP A 386     116.728 160.677 150.589  1.00  0.00           C  
ATOM   4670  NE1 TRP A 386     117.776 160.927 152.552  1.00  0.00           N  
ATOM   4671  CE2 TRP A 386     116.763 161.423 151.770  1.00  0.00           C  
ATOM   4672  CE3 TRP A 386     115.773 160.984 149.612  1.00  0.00           C  
ATOM   4673  CZ2 TRP A 386     115.878 162.462 152.008  1.00  0.00           C  
ATOM   4674  CZ3 TRP A 386     114.886 162.027 149.850  1.00  0.00           C  
ATOM   4675  CH2 TRP A 386     114.938 162.747 151.017  1.00  0.00           C  
ATOM   4676  H   TRP A 386     120.496 159.405 150.220  1.00  0.00           H  
ATOM   4677  HA  TRP A 386     119.260 158.356 147.876  1.00  0.00           H  
ATOM   4678 1HB  TRP A 386     117.231 158.324 149.166  1.00  0.00           H  
ATOM   4679 2HB  TRP A 386     118.561 157.789 150.183  1.00  0.00           H  
ATOM   4680  HD1 TRP A 386     119.218 159.307 152.273  1.00  0.00           H  
ATOM   4681  HE1 TRP A 386     118.033 161.272 153.466  1.00  0.00           H  
ATOM   4682  HE3 TRP A 386     115.729 160.418 148.682  1.00  0.00           H  
ATOM   4683  HZ2 TRP A 386     115.903 163.045 152.928  1.00  0.00           H  
ATOM   4684  HZ3 TRP A 386     114.145 162.260 149.084  1.00  0.00           H  
ATOM   4685  HH2 TRP A 386     114.227 163.559 151.171  1.00  0.00           H  
ATOM   4686  N   ASN A 387     118.843 161.560 148.617  1.00  0.00           N  
ATOM   4687  CA  ASN A 387     118.296 162.793 148.129  1.00  0.00           C  
ATOM   4688  C   ASN A 387     118.851 163.112 146.777  1.00  0.00           C  
ATOM   4689  O   ASN A 387     118.126 163.610 145.918  1.00  0.00           O  
ATOM   4690  CB  ASN A 387     118.565 163.926 149.102  1.00  0.00           C  
ATOM   4691  CG  ASN A 387     117.876 165.203 148.707  1.00  0.00           C  
ATOM   4692  OD1 ASN A 387     118.464 166.058 148.035  1.00  0.00           O  
ATOM   4693  ND2 ASN A 387     116.640 165.348 149.111  1.00  0.00           N  
ATOM   4694  H   ASN A 387     119.396 161.567 149.462  1.00  0.00           H  
ATOM   4695  HA  ASN A 387     117.216 162.677 148.028  1.00  0.00           H  
ATOM   4696 1HB  ASN A 387     118.228 163.638 150.099  1.00  0.00           H  
ATOM   4697 2HB  ASN A 387     119.638 164.109 149.159  1.00  0.00           H  
ATOM   4698 1HD2 ASN A 387     116.131 166.178 148.878  1.00  0.00           H  
ATOM   4699 2HD2 ASN A 387     116.203 164.630 149.653  1.00  0.00           H  
ATOM   4700  N   ILE A 388     120.148 162.841 146.536  1.00  0.00           N  
ATOM   4701  CA  ILE A 388     120.684 163.136 145.239  1.00  0.00           C  
ATOM   4702  C   ILE A 388     119.954 162.301 144.245  1.00  0.00           C  
ATOM   4703  O   ILE A 388     119.616 162.765 143.156  1.00  0.00           O  
ATOM   4704  CB  ILE A 388     122.196 162.855 145.163  1.00  0.00           C  
ATOM   4705  CG1 ILE A 388     122.960 163.783 146.111  1.00  0.00           C  
ATOM   4706  CG2 ILE A 388     122.696 163.019 143.736  1.00  0.00           C  
ATOM   4707  CD1 ILE A 388     122.790 165.252 145.797  1.00  0.00           C  
ATOM   4708  H   ILE A 388     120.752 162.438 147.238  1.00  0.00           H  
ATOM   4709  HA  ILE A 388     120.535 164.196 145.036  1.00  0.00           H  
ATOM   4710  HB  ILE A 388     122.394 161.836 145.492  1.00  0.00           H  
ATOM   4711 1HG1 ILE A 388     122.626 163.612 147.134  1.00  0.00           H  
ATOM   4712 2HG1 ILE A 388     124.024 163.548 146.072  1.00  0.00           H  
ATOM   4713 1HG2 ILE A 388     123.766 162.818 143.700  1.00  0.00           H  
ATOM   4714 2HG2 ILE A 388     122.173 162.319 143.085  1.00  0.00           H  
ATOM   4715 3HG2 ILE A 388     122.507 164.038 143.399  1.00  0.00           H  
ATOM   4716 1HD1 ILE A 388     123.361 165.845 146.511  1.00  0.00           H  
ATOM   4717 2HD1 ILE A 388     123.152 165.452 144.788  1.00  0.00           H  
ATOM   4718 3HD1 ILE A 388     121.736 165.519 145.865  1.00  0.00           H  
ATOM   4719  N   LEU A 389     119.680 161.033 144.597  1.00  0.00           N  
ATOM   4720  CA  LEU A 389     118.948 160.214 143.682  1.00  0.00           C  
ATOM   4721  C   LEU A 389     117.613 160.842 143.479  1.00  0.00           C  
ATOM   4722  O   LEU A 389     117.066 160.793 142.380  1.00  0.00           O  
ATOM   4723  CB  LEU A 389     118.794 158.785 144.217  1.00  0.00           C  
ATOM   4724  CG  LEU A 389     118.084 157.798 143.281  1.00  0.00           C  
ATOM   4725  CD1 LEU A 389     118.860 157.686 141.976  1.00  0.00           C  
ATOM   4726  CD2 LEU A 389     117.967 156.444 143.965  1.00  0.00           C  
ATOM   4727  H   LEU A 389     119.973 160.642 145.481  1.00  0.00           H  
ATOM   4728  HA  LEU A 389     119.543 160.088 142.778  1.00  0.00           H  
ATOM   4729 1HB  LEU A 389     119.784 158.385 144.430  1.00  0.00           H  
ATOM   4730 2HB  LEU A 389     118.231 158.821 145.149  1.00  0.00           H  
ATOM   4731  HG  LEU A 389     117.087 158.172 143.045  1.00  0.00           H  
ATOM   4732 1HD1 LEU A 389     118.356 156.985 141.311  1.00  0.00           H  
ATOM   4733 2HD1 LEU A 389     118.911 158.665 141.498  1.00  0.00           H  
ATOM   4734 3HD1 LEU A 389     119.868 157.329 142.182  1.00  0.00           H  
ATOM   4735 1HD2 LEU A 389     117.462 155.742 143.301  1.00  0.00           H  
ATOM   4736 2HD2 LEU A 389     118.964 156.068 144.200  1.00  0.00           H  
ATOM   4737 3HD2 LEU A 389     117.393 156.549 144.886  1.00  0.00           H  
ATOM   4738  N   ASP A 390     117.040 161.427 144.548  1.00  0.00           N  
ATOM   4739  CA  ASP A 390     115.718 161.969 144.468  1.00  0.00           C  
ATOM   4740  C   ASP A 390     115.652 163.098 143.497  1.00  0.00           C  
ATOM   4741  O   ASP A 390     114.720 163.178 142.697  1.00  0.00           O  
ATOM   4742  CB  ASP A 390     115.249 162.447 145.844  1.00  0.00           C  
ATOM   4743  CG  ASP A 390     113.793 162.893 145.853  1.00  0.00           C  
ATOM   4744  OD1 ASP A 390     112.952 162.117 145.466  1.00  0.00           O  
ATOM   4745  OD2 ASP A 390     113.536 164.006 146.246  1.00  0.00           O  
ATOM   4746  H   ASP A 390     117.544 161.487 145.421  1.00  0.00           H  
ATOM   4747  HA  ASP A 390     115.045 161.188 144.113  1.00  0.00           H  
ATOM   4748 1HB  ASP A 390     115.372 161.643 146.570  1.00  0.00           H  
ATOM   4749 2HB  ASP A 390     115.872 163.281 146.171  1.00  0.00           H  
ATOM   4750  N   LEU A 391     116.649 163.998 143.522  1.00  0.00           N  
ATOM   4751  CA  LEU A 391     116.584 165.128 142.644  1.00  0.00           C  
ATOM   4752  C   LEU A 391     116.668 164.654 141.233  1.00  0.00           C  
ATOM   4753  O   LEU A 391     115.998 165.187 140.351  1.00  0.00           O  
ATOM   4754  CB  LEU A 391     117.720 166.116 142.938  1.00  0.00           C  
ATOM   4755  CG  LEU A 391     117.713 167.405 142.107  1.00  0.00           C  
ATOM   4756  CD1 LEU A 391     116.409 168.155 142.344  1.00  0.00           C  
ATOM   4757  CD2 LEU A 391     118.913 168.260 142.487  1.00  0.00           C  
ATOM   4758  H   LEU A 391     117.441 163.901 144.141  1.00  0.00           H  
ATOM   4759  HA  LEU A 391     115.624 165.622 142.787  1.00  0.00           H  
ATOM   4760 1HB  LEU A 391     117.671 166.399 143.989  1.00  0.00           H  
ATOM   4761 2HB  LEU A 391     118.671 165.613 142.763  1.00  0.00           H  
ATOM   4762  HG  LEU A 391     117.766 167.155 141.047  1.00  0.00           H  
ATOM   4763 1HD1 LEU A 391     116.404 169.071 141.753  1.00  0.00           H  
ATOM   4764 2HD1 LEU A 391     115.569 167.527 142.046  1.00  0.00           H  
ATOM   4765 3HD1 LEU A 391     116.320 168.405 143.400  1.00  0.00           H  
ATOM   4766 1HD2 LEU A 391     118.908 169.176 141.895  1.00  0.00           H  
ATOM   4767 2HD2 LEU A 391     118.860 168.512 143.546  1.00  0.00           H  
ATOM   4768 3HD2 LEU A 391     119.831 167.707 142.291  1.00  0.00           H  
ATOM   4769  N   VAL A 392     117.492 163.621 140.987  1.00  0.00           N  
ATOM   4770  CA  VAL A 392     117.682 163.135 139.652  1.00  0.00           C  
ATOM   4771  C   VAL A 392     116.358 162.710 139.105  1.00  0.00           C  
ATOM   4772  O   VAL A 392     115.975 163.100 138.003  1.00  0.00           O  
ATOM   4773  CB  VAL A 392     118.665 161.949 139.630  1.00  0.00           C  
ATOM   4774  CG1 VAL A 392     118.694 161.308 138.250  1.00  0.00           C  
ATOM   4775  CG2 VAL A 392     120.053 162.419 140.035  1.00  0.00           C  
ATOM   4776  H   VAL A 392     117.987 163.177 141.747  1.00  0.00           H  
ATOM   4777  HA  VAL A 392     118.160 163.919 139.063  1.00  0.00           H  
ATOM   4778  HB  VAL A 392     118.318 161.189 140.330  1.00  0.00           H  
ATOM   4779 1HG1 VAL A 392     119.393 160.471 138.253  1.00  0.00           H  
ATOM   4780 2HG1 VAL A 392     117.698 160.946 137.996  1.00  0.00           H  
ATOM   4781 3HG1 VAL A 392     119.013 162.044 137.513  1.00  0.00           H  
ATOM   4782 1HG2 VAL A 392     120.742 161.576 140.018  1.00  0.00           H  
ATOM   4783 2HG2 VAL A 392     120.397 163.184 139.338  1.00  0.00           H  
ATOM   4784 3HG2 VAL A 392     120.016 162.837 141.042  1.00  0.00           H  
ATOM   4785  N   VAL A 393     115.607 161.919 139.891  1.00  0.00           N  
ATOM   4786  CA  VAL A 393     114.370 161.378 139.419  1.00  0.00           C  
ATOM   4787  C   VAL A 393     113.404 162.491 139.138  1.00  0.00           C  
ATOM   4788  O   VAL A 393     112.676 162.455 138.148  1.00  0.00           O  
ATOM   4789  CB  VAL A 393     113.768 160.414 140.459  1.00  0.00           C  
ATOM   4790  CG1 VAL A 393     112.366 159.993 140.045  1.00  0.00           C  
ATOM   4791  CG2 VAL A 393     114.669 159.201 140.623  1.00  0.00           C  
ATOM   4792  H   VAL A 393     115.914 161.700 140.828  1.00  0.00           H  
ATOM   4793  HA  VAL A 393     114.562 160.830 138.496  1.00  0.00           H  
ATOM   4794  HB  VAL A 393     113.678 160.934 141.413  1.00  0.00           H  
ATOM   4795 1HG1 VAL A 393     111.955 159.312 140.791  1.00  0.00           H  
ATOM   4796 2HG1 VAL A 393     111.729 160.874 139.968  1.00  0.00           H  
ATOM   4797 3HG1 VAL A 393     112.407 159.489 139.079  1.00  0.00           H  
ATOM   4798 1HG2 VAL A 393     114.238 158.524 141.360  1.00  0.00           H  
ATOM   4799 2HG2 VAL A 393     114.763 158.685 139.667  1.00  0.00           H  
ATOM   4800 3HG2 VAL A 393     115.655 159.522 140.960  1.00  0.00           H  
ATOM   4801  N   ILE A 394     113.361 163.513 140.012  1.00  0.00           N  
ATOM   4802  CA  ILE A 394     112.447 164.607 139.838  1.00  0.00           C  
ATOM   4803  C   ILE A 394     112.801 165.394 138.612  1.00  0.00           C  
ATOM   4804  O   ILE A 394     111.934 165.757 137.818  1.00  0.00           O  
ATOM   4805  CB  ILE A 394     112.449 165.534 141.068  1.00  0.00           C  
ATOM   4806  CG1 ILE A 394     111.863 164.810 142.282  1.00  0.00           C  
ATOM   4807  CG2 ILE A 394     111.671 166.807 140.775  1.00  0.00           C  
ATOM   4808  CD1 ILE A 394     112.073 165.541 143.589  1.00  0.00           C  
ATOM   4809  H   ILE A 394     113.983 163.513 140.808  1.00  0.00           H  
ATOM   4810  HA  ILE A 394     111.438 164.205 139.754  1.00  0.00           H  
ATOM   4811  HB  ILE A 394     113.475 165.796 141.323  1.00  0.00           H  
ATOM   4812 1HG1 ILE A 394     110.792 164.668 142.139  1.00  0.00           H  
ATOM   4813 2HG1 ILE A 394     112.313 163.821 142.370  1.00  0.00           H  
ATOM   4814 1HG2 ILE A 394     111.682 167.450 141.655  1.00  0.00           H  
ATOM   4815 2HG2 ILE A 394     112.131 167.330 139.938  1.00  0.00           H  
ATOM   4816 3HG2 ILE A 394     110.641 166.554 140.524  1.00  0.00           H  
ATOM   4817 1HD1 ILE A 394     111.630 164.966 144.403  1.00  0.00           H  
ATOM   4818 2HD1 ILE A 394     113.141 165.662 143.770  1.00  0.00           H  
ATOM   4819 3HD1 ILE A 394     111.599 166.520 143.538  1.00  0.00           H  
ATOM   4820  N   LEU A 395     114.101 165.663 138.412  1.00  0.00           N  
ATOM   4821  CA  LEU A 395     114.518 166.515 137.337  1.00  0.00           C  
ATOM   4822  C   LEU A 395     114.093 165.903 136.039  1.00  0.00           C  
ATOM   4823  O   LEU A 395     113.577 166.586 135.156  1.00  0.00           O  
ATOM   4824  CB  LEU A 395     116.039 166.715 137.357  1.00  0.00           C  
ATOM   4825  CG  LEU A 395     116.584 167.552 138.521  1.00  0.00           C  
ATOM   4826  CD1 LEU A 395     118.106 167.502 138.514  1.00  0.00           C  
ATOM   4827  CD2 LEU A 395     116.084 168.984 138.396  1.00  0.00           C  
ATOM   4828  H   LEU A 395     114.799 165.264 139.023  1.00  0.00           H  
ATOM   4829  HA  LEU A 395     114.079 167.501 137.487  1.00  0.00           H  
ATOM   4830 1HB  LEU A 395     116.517 165.738 137.399  1.00  0.00           H  
ATOM   4831 2HB  LEU A 395     116.337 167.203 136.429  1.00  0.00           H  
ATOM   4832  HG  LEU A 395     116.241 167.129 139.466  1.00  0.00           H  
ATOM   4833 1HD1 LEU A 395     118.493 168.097 139.341  1.00  0.00           H  
ATOM   4834 2HD1 LEU A 395     118.436 166.469 138.625  1.00  0.00           H  
ATOM   4835 3HD1 LEU A 395     118.479 167.904 137.573  1.00  0.00           H  
ATOM   4836 1HD2 LEU A 395     116.471 169.578 139.224  1.00  0.00           H  
ATOM   4837 2HD2 LEU A 395     116.427 169.408 137.452  1.00  0.00           H  
ATOM   4838 3HD2 LEU A 395     114.994 168.992 138.422  1.00  0.00           H  
ATOM   4839  N   LEU A 396     114.286 164.584 135.909  1.00  0.00           N  
ATOM   4840  CA  LEU A 396     113.977 163.878 134.703  1.00  0.00           C  
ATOM   4841  C   LEU A 396     112.504 163.944 134.447  1.00  0.00           C  
ATOM   4842  O   LEU A 396     112.062 164.014 133.302  1.00  0.00           O  
ATOM   4843  CB  LEU A 396     114.431 162.416 134.800  1.00  0.00           C  
ATOM   4844  CG  LEU A 396     115.948 162.191 134.826  1.00  0.00           C  
ATOM   4845  CD1 LEU A 396     116.240 160.720 135.091  1.00  0.00           C  
ATOM   4846  CD2 LEU A 396     116.550 162.638 133.502  1.00  0.00           C  
ATOM   4847  H   LEU A 396     114.664 164.074 136.695  1.00  0.00           H  
ATOM   4848  HA  LEU A 396     114.548 164.321 133.887  1.00  0.00           H  
ATOM   4849 1HB  LEU A 396     114.017 161.984 135.710  1.00  0.00           H  
ATOM   4850 2HB  LEU A 396     114.029 161.870 133.947  1.00  0.00           H  
ATOM   4851  HG  LEU A 396     116.389 162.770 135.638  1.00  0.00           H  
ATOM   4852 1HD1 LEU A 396     117.318 160.561 135.109  1.00  0.00           H  
ATOM   4853 2HD1 LEU A 396     115.815 160.433 136.053  1.00  0.00           H  
ATOM   4854 3HD1 LEU A 396     115.797 160.114 134.302  1.00  0.00           H  
ATOM   4855 1HD2 LEU A 396     117.629 162.478 133.520  1.00  0.00           H  
ATOM   4856 2HD2 LEU A 396     116.112 162.058 132.689  1.00  0.00           H  
ATOM   4857 3HD2 LEU A 396     116.342 163.696 133.346  1.00  0.00           H  
ATOM   4858  N   SER A 397     111.686 163.903 135.509  1.00  0.00           N  
ATOM   4859  CA  SER A 397     110.271 163.873 135.282  1.00  0.00           C  
ATOM   4860  C   SER A 397     109.815 165.127 134.601  1.00  0.00           C  
ATOM   4861  O   SER A 397     109.040 165.077 133.647  1.00  0.00           O  
ATOM   4862  CB  SER A 397     109.533 163.699 136.595  1.00  0.00           C  
ATOM   4863  OG  SER A 397     109.802 162.446 137.161  1.00  0.00           O  
ATOM   4864  H   SER A 397     112.032 163.893 136.458  1.00  0.00           H  
ATOM   4865  HA  SER A 397     110.042 163.022 134.638  1.00  0.00           H  
ATOM   4866 1HB  SER A 397     109.832 164.486 137.287  1.00  0.00           H  
ATOM   4867 2HB  SER A 397     108.462 163.803 136.426  1.00  0.00           H  
ATOM   4868  HG  SER A 397     110.751 162.418 137.303  1.00  0.00           H  
ATOM   4869  N   ILE A 398     110.301 166.294 135.054  1.00  0.00           N  
ATOM   4870  CA  ILE A 398     109.830 167.526 134.493  1.00  0.00           C  
ATOM   4871  C   ILE A 398     110.223 167.602 133.052  1.00  0.00           C  
ATOM   4872  O   ILE A 398     109.441 168.047 132.212  1.00  0.00           O  
ATOM   4873  CB  ILE A 398     110.392 168.741 135.254  1.00  0.00           C  
ATOM   4874  CG1 ILE A 398     109.813 168.798 136.670  1.00  0.00           C  
ATOM   4875  CG2 ILE A 398     110.091 170.027 134.500  1.00  0.00           C  
ATOM   4876  CD1 ILE A 398     110.506 169.792 137.573  1.00  0.00           C  
ATOM   4877  H   ILE A 398     110.996 166.321 135.786  1.00  0.00           H  
ATOM   4878  HA  ILE A 398     108.743 167.543 134.559  1.00  0.00           H  
ATOM   4879  HB  ILE A 398     111.471 168.637 135.359  1.00  0.00           H  
ATOM   4880 1HG1 ILE A 398     108.756 169.061 136.620  1.00  0.00           H  
ATOM   4881 2HG1 ILE A 398     109.882 167.813 137.132  1.00  0.00           H  
ATOM   4882 1HG2 ILE A 398     110.494 170.875 135.052  1.00  0.00           H  
ATOM   4883 2HG2 ILE A 398     110.549 169.985 133.513  1.00  0.00           H  
ATOM   4884 3HG2 ILE A 398     109.012 170.142 134.394  1.00  0.00           H  
ATOM   4885 1HD1 ILE A 398     110.040 169.775 138.559  1.00  0.00           H  
ATOM   4886 2HD1 ILE A 398     111.560 169.527 137.666  1.00  0.00           H  
ATOM   4887 3HD1 ILE A 398     110.418 170.792 137.149  1.00  0.00           H  
ATOM   4888  N   VAL A 399     111.449 167.162 132.718  1.00  0.00           N  
ATOM   4889  CA  VAL A 399     111.872 167.261 131.351  1.00  0.00           C  
ATOM   4890  C   VAL A 399     110.955 166.422 130.520  1.00  0.00           C  
ATOM   4891  O   VAL A 399     110.634 166.775 129.387  1.00  0.00           O  
ATOM   4892  CB  VAL A 399     113.326 166.782 131.181  1.00  0.00           C  
ATOM   4893  CG1 VAL A 399     113.694 166.708 129.707  1.00  0.00           C  
ATOM   4894  CG2 VAL A 399     114.269 167.715 131.926  1.00  0.00           C  
ATOM   4895  H   VAL A 399     112.079 166.765 133.400  1.00  0.00           H  
ATOM   4896  HA  VAL A 399     111.831 168.309 131.051  1.00  0.00           H  
ATOM   4897  HB  VAL A 399     113.416 165.774 131.586  1.00  0.00           H  
ATOM   4898 1HG1 VAL A 399     114.725 166.368 129.606  1.00  0.00           H  
ATOM   4899 2HG1 VAL A 399     113.030 166.008 129.201  1.00  0.00           H  
ATOM   4900 3HG1 VAL A 399     113.593 167.696 129.257  1.00  0.00           H  
ATOM   4901 1HG2 VAL A 399     115.295 167.370 131.803  1.00  0.00           H  
ATOM   4902 2HG2 VAL A 399     114.174 168.724 131.526  1.00  0.00           H  
ATOM   4903 3HG2 VAL A 399     114.013 167.720 132.986  1.00  0.00           H  
ATOM   4904  N   ALA A 400     110.511 165.278 131.068  1.00  0.00           N  
ATOM   4905  CA  ALA A 400     109.672 164.367 130.343  1.00  0.00           C  
ATOM   4906  C   ALA A 400     108.358 165.004 129.993  1.00  0.00           C  
ATOM   4907  O   ALA A 400     107.870 164.842 128.876  1.00  0.00           O  
ATOM   4908  CB  ALA A 400     109.447 163.097 131.151  1.00  0.00           C  
ATOM   4909  H   ALA A 400     110.776 165.054 132.017  1.00  0.00           H  
ATOM   4910  HA  ALA A 400     110.196 164.076 129.432  1.00  0.00           H  
ATOM   4911 1HB  ALA A 400     108.809 162.416 130.587  1.00  0.00           H  
ATOM   4912 2HB  ALA A 400     110.406 162.617 131.348  1.00  0.00           H  
ATOM   4913 3HB  ALA A 400     108.966 163.347 132.095  1.00  0.00           H  
ATOM   4914  N   VAL A 401     107.750 165.755 130.933  1.00  0.00           N  
ATOM   4915  CA  VAL A 401     106.435 166.302 130.719  1.00  0.00           C  
ATOM   4916  C   VAL A 401     106.420 167.303 129.602  1.00  0.00           C  
ATOM   4917  O   VAL A 401     105.478 167.338 128.813  1.00  0.00           O  
ATOM   4918  CB  VAL A 401     105.924 166.976 132.006  1.00  0.00           C  
ATOM   4919  CG1 VAL A 401     104.623 167.718 131.739  1.00  0.00           C  
ATOM   4920  CG2 VAL A 401     105.735 165.932 133.097  1.00  0.00           C  
ATOM   4921  H   VAL A 401     108.224 165.940 131.806  1.00  0.00           H  
ATOM   4922  HA  VAL A 401     105.765 165.491 130.432  1.00  0.00           H  
ATOM   4923  HB  VAL A 401     106.655 167.715 132.333  1.00  0.00           H  
ATOM   4924 1HG1 VAL A 401     104.277 168.188 132.660  1.00  0.00           H  
ATOM   4925 2HG1 VAL A 401     104.791 168.484 130.982  1.00  0.00           H  
ATOM   4926 3HG1 VAL A 401     103.869 167.015 131.385  1.00  0.00           H  
ATOM   4927 1HG2 VAL A 401     105.374 166.415 134.004  1.00  0.00           H  
ATOM   4928 2HG2 VAL A 401     105.008 165.189 132.767  1.00  0.00           H  
ATOM   4929 3HG2 VAL A 401     106.687 165.442 133.301  1.00  0.00           H  
ATOM   4930  N   GLY A 402     107.468 168.139 129.500  1.00  0.00           N  
ATOM   4931  CA  GLY A 402     107.528 169.202 128.532  1.00  0.00           C  
ATOM   4932  C   GLY A 402     107.508 168.665 127.132  1.00  0.00           C  
ATOM   4933  O   GLY A 402     106.968 169.291 126.221  1.00  0.00           O  
ATOM   4934  H   GLY A 402     108.242 168.007 130.135  1.00  0.00           H  
ATOM   4935 1HA  GLY A 402     106.684 169.876 128.679  1.00  0.00           H  
ATOM   4936 2HA  GLY A 402     108.435 169.785 128.688  1.00  0.00           H  
ATOM   4937  N   PHE A 403     108.104 167.481 126.926  1.00  0.00           N  
ATOM   4938  CA  PHE A 403     108.267 166.900 125.624  1.00  0.00           C
[truncated: 2,114,020 more chars]
