# Supplementary material for: Adaptive selection drives TRPP3 loss-of-function in an Ethiopian population
Source: Sci Rep. 2020 Dec 2;10:20999. doi: 10.1038/s41598-020-78081-z (PMC7710729; doi:10.1038/s41598-020-78081-z)
Supplement: Supplementary file 5 — Supplementary Information 5. [file 41598_2020_78081_MOESM5_ESM.txt]

ATOM      1  N   TYR A  96      96.204 152.401 160.090  1.00  0.00           N  
ATOM      2  CA  TYR A  96      97.622 152.215 159.705  1.00  0.00           C  
ATOM      3  C   TYR A  96      97.785 151.139 158.685  1.00  0.00           C  
ATOM      4  O   TYR A  96      98.204 151.397 157.558  1.00  0.00           O  
ATOM      5  CB  TYR A  96      98.486 151.889 160.925  1.00  0.00           C  
ATOM      6  CG  TYR A  96      99.952 151.701 160.602  1.00  0.00           C  
ATOM      7  CD1 TYR A  96     100.714 152.782 160.185  1.00  0.00           C  
ATOM      8  CD2 TYR A  96     100.534 150.448 160.723  1.00  0.00           C  
ATOM      9  CE1 TYR A  96     102.053 152.611 159.890  1.00  0.00           C  
ATOM     10  CE2 TYR A  96     101.872 150.276 160.429  1.00  0.00           C  
ATOM     11  CZ  TYR A  96     102.631 151.352 160.014  1.00  0.00           C  
ATOM     12  OH  TYR A  96     103.964 151.181 159.720  1.00  0.00           O  
ATOM     13 1H   TYR A  96      96.136 153.128 160.773  1.00  0.00           H  
ATOM     14 2H   TYR A  96      95.669 152.651 159.283  1.00  0.00           H  
ATOM     15 3H   TYR A  96      95.848 151.549 160.474  1.00  0.00           H  
ATOM     16  HA  TYR A  96      97.991 153.150 159.282  1.00  0.00           H  
ATOM     17 1HB  TYR A  96      98.399 152.692 161.658  1.00  0.00           H  
ATOM     18 2HB  TYR A  96      98.122 150.976 161.395  1.00  0.00           H  
ATOM     19  HD1 TYR A  96     100.257 153.767 160.090  1.00  0.00           H  
ATOM     20  HD2 TYR A  96      99.934 149.598 161.050  1.00  0.00           H  
ATOM     21  HE1 TYR A  96     102.652 153.460 159.563  1.00  0.00           H  
ATOM     22  HE2 TYR A  96     102.329 149.291 160.523  1.00  0.00           H  
ATOM     23  HH  TYR A  96     104.125 150.263 159.488  1.00  0.00           H  
ATOM     24  N   ILE A  97      97.444 149.893 159.055  1.00  0.00           N  
ATOM     25  CA  ILE A  97      97.705 148.797 158.174  1.00  0.00           C  
ATOM     26  C   ILE A  97      96.770 148.897 157.015  1.00  0.00           C  
ATOM     27  O   ILE A  97      97.201 148.911 155.863  1.00  0.00           O  
ATOM     28  CB  ILE A  97      97.531 147.441 158.882  1.00  0.00           C  
ATOM     29  CG1 ILE A  97      98.597 147.265 159.967  1.00  0.00           C  
ATOM     30  CG2 ILE A  97      97.598 146.303 157.876  1.00  0.00           C  
ATOM     31  CD1 ILE A  97      98.349 146.088 160.882  1.00  0.00           C  
ATOM     32  H   ILE A  97      97.006 149.714 159.947  1.00  0.00           H  
ATOM     33  HA  ILE A  97      98.743 148.853 157.852  1.00  0.00           H  
ATOM     34  HB  ILE A  97      96.564 147.414 159.384  1.00  0.00           H  
ATOM     35 1HG1 ILE A  97      99.573 147.135 159.500  1.00  0.00           H  
ATOM     36 2HG1 ILE A  97      98.646 148.167 160.579  1.00  0.00           H  
ATOM     37 1HG2 ILE A  97      97.474 145.352 158.394  1.00  0.00           H  
ATOM     38 2HG2 ILE A  97      96.804 146.421 157.140  1.00  0.00           H  
ATOM     39 3HG2 ILE A  97      98.565 146.319 157.373  1.00  0.00           H  
ATOM     40 1HD1 ILE A  97      99.146 146.029 161.623  1.00  0.00           H  
ATOM     41 2HD1 ILE A  97      97.391 146.215 161.387  1.00  0.00           H  
ATOM     42 3HD1 ILE A  97      98.331 145.170 160.296  1.00  0.00           H  
ATOM     43  N   LYS A  98      95.456 148.966 157.289  1.00  0.00           N  
ATOM     44  CA  LYS A  98      94.485 148.909 156.238  1.00  0.00           C  
ATOM     45  C   LYS A  98      94.620 150.118 155.370  1.00  0.00           C  
ATOM     46  O   LYS A  98      94.460 150.037 154.154  1.00  0.00           O  
ATOM     47  CB  LYS A  98      93.068 148.811 156.804  1.00  0.00           C  
ATOM     48  CG  LYS A  98      92.745 147.478 157.465  1.00  0.00           C  
ATOM     49  CD  LYS A  98      91.328 147.463 158.018  1.00  0.00           C  
ATOM     50  CE  LYS A  98      91.007 146.134 158.685  1.00  0.00           C  
ATOM     51  NZ  LYS A  98      89.636 146.119 159.264  1.00  0.00           N  
ATOM     52  H   LYS A  98      95.141 149.058 158.245  1.00  0.00           H  
ATOM     53  HA  LYS A  98      94.644 147.992 155.669  1.00  0.00           H  
ATOM     54 1HB  LYS A  98      92.916 149.597 157.545  1.00  0.00           H  
ATOM     55 2HB  LYS A  98      92.344 148.971 156.004  1.00  0.00           H  
ATOM     56 1HG  LYS A  98      92.850 146.674 156.735  1.00  0.00           H  
ATOM     57 2HG  LYS A  98      93.446 147.297 158.280  1.00  0.00           H  
ATOM     58 1HD  LYS A  98      91.214 148.264 158.750  1.00  0.00           H  
ATOM     59 2HD  LYS A  98      90.619 147.632 157.207  1.00  0.00           H  
ATOM     60 1HE  LYS A  98      91.087 145.331 157.953  1.00  0.00           H  
ATOM     61 2HE  LYS A  98      91.726 145.943 159.482  1.00  0.00           H  
ATOM     62 1HZ  LYS A  98      89.462 145.222 159.696  1.00  0.00           H  
ATOM     63 2HZ  LYS A  98      89.555 146.848 159.959  1.00  0.00           H  
ATOM     64 3HZ  LYS A  98      88.959 146.275 158.531  1.00  0.00           H  
ATOM     65  N   THR A  99      94.939 151.275 155.978  1.00  0.00           N  
ATOM     66  CA  THR A  99      95.077 152.488 155.225  1.00  0.00           C  
ATOM     67  C   THR A  99      96.231 152.357 154.289  1.00  0.00           C  
ATOM     68  O   THR A  99      96.138 152.752 153.127  1.00  0.00           O  
ATOM     69  CB  THR A  99      95.276 153.709 156.141  1.00  0.00           C  
ATOM     70  OG1 THR A  99      94.133 153.863 156.992  1.00  0.00           O  
ATOM     71  CG2 THR A  99      95.461 154.972 155.313  1.00  0.00           C  
ATOM     72  H   THR A  99      95.086 151.297 156.978  1.00  0.00           H  
ATOM     73  HA  THR A  99      94.149 152.662 154.678  1.00  0.00           H  
ATOM     74  HB  THR A  99      96.158 153.557 156.763  1.00  0.00           H  
ATOM     75  HG1 THR A  99      93.712 154.707 156.812  1.00  0.00           H  
ATOM     76 1HG2 THR A  99      95.601 155.825 155.977  1.00  0.00           H  
ATOM     77 2HG2 THR A  99      96.336 154.862 154.673  1.00  0.00           H  
ATOM     78 3HG2 THR A  99      94.579 155.135 154.696  1.00  0.00           H  
ATOM     79  N   THR A 100      97.351 151.786 154.766  1.00  0.00           N  
ATOM     80  CA  THR A 100      98.513 151.712 153.932  1.00  0.00           C  
ATOM     81  C   THR A 100      98.219 150.777 152.806  1.00  0.00           C  
ATOM     82  O   THR A 100      98.618 151.017 151.669  1.00  0.00           O  
ATOM     83  CB  THR A 100      99.754 151.238 154.712  1.00  0.00           C  
ATOM     84  OG1 THR A 100     100.023 152.148 155.786  1.00  0.00           O  
ATOM     85  CG2 THR A 100     100.965 151.168 153.795  1.00  0.00           C  
ATOM     86  H   THR A 100      97.392 151.407 155.701  1.00  0.00           H  
ATOM     87  HA  THR A 100      98.733 152.711 153.555  1.00  0.00           H  
ATOM     88  HB  THR A 100      99.564 150.249 155.130  1.00  0.00           H  
ATOM     89  HG1 THR A 100      99.451 151.943 156.530  1.00  0.00           H  
ATOM     90 1HG2 THR A 100     101.832 150.831 154.363  1.00  0.00           H  
ATOM     91 2HG2 THR A 100     100.768 150.468 152.984  1.00  0.00           H  
ATOM     92 3HG2 THR A 100     101.165 152.155 153.381  1.00  0.00           H  
ATOM     93  N   LEU A 101      97.452 149.709 153.088  1.00  0.00           N  
ATOM     94  CA  LEU A 101      97.155 148.705 152.112  1.00  0.00           C  
ATOM     95  C   LEU A 101      96.306 149.331 151.058  1.00  0.00           C  
ATOM     96  O   LEU A 101      96.421 148.993 149.880  1.00  0.00           O  
ATOM     97  CB  LEU A 101      96.432 147.511 152.746  1.00  0.00           C  
ATOM     98  CG  LEU A 101      97.285 146.627 153.665  1.00  0.00           C  
ATOM     99  CD1 LEU A 101      96.395 145.603 154.356  1.00  0.00           C  
ATOM    100  CD2 LEU A 101      98.372 145.945 152.848  1.00  0.00           C  
ATOM    101  H   LEU A 101      97.075 149.616 154.020  1.00  0.00           H  
ATOM    102  HA  LEU A 101      98.093 148.335 151.701  1.00  0.00           H  
ATOM    103 1HB  LEU A 101      95.593 147.884 153.331  1.00  0.00           H  
ATOM    104 2HB  LEU A 101      96.040 146.879 151.949  1.00  0.00           H  
ATOM    105  HG  LEU A 101      97.746 147.244 154.438  1.00  0.00           H  
ATOM    106 1HD1 LEU A 101      97.001 144.975 155.009  1.00  0.00           H  
ATOM    107 2HD1 LEU A 101      95.639 146.118 154.949  1.00  0.00           H  
ATOM    108 3HD1 LEU A 101      95.907 144.981 153.606  1.00  0.00           H  
ATOM    109 1HD2 LEU A 101      98.979 145.317 153.501  1.00  0.00           H  
ATOM    110 2HD2 LEU A 101      97.912 145.327 152.076  1.00  0.00           H  
ATOM    111 3HD2 LEU A 101      99.004 146.700 152.380  1.00  0.00           H  
ATOM    112  N   ARG A 102      95.424 150.266 151.455  1.00  0.00           N  
ATOM    113  CA  ARG A 102      94.601 150.910 150.479  1.00  0.00           C  
ATOM    114  C   ARG A 102      95.490 151.726 149.595  1.00  0.00           C  
ATOM    115  O   ARG A 102      95.317 151.751 148.378  1.00  0.00           O  
ATOM    116  CB  ARG A 102      93.552 151.797 151.133  1.00  0.00           C  
ATOM    117  CG  ARG A 102      92.420 151.050 151.821  1.00  0.00           C  
ATOM    118  CD  ARG A 102      91.499 151.977 152.527  1.00  0.00           C  
ATOM    119  NE  ARG A 102      90.407 151.268 153.174  1.00  0.00           N  
ATOM    120  CZ  ARG A 102      89.496 151.842 153.984  1.00  0.00           C  
ATOM    121  NH1 ARG A 102      89.559 153.131 154.235  1.00  0.00           N  
ATOM    122  NH2 ARG A 102      88.539 151.109 154.525  1.00  0.00           N  
ATOM    123  H   ARG A 102      95.329 150.524 152.427  1.00  0.00           H  
ATOM    124  HA  ARG A 102      94.052 150.144 149.929  1.00  0.00           H  
ATOM    125 1HB  ARG A 102      94.027 152.434 151.877  1.00  0.00           H  
ATOM    126 2HB  ARG A 102      93.107 152.449 150.380  1.00  0.00           H  
ATOM    127 1HG  ARG A 102      91.846 150.496 151.078  1.00  0.00           H  
ATOM    128 2HG  ARG A 102      92.835 150.355 152.552  1.00  0.00           H  
ATOM    129 1HD  ARG A 102      92.050 152.525 153.291  1.00  0.00           H  
ATOM    130 2HD  ARG A 102      91.073 152.680 151.812  1.00  0.00           H  
ATOM    131  HE  ARG A 102      90.326 150.274 153.004  1.00  0.00           H  
ATOM    132 1HH1 ARG A 102      90.291 153.691 153.821  1.00  0.00           H  
ATOM    133 2HH1 ARG A 102      88.876 153.561 154.842  1.00  0.00           H  
ATOM    134 1HH2 ARG A 102      88.490 150.118 154.332  1.00  0.00           H  
ATOM    135 2HH2 ARG A 102      87.856 151.539 155.132  1.00  0.00           H  
ATOM    136  N   GLU A 103      96.481 152.408 150.196  1.00  0.00           N  
ATOM    137  CA  GLU A 103      97.393 153.244 149.469  1.00  0.00           C  
ATOM    138  C   GLU A 103      98.270 152.366 148.634  1.00  0.00           C  
ATOM    139  O   GLU A 103      98.734 152.761 147.566  1.00  0.00           O  
ATOM    140  CB  GLU A 103      98.237 154.099 150.417  1.00  0.00           C  
ATOM    141  CG  GLU A 103      97.456 155.177 151.156  1.00  0.00           C  
ATOM    142  CD  GLU A 103      98.332 156.058 152.001  1.00  0.00           C  
ATOM    143  OE1 GLU A 103      99.521 156.060 151.791  1.00  0.00           O  
ATOM    144  OE2 GLU A 103      97.811 156.732 152.859  1.00  0.00           O  
ATOM    145  H   GLU A 103      96.581 152.324 151.197  1.00  0.00           H  
ATOM    146  HA  GLU A 103      96.816 153.966 148.891  1.00  0.00           H  
ATOM    147 1HB  GLU A 103      98.710 153.458 151.162  1.00  0.00           H  
ATOM    148 2HB  GLU A 103      99.033 154.588 149.855  1.00  0.00           H  
ATOM    149 1HG  GLU A 103      96.933 155.795 150.427  1.00  0.00           H  
ATOM    150 2HG  GLU A 103      96.709 154.700 151.789  1.00  0.00           H  
ATOM    151  N   LEU A 104      98.517 151.138 149.120  1.00  0.00           N  
ATOM    152  CA  LEU A 104      99.359 150.193 148.446  1.00  0.00           C  
ATOM    153  C   LEU A 104      98.719 149.864 147.130  1.00  0.00           C  
ATOM    154  O   LEU A 104      99.408 149.717 146.123  1.00  0.00           O  
ATOM    155  CB  LEU A 104      99.548 148.923 149.285  1.00  0.00           C  
ATOM    156  CG  LEU A 104     100.526 147.888 148.714  1.00  0.00           C  
ATOM    157  CD1 LEU A 104     101.910 148.511 148.589  1.00  0.00           C  
ATOM    158  CD2 LEU A 104     100.556 146.665 149.618  1.00  0.00           C  
ATOM    159  H   LEU A 104      98.088 150.878 149.996  1.00  0.00           H  
ATOM    160  HA  LEU A 104     100.345 150.638 148.319  1.00  0.00           H  
ATOM    161 1HB  LEU A 104      99.909 149.210 150.272  1.00  0.00           H  
ATOM    162 2HB  LEU A 104      98.580 148.436 149.402  1.00  0.00           H  
ATOM    163  HG  LEU A 104     100.202 147.594 147.716  1.00  0.00           H  
ATOM    164 1HD1 LEU A 104     102.605 147.775 148.184  1.00  0.00           H  
ATOM    165 2HD1 LEU A 104     101.863 149.371 147.922  1.00  0.00           H  
ATOM    166 3HD1 LEU A 104     102.254 148.831 149.572  1.00  0.00           H  
ATOM    167 1HD2 LEU A 104     101.250 145.929 149.212  1.00  0.00           H  
ATOM    168 2HD2 LEU A 104     100.881 146.959 150.617  1.00  0.00           H  
ATOM    169 3HD2 LEU A 104      99.558 146.230 149.675  1.00  0.00           H  
ATOM    170  N   LEU A 105      97.376 149.752 147.095  1.00  0.00           N  
ATOM    171  CA  LEU A 105      96.703 149.417 145.874  1.00  0.00           C  
ATOM    172  C   LEU A 105      96.954 150.539 144.924  1.00  0.00           C  
ATOM    173  O   LEU A 105      97.192 150.325 143.736  1.00  0.00           O  
ATOM    174  CB  LEU A 105      95.198 149.220 146.096  1.00  0.00           C  
ATOM    175  CG  LEU A 105      94.803 147.991 146.925  1.00  0.00           C  
ATOM    176  CD1 LEU A 105      93.309 148.035 147.220  1.00  0.00           C  
ATOM    177  CD2 LEU A 105      95.173 146.726 146.166  1.00  0.00           C  
ATOM    178  H   LEU A 105      96.832 149.906 147.931  1.00  0.00           H  
ATOM    179  HA  LEU A 105      97.085 148.459 145.521  1.00  0.00           H  
ATOM    180 1HB  LEU A 105      94.803 150.100 146.600  1.00  0.00           H  
ATOM    181 2HB  LEU A 105      94.711 149.134 145.124  1.00  0.00           H  
ATOM    182  HG  LEU A 105      95.331 148.010 147.878  1.00  0.00           H  
ATOM    183 1HD1 LEU A 105      93.029 147.162 147.809  1.00  0.00           H  
ATOM    184 2HD1 LEU A 105      93.076 148.941 147.780  1.00  0.00           H  
ATOM    185 3HD1 LEU A 105      92.754 148.034 146.283  1.00  0.00           H  
ATOM    186 1HD2 LEU A 105      94.893 145.852 146.755  1.00  0.00           H  
ATOM    187 2HD2 LEU A 105      94.644 146.705 145.213  1.00  0.00           H  
ATOM    188 3HD2 LEU A 105      96.248 146.711 145.984  1.00  0.00           H  
ATOM    189  N   VAL A 106      96.919 151.772 145.450  1.00  0.00           N  
ATOM    190  CA  VAL A 106      97.111 152.952 144.665  1.00  0.00           C  
ATOM    191  C   VAL A 106      98.521 152.917 144.161  1.00  0.00           C  
ATOM    192  O   VAL A 106      98.786 153.236 143.004  1.00  0.00           O  
ATOM    193  CB  VAL A 106      96.867 154.226 145.496  1.00  0.00           C  
ATOM    194  CG1 VAL A 106      97.259 155.463 144.701  1.00  0.00           C  
ATOM    195  CG2 VAL A 106      95.408 154.297 145.920  1.00  0.00           C  
ATOM    196  H   VAL A 106      96.751 151.864 146.441  1.00  0.00           H  
ATOM    197  HA  VAL A 106      96.363 152.966 143.872  1.00  0.00           H  
ATOM    198  HB  VAL A 106      97.503 154.199 146.381  1.00  0.00           H  
ATOM    199 1HG1 VAL A 106      97.080 156.354 145.304  1.00  0.00           H  
ATOM    200 2HG1 VAL A 106      98.315 155.408 144.439  1.00  0.00           H  
ATOM    201 3HG1 VAL A 106      96.661 155.515 143.792  1.00  0.00           H  
ATOM    202 1HG2 VAL A 106      95.243 155.199 146.507  1.00  0.00           H  
ATOM    203 2HG2 VAL A 106      94.773 154.319 145.034  1.00  0.00           H  
ATOM    204 3HG2 VAL A 106      95.162 153.422 146.522  1.00  0.00           H  
ATOM    205  N   TYR A 107      99.468 152.497 145.023  1.00  0.00           N  
ATOM    206  CA  TYR A 107     100.856 152.474 144.654  1.00  0.00           C  
ATOM    207  C   TYR A 107     101.060 151.479 143.555  1.00  0.00           C  
ATOM    208  O   TYR A 107     101.891 151.685 142.672  1.00  0.00           O  
ATOM    209  CB  TYR A 107     101.740 152.140 145.857  1.00  0.00           C  
ATOM    210  CG  TYR A 107     101.672 153.165 146.968  1.00  0.00           C  
ATOM    211  CD1 TYR A 107     101.857 152.773 148.285  1.00  0.00           C  
ATOM    212  CD2 TYR A 107     101.425 154.496 146.668  1.00  0.00           C  
ATOM    213  CE1 TYR A 107     101.795 153.708 149.300  1.00  0.00           C  
ATOM    214  CE2 TYR A 107     101.363 155.432 147.683  1.00  0.00           C  
ATOM    215  CZ  TYR A 107     101.547 155.042 148.994  1.00  0.00           C  
ATOM    216  OH  TYR A 107     101.485 155.974 150.004  1.00  0.00           O  
ATOM    217  H   TYR A 107      99.201 152.191 145.948  1.00  0.00           H  
ATOM    218  HA  TYR A 107     101.146 153.476 144.336  1.00  0.00           H  
ATOM    219 1HB  TYR A 107     101.446 151.173 146.268  1.00  0.00           H  
ATOM    220 2HB  TYR A 107     102.777 152.057 145.534  1.00  0.00           H  
ATOM    221  HD1 TYR A 107     102.052 151.726 148.520  1.00  0.00           H  
ATOM    222  HD2 TYR A 107     101.278 154.804 145.633  1.00  0.00           H  
ATOM    223  HE1 TYR A 107     101.940 153.400 150.335  1.00  0.00           H  
ATOM    224  HE2 TYR A 107     101.167 156.478 147.448  1.00  0.00           H  
ATOM    225  HH  TYR A 107     100.713 155.803 150.549  1.00  0.00           H  
ATOM    226  N   ILE A 108     100.312 150.363 143.579  1.00  0.00           N  
ATOM    227  CA  ILE A 108     100.398 149.427 142.494  1.00  0.00           C  
ATOM    228  C   ILE A 108      99.907 150.036 141.214  1.00  0.00           C  
ATOM    229  O   ILE A 108     100.535 149.883 140.167  1.00  0.00           O  
ATOM    230  CB  ILE A 108      99.589 148.154 142.801  1.00  0.00           C  
ATOM    231  CG1 ILE A 108     100.236 147.375 143.949  1.00  0.00           C  
ATOM    232  CG2 ILE A 108      99.477 147.283 141.559  1.00  0.00           C  
ATOM    233  CD1 ILE A 108      99.355 146.288 144.522  1.00  0.00           C  
ATOM    234  H   ILE A 108      99.686 150.168 144.347  1.00  0.00           H  
ATOM    235  HA  ILE A 108     101.437 149.118 142.385  1.00  0.00           H  
ATOM    236  HB  ILE A 108      98.588 148.429 143.132  1.00  0.00           H  
ATOM    237 1HG1 ILE A 108     101.161 146.916 143.602  1.00  0.00           H  
ATOM    238 2HG1 ILE A 108     100.494 148.062 144.755  1.00  0.00           H  
ATOM    239 1HG2 ILE A 108      98.903 146.387 141.794  1.00  0.00           H  
ATOM    240 2HG2 ILE A 108      98.974 147.839 140.769  1.00  0.00           H  
ATOM    241 3HG2 ILE A 108     100.474 146.997 141.224  1.00  0.00           H  
ATOM    242 1HD1 ILE A 108      99.881 145.781 145.331  1.00  0.00           H  
ATOM    243 2HD1 ILE A 108      98.436 146.730 144.908  1.00  0.00           H  
ATOM    244 3HD1 ILE A 108      99.111 145.568 143.742  1.00  0.00           H  
ATOM    245  N   VAL A 109      98.782 150.772 141.265  1.00  0.00           N  
ATOM    246  CA  VAL A 109      98.252 151.379 140.076  1.00  0.00           C  
ATOM    247  C   VAL A 109      99.225 152.376 139.540  1.00  0.00           C  
ATOM    248  O   VAL A 109      99.395 152.507 138.331  1.00  0.00           O  
ATOM    249  CB  VAL A 109      96.909 152.074 140.370  1.00  0.00           C  
ATOM    250  CG1 VAL A 109      96.464 152.898 139.171  1.00  0.00           C  
ATOM    251  CG2 VAL A 109      95.858 151.036 140.732  1.00  0.00           C  
ATOM    252  H   VAL A 109      98.299 150.904 142.142  1.00  0.00           H  
ATOM    253  HA  VAL A 109      98.076 150.596 139.338  1.00  0.00           H  
ATOM    254  HB  VAL A 109      97.042 152.764 141.203  1.00  0.00           H  
ATOM    255 1HG1 VAL A 109      95.513 153.383 139.396  1.00  0.00           H  
ATOM    256 2HG1 VAL A 109      97.214 153.657 138.952  1.00  0.00           H  
ATOM    257 3HG1 VAL A 109      96.342 152.247 138.306  1.00  0.00           H  
ATOM    258 1HG2 VAL A 109      94.911 151.535 140.938  1.00  0.00           H  
ATOM    259 2HG2 VAL A 109      95.729 150.343 139.900  1.00  0.00           H  
ATOM    260 3HG2 VAL A 109      96.179 150.486 141.617  1.00  0.00           H  
ATOM    261  N   PHE A 110      99.941 153.068 140.438  1.00  0.00           N  
ATOM    262  CA  PHE A 110     100.927 154.023 140.039  1.00  0.00           C  
ATOM    263  C   PHE A 110     101.913 153.340 139.147  1.00  0.00           C  
ATOM    264  O   PHE A 110     102.247 153.841 138.074  1.00  0.00           O  
ATOM    265  CB  PHE A 110     101.636 154.626 141.252  1.00  0.00           C  
ATOM    266  CG  PHE A 110     102.849 155.440 140.903  1.00  0.00           C  
ATOM    267  CD1 PHE A 110     102.733 156.592 140.139  1.00  0.00           C  
ATOM    268  CD2 PHE A 110     104.109 155.056 141.337  1.00  0.00           C  
ATOM    269  CE1 PHE A 110     103.848 157.342 139.817  1.00  0.00           C  
ATOM    270  CE2 PHE A 110     105.226 155.804 141.017  1.00  0.00           C  
ATOM    271  CZ  PHE A 110     105.095 156.948 140.256  1.00  0.00           C  
ATOM    272  H   PHE A 110      99.778 152.911 141.422  1.00  0.00           H  
ATOM    273  HA  PHE A 110     100.429 154.831 139.502  1.00  0.00           H  
ATOM    274 1HB  PHE A 110     100.943 155.265 141.798  1.00  0.00           H  
ATOM    275 2HB  PHE A 110     101.945 153.828 141.927  1.00  0.00           H  
ATOM    276  HD1 PHE A 110     101.747 156.904 139.793  1.00  0.00           H  
ATOM    277  HD2 PHE A 110     104.213 154.152 141.938  1.00  0.00           H  
ATOM    278  HE1 PHE A 110     103.742 158.244 139.216  1.00  0.00           H  
ATOM    279  HE2 PHE A 110     106.210 155.491 141.365  1.00  0.00           H  
ATOM    280  HZ  PHE A 110     105.974 157.538 140.002  1.00  0.00           H  
ATOM    281  N   LEU A 111     102.437 152.186 139.586  1.00  0.00           N  
ATOM    282  CA  LEU A 111     103.377 151.461 138.787  1.00  0.00           C  
ATOM    283  C   LEU A 111     102.716 151.097 137.489  1.00  0.00           C  
ATOM    284  O   LEU A 111     103.294 151.277 136.417  1.00  0.00           O  
ATOM    285  CB  LEU A 111     103.857 150.200 139.517  1.00  0.00           C  
ATOM    286  CG  LEU A 111     104.807 149.293 138.724  1.00  0.00           C  
ATOM    287  CD1 LEU A 111     106.067 150.068 138.363  1.00  0.00           C  
ATOM    288  CD2 LEU A 111     105.141 148.061 139.551  1.00  0.00           C  
ATOM    289  H   LEU A 111     102.172 151.819 140.488  1.00  0.00           H  
ATOM    290  HA  LEU A 111     104.244 152.097 138.609  1.00  0.00           H  
ATOM    291 1HB  LEU A 111     104.371 150.501 140.429  1.00  0.00           H  
ATOM    292 2HB  LEU A 111     102.986 149.606 139.795  1.00  0.00           H  
ATOM    293  HG  LEU A 111     104.326 148.987 137.795  1.00  0.00           H  
ATOM    294 1HD1 LEU A 111     106.741 149.424 137.800  1.00  0.00           H  
ATOM    295 2HD1 LEU A 111     105.800 150.933 137.756  1.00  0.00           H  
ATOM    296 3HD1 LEU A 111     106.561 150.403 139.274  1.00  0.00           H  
ATOM    297 1HD2 LEU A 111     105.815 147.416 138.987  1.00  0.00           H  
ATOM    298 2HD2 LEU A 111     105.623 148.366 140.480  1.00  0.00           H  
ATOM    299 3HD2 LEU A 111     104.225 147.516 139.780  1.00  0.00           H  
ATOM    300  N   VAL A 112     101.463 150.605 137.537  1.00  0.00           N  
ATOM    301  CA  VAL A 112     100.849 150.130 136.332  1.00  0.00           C  
ATOM    302  C   VAL A 112     100.714 151.263 135.374  1.00  0.00           C  
ATOM    303  O   VAL A 112     100.888 151.074 134.173  1.00  0.00           O  
ATOM    304  CB  VAL A 112      99.462 149.525 136.622  1.00  0.00           C  
ATOM    305  CG1 VAL A 112      98.723 149.241 135.322  1.00  0.00           C  
ATOM    306  CG2 VAL A 112      99.613 148.255 137.445  1.00  0.00           C  
ATOM    307  H   VAL A 112     100.946 150.562 138.403  1.00  0.00           H  
ATOM    308  HA  VAL A 112     101.485 149.356 135.900  1.00  0.00           H  
ATOM    309  HB  VAL A 112      98.868 150.251 137.177  1.00  0.00           H  
ATOM    310 1HG1 VAL A 112      97.745 148.814 135.546  1.00  0.00           H  
ATOM    311 2HG1 VAL A 112      98.595 150.170 134.767  1.00  0.00           H  
ATOM    312 3HG1 VAL A 112      99.298 148.535 134.724  1.00  0.00           H  
ATOM    313 1HG2 VAL A 112      98.629 147.833 137.646  1.00  0.00           H  
ATOM    314 2HG2 VAL A 112     100.212 147.532 136.891  1.00  0.00           H  
ATOM    315 3HG2 VAL A 112     100.108 148.489 138.388  1.00  0.00           H  
ATOM    316  N   ASP A 113     100.384 152.475 135.858  1.00  0.00           N  
ATOM    317  CA  ASP A 113     100.176 153.520 134.898  1.00  0.00           C  
ATOM    318  C   ASP A 113     101.447 153.826 134.165  1.00  0.00           C  
ATOM    319  O   ASP A 113     101.418 154.105 132.968  1.00  0.00           O  
ATOM    320  CB  ASP A 113      99.652 154.785 135.581  1.00  0.00           C  
ATOM    321  CG  ASP A 113      98.200 154.662 136.024  1.00  0.00           C  
ATOM    322  OD1 ASP A 113      97.534 153.765 135.565  1.00  0.00           O  
ATOM    323  OD2 ASP A 113      97.772 155.467 136.816  1.00  0.00           O  
ATOM    324  H   ASP A 113     100.278 152.683 136.841  1.00  0.00           H  
ATOM    325  HA  ASP A 113      99.498 153.152 134.128  1.00  0.00           H  
ATOM    326 1HB  ASP A 113     100.266 155.008 136.455  1.00  0.00           H  
ATOM    327 2HB  ASP A 113      99.738 155.630 134.897  1.00  0.00           H  
ATOM    328  N   ILE A 114     102.608 153.740 134.837  1.00  0.00           N  
ATOM    329  CA  ILE A 114     103.848 153.998 134.164  1.00  0.00           C  
ATOM    330  C   ILE A 114     104.082 152.883 133.199  1.00  0.00           C  
ATOM    331  O   ILE A 114     104.583 153.091 132.095  1.00  0.00           O  
ATOM    332  CB  ILE A 114     105.026 154.107 135.149  1.00  0.00           C  
ATOM    333  CG1 ILE A 114     104.882 155.360 136.017  1.00  0.00           C  
ATOM    334  CG2 ILE A 114     106.348 154.125 134.398  1.00  0.00           C  
ATOM    335  CD1 ILE A 114     105.858 155.420 137.169  1.00  0.00           C  
ATOM    336  H   ILE A 114     102.621 153.495 135.816  1.00  0.00           H  
ATOM    337  HA  ILE A 114     103.772 154.958 133.653  1.00  0.00           H  
ATOM    338  HB  ILE A 114     105.015 153.252 135.825  1.00  0.00           H  
ATOM    339 1HG1 ILE A 114     105.025 156.247 135.401  1.00  0.00           H  
ATOM    340 2HG1 ILE A 114     103.872 155.406 136.425  1.00  0.00           H  
ATOM    341 1HG2 ILE A 114     107.170 154.203 135.109  1.00  0.00           H  
ATOM    342 2HG2 ILE A 114     106.453 153.206 133.823  1.00  0.00           H  
ATOM    343 3HG2 ILE A 114     106.371 154.980 133.722  1.00  0.00           H  
ATOM    344 1HD1 ILE A 114     105.694 156.336 137.738  1.00  0.00           H  
ATOM    345 2HD1 ILE A 114     105.708 154.557 137.819  1.00  0.00           H  
ATOM    346 3HD1 ILE A 114     106.877 155.411 136.784  1.00  0.00           H  
ATOM    347  N   CYS A 115     103.717 151.654 133.603  1.00  0.00           N  
ATOM    348  CA  CYS A 115     103.946 150.512 132.775  1.00  0.00           C  
ATOM    349  C   CYS A 115     103.166 150.703 131.516  1.00  0.00           C  
ATOM    350  O   CYS A 115     103.651 150.424 130.421  1.00  0.00           O  
ATOM    351  CB  CYS A 115     103.517 149.219 133.469  1.00  0.00           C  
ATOM    352  SG  CYS A 115     104.572 148.743 134.859  1.00  0.00           S  
ATOM    353  H   CYS A 115     103.275 151.530 134.503  1.00  0.00           H  
ATOM    354  HA  CYS A 115     105.019 150.418 132.603  1.00  0.00           H  
ATOM    355 1HB  CYS A 115     102.498 149.326 133.841  1.00  0.00           H  
ATOM    356 2HB  CYS A 115     103.519 148.401 132.749  1.00  0.00           H  
ATOM    357  HG  CYS A 115     103.819 147.724 135.263  1.00  0.00           H  
ATOM    358  N   LEU A 116     101.930 151.206 131.653  1.00  0.00           N  
ATOM    359  CA  LEU A 116     101.059 151.430 130.543  1.00  0.00           C  
ATOM    360  C   LEU A 116     101.636 152.487 129.667  1.00  0.00           C  
ATOM    361  O   LEU A 116     101.504 152.408 128.452  1.00  0.00           O  
ATOM    362  CB  LEU A 116      99.663 151.846 131.023  1.00  0.00           C  
ATOM    363  CG  LEU A 116      98.837 150.745 131.701  1.00  0.00           C  
ATOM    364  CD1 LEU A 116      97.559 151.347 132.271  1.00  0.00           C  
ATOM    365  CD2 LEU A 116      98.523 149.651 130.691  1.00  0.00           C  
ATOM    366  H   LEU A 116     101.610 151.433 132.584  1.00  0.00           H  
ATOM    367  HA  LEU A 116     100.951 150.495 129.995  1.00  0.00           H  
ATOM    368 1HB  LEU A 116      99.770 152.665 131.733  1.00  0.00           H  
ATOM    369 2HB  LEU A 116      99.094 152.207 130.166  1.00  0.00           H  
ATOM    370  HG  LEU A 116      99.405 150.322 132.530  1.00  0.00           H  
ATOM    371 1HD1 LEU A 116      96.972 150.564 132.753  1.00  0.00           H  
ATOM    372 2HD1 LEU A 116      97.813 152.112 133.004  1.00  0.00           H  
ATOM    373 3HD1 LEU A 116      96.977 151.793 131.466  1.00  0.00           H  
ATOM    374 1HD2 LEU A 116      97.937 148.868 131.173  1.00  0.00           H  
ATOM    375 2HD2 LEU A 116      97.954 150.073 129.863  1.00  0.00           H  
ATOM    376 3HD2 LEU A 116      99.454 149.227 130.314  1.00  0.00           H  
ATOM    377  N   LEU A 117     102.284 153.520 130.226  1.00  0.00           N  
ATOM    378  CA  LEU A 117     102.910 154.470 129.353  1.00  0.00           C  
ATOM    379  C   LEU A 117     103.925 153.755 128.528  1.00  0.00           C  
ATOM    380  O   LEU A 117     103.990 153.945 127.319  1.00  0.00           O  
ATOM    381  CB  LEU A 117     103.573 155.600 130.150  1.00  0.00           C  
ATOM    382  CG  LEU A 117     104.315 156.655 129.318  1.00  0.00           C  
ATOM    383  CD1 LEU A 117     103.334 157.344 128.380  1.00  0.00           C  
ATOM    384  CD2 LEU A 117     104.980 157.659 130.248  1.00  0.00           C  
ATOM    385  H   LEU A 117     102.349 153.653 131.226  1.00  0.00           H  
ATOM    386  HA  LEU A 117     102.138 154.947 128.750  1.00  0.00           H  
ATOM    387 1HB  LEU A 117     102.807 156.114 130.728  1.00  0.00           H  
ATOM    388 2HB  LEU A 117     104.290 155.162 130.845  1.00  0.00           H  
ATOM    389  HG  LEU A 117     105.075 156.167 128.707  1.00  0.00           H  
ATOM    390 1HD1 LEU A 117     103.862 158.093 127.789  1.00  0.00           H  
ATOM    391 2HD1 LEU A 117     102.888 156.605 127.713  1.00  0.00           H  
ATOM    392 3HD1 LEU A 117     102.552 157.827 128.963  1.00  0.00           H  
ATOM    393 1HD2 LEU A 117     105.508 158.408 129.657  1.00  0.00           H  
ATOM    394 2HD2 LEU A 117     104.221 158.148 130.859  1.00  0.00           H  
ATOM    395 3HD2 LEU A 117     105.689 157.142 130.895  1.00  0.00           H  
ATOM    396  N   THR A 118     104.733 152.886 129.156  1.00  0.00           N  
ATOM    397  CA  THR A 118     105.771 152.212 128.428  1.00  0.00           C  
ATOM    398  C   THR A 118     105.148 151.353 127.378  1.00  0.00           C  
ATOM    399  O   THR A 118     105.630 151.265 126.249  1.00  0.00           O  
ATOM    400  CB  THR A 118     106.657 151.359 129.354  1.00  0.00           C  
ATOM    401  OG1 THR A 118     107.313 152.206 130.307  1.00  0.00           O  
ATOM    402  CG2 THR A 118     107.703 150.606 128.546  1.00  0.00           C  
ATOM    403  H   THR A 118     104.620 152.696 130.141  1.00  0.00           H  
ATOM    404  HA  THR A 118     106.460 152.961 128.037  1.00  0.00           H  
ATOM    405  HB  THR A 118     106.038 150.642 129.893  1.00  0.00           H  
ATOM    406  HG1 THR A 118     106.666 152.548 130.929  1.00  0.00           H  
ATOM    407 1HG2 THR A 118     108.321 150.008 129.216  1.00  0.00           H  
ATOM    408 2HG2 THR A 118     107.208 149.953 127.829  1.00  0.00           H  
ATOM    409 3HG2 THR A 118     108.332 151.318 128.013  1.00  0.00           H  
ATOM    410  N   TYR A 119     104.045 150.678 127.740  1.00  0.00           N  
ATOM    411  CA  TYR A 119     103.483 149.713 126.848  1.00  0.00           C  
ATOM    412  C   TYR A 119     102.901 150.417 125.658  1.00  0.00           C  
ATOM    413  O   TYR A 119     102.953 149.912 124.540  1.00  0.00           O  
ATOM    414  CB  TYR A 119     102.421 148.868 127.555  1.00  0.00           C  
ATOM    415  CG  TYR A 119     102.977 147.972 128.641  1.00  0.00           C  
ATOM    416  CD1 TYR A 119     104.316 147.612 128.625  1.00  0.00           C  
ATOM    417  CD2 TYR A 119     102.147 147.512 129.652  1.00  0.00           C  
ATOM    418  CE1 TYR A 119     104.824 146.795 129.616  1.00  0.00           C  
ATOM    419  CE2 TYR A 119     102.654 146.694 130.643  1.00  0.00           C  
ATOM    420  CZ  TYR A 119     103.987 146.336 130.627  1.00  0.00           C  
ATOM    421  OH  TYR A 119     104.492 145.522 131.615  1.00  0.00           O  
ATOM    422  H   TYR A 119     103.602 150.840 128.634  1.00  0.00           H  
ATOM    423  HA  TYR A 119     104.270 149.020 126.548  1.00  0.00           H  
ATOM    424 1HB  TYR A 119     101.674 149.523 128.004  1.00  0.00           H  
ATOM    425 2HB  TYR A 119     101.911 148.240 126.825  1.00  0.00           H  
ATOM    426  HD1 TYR A 119     104.969 147.974 127.830  1.00  0.00           H  
ATOM    427  HD2 TYR A 119     101.094 147.794 129.664  1.00  0.00           H  
ATOM    428  HE1 TYR A 119     105.876 146.512 129.604  1.00  0.00           H  
ATOM    429  HE2 TYR A 119     102.002 146.331 131.437  1.00  0.00           H  
ATOM    430  HH  TYR A 119     103.767 145.141 132.116  1.00  0.00           H  
ATOM    431  N   GLY A 120     102.303 151.602 125.876  1.00  0.00           N  
ATOM    432  CA  GLY A 120     101.708 152.371 124.822  1.00  0.00           C  
ATOM    433  C   GLY A 120     102.775 152.956 123.961  1.00  0.00           C  
ATOM    434  O   GLY A 120     102.609 153.104 122.753  1.00  0.00           O  
ATOM    435  H   GLY A 120     102.275 151.958 126.821  1.00  0.00           H  
ATOM    436 1HA  GLY A 120     101.051 151.733 124.232  1.00  0.00           H  
ATOM    437 2HA  GLY A 120     101.090 153.160 125.251  1.00  0.00           H  
ATOM    438  N   MET A 121     103.911 153.315 124.577  1.00  0.00           N  
ATOM    439  CA  MET A 121     105.005 153.895 123.851  1.00  0.00           C  
ATOM    440  C   MET A 121     105.550 152.884 122.905  1.00  0.00           C  
ATOM    441  O   MET A 121     105.743 153.166 121.723  1.00  0.00           O  
ATOM    442  CB  MET A 121     106.093 154.389 124.802  1.00  0.00           C  
ATOM    443  CG  MET A 121     107.307 154.994 124.111  1.00  0.00           C  
ATOM    444  SD  MET A 121     108.545 155.593 125.279  1.00  0.00           S  
ATOM    445  CE  MET A 121     109.030 154.063 126.072  1.00  0.00           C  
ATOM    446  H   MET A 121     104.000 153.176 125.573  1.00  0.00           H  
ATOM    447  HA  MET A 121     104.652 154.800 123.356  1.00  0.00           H  
ATOM    448 1HB  MET A 121     105.678 155.144 125.469  1.00  0.00           H  
ATOM    449 2HB  MET A 121     106.440 153.560 125.421  1.00  0.00           H  
ATOM    450 1HG  MET A 121     107.772 154.245 123.470  1.00  0.00           H  
ATOM    451 2HG  MET A 121     106.991 155.829 123.486  1.00  0.00           H  
ATOM    452 1HE  MET A 121     109.793 154.269 126.823  1.00  0.00           H  
ATOM    453 2HE  MET A 121     108.161 153.610 126.551  1.00  0.00           H  
ATOM    454 3HE  MET A 121     109.431 153.377 125.326  1.00  0.00           H  
ATOM    455  N   THR A 122     105.856 151.675 123.409  1.00  0.00           N  
ATOM    456  CA  THR A 122     106.407 150.735 122.485  1.00  0.00           C  
ATOM    457  C   THR A 122     106.051 149.359 122.927  1.00  0.00           C  
ATOM    458  O   THR A 122     105.940 149.075 124.118  1.00  0.00           O  
ATOM    459  CB  THR A 122     107.936 150.876 122.368  1.00  0.00           C  
ATOM    460  OG1 THR A 122     108.427 149.966 121.375  1.00  0.00           O  
ATOM    461  CG2 THR A 122     108.603 150.574 123.701  1.00  0.00           C  
ATOM    462  H   THR A 122     105.726 151.399 124.373  1.00  0.00           H  
ATOM    463  HA  THR A 122     105.978 150.925 121.501  1.00  0.00           H  
ATOM    464  HB  THR A 122     108.186 151.892 122.064  1.00  0.00           H  
ATOM    465  HG1 THR A 122     108.290 149.063 121.673  1.00  0.00           H  
ATOM    466 1HG2 THR A 122     109.683 150.679 123.599  1.00  0.00           H  
ATOM    467 2HG2 THR A 122     108.240 151.272 124.455  1.00  0.00           H  
ATOM    468 3HG2 THR A 122     108.365 149.556 124.005  1.00  0.00           H  
ATOM    469  N   SER A 123     105.823 148.477 121.941  1.00  0.00           N  
ATOM    470  CA  SER A 123     105.418 147.135 122.208  1.00  0.00           C  
ATOM    471  C   SER A 123     106.687 146.357 122.102  1.00  0.00           C  
ATOM    472  O   SER A 123     107.675 146.850 121.558  1.00  0.00           O  
ATOM    473  CB  SER A 123     104.375 146.644 121.223  1.00  0.00           C  
ATOM    474  OG  SER A 123     104.902 146.572 119.927  1.00  0.00           O  
ATOM    475  H   SER A 123     105.944 148.773 120.983  1.00  0.00           H  
ATOM    476  HA  SER A 123     104.927 147.109 123.182  1.00  0.00           H  
ATOM    477 1HB  SER A 123     104.020 145.660 121.529  1.00  0.00           H  
ATOM    478 2HB  SER A 123     103.519 147.318 121.233  1.00  0.00           H  
ATOM    479  HG  SER A 123     104.629 147.380 119.485  1.00  0.00           H  
ATOM    480  N   SER A 124     106.686 145.106 122.597  1.00  0.00           N  
ATOM    481  CA  SER A 124     107.844 144.261 122.544  1.00  0.00           C  
ATOM    482  C   SER A 124     108.157 143.808 121.139  1.00  0.00           C  
ATOM    483  O   SER A 124     109.253 143.320 120.868  1.00  0.00           O  
ATOM    484  CB  SER A 124     107.637 143.054 123.438  1.00  0.00           C  
ATOM    485  OG  SER A 124     106.631 142.221 122.930  1.00  0.00           O  
ATOM    486  H   SER A 124     105.838 144.754 123.018  1.00  0.00           H  
ATOM    487  HA  SER A 124     108.697 144.819 122.933  1.00  0.00           H  
ATOM    488 1HB  SER A 124     108.570 142.495 123.517  1.00  0.00           H  
ATOM    489 2HB  SER A 124     107.368 143.385 124.440  1.00  0.00           H  
ATOM    490  HG  SER A 124     105.832 142.754 122.909  1.00  0.00           H  
ATOM    491  N   SER A 125     107.232 143.998 120.185  1.00  0.00           N  
ATOM    492  CA  SER A 125     107.446 143.611 118.815  1.00  0.00           C  
ATOM    493  C   SER A 125     108.529 144.411 118.141  1.00  0.00           C  
ATOM    494  O   SER A 125     108.994 144.026 117.071  1.00  0.00           O  
ATOM    495  CB  SER A 125     106.153 143.757 118.037  1.00  0.00           C  
ATOM    496  OG  SER A 125     105.810 145.106 117.883  1.00  0.00           O  
ATOM    497  H   SER A 125     106.356 144.428 120.444  1.00  0.00           H  
ATOM    498  HA  SER A 125     107.733 142.559 118.793  1.00  0.00           H  
ATOM    499 1HB  SER A 125     106.264 143.293 117.057  1.00  0.00           H  
ATOM    500 2HB  SER A 125     105.354 143.232 118.559  1.00  0.00           H  
ATOM    501  HG  SER A 125     105.507 145.402 118.745  1.00  0.00           H  
ATOM    502  N   ALA A 126     108.998 145.516 118.741  1.00  0.00           N  
ATOM    503  CA  ALA A 126     110.083 146.278 118.170  1.00  0.00           C  
ATOM    504  C   ALA A 126     111.320 145.421 118.109  1.00  0.00           C  
ATOM    505  O   ALA A 126     112.231 145.700 117.327  1.00  0.00           O  
ATOM    506  CB  ALA A 126     110.343 147.542 118.976  1.00  0.00           C  
ATOM    507  H   ALA A 126     108.586 145.823 119.610  1.00  0.00           H  
ATOM    508  HA  ALA A 126     109.779 146.608 117.177  1.00  0.00           H  
ATOM    509 1HB  ALA A 126     111.175 148.090 118.535  1.00  0.00           H  
ATOM    510 2HB  ALA A 126     109.451 148.168 118.968  1.00  0.00           H  
ATOM    511 3HB  ALA A 126     110.589 147.274 120.003  1.00  0.00           H  
ATOM    512  N   TYR A 127     111.389 144.348 118.924  1.00  0.00           N  
ATOM    513  CA  TYR A 127     112.509 143.451 118.856  1.00  0.00           C  
ATOM    514  C   TYR A 127     112.603 142.852 117.486  1.00  0.00           C  
ATOM    515  O   TYR A 127     113.637 142.947 116.823  1.00  0.00           O  
ATOM    516  CB  TYR A 127     112.393 142.352 119.915  1.00  0.00           C  
ATOM    517  CG  TYR A 127     113.387 141.226 119.738  1.00  0.00           C  
ATOM    518  CD1 TYR A 127     114.707 141.397 120.130  1.00  0.00           C  
ATOM    519  CD2 TYR A 127     112.979 140.022 119.183  1.00  0.00           C  
ATOM    520  CE1 TYR A 127     115.614 140.369 119.968  1.00  0.00           C  
ATOM    521  CE2 TYR A 127     113.887 138.993 119.021  1.00  0.00           C  
ATOM    522  CZ  TYR A 127     115.199 139.164 119.411  1.00  0.00           C  
ATOM    523  OH  TYR A 127     116.104 138.139 119.250  1.00  0.00           O  
ATOM    524  H   TYR A 127     110.652 144.167 119.591  1.00  0.00           H  
ATOM    525  HA  TYR A 127     113.413 144.008 119.101  1.00  0.00           H  
ATOM    526 1HB  TYR A 127     112.541 142.785 120.906  1.00  0.00           H  
ATOM    527 2HB  TYR A 127     111.390 141.928 119.890  1.00  0.00           H  
ATOM    528  HD1 TYR A 127     115.027 142.344 120.566  1.00  0.00           H  
ATOM    529  HD2 TYR A 127     111.942 139.888 118.874  1.00  0.00           H  
ATOM    530  HE1 TYR A 127     116.651 140.503 120.276  1.00  0.00           H  
ATOM    531  HE2 TYR A 127     113.566 138.047 118.585  1.00  0.00           H  
ATOM    532  HH  TYR A 127     115.639 137.344 118.977  1.00  0.00           H  
ATOM    533  N   TYR A 128     111.521 142.223 117.006  1.00  0.00           N  
ATOM    534  CA  TYR A 128     111.623 141.562 115.744  1.00  0.00           C  
ATOM    535  C   TYR A 128     111.665 142.589 114.663  1.00  0.00           C  
ATOM    536  O   TYR A 128     112.315 142.375 113.644  1.00  0.00           O  
ATOM    537  CB  TYR A 128     110.457 140.594 115.531  1.00  0.00           C  
ATOM    538  CG  TYR A 128     110.579 139.308 116.318  1.00  0.00           C  
ATOM    539  CD1 TYR A 128     109.783 139.099 117.435  1.00  0.00           C  
ATOM    540  CD2 TYR A 128     111.487 138.337 115.922  1.00  0.00           C  
ATOM    541  CE1 TYR A 128     109.895 137.925 118.153  1.00  0.00           C  
ATOM    542  CE2 TYR A 128     111.599 137.162 116.641  1.00  0.00           C  
ATOM    543  CZ  TYR A 128     110.807 136.955 117.752  1.00  0.00           C  
ATOM    544  OH  TYR A 128     110.919 135.785 118.468  1.00  0.00           O  
ATOM    545  H   TYR A 128     110.642 142.200 117.504  1.00  0.00           H  
ATOM    546  HA  TYR A 128     112.552 140.991 115.727  1.00  0.00           H  
ATOM    547 1HB  TYR A 128     109.523 141.080 115.817  1.00  0.00           H  
ATOM    548 2HB  TYR A 128     110.383 140.340 114.474  1.00  0.00           H  
ATOM    549  HD1 TYR A 128     109.070 139.863 117.745  1.00  0.00           H  
ATOM    550  HD2 TYR A 128     112.113 138.501 115.045  1.00  0.00           H  
ATOM    551  HE1 TYR A 128     109.270 137.761 119.031  1.00  0.00           H  
ATOM    552  HE2 TYR A 128     112.314 136.399 116.331  1.00  0.00           H  
ATOM    553  HH  TYR A 128     110.818 135.037 117.874  1.00  0.00           H  
ATOM    554  N   TYR A 129     111.040 143.761 114.890  1.00  0.00           N  
ATOM    555  CA  TYR A 129     110.997 144.804 113.905  1.00  0.00           C  
ATOM    556  C   TYR A 129     112.394 145.258 113.610  1.00  0.00           C  
ATOM    557  O   TYR A 129     112.804 145.303 112.451  1.00  0.00           O  
ATOM    558  CB  TYR A 129     110.135 145.975 114.381  1.00  0.00           C  
ATOM    559  CG  TYR A 129     110.070 147.124 113.398  1.00  0.00           C  
ATOM    560  CD1 TYR A 129     109.532 146.926 112.135  1.00  0.00           C  
ATOM    561  CD2 TYR A 129     110.548 148.374 113.761  1.00  0.00           C  
ATOM    562  CE1 TYR A 129     109.473 147.976 111.238  1.00  0.00           C  
ATOM    563  CE2 TYR A 129     110.489 149.423 112.864  1.00  0.00           C  
ATOM    564  CZ  TYR A 129     109.954 149.227 111.607  1.00  0.00           C  
ATOM    565  OH  TYR A 129     109.895 150.271 110.714  1.00  0.00           O  
ATOM    566  H   TYR A 129     110.589 143.907 115.782  1.00  0.00           H  
ATOM    567  HA  TYR A 129     110.535 144.406 113.001  1.00  0.00           H  
ATOM    568 1HB  TYR A 129     109.117 145.627 114.565  1.00  0.00           H  
ATOM    569 2HB  TYR A 129     110.526 146.356 115.324  1.00  0.00           H  
ATOM    570  HD1 TYR A 129     109.156 145.944 111.850  1.00  0.00           H  
ATOM    571  HD2 TYR A 129     110.971 148.529 114.754  1.00  0.00           H  
ATOM    572  HE1 TYR A 129     109.051 147.821 110.246  1.00  0.00           H  
ATOM    573  HE2 TYR A 129     110.866 150.406 113.149  1.00  0.00           H  
ATOM    574  HH  TYR A 129     109.682 149.933 109.841  1.00  0.00           H  
ATOM    575  N   THR A 130     113.166 145.648 114.634  1.00  0.00           N  
ATOM    576  CA  THR A 130     114.470 146.182 114.357  1.00  0.00           C  
ATOM    577  C   THR A 130     115.438 145.086 114.013  1.00  0.00           C  
ATOM    578  O   THR A 130     116.425 145.297 113.308  1.00  0.00           O  
ATOM    579  CB  THR A 130     115.005 146.990 115.554  1.00  0.00           C  
ATOM    580  OG1 THR A 130     115.073 146.147 116.711  1.00  0.00           O  
ATOM    581  CG2 THR A 130     114.097 148.175 115.846  1.00  0.00           C  
ATOM    582  H   THR A 130     112.857 145.576 115.592  1.00  0.00           H  
ATOM    583  HA  THR A 130     114.388 146.885 113.528  1.00  0.00           H  
ATOM    584  HB  THR A 130     116.007 147.355 115.328  1.00  0.00           H  
ATOM    585  HG1 THR A 130     114.194 145.821 116.921  1.00  0.00           H  
ATOM    586 1HG2 THR A 130     114.490 148.734 116.694  1.00  0.00           H  
ATOM    587 2HG2 THR A 130     114.052 148.824 114.972  1.00  0.00           H  
ATOM    588 3HG2 THR A 130     113.096 147.816 116.082  1.00  0.00           H  
ATOM    589  N   LYS A 131     115.128 143.860 114.463  1.00  0.00           N  
ATOM    590  CA  LYS A 131     115.926 142.700 114.190  1.00  0.00           C  
ATOM    591  C   LYS A 131     115.964 142.461 112.729  1.00  0.00           C  
ATOM    592  O   LYS A 131     117.028 142.325 112.132  1.00  0.00           O  
ATOM    593  CB  LYS A 131     115.381 141.469 114.916  1.00  0.00           C  
ATOM    594  CG  LYS A 131     116.165 140.189 114.658  1.00  0.00           C  
ATOM    595  CD  LYS A 131     115.639 139.039 115.505  1.00  0.00           C  
ATOM    596  CE  LYS A 131     116.276 137.718 115.101  1.00  0.00           C  
ATOM    597  NZ  LYS A 131     117.755 137.738 115.269  1.00  0.00           N  
ATOM    598  H   LYS A 131     114.291 143.761 115.019  1.00  0.00           H  
ATOM    599  HA  LYS A 131     116.925 142.864 114.596  1.00  0.00           H  
ATOM    600 1HB  LYS A 131     115.382 141.651 115.991  1.00  0.00           H  
ATOM    601 2HB  LYS A 131     114.348 141.296 114.614  1.00  0.00           H  
ATOM    602 1HG  LYS A 131     116.085 139.919 113.604  1.00  0.00           H  
ATOM    603 2HG  LYS A 131     117.216 140.352 114.894  1.00  0.00           H  
ATOM    604 1HD  LYS A 131     115.857 139.232 116.556  1.00  0.00           H  
ATOM    605 2HD  LYS A 131     114.559 138.963 115.383  1.00  0.00           H  
ATOM    606 1HE  LYS A 131     115.865 136.915 115.711  1.00  0.00           H  
ATOM    607 2HE  LYS A 131     116.045 137.506 114.058  1.00  0.00           H  
ATOM    608 1HZ  LYS A 131     118.138 136.846 114.991  1.00  0.00           H  
ATOM    609 2HZ  LYS A 131     118.149 138.468 114.692  1.00  0.00           H  
ATOM    610 3HZ  LYS A 131     117.982 137.915 116.237  1.00  0.00           H  
ATOM    611  N   VAL A 132     114.792 142.400 112.098  1.00  0.00           N  
ATOM    612  CA  VAL A 132     114.827 142.049 110.716  1.00  0.00           C  
ATOM    613  C   VAL A 132     115.482 143.154 109.916  1.00  0.00           C  
ATOM    614  O   VAL A 132     116.196 142.903 108.944  1.00  0.00           O  
ATOM    615  CB  VAL A 132     113.400 141.796 110.194  1.00  0.00           C  
ATOM    616  CG1 VAL A 132     113.409 141.627 108.682  1.00  0.00           C  
ATOM    617  CG2 VAL A 132     112.811 140.568 110.870  1.00  0.00           C  
ATOM    618  H   VAL A 132     113.901 142.585 112.536  1.00  0.00           H  
ATOM    619  HA  VAL A 132     115.382 141.116 110.610  1.00  0.00           H  
ATOM    620  HB  VAL A 132     112.782 142.667 110.416  1.00  0.00           H  
ATOM    621 1HG1 VAL A 132     112.392 141.450 108.329  1.00  0.00           H  
ATOM    622 2HG1 VAL A 132     113.800 142.532 108.217  1.00  0.00           H  
ATOM    623 3HG1 VAL A 132     114.038 140.779 108.414  1.00  0.00           H  
ATOM    624 1HG2 VAL A 132     111.802 140.396 110.497  1.00  0.00           H  
ATOM    625 2HG2 VAL A 132     113.432 139.699 110.652  1.00  0.00           H  
ATOM    626 3HG2 VAL A 132     112.776 140.728 111.948  1.00  0.00           H  
ATOM    627  N   MET A 133     115.252 144.420 110.302  1.00  0.00           N  
ATOM    628  CA  MET A 133     115.773 145.559 109.581  1.00  0.00           C  
ATOM    629  C   MET A 133     117.262 145.553 109.701  1.00  0.00           C  
ATOM    630  O   MET A 133     118.004 145.893 108.776  1.00  0.00           O  
ATOM    631  CB  MET A 133     115.188 146.866 110.115  1.00  0.00           C  
ATOM    632  CG  MET A 133     113.708 147.060 109.819  1.00  0.00           C  
ATOM    633  SD  MET A 133     113.334 146.977 108.057  1.00  0.00           S  
ATOM    634  CE  MET A 133     114.135 148.467 107.470  1.00  0.00           C  
ATOM    635  H   MET A 133     114.692 144.575 111.128  1.00  0.00           H  
ATOM    636  HA  MET A 133     115.437 145.497 108.546  1.00  0.00           H  
ATOM    637 1HB  MET A 133     115.322 146.909 111.195  1.00  0.00           H  
ATOM    638 2HB  MET A 133     115.729 147.709 109.684  1.00  0.00           H  
ATOM    639 1HG  MET A 133     113.131 146.291 110.331  1.00  0.00           H  
ATOM    640 2HG  MET A 133     113.387 148.032 110.194  1.00  0.00           H  
ATOM    641 1HE  MET A 133     113.993 148.557 106.393  1.00  0.00           H  
ATOM    642 2HE  MET A 133     113.700 149.335 107.968  1.00  0.00           H  
ATOM    643 3HE  MET A 133     115.202 148.419 107.692  1.00  0.00           H  
ATOM    644  N   SER A 134     117.745 145.110 110.864  1.00  0.00           N  
ATOM    645  CA  SER A 134     119.153 145.096 111.083  1.00  0.00           C  
ATOM    646  C   SER A 134     119.802 144.009 110.297  1.00  0.00           C  
ATOM    647  O   SER A 134     120.921 144.161 109.812  1.00  0.00           O  
ATOM    648  CB  SER A 134     119.452 144.917 112.558  1.00  0.00           C  
ATOM    649  OG  SER A 134     119.096 143.633 112.991  1.00  0.00           O  
ATOM    650  H   SER A 134     117.131 144.782 111.596  1.00  0.00           H  
ATOM    651  HA  SER A 134     119.555 146.072 110.806  1.00  0.00           H  
ATOM    652 1HB  SER A 134     120.515 145.082 112.737  1.00  0.00           H  
ATOM    653 2HB  SER A 134     118.905 145.662 113.133  1.00  0.00           H  
ATOM    654  HG  SER A 134     118.356 143.364 112.440  1.00  0.00           H  
ATOM    655  N   GLU A 135     119.090 142.893 110.108  1.00  0.00           N  
ATOM    656  CA  GLU A 135     119.630 141.828 109.321  1.00  0.00           C  
ATOM    657  C   GLU A 135     119.633 142.247 107.894  1.00  0.00           C  
ATOM    658  O   GLU A 135     120.502 141.847 107.125  1.00  0.00           O  
ATOM    659  CB  GLU A 135     118.818 140.542 109.497  1.00  0.00           C  
ATOM    660  CG  GLU A 135     118.943 139.903 110.873  1.00  0.00           C  
ATOM    661  CD  GLU A 135     118.098 138.669 111.024  1.00  0.00           C  
ATOM    662  OE1 GLU A 135     117.452 138.295 110.075  1.00  0.00           O  
ATOM    663  OE2 GLU A 135     118.098 138.100 112.090  1.00  0.00           O  
ATOM    664  H   GLU A 135     118.171 142.789 110.514  1.00  0.00           H  
ATOM    665  HA  GLU A 135     120.622 141.584 109.702  1.00  0.00           H  
ATOM    666 1HB  GLU A 135     117.763 140.750 109.319  1.00  0.00           H  
ATOM    667 2HB  GLU A 135     119.136 139.807 108.757  1.00  0.00           H  
ATOM    668 1HG  GLU A 135     119.986 139.639 111.046  1.00  0.00           H  
ATOM    669 2HG  GLU A 135     118.651 140.632 111.628  1.00  0.00           H  
ATOM    670  N   LEU A 136     118.645 143.060 107.492  1.00  0.00           N  
ATOM    671  CA  LEU A 136     118.624 143.494 106.129  1.00  0.00           C  
ATOM    672  C   LEU A 136     119.883 144.242 105.821  1.00  0.00           C  
ATOM    673  O   LEU A 136     120.520 143.989 104.799  1.00  0.00           O  
ATOM    674  CB  LEU A 136     117.402 144.383 105.864  1.00  0.00           C  
ATOM    675  CG  LEU A 136     117.300 144.970 104.450  1.00  0.00           C  
ATOM    676  CD1 LEU A 136     117.166 143.839 103.440  1.00  0.00           C  
ATOM    677  CD2 LEU A 136     116.109 145.913 104.377  1.00  0.00           C  
ATOM    678  H   LEU A 136     117.918 143.374 108.120  1.00  0.00           H  
ATOM    679  HA  LEU A 136     118.499 142.621 105.491  1.00  0.00           H  
ATOM    680 1HB  LEU A 136     116.502 143.799 106.046  1.00  0.00           H  
ATOM    681 2HB  LEU A 136     117.419 145.216 106.568  1.00  0.00           H  
ATOM    682  HG  LEU A 136     118.213 145.518 104.217  1.00  0.00           H  
ATOM    683 1HD1 LEU A 136     117.094 144.255 102.435  1.00  0.00           H  
ATOM    684 2HD1 LEU A 136     118.041 143.190 103.501  1.00  0.00           H  
ATOM    685 3HD1 LEU A 136     116.269 143.261 103.658  1.00  0.00           H  
ATOM    686 1HD2 LEU A 136     116.037 146.331 103.372  1.00  0.00           H  
ATOM    687 2HD2 LEU A 136     115.196 145.365 104.608  1.00  0.00           H  
ATOM    688 3HD2 LEU A 136     116.240 146.721 105.097  1.00  0.00           H  
ATOM    689  N   PHE A 137     120.225 145.255 106.641  1.00  0.00           N  
ATOM    690  CA  PHE A 137     121.309 146.115 106.258  1.00  0.00           C  
ATOM    691  C   PHE A 137     122.653 145.661 106.740  1.00  0.00           C  
ATOM    692  O   PHE A 137     123.641 145.635 106.008  1.00  0.00           O  
ATOM    693  CB  PHE A 137     121.049 147.530 106.776  1.00  0.00           C  
ATOM    694  CG  PHE A 137     119.989 148.270 106.011  1.00  0.00           C  
ATOM    695  CD1 PHE A 137     118.678 148.300 106.465  1.00  0.00           C  
ATOM    696  CD2 PHE A 137     120.299 148.938 104.836  1.00  0.00           C  
ATOM    697  CE1 PHE A 137     117.702 148.980 105.761  1.00  0.00           C  
ATOM    698  CE2 PHE A 137     119.326 149.620 104.131  1.00  0.00           C  
ATOM    699  CZ  PHE A 137     118.026 149.640 104.595  1.00  0.00           C  
ATOM    700  H   PHE A 137     119.744 145.428 107.513  1.00  0.00           H  
ATOM    701  HA  PHE A 137     121.355 146.149 105.169  1.00  0.00           H  
ATOM    702 1HB  PHE A 137     120.745 147.485 107.821  1.00  0.00           H  
ATOM    703 2HB  PHE A 137     121.970 148.110 106.728  1.00  0.00           H  
ATOM    704  HD1 PHE A 137     118.423 147.778 107.388  1.00  0.00           H  
ATOM    705  HD2 PHE A 137     121.326 148.921 104.469  1.00  0.00           H  
ATOM    706  HE1 PHE A 137     116.677 148.995 106.129  1.00  0.00           H  
ATOM    707  HE2 PHE A 137     119.583 150.141 103.210  1.00  0.00           H  
ATOM    708  HZ  PHE A 137     117.257 150.176 104.040  1.00  0.00           H  
ATOM    709  N   LEU A 138     122.702 145.258 108.016  1.00  0.00           N  
ATOM    710  CA  LEU A 138     123.953 145.003 108.659  1.00  0.00           C  
ATOM    711  C   LEU A 138     124.485 143.635 108.364  1.00  0.00           C  
ATOM    712  O   LEU A 138     125.639 143.464 107.975  1.00  0.00           O  
ATOM    713  CB  LEU A 138     123.800 145.174 110.176  1.00  0.00           C  
ATOM    714  CG  LEU A 138     123.432 146.585 110.652  1.00  0.00           C  
ATOM    715  CD1 LEU A 138     123.150 146.559 112.148  1.00  0.00           C  
ATOM    716  CD2 LEU A 138     124.567 147.544 110.327  1.00  0.00           C  
ATOM    717  H   LEU A 138     121.846 145.132 108.537  1.00  0.00           H  
ATOM    718  HA  LEU A 138     124.682 145.727 108.299  1.00  0.00           H  
ATOM    719 1HB  LEU A 138     123.025 144.494 110.526  1.00  0.00           H  
ATOM    720 2HB  LEU A 138     124.740 144.898 110.653  1.00  0.00           H  
ATOM    721  HG  LEU A 138     122.523 146.914 110.148  1.00  0.00           H  
ATOM    722 1HD1 LEU A 138     122.888 147.561 112.487  1.00  0.00           H  
ATOM    723 2HD1 LEU A 138     122.321 145.880 112.351  1.00  0.00           H  
ATOM    724 3HD1 LEU A 138     124.037 146.217 112.680  1.00  0.00           H  
ATOM    725 1HD2 LEU A 138     124.305 148.547 110.665  1.00  0.00           H  
ATOM    726 2HD2 LEU A 138     125.476 147.216 110.832  1.00  0.00           H  
ATOM    727 3HD2 LEU A 138     124.735 147.556 109.250  1.00  0.00           H  
ATOM    728  N   HIS A 139     123.614 142.627 108.494  1.00  0.00           N  
ATOM    729  CA  HIS A 139     123.957 141.250 108.281  1.00  0.00           C  
ATOM    730  C   HIS A 139     124.240 140.919 106.852  1.00  0.00           C  
ATOM    731  O   HIS A 139     125.201 140.210 106.564  1.00  0.00           O  
ATOM    732  CB  HIS A 139     122.832 140.343 108.791  1.00  0.00           C  
ATOM    733  CG  HIS A 139     123.125 138.882 108.644  1.00  0.00           C  
ATOM    734  ND1 HIS A 139     124.063 138.229 109.417  1.00  0.00           N  
ATOM    735  CD2 HIS A 139     122.605 137.947 107.814  1.00  0.00           C  
ATOM    736  CE1 HIS A 139     124.106 136.955 109.068  1.00  0.00           C  
ATOM    737  NE2 HIS A 139     123.232 136.759 108.098  1.00  0.00           N  
ATOM    738  H   HIS A 139     122.668 142.863 108.756  1.00  0.00           H  
ATOM    739  HA  HIS A 139     124.869 141.014 108.828  1.00  0.00           H  
ATOM    740 1HB  HIS A 139     122.648 140.549 109.846  1.00  0.00           H  
ATOM    741 2HB  HIS A 139     121.913 140.563 108.249  1.00  0.00           H  
ATOM    742  HD1 HIS A 139     124.575 138.622 110.181  1.00  0.00           H  
ATOM    743  HD2 HIS A 139     121.844 137.990 107.034  1.00  0.00           H  
ATOM    744  HE1 HIS A 139     124.788 136.266 109.566  1.00  0.00           H  
ATOM    745  N   THR A 140     123.390 141.370 105.919  1.00  0.00           N  
ATOM    746  CA  THR A 140     123.591 141.066 104.533  1.00  0.00           C  
ATOM    747  C   THR A 140     124.999 141.373 104.118  1.00  0.00           C  
ATOM    748  O   THR A 140     125.460 142.511 104.182  1.00  0.00           O  
ATOM    749  CB  THR A 140     122.605 141.846 103.644  1.00  0.00           C  
ATOM    750  OG1 THR A 140     121.260 141.551 104.044  1.00  0.00           O  
ATOM    751  CG2 THR A 140     122.790 141.467 102.182  1.00  0.00           C  
ATOM    752  H   THR A 140     122.595 141.931 106.189  1.00  0.00           H  
ATOM    753  HA  THR A 140     123.385 140.006 104.378  1.00  0.00           H  
ATOM    754  HB  THR A 140     122.778 142.916 103.760  1.00  0.00           H  
ATOM    755  HG1 THR A 140     120.811 142.366 104.280  1.00  0.00           H  
ATOM    756 1HG2 THR A 140     122.085 142.028 101.569  1.00  0.00           H  
ATOM    757 2HG2 THR A 140     123.808 141.700 101.872  1.00  0.00           H  
ATOM    758 3HG2 THR A 140     122.609 140.400 102.058  1.00  0.00           H  
ATOM    759  N   PRO A 141     125.690 140.347 103.682  1.00  0.00           N  
ATOM    760  CA  PRO A 141     127.057 140.458 103.248  1.00  0.00           C  
ATOM    761  C   PRO A 141     127.060 141.426 102.100  1.00  0.00           C  
ATOM    762  O   PRO A 141     126.034 141.545 101.436  1.00  0.00           O  
ATOM    763  CB  PRO A 141     127.433 139.037 102.819  1.00  0.00           C  
ATOM    764  CG  PRO A 141     126.511 138.163 103.599  1.00  0.00           C  
ATOM    765  CD  PRO A 141     125.222 138.939 103.660  1.00  0.00           C  
ATOM    766  HA  PRO A 141     127.683 140.764 104.099  1.00  0.00           H  
ATOM    767 1HB  PRO A 141     127.308 138.927 101.731  1.00  0.00           H  
ATOM    768 2HB  PRO A 141     128.493 138.845 103.041  1.00  0.00           H  
ATOM    769 1HG  PRO A 141     126.397 137.190 103.099  1.00  0.00           H  
ATOM    770 2HG  PRO A 141     126.932 137.961 104.595  1.00  0.00           H  
ATOM    771 1HD  PRO A 141     124.621 138.722 102.765  1.00  0.00           H  
ATOM    772 2HD  PRO A 141     124.673 138.666 104.573  1.00  0.00           H  
ATOM    773  N   SER A 142     128.185 142.135 101.860  1.00  0.00           N  
ATOM    774  CA  SER A 142     128.287 143.083 100.785  1.00  0.00           C  
ATOM    775  C   SER A 142     128.077 142.378  99.490  1.00  0.00           C  
ATOM    776  O   SER A 142     126.987 142.374  98.927  1.00  0.00           O  
ATOM    777  CB  SER A 142     129.640 143.767 100.795  1.00  0.00           C  
ATOM    778  OG  SER A 142     130.665 142.857 100.503  1.00  0.00           O  
ATOM    779  H   SER A 142     128.981 141.987 102.463  1.00  0.00           H  
ATOM    780  HA  SER A 142     127.531 143.855 100.932  1.00  0.00           H  
ATOM    781 1HB  SER A 142     129.645 144.573 100.062  1.00  0.00           H  
ATOM    782 2HB  SER A 142     129.814 144.213 101.774  1.00  0.00           H  
ATOM    783  HG  SER A 142     131.412 143.385 100.210  1.00  0.00           H  
ATOM    784  N   ASP A 143     129.140 141.784  98.945  1.00  0.00           N  
ATOM    785  CA  ASP A 143     128.986 141.082  97.713  1.00  0.00           C  
ATOM    786  C   ASP A 143     128.710 139.704  98.174  1.00  0.00           C  
ATOM    787  O   ASP A 143     127.687 139.103  97.855  1.00  0.00           O  
ATOM    788  CB  ASP A 143     130.230 141.146  96.824  1.00  0.00           C  
ATOM    789  CG  ASP A 143     130.489 142.540  96.267  1.00  0.00           C  
ATOM    790  OD1 ASP A 143     129.600 143.357  96.328  1.00  0.00           O  
ATOM    791  OD2 ASP A 143     131.572 142.774  95.788  1.00  0.00           O  
ATOM    792  H   ASP A 143     130.050 141.818  99.380  1.00  0.00           H  
ATOM    793  HA  ASP A 143     128.146 141.517  97.170  1.00  0.00           H  
ATOM    794 1HB  ASP A 143     131.103 140.831  97.395  1.00  0.00           H  
ATOM    795 2HB  ASP A 143     130.117 140.453  95.990  1.00  0.00           H  
ATOM    796  N   THR A 144     129.651 139.192  98.973  1.00  0.00           N  
ATOM    797  CA  THR A 144     129.573 137.899  99.565  1.00  0.00           C  
ATOM    798  C   THR A 144     130.764 137.829 100.485  1.00  0.00           C  
ATOM    799  O   THR A 144     131.887 138.083 100.050  1.00  0.00           O  
ATOM    800  CB  THR A 144     129.596 136.765  98.524  1.00  0.00           C  
ATOM    801  OG1 THR A 144     129.433 135.503  99.184  1.00  0.00           O  
ATOM    802  CG2 THR A 144     130.912 136.768  97.761  1.00  0.00           C  
ATOM    803  H   THR A 144     130.460 139.769  99.156  1.00  0.00           H  
ATOM    804  HA  THR A 144     128.599 137.796 100.044  1.00  0.00           H  
ATOM    805  HB  THR A 144     128.774 136.900  97.821  1.00  0.00           H  
ATOM    806  HG1 THR A 144     128.640 135.071  98.857  1.00  0.00           H  
ATOM    807 1HG2 THR A 144     130.910 135.960  97.029  1.00  0.00           H  
ATOM    808 2HG2 THR A 144     131.033 137.722  97.249  1.00  0.00           H  
ATOM    809 3HG2 THR A 144     131.736 136.623  98.458  1.00  0.00           H  
ATOM    810  N   GLY A 145     130.572 137.475 101.775  1.00  0.00           N  
ATOM    811  CA  GLY A 145     131.704 137.468 102.663  1.00  0.00           C  
ATOM    812  C   GLY A 145     131.384 138.291 103.884  1.00  0.00           C  
ATOM    813  O   GLY A 145     130.486 137.959 104.657  1.00  0.00           O  
ATOM    814  H   GLY A 145     129.663 137.218 102.134  1.00  0.00           H  
ATOM    815 1HA  GLY A 145     131.941 136.440 102.942  1.00  0.00           H  
ATOM    816 2HA  GLY A 145     132.575 137.868 102.146  1.00  0.00           H  
ATOM    817  N   VAL A 146     132.134 139.400 104.083  1.00  0.00           N  
ATOM    818  CA  VAL A 146     131.906 140.347 105.146  1.00  0.00           C  
ATOM    819  C   VAL A 146     130.760 141.243 104.816  1.00  0.00           C  
ATOM    820  O   VAL A 146     130.448 141.463 103.651  1.00  0.00           O  
ATOM    821  CB  VAL A 146     133.164 141.202 105.393  1.00  0.00           C  
ATOM    822  CG1 VAL A 146     134.338 140.319 105.789  1.00  0.00           C  
ATOM    823  CG2 VAL A 146     133.493 142.010 104.147  1.00  0.00           C  
ATOM    824  H   VAL A 146     132.895 139.558 103.438  1.00  0.00           H  
ATOM    825  HA  VAL A 146     131.685 139.795 106.060  1.00  0.00           H  
ATOM    826  HB  VAL A 146     132.975 141.878 106.226  1.00  0.00           H  
ATOM    827 1HG1 VAL A 146     135.218 140.939 105.959  1.00  0.00           H  
ATOM    828 2HG1 VAL A 146     134.094 139.777 106.702  1.00  0.00           H  
ATOM    829 3HG1 VAL A 146     134.545 139.608 104.989  1.00  0.00           H  
ATOM    830 1HG2 VAL A 146     134.383 142.612 104.329  1.00  0.00           H  
ATOM    831 2HG2 VAL A 146     133.676 141.334 103.312  1.00  0.00           H  
ATOM    832 3HG2 VAL A 146     132.655 142.665 103.906  1.00  0.00           H  
ATOM    833  N   SER A 147     130.074 141.748 105.863  1.00  0.00           N  
ATOM    834  CA  SER A 147     128.940 142.619 105.712  1.00  0.00           C  
ATOM    835  C   SER A 147     129.321 143.996 106.160  1.00  0.00           C  
ATOM    836  O   SER A 147     130.443 144.450 105.951  1.00  0.00           O  
ATOM    837  CB  SER A 147     127.760 142.112 106.517  1.00  0.00           C  
ATOM    838  OG  SER A 147     127.956 142.328 107.887  1.00  0.00           O  
ATOM    839  H   SER A 147     130.380 141.494 106.792  1.00  0.00           H  
ATOM    840  HA  SER A 147     128.631 142.607 104.666  1.00  0.00           H  
ATOM    841 1HB  SER A 147     126.852 142.620 106.192  1.00  0.00           H  
ATOM    842 2HB  SER A 147     127.623 141.048 106.330  1.00  0.00           H  
ATOM    843  HG  SER A 147     127.086 142.499 108.256  1.00  0.00           H  
ATOM    844  N   PHE A 148     128.334 144.733 106.709  1.00  0.00           N  
ATOM    845  CA  PHE A 148     128.524 146.088 107.137  1.00  0.00           C  
ATOM    846  C   PHE A 148     129.051 146.028 108.539  1.00  0.00           C  
ATOM    847  O   PHE A 148     129.468 147.033 109.113  1.00  0.00           O  
ATOM    848  CB  PHE A 148     127.220 146.886 107.082  1.00  0.00           C  
ATOM    849  CG  PHE A 148     127.413 148.372 107.192  1.00  0.00           C  
ATOM    850  CD1 PHE A 148     127.784 149.121 106.085  1.00  0.00           C  
ATOM    851  CD2 PHE A 148     127.224 149.023 108.401  1.00  0.00           C  
ATOM    852  CE1 PHE A 148     127.963 150.488 106.185  1.00  0.00           C  
ATOM    853  CE2 PHE A 148     127.401 150.389 108.504  1.00  0.00           C  
ATOM    854  CZ  PHE A 148     127.771 151.122 107.394  1.00  0.00           C  
ATOM    855  H   PHE A 148     127.426 144.304 106.819  1.00  0.00           H  
ATOM    856  HA  PHE A 148     129.193 146.584 106.433  1.00  0.00           H  
ATOM    857 1HB  PHE A 148     126.706 146.678 106.144  1.00  0.00           H  
ATOM    858 2HB  PHE A 148     126.564 146.568 107.891  1.00  0.00           H  
ATOM    859  HD1 PHE A 148     127.935 148.619 105.129  1.00  0.00           H  
ATOM    860  HD2 PHE A 148     126.933 148.444 109.278  1.00  0.00           H  
ATOM    861  HE1 PHE A 148     128.255 151.064 105.308  1.00  0.00           H  
ATOM    862  HE2 PHE A 148     127.249 150.889 109.460  1.00  0.00           H  
ATOM    863  HZ  PHE A 148     127.912 152.199 107.474  1.00  0.00           H  
ATOM    864  N   GLN A 149     129.059 144.810 109.113  1.00  0.00           N  
ATOM    865  CA  GLN A 149     129.544 144.596 110.442  1.00  0.00           C  
ATOM    866  C   GLN A 149     131.008 144.378 110.357  1.00  0.00           C  
ATOM    867  O   GLN A 149     131.678 144.213 111.375  1.00  0.00           O  
ATOM    868  CB  GLN A 149     128.859 143.400 111.109  1.00  0.00           C  
ATOM    869  CG  GLN A 149     127.366 143.581 111.328  1.00  0.00           C  
ATOM    870  CD  GLN A 149     126.732 142.383 112.009  1.00  0.00           C  
ATOM    871  OE1 GLN A 149     127.247 141.264 111.935  1.00  0.00           O  
ATOM    872  NE2 GLN A 149     125.607 142.611 112.677  1.00  0.00           N  
ATOM    873  H   GLN A 149     128.709 144.024 108.583  1.00  0.00           H  
ATOM    874  HA  GLN A 149     129.267 145.454 111.054  1.00  0.00           H  
ATOM    875 1HB  GLN A 149     129.004 142.510 110.497  1.00  0.00           H  
ATOM    876 2HB  GLN A 149     129.320 143.210 112.078  1.00  0.00           H  
ATOM    877 1HG  GLN A 149     127.205 144.457 111.956  1.00  0.00           H  
ATOM    878 2HG  GLN A 149     126.882 143.721 110.361  1.00  0.00           H  
ATOM    879 1HE2 GLN A 149     125.143 141.859 113.147  1.00  0.00           H  
ATOM    880 2HE2 GLN A 149     125.223 143.534 112.712  1.00  0.00           H  
ATOM    881  N   ALA A 150     131.549 144.338 109.130  1.00  0.00           N  
ATOM    882  CA  ALA A 150     132.956 144.138 109.053  1.00  0.00           C  
ATOM    883  C   ALA A 150     133.393 144.816 107.804  1.00  0.00           C  
ATOM    884  O   ALA A 150     133.694 144.156 106.811  1.00  0.00           O  
ATOM    885  CB  ALA A 150     133.321 142.661 109.048  1.00  0.00           C  
ATOM    886  H   ALA A 150     131.018 144.441 108.277  1.00  0.00           H  
ATOM    887  HA  ALA A 150     133.405 144.529 109.967  1.00  0.00           H  
ATOM    888 1HB  ALA A 150     134.401 142.553 108.940  1.00  0.00           H  
ATOM    889 2HB  ALA A 150     133.003 142.204 109.985  1.00  0.00           H  
ATOM    890 3HB  ALA A 150     132.823 142.166 108.215  1.00  0.00           H  
ATOM    891  N   ILE A 151     133.411 146.162 107.854  1.00  0.00           N  
ATOM    892  CA  ILE A 151     133.917 147.036 106.842  1.00  0.00           C  
ATOM    893  C   ILE A 151     135.367 147.159 107.144  1.00  0.00           C  
ATOM    894  O   ILE A 151     135.753 147.503 108.259  1.00  0.00           O  
ATOM    895  CB  ILE A 151     133.232 148.415 106.847  1.00  0.00           C  
ATOM    896  CG1 ILE A 151     131.733 148.268 106.575  1.00  0.00           C  
ATOM    897  CG2 ILE A 151     133.875 149.332 105.818  1.00  0.00           C  
ATOM    898  CD1 ILE A 151     131.413 147.669 105.224  1.00  0.00           C  
ATOM    899  H   ILE A 151     133.024 146.558 108.698  1.00  0.00           H  
ATOM    900  HA  ILE A 151     133.665 146.620 105.867  1.00  0.00           H  
ATOM    901  HB  ILE A 151     133.330 148.867 107.834  1.00  0.00           H  
ATOM    902 1HG1 ILE A 151     131.284 147.638 107.342  1.00  0.00           H  
ATOM    903 2HG1 ILE A 151     131.254 149.246 106.635  1.00  0.00           H  
ATOM    904 1HG2 ILE A 151     133.379 150.302 105.834  1.00  0.00           H  
ATOM    905 2HG2 ILE A 151     134.931 149.461 106.055  1.00  0.00           H  
ATOM    906 3HG2 ILE A 151     133.777 148.892 104.826  1.00  0.00           H  
ATOM    907 1HD1 ILE A 151     130.332 147.597 105.105  1.00  0.00           H  
ATOM    908 2HD1 ILE A 151     131.824 148.304 104.438  1.00  0.00           H  
ATOM    909 3HD1 ILE A 151     131.852 146.675 105.154  1.00  0.00           H  
ATOM    910  N   SER A 152     136.215 146.873 106.148  1.00  0.00           N  
ATOM    911  CA  SER A 152     137.615 147.061 106.343  1.00  0.00           C  
ATOM    912  C   SER A 152     138.090 147.955 105.247  1.00  0.00           C  
ATOM    913  O   SER A 152     138.301 149.151 105.436  1.00  0.00           O  
ATOM    914  CB  SER A 152     138.356 145.738 106.323  1.00  0.00           C  
ATOM    915  OG  SER A 152     138.253 145.124 105.068  1.00  0.00           O  
ATOM    916  H   SER A 152     135.885 146.525 105.259  1.00  0.00           H  
ATOM    917  HA  SER A 152     137.774 147.468 107.343  1.00  0.00           H  
ATOM    918 1HB  SER A 152     139.406 145.906 106.564  1.00  0.00           H  
ATOM    919 2HB  SER A 152     137.947 145.080 107.088  1.00  0.00           H  
ATOM    920  HG  SER A 152     137.315 145.096 104.864  1.00  0.00           H  
ATOM    921  N   SER A 153     138.263 147.386 104.046  1.00  0.00           N  
ATOM    922  CA  SER A 153     138.663 148.177 102.927  1.00  0.00           C  
ATOM    923  C   SER A 153     137.635 149.209 102.619  1.00  0.00           C  
ATOM    924  O   SER A 153     136.467 149.104 102.986  1.00  0.00           O  
ATOM    925  CB  SER A 153     138.891 147.296 101.714  1.00  0.00           C  
ATOM    926  OG  SER A 153     139.172 148.067 100.579  1.00  0.00           O  
ATOM    927  H   SER A 153     138.112 146.395 103.920  1.00  0.00           H  
ATOM    928  HA  SER A 153     139.619 148.649 103.161  1.00  0.00           H  
ATOM    929 1HB  SER A 153     139.720 146.616 101.909  1.00  0.00           H  
ATOM    930 2HB  SER A 153     138.005 146.688 101.535  1.00  0.00           H  
ATOM    931  HG  SER A 153     139.832 147.578 100.083  1.00  0.00           H  
ATOM    932  N   MET A 154     138.085 150.273 101.938  1.00  0.00           N  
ATOM    933  CA  MET A 154     137.228 151.354 101.560  1.00  0.00           C  
ATOM    934  C   MET A 154     136.256 150.720 100.627  1.00  0.00           C  
ATOM    935  O   MET A 154     135.085 151.089 100.591  1.00  0.00           O  
ATOM    936  CB  MET A 154     137.993 152.503 100.906  1.00  0.00           C  
ATOM    937  CG  MET A 154     138.940 153.243 101.841  1.00  0.00           C  
ATOM    938  SD  MET A 154     139.904 154.510 100.995  1.00  0.00           S  
ATOM    939  CE  MET A 154     140.993 155.043 102.313  1.00  0.00           C  
ATOM    940  H   MET A 154     139.062 150.308 101.684  1.00  0.00           H  
ATOM    941  HA  MET A 154     136.826 151.809 102.465  1.00  0.00           H  
ATOM    942 1HB  MET A 154     138.579 152.121 100.072  1.00  0.00           H  
ATOM    943 2HB  MET A 154     137.286 153.230 100.504  1.00  0.00           H  
ATOM    944 1HG  MET A 154     138.367 153.719 102.637  1.00  0.00           H  
ATOM    945 2HG  MET A 154     139.629 152.532 102.297  1.00  0.00           H  
ATOM    946 1HE  MET A 154     141.654 155.828 101.944  1.00  0.00           H  
ATOM    947 2HE  MET A 154     140.399 155.428 103.143  1.00  0.00           H  
ATOM    948 3HE  MET A 154     141.590 154.198 102.656  1.00  0.00           H  
ATOM    949  N   ALA A 155     136.744 149.721  99.861  1.00  0.00           N  
ATOM    950  CA  ALA A 155     135.964 149.045  98.870  1.00  0.00           C  
ATOM    951  C   ALA A 155     134.868 148.300  99.547  1.00  0.00           C  
ATOM    952  O   ALA A 155     133.797 148.112  98.974  1.00  0.00           O  
ATOM    953  CB  ALA A 155     136.825 148.105  98.040  1.00  0.00           C  
ATOM    954  H   ALA A 155     137.706 149.446 100.002  1.00  0.00           H  
ATOM    955  HA  ALA A 155     135.568 149.793  98.183  1.00  0.00           H  
ATOM    956 1HB  ALA A 155     136.201 147.587  97.312  1.00  0.00           H  
ATOM    957 2HB  ALA A 155     137.592 148.678  97.520  1.00  0.00           H  
ATOM    958 3HB  ALA A 155     137.300 147.374  98.694  1.00  0.00           H  
ATOM    959  N   ASP A 156     135.091 147.836 100.787  1.00  0.00           N  
ATOM    960  CA  ASP A 156     133.996 147.168 101.410  1.00  0.00           C  
ATOM    961  C   ASP A 156     132.861 148.139 101.518  1.00  0.00           C  
ATOM    962  O   ASP A 156     131.725 147.807 101.197  1.00  0.00           O  
ATOM    963  CB  ASP A 156     134.382 146.635 102.792  1.00  0.00           C  
ATOM    964  CG  ASP A 156     135.373 145.481 102.726  1.00  0.00           C  
ATOM    965  OD1 ASP A 156     135.488 144.881 101.683  1.00  0.00           O  
ATOM    966  OD2 ASP A 156     136.005 145.210 103.719  1.00  0.00           O  
ATOM    967  H   ASP A 156     135.962 147.929 101.291  1.00  0.00           H  
ATOM    968  HA  ASP A 156     133.630 146.398 100.731  1.00  0.00           H  
ATOM    969 1HB  ASP A 156     134.823 147.440 103.382  1.00  0.00           H  
ATOM    970 2HB  ASP A 156     133.488 146.298 103.315  1.00  0.00           H  
ATOM    971  N   PHE A 157     133.127 149.376 101.980  1.00  0.00           N  
ATOM    972  CA  PHE A 157     132.065 150.332 102.159  1.00  0.00           C  
ATOM    973  C   PHE A 157     131.487 150.652 100.815  1.00  0.00           C  
ATOM    974  O   PHE A 157     130.270 150.647 100.646  1.00  0.00           O  
ATOM    975  CB  PHE A 157     132.572 151.606 102.836  1.00  0.00           C  
ATOM    976  CG  PHE A 157     131.505 152.640 103.059  1.00  0.00           C  
ATOM    977  CD1 PHE A 157     130.632 152.536 104.131  1.00  0.00           C  
ATOM    978  CD2 PHE A 157     131.372 153.718 102.197  1.00  0.00           C  
ATOM    979  CE1 PHE A 157     129.650 153.487 104.337  1.00  0.00           C  
ATOM    980  CE2 PHE A 157     130.392 154.670 102.400  1.00  0.00           C  
ATOM    981  CZ  PHE A 157     129.530 154.553 103.472  1.00  0.00           C  
ATOM    982  H   PHE A 157     134.074 149.644 102.206  1.00  0.00           H  
ATOM    983  HA  PHE A 157     131.312 149.894 102.816  1.00  0.00           H  
ATOM    984 1HB  PHE A 157     133.010 151.356 103.802  1.00  0.00           H  
ATOM    985 2HB  PHE A 157     133.357 152.054 102.227  1.00  0.00           H  
ATOM    986  HD1 PHE A 157     130.728 151.693 104.816  1.00  0.00           H  
ATOM    987  HD2 PHE A 157     132.053 153.809 101.350  1.00  0.00           H  
ATOM    988  HE1 PHE A 157     128.970 153.392 105.184  1.00  0.00           H  
ATOM    989  HE2 PHE A 157     130.299 155.512 101.715  1.00  0.00           H  
ATOM    990  HZ  PHE A 157     128.756 155.302 103.633  1.00  0.00           H  
ATOM    991  N   TRP A 158     132.341 150.939  99.814  1.00  0.00           N  
ATOM    992  CA  TRP A 158     131.815 151.405  98.566  1.00  0.00           C  
ATOM    993  C   TRP A 158     130.975 150.351  97.917  1.00  0.00           C  
ATOM    994  O   TRP A 158     129.940 150.670  97.334  1.00  0.00           O  
ATOM    995  CB  TRP A 158     132.950 151.812  97.623  1.00  0.00           C  
ATOM    996  CG  TRP A 158     133.689 153.037  98.071  1.00  0.00           C  
ATOM    997  CD1 TRP A 158     133.167 154.109  98.730  1.00  0.00           C  
ATOM    998  CD2 TRP A 158     135.098 153.322  97.895  1.00  0.00           C  
ATOM    999  NE1 TRP A 158     134.148 155.039  98.973  1.00  0.00           N  
ATOM   1000  CE2 TRP A 158     135.336 154.573  98.470  1.00  0.00           C  
ATOM   1001  CE3 TRP A 158     136.160 152.626  97.304  1.00  0.00           C  
ATOM   1002  CZ2 TRP A 158     136.596 155.151  98.474  1.00  0.00           C  
ATOM   1003  CZ3 TRP A 158     137.423 153.205  97.308  1.00  0.00           C  
ATOM   1004  CH2 TRP A 158     137.635 154.435  97.879  1.00  0.00           C  
ATOM   1005  H   TRP A 158     133.341 150.835  99.919  1.00  0.00           H  
ATOM   1006  HA  TRP A 158     131.133 152.231  98.765  1.00  0.00           H  
ATOM   1007 1HB  TRP A 158     133.664 150.993  97.538  1.00  0.00           H  
ATOM   1008 2HB  TRP A 158     132.547 152.000  96.628  1.00  0.00           H  
ATOM   1009  HD1 TRP A 158     132.123 154.214  99.021  1.00  0.00           H  
ATOM   1010  HE1 TRP A 158     134.017 155.922  99.445  1.00  0.00           H  
ATOM   1011  HE3 TRP A 158     135.998 151.648  96.851  1.00  0.00           H  
ATOM   1012  HZ2 TRP A 158     136.784 156.127  98.922  1.00  0.00           H  
ATOM   1013  HZ3 TRP A 158     138.244 152.657  96.845  1.00  0.00           H  
ATOM   1014  HH2 TRP A 158     138.639 154.860  97.865  1.00  0.00           H  
ATOM   1015  N   ASP A 159     131.383 149.068  97.984  1.00  0.00           N  
ATOM   1016  CA  ASP A 159     130.661 148.099  97.214  1.00  0.00           C  
ATOM   1017  C   ASP A 159     129.364 147.853  97.907  1.00  0.00           C  
ATOM   1018  O   ASP A 159     128.350 147.583  97.268  1.00  0.00           O  
ATOM   1019  CB  ASP A 159     131.448 146.794  97.069  1.00  0.00           C  
ATOM   1020  CG  ASP A 159     132.684 146.942  96.192  1.00  0.00           C  
ATOM   1021  OD1 ASP A 159     132.772 147.916  95.482  1.00  0.00           O  
ATOM   1022  OD2 ASP A 159     133.529 146.081  96.241  1.00  0.00           O  
ATOM   1023  H   ASP A 159     132.165 148.766  98.547  1.00  0.00           H  
ATOM   1024  HA  ASP A 159     130.453 148.523  96.232  1.00  0.00           H  
ATOM   1025 1HB  ASP A 159     131.759 146.444  98.054  1.00  0.00           H  
ATOM   1026 2HB  ASP A 159     130.805 146.027  96.637  1.00  0.00           H  
ATOM   1027  N   PHE A 160     129.386 147.872  99.251  1.00  0.00           N  
ATOM   1028  CA  PHE A 160     128.190 147.696 100.016  1.00  0.00           C  
ATOM   1029  C   PHE A 160     127.175 148.728  99.622  1.00  0.00           C  
ATOM   1030  O   PHE A 160     126.001 148.413  99.427  1.00  0.00           O  
ATOM   1031  CB  PHE A 160     128.485 147.796 101.514  1.00  0.00           C  
ATOM   1032  CG  PHE A 160     127.259 147.725 102.380  1.00  0.00           C  
ATOM   1033  CD1 PHE A 160     126.779 146.503 102.827  1.00  0.00           C  
ATOM   1034  CD2 PHE A 160     126.583 148.878 102.747  1.00  0.00           C  
ATOM   1035  CE1 PHE A 160     125.651 146.437 103.624  1.00  0.00           C  
ATOM   1036  CE2 PHE A 160     125.457 148.815 103.543  1.00  0.00           C  
ATOM   1037  CZ  PHE A 160     124.990 147.592 103.982  1.00  0.00           C  
ATOM   1038  H   PHE A 160     130.262 148.014  99.734  1.00  0.00           H  
ATOM   1039  HA  PHE A 160     127.805 146.692  99.833  1.00  0.00           H  
ATOM   1040 1HB  PHE A 160     129.155 146.988 101.807  1.00  0.00           H  
ATOM   1041 2HB  PHE A 160     128.994 148.736 101.723  1.00  0.00           H  
ATOM   1042  HD1 PHE A 160     127.302 145.589 102.545  1.00  0.00           H  
ATOM   1043  HD2 PHE A 160     126.952 149.845 102.400  1.00  0.00           H  
ATOM   1044  HE1 PHE A 160     125.284 145.470 103.968  1.00  0.00           H  
ATOM   1045  HE2 PHE A 160     124.935 149.730 103.825  1.00  0.00           H  
ATOM   1046  HZ  PHE A 160     124.100 147.541 104.608  1.00  0.00           H  
ATOM   1047  N   ALA A 161     127.609 149.997  99.480  1.00  0.00           N  
ATOM   1048  CA  ALA A 161     126.678 151.055  99.210  1.00  0.00           C  
ATOM   1049  C   ALA A 161     125.975 150.782  97.910  1.00  0.00           C  
ATOM   1050  O   ALA A 161     124.755 150.899  97.818  1.00  0.00           O  
ATOM   1051  CB  ALA A 161     127.385 152.401  99.169  1.00  0.00           C  
ATOM   1052  H   ALA A 161     128.592 150.216  99.563  1.00  0.00           H  
ATOM   1053  HA  ALA A 161     125.971 151.104 100.038  1.00  0.00           H  
ATOM   1054 1HB  ALA A 161     126.662 153.186  98.950  1.00  0.00           H  
ATOM   1055 2HB  ALA A 161     127.851 152.597 100.135  1.00  0.00           H  
ATOM   1056 3HB  ALA A 161     128.151 152.387  98.395  1.00  0.00           H  
ATOM   1057  N   GLN A 162     126.730 150.320  96.897  1.00  0.00           N  
ATOM   1058  CA  GLN A 162     126.257 150.081  95.561  1.00  0.00           C  
ATOM   1059  C   GLN A 162     125.586 148.745  95.535  1.00  0.00           C  
ATOM   1060  O   GLN A 162     124.898 148.393  94.578  1.00  0.00           O  
ATOM   1061  CB  GLN A 162     127.401 150.128  94.545  1.00  0.00           C  
ATOM   1062  CG  GLN A 162     128.023 151.504  94.371  1.00  0.00           C  
ATOM   1063  CD  GLN A 162     129.234 151.480  93.458  1.00  0.00           C  
ATOM   1064  OE1 GLN A 162     129.144 151.077  92.295  1.00  0.00           O  
ATOM   1065  NE2 GLN A 162     130.375 151.914  93.980  1.00  0.00           N  
ATOM   1066  H   GLN A 162     127.699 150.136  97.116  1.00  0.00           H  
ATOM   1067  HA  GLN A 162     125.602 150.903  95.273  1.00  0.00           H  
ATOM   1068 1HB  GLN A 162     128.188 149.439  94.851  1.00  0.00           H  
ATOM   1069 2HB  GLN A 162     127.038 149.798  93.572  1.00  0.00           H  
ATOM   1070 1HG  GLN A 162     127.281 152.174  93.938  1.00  0.00           H  
ATOM   1071 2HG  GLN A 162     128.337 151.874  95.347  1.00  0.00           H  
ATOM   1072 1HE2 GLN A 162     131.208 151.922  93.425  1.00  0.00           H  
ATOM   1073 2HE2 GLN A 162     130.404 152.232  94.927  1.00  0.00           H  
ATOM   1074  N   GLY A 163     125.813 147.945  96.587  1.00  0.00           N  
ATOM   1075  CA  GLY A 163     125.232 146.641  96.679  1.00  0.00           C  
ATOM   1076  C   GLY A 163     124.007 146.654  97.538  1.00  0.00           C  
ATOM   1077  O   GLY A 163     123.012 147.317  97.264  1.00  0.00           O  
ATOM   1078  H   GLY A 163     126.409 148.272  97.333  1.00  0.00           H  
ATOM   1079 1HA  GLY A 163     124.977 146.285  95.681  1.00  0.00           H  
ATOM   1080 2HA  GLY A 163     125.963 145.946  97.090  1.00  0.00           H  
ATOM   1081  N   PRO A 164     124.119 145.931  98.612  1.00  0.00           N  
ATOM   1082  CA  PRO A 164     123.047 145.750  99.551  1.00  0.00           C  
ATOM   1083  C   PRO A 164     122.386 146.995 100.023  1.00  0.00           C  
ATOM   1084  O   PRO A 164     121.192 146.934 100.294  1.00  0.00           O  
ATOM   1085  CB  PRO A 164     123.756 145.044 100.712  1.00  0.00           C  
ATOM   1086  CG  PRO A 164     124.798 144.209 100.050  1.00  0.00           C  
ATOM   1087  CD  PRO A 164     125.298 145.064  98.916  1.00  0.00           C  
ATOM   1088  HA  PRO A 164     122.258 145.141  99.086  1.00  0.00           H  
ATOM   1089 1HB  PRO A 164     124.180 145.789 101.402  1.00  0.00           H  
ATOM   1090 2HB  PRO A 164     123.033 144.448 101.287  1.00  0.00           H  
ATOM   1091 1HG  PRO A 164     125.591 143.952 100.768  1.00  0.00           H  
ATOM   1092 2HG  PRO A 164     124.362 143.260  99.705  1.00  0.00           H  
ATOM   1093 1HD  PRO A 164     126.158 145.659  99.256  1.00  0.00           H  
ATOM   1094 2HD  PRO A 164     125.582 144.422  98.069  1.00  0.00           H  
ATOM   1095  N   LEU A 165     123.098 148.122 100.142  1.00  0.00           N  
ATOM   1096  CA  LEU A 165     122.438 149.297 100.616  1.00  0.00           C  
ATOM   1097  C   LEU A 165     121.357 149.693  99.654  1.00  0.00           C  
ATOM   1098  O   LEU A 165     120.195 149.781 100.043  1.00  0.00           O  
ATOM   1099  CB  LEU A 165     123.440 150.445 100.788  1.00  0.00           C  
ATOM   1100  CG  LEU A 165     122.845 151.785 101.239  1.00  0.00           C  
ATOM   1101  CD1 LEU A 165     122.248 151.634 102.631  1.00  0.00           C  
ATOM   1102  CD2 LEU A 165     123.928 152.854 101.222  1.00  0.00           C  
ATOM   1103  H   LEU A 165     124.080 148.169  99.910  1.00  0.00           H  
ATOM   1104  HA  LEU A 165     121.979 149.071 101.578  1.00  0.00           H  
ATOM   1105 1HB  LEU A 165     124.184 150.149 101.525  1.00  0.00           H  
ATOM   1106 2HB  LEU A 165     123.946 150.611  99.837  1.00  0.00           H  
ATOM   1107  HG  LEU A 165     122.041 152.073 100.561  1.00  0.00           H  
ATOM   1108 1HD1 LEU A 165     121.825 152.586 102.952  1.00  0.00           H  
ATOM   1109 2HD1 LEU A 165     121.463 150.878 102.610  1.00  0.00           H  
ATOM   1110 3HD1 LEU A 165     123.026 151.330 103.330  1.00  0.00           H  
ATOM   1111 1HD2 LEU A 165     123.505 153.806 101.541  1.00  0.00           H  
ATOM   1112 2HD2 LEU A 165     124.732 152.568 101.900  1.00  0.00           H  
ATOM   1113 3HD2 LEU A 165     124.324 152.954 100.211  1.00  0.00           H  
ATOM   1114  N   LEU A 166     121.685 149.911  98.366  1.00  0.00           N  
ATOM   1115  CA  LEU A 166     120.668 150.283  97.431  1.00  0.00           C  
ATOM   1116  C   LEU A 166     119.684 149.174  97.241  1.00  0.00           C  
ATOM   1117  O   LEU A 166     118.493 149.428  97.098  1.00  0.00           O  
ATOM   1118  CB  LEU A 166     121.298 150.656  96.083  1.00  0.00           C  
ATOM   1119  CG  LEU A 166     122.145 151.935  96.076  1.00  0.00           C  
ATOM   1120  CD1 LEU A 166     122.744 152.140  94.691  1.00  0.00           C  
ATOM   1121  CD2 LEU A 166     121.279 153.120  96.478  1.00  0.00           C  
ATOM   1122  H   LEU A 166     122.637 149.818  98.046  1.00  0.00           H  
ATOM   1123  HA  LEU A 166     120.105 151.117  97.847  1.00  0.00           H  
ATOM   1124 1HB  LEU A 166     121.935 149.835  95.759  1.00  0.00           H  
ATOM   1125 2HB  LEU A 166     120.501 150.782  95.350  1.00  0.00           H  
ATOM   1126  HG  LEU A 166     122.968 151.831  96.783  1.00  0.00           H  
ATOM   1127 1HD1 LEU A 166     123.346 153.049  94.686  1.00  0.00           H  
ATOM   1128 2HD1 LEU A 166     123.374 151.287  94.437  1.00  0.00           H  
ATOM   1129 3HD1 LEU A 166     121.943 152.231  93.958  1.00  0.00           H  
ATOM   1130 1HD2 LEU A 166     121.881 154.029  96.473  1.00  0.00           H  
ATOM   1131 2HD2 LEU A 166     120.456 153.226  95.770  1.00  0.00           H  
ATOM   1132 3HD2 LEU A 166     120.878 152.955  97.478  1.00  0.00           H  
ATOM   1133  N   ASP A 167     120.118 147.907  97.268  1.00  0.00           N  
ATOM   1134  CA  ASP A 167     119.166 146.848  97.087  1.00  0.00           C  
ATOM   1135  C   ASP A 167     118.193 146.826  98.227  1.00  0.00           C  
ATOM   1136  O   ASP A 167     117.052 146.408  98.048  1.00  0.00           O  
ATOM   1137  CB  ASP A 167     119.872 145.494  96.978  1.00  0.00           C  
ATOM   1138  CG  ASP A 167     120.675 145.347  95.692  1.00  0.00           C  
ATOM   1139  OD1 ASP A 167     120.497 146.151  94.808  1.00  0.00           O  
ATOM   1140  OD2 ASP A 167     121.459 144.432  95.607  1.00  0.00           O  
ATOM   1141  H   ASP A 167     121.090 147.675  97.411  1.00  0.00           H  
ATOM   1142  HA  ASP A 167     118.565 147.069  96.204  1.00  0.00           H  
ATOM   1143 1HB  ASP A 167     120.545 145.366  97.826  1.00  0.00           H  
ATOM   1144 2HB  ASP A 167     119.133 144.694  97.021  1.00  0.00           H  
ATOM   1145  N   SER A 168     118.625 147.197  99.448  1.00  0.00           N  
ATOM   1146  CA  SER A 168     117.746 147.174 100.583  1.00  0.00           C  
ATOM   1147  C   SER A 168     116.832 148.361 100.540  1.00  0.00           C  
ATOM   1148  O   SER A 168     115.682 148.271 100.954  1.00  0.00           O  
ATOM   1149  CB  SER A 168     118.543 147.173 101.873  1.00  0.00           C  
ATOM   1150  OG  SER A 168     119.305 146.003 101.992  1.00  0.00           O  
ATOM   1151  H   SER A 168     119.582 147.496  99.572  1.00  0.00           H  
ATOM   1152  HA  SER A 168     117.177 146.244 100.560  1.00  0.00           H  
ATOM   1153 1HB  SER A 168     119.199 148.042 101.896  1.00  0.00           H  
ATOM   1154 2HB  SER A 168     117.863 147.254 102.720  1.00  0.00           H  
ATOM   1155  HG  SER A 168     120.073 146.130 101.429  1.00  0.00           H  
ATOM   1156  N   LEU A 169     117.337 149.520 100.079  1.00  0.00           N  
ATOM   1157  CA  LEU A 169     116.605 150.755 100.037  1.00  0.00           C  
ATOM   1158  C   LEU A 169     115.477 150.773  99.046  1.00  0.00           C  
ATOM   1159  O   LEU A 169     114.401 151.261  99.384  1.00  0.00           O  
ATOM   1160  CB  LEU A 169     117.568 151.904  99.716  1.00  0.00           C  
ATOM   1161  CG  LEU A 169     118.543 152.287 100.837  1.00  0.00           C  
ATOM   1162  CD1 LEU A 169     119.597 153.240 100.290  1.00  0.00           C  
ATOM   1163  CD2 LEU A 169     117.774 152.923 101.985  1.00  0.00           C  
ATOM   1164  H   LEU A 169     118.290 149.501  99.746  1.00  0.00           H  
ATOM   1165  HA  LEU A 169     116.179 150.938 101.022  1.00  0.00           H  
ATOM   1166 1HB  LEU A 169     118.158 151.630  98.843  1.00  0.00           H  
ATOM   1167 2HB  LEU A 169     116.983 152.790  99.470  1.00  0.00           H  
ATOM   1168  HG  LEU A 169     119.056 151.393 101.194  1.00  0.00           H  
ATOM   1169 1HD1 LEU A 169     120.291 153.512 101.086  1.00  0.00           H  
ATOM   1170 2HD1 LEU A 169     120.145 152.753  99.483  1.00  0.00           H  
ATOM   1171 3HD1 LEU A 169     119.113 154.138  99.909  1.00  0.00           H  
ATOM   1172 1HD2 LEU A 169     118.467 153.194 102.782  1.00  0.00           H  
ATOM   1173 2HD2 LEU A 169     117.262 153.817 101.629  1.00  0.00           H  
ATOM   1174 3HD2 LEU A 169     117.040 152.214 102.368  1.00  0.00           H  
ATOM   1175  N   TYR A 170     115.704 150.287  97.805  1.00  0.00           N  
ATOM   1176  CA  TYR A 170     114.770 150.420  96.706  1.00  0.00           C  
ATOM   1177  C   TYR A 170     114.108 149.137  96.339  1.00  0.00           C  
ATOM   1178  O   TYR A 170     114.658 148.301  95.622  1.00  0.00           O  
ATOM   1179  CB  TYR A 170     115.478 150.997  95.478  1.00  0.00           C  
ATOM   1180  CG  TYR A 170     115.966 152.417  95.666  1.00  0.00           C  
ATOM   1181  CD1 TYR A 170     117.271 152.654  96.070  1.00  0.00           C  
ATOM   1182  CD2 TYR A 170     115.107 153.481  95.434  1.00  0.00           C  
ATOM   1183  CE1 TYR A 170     117.717 153.950  96.241  1.00  0.00           C  
ATOM   1184  CE2 TYR A 170     115.553 154.778  95.605  1.00  0.00           C  
ATOM   1185  CZ  TYR A 170     116.852 155.013  96.007  1.00  0.00           C  
ATOM   1186  OH  TYR A 170     117.296 156.305  96.178  1.00  0.00           O  
ATOM   1187  H   TYR A 170     116.578 149.805  97.652  1.00  0.00           H  
ATOM   1188  HA  TYR A 170     114.028 151.172  96.973  1.00  0.00           H  
ATOM   1189 1HB  TYR A 170     116.336 150.373  95.225  1.00  0.00           H  
ATOM   1190 2HB  TYR A 170     114.799 150.981  94.626  1.00  0.00           H  
ATOM   1191  HD1 TYR A 170     117.946 151.817  96.252  1.00  0.00           H  
ATOM   1192  HD2 TYR A 170     114.081 153.295  95.118  1.00  0.00           H  
ATOM   1193  HE1 TYR A 170     118.743 154.136  96.559  1.00  0.00           H  
ATOM   1194  HE2 TYR A 170     114.878 155.615  95.424  1.00  0.00           H  
ATOM   1195  HH  TYR A 170     118.085 156.301  96.724  1.00  0.00           H  
ATOM   1196  N   TRP A 171     112.852 148.993  96.809  1.00  0.00           N  
ATOM   1197  CA  TRP A 171     112.044 147.868  96.456  1.00  0.00           C  
ATOM   1198  C   TRP A 171     111.098 148.398  95.431  1.00  0.00           C  
ATOM   1199  O   TRP A 171     110.903 149.603  95.299  1.00  0.00           O  
ATOM   1200  CB  TRP A 171     111.295 147.291  97.659  1.00  0.00           C  
ATOM   1201  CG  TRP A 171     112.197 146.691  98.695  1.00  0.00           C  
ATOM   1202  CD1 TRP A 171     113.282 147.282  99.271  1.00  0.00           C  
ATOM   1203  CD2 TRP A 171     112.097 145.373  99.286  1.00  0.00           C  
ATOM   1204  NE1 TRP A 171     113.861 146.427 100.176  1.00  0.00           N  
ATOM   1205  CE2 TRP A 171     113.148 145.255 100.199  1.00  0.00           C  
ATOM   1206  CE3 TRP A 171     111.211 144.302  99.118  1.00  0.00           C  
ATOM   1207  CZ2 TRP A 171     113.346 144.104 100.945  1.00  0.00           C  
ATOM   1208  CZ3 TRP A 171     111.408 143.148  99.867  1.00  0.00           C  
ATOM   1209  CH2 TRP A 171     112.448 143.052 100.757  1.00  0.00           C  
ATOM   1210  H   TRP A 171     112.472 149.697  97.426  1.00  0.00           H  
ATOM   1211  HA  TRP A 171     112.701 147.049  96.164  1.00  0.00           H  
ATOM   1212 1HB  TRP A 171     110.705 148.077  98.131  1.00  0.00           H  
ATOM   1213 2HB  TRP A 171     110.602 146.520  97.321  1.00  0.00           H  
ATOM   1214  HD1 TRP A 171     113.637 148.286  99.047  1.00  0.00           H  
ATOM   1215  HE1 TRP A 171     114.679 146.626 100.733  1.00  0.00           H  
ATOM   1216  HE3 TRP A 171     110.382 144.373  98.414  1.00  0.00           H  
ATOM   1217  HZ2 TRP A 171     114.166 144.008 101.657  1.00  0.00           H  
ATOM   1218  HZ3 TRP A 171     110.715 142.318  99.729  1.00  0.00           H  
ATOM   1219  HH2 TRP A 171     112.573 142.133 101.329  1.00  0.00           H  
ATOM   1220  N   THR A 172     110.469 147.541  94.632  1.00  0.00           N  
ATOM   1221  CA  THR A 172     109.706 148.209  93.633  1.00  0.00           C  
ATOM   1222  C   THR A 172     108.310 147.892  93.853  1.00  0.00           C  
ATOM   1223  O   THR A 172     107.606 148.525  94.635  1.00  0.00           O  
ATOM   1224  CB  THR A 172     110.116 147.805  92.205  1.00  0.00           C  
ATOM   1225  OG1 THR A 172     110.024 146.381  92.064  1.00  0.00           O  
ATOM   1226  CG2 THR A 172     111.542 148.247  91.914  1.00  0.00           C  
ATOM   1227  H   THR A 172     110.473 146.532  94.654  1.00  0.00           H  
ATOM   1228  HA  THR A 172     109.889 149.281  93.717  1.00  0.00           H  
ATOM   1229  HB  THR A 172     109.443 148.272  91.486  1.00  0.00           H  
ATOM   1230  HG1 THR A 172     110.881 146.028  91.813  1.00  0.00           H  
ATOM   1231 1HG2 THR A 172     111.814 147.953  90.900  1.00  0.00           H  
ATOM   1232 2HG2 THR A 172     111.613 149.331  92.009  1.00  0.00           H  
ATOM   1233 3HG2 THR A 172     112.221 147.776  92.623  1.00  0.00           H  
ATOM   1234  N   LYS A 173     107.916 146.876  93.103  1.00  0.00           N  
ATOM   1235  CA  LYS A 173     106.604 146.401  92.985  1.00  0.00           C  
ATOM   1236  C   LYS A 173     106.403 145.366  94.007  1.00  0.00           C  
ATOM   1237  O   LYS A 173     107.365 144.825  94.555  1.00  0.00           O  
ATOM   1238  CB  LYS A 173     106.336 145.847  91.585  1.00  0.00           C  
ATOM   1239  CG  LYS A 173     106.438 146.880  90.470  1.00  0.00           C  
ATOM   1240  CD  LYS A 173     106.174 146.253  89.110  1.00  0.00           C  
ATOM   1241  CE  LYS A 173     106.295 147.279  87.993  1.00  0.00           C  
ATOM   1242  NZ  LYS A 173     106.062 146.674  86.653  1.00  0.00           N  
ATOM   1243  H   LYS A 173     108.652 146.423  92.580  1.00  0.00           H  
ATOM   1244  HA  LYS A 173     105.920 147.246  93.071  1.00  0.00           H  
ATOM   1245 1HB  LYS A 173     107.046 145.049  91.367  1.00  0.00           H  
ATOM   1246 2HB  LYS A 173     105.336 145.415  91.550  1.00  0.00           H  
ATOM   1247 1HG  LYS A 173     105.711 147.674  90.642  1.00  0.00           H  
ATOM   1248 2HG  LYS A 173     107.435 147.319  90.471  1.00  0.00           H  
ATOM   1249 1HD  LYS A 173     106.891 145.450  88.933  1.00  0.00           H  
ATOM   1250 2HD  LYS A 173     105.170 145.829  89.093  1.00  0.00           H  
ATOM   1251 1HE  LYS A 173     105.567 148.075  88.150  1.00  0.00           H  
ATOM   1252 2HE  LYS A 173     107.291 147.720  88.010  1.00  0.00           H  
ATOM   1253 1HZ  LYS A 173     106.152 147.386  85.942  1.00  0.00           H  
ATOM   1254 2HZ  LYS A 173     106.744 145.947  86.489  1.00  0.00           H  
ATOM   1255 3HZ  LYS A 173     105.134 146.279  86.619  1.00  0.00           H  
ATOM   1256  N   TRP A 174     105.134 145.148  94.386  1.00  0.00           N  
ATOM   1257  CA  TRP A 174     105.055 144.095  95.317  1.00  0.00           C  
ATOM   1258  C   TRP A 174     105.343 142.973  94.415  1.00  0.00           C  
ATOM   1259  O   TRP A 174     106.367 142.309  94.505  1.00  0.00           O  
ATOM   1260  CB  TRP A 174     103.689 143.970  95.993  1.00  0.00           C  
ATOM   1261  CG  TRP A 174     103.578 142.786  96.906  1.00  0.00           C  
ATOM   1262  CD1 TRP A 174     103.661 141.473  96.551  1.00  0.00           C  
ATOM   1263  CD2 TRP A 174     103.363 142.802  98.338  1.00  0.00           C  
ATOM   1264  NE1 TRP A 174     103.513 140.674  97.657  1.00  0.00           N  
ATOM   1265  CE2 TRP A 174     103.331 141.470  98.760  1.00  0.00           C  
ATOM   1266  CE3 TRP A 174     103.199 143.824  99.281  1.00  0.00           C  
ATOM   1267  CZ2 TRP A 174     103.138 141.126 100.088  1.00  0.00           C  
ATOM   1268  CZ3 TRP A 174     103.008 143.479 100.613  1.00  0.00           C  
ATOM   1269  CH2 TRP A 174     102.979 142.165 101.006  1.00  0.00           C  
ATOM   1270  H   TRP A 174     104.286 145.619  94.103  1.00  0.00           H  
ATOM   1271  HA  TRP A 174     105.765 144.291  96.121  1.00  0.00           H  
ATOM   1272 1HB  TRP A 174     103.486 144.870  96.574  1.00  0.00           H  
ATOM   1273 2HB  TRP A 174     102.912 143.890  95.232  1.00  0.00           H  
ATOM   1274  HD1 TRP A 174     103.822 141.111  95.537  1.00  0.00           H  
ATOM   1275  HE1 TRP A 174     103.533 139.664  97.661  1.00  0.00           H  
ATOM   1276  HE3 TRP A 174     103.224 144.870  98.975  1.00  0.00           H  
ATOM   1277  HZ2 TRP A 174     103.112 140.088 100.420  1.00  0.00           H  
ATOM   1278  HZ3 TRP A 174     102.880 144.281 101.341  1.00  0.00           H  
ATOM   1279  HH2 TRP A 174     102.827 141.930 102.060  1.00  0.00           H  
ATOM   1280  N   TYR A 175     104.416 142.763  93.478  1.00  0.00           N  
ATOM   1281  CA  TYR A 175     104.601 141.791  92.455  1.00  0.00           C  
ATOM   1282  C   TYR A 175     103.569 142.238  91.508  1.00  0.00           C  
ATOM   1283  O   TYR A 175     103.091 141.475  90.664  1.00  0.00           O  
ATOM   1284  CB  TYR A 175     104.398 140.349  92.924  1.00  0.00           C  
ATOM   1285  CG  TYR A 175     104.495 139.326  91.814  1.00  0.00           C  
ATOM   1286  CD1 TYR A 175     105.734 138.984  91.292  1.00  0.00           C  
ATOM   1287  CD2 TYR A 175     103.346 138.730  91.317  1.00  0.00           C  
ATOM   1288  CE1 TYR A 175     105.823 138.050  90.278  1.00  0.00           C  
ATOM   1289  CE2 TYR A 175     103.435 137.796  90.303  1.00  0.00           C  
ATOM   1290  CZ  TYR A 175     104.667 137.456  89.784  1.00  0.00           C  
ATOM   1291  OH  TYR A 175     104.756 136.526  88.774  1.00  0.00           O  
ATOM   1292  H   TYR A 175     103.564 143.305  93.493  1.00  0.00           H  
ATOM   1293  HA  TYR A 175     105.665 141.728  92.225  1.00  0.00           H  
ATOM   1294 1HB  TYR A 175     105.145 140.103  93.680  1.00  0.00           H  
ATOM   1295 2HB  TYR A 175     103.418 140.252  93.390  1.00  0.00           H  
ATOM   1296  HD1 TYR A 175     106.638 139.453  91.682  1.00  0.00           H  
ATOM   1297  HD2 TYR A 175     102.372 138.999  91.726  1.00  0.00           H  
ATOM   1298  HE1 TYR A 175     106.797 137.782  89.868  1.00  0.00           H  
ATOM   1299  HE2 TYR A 175     102.531 137.328  89.912  1.00  0.00           H  
ATOM   1300  HH  TYR A 175     105.668 136.457  88.484  1.00  0.00           H  
ATOM   1301  N   ASN A 176     103.226 143.535  91.628  1.00  0.00           N  
ATOM   1302  CA  ASN A 176     102.132 143.860  90.806  1.00  0.00           C  
ATOM   1303  C   ASN A 176     101.883 145.424  90.681  1.00  0.00           C  
ATOM   1304  O   ASN A 176     100.999 145.967  91.340  1.00  0.00           O  
ATOM   1305  CB  ASN A 176     100.910 143.133  91.338  1.00  0.00           C  
ATOM   1306  CG  ASN A 176      99.714 143.278  90.439  1.00  0.00           C  
ATOM   1307  OD1 ASN A 176      99.712 144.101  89.516  1.00  0.00           O  
ATOM   1308  ND2 ASN A 176      98.697 142.494  90.690  1.00  0.00           N  
ATOM   1309  H   ASN A 176     103.639 144.254  92.204  1.00  0.00           H  
ATOM   1310  HA  ASN A 176     102.402 143.649  89.770  1.00  0.00           H  
ATOM   1311 1HB  ASN A 176     101.139 142.073  91.452  1.00  0.00           H  
ATOM   1312 2HB  ASN A 176     100.657 143.521  92.325  1.00  0.00           H  
ATOM   1313 1HD2 ASN A 176      97.874 142.546  90.123  1.00  0.00           H  
ATOM   1314 2HD2 ASN A 176      98.742 141.843  91.447  1.00  0.00           H  
ATOM   1315  N   ASN A 177     102.568 146.168  89.728  1.00  0.00           N  
ATOM   1316  CA  ASN A 177     102.590 147.615  89.383  1.00  0.00           C  
ATOM   1317  C   ASN A 177     102.770 148.595  90.516  1.00  0.00           C  
ATOM   1318  O   ASN A 177     102.492 149.790  90.375  1.00  0.00           O  
ATOM   1319  CB  ASN A 177     101.319 147.978  88.638  1.00  0.00           C  
ATOM   1320  CG  ASN A 177     101.217 147.294  87.303  1.00  0.00           C  
ATOM   1321  OD1 ASN A 177     102.218 147.135  86.594  1.00  0.00           O  
ATOM   1322  ND2 ASN A 177     100.026 146.886  86.945  1.00  0.00           N  
ATOM   1323  H   ASN A 177     103.147 145.528  89.204  1.00  0.00           H  
ATOM   1324  HA  ASN A 177     103.465 147.809  88.760  1.00  0.00           H  
ATOM   1325 1HB  ASN A 177     100.452 147.703  89.241  1.00  0.00           H  
ATOM   1326 2HB  ASN A 177     101.282 149.056  88.484  1.00  0.00           H  
ATOM   1327 1HD2 ASN A 177      99.898 146.424  86.067  1.00  0.00           H  
ATOM   1328 2HD2 ASN A 177      99.244 147.035  87.550  1.00  0.00           H  
ATOM   1329  N   GLN A 178     103.306 148.130  91.649  1.00  0.00           N  
ATOM   1330  CA  GLN A 178     103.519 148.903  92.833  1.00  0.00           C  
ATOM   1331  C   GLN A 178     102.710 148.170  93.845  1.00  0.00           C  
ATOM   1332  O   GLN A 178     103.215 147.232  94.457  1.00  0.00           O  
ATOM   1333  CB  GLN A 178     103.072 150.360  92.685  1.00  0.00           C  
ATOM   1334  CG  GLN A 178     103.232 151.191  93.947  1.00  0.00           C  
ATOM   1335  CD  GLN A 178     104.686 151.469  94.276  1.00  0.00           C  
ATOM   1336  OE1 GLN A 178     105.595 150.917  93.651  1.00  0.00           O  
ATOM   1337  NE2 GLN A 178     104.914 152.328  95.263  1.00  0.00           N  
ATOM   1338  H   GLN A 178     103.571 147.155  91.643  1.00  0.00           H  
ATOM   1339  HA  GLN A 178     104.592 148.979  93.008  1.00  0.00           H  
ATOM   1340 1HB  GLN A 178     103.646 150.838  91.892  1.00  0.00           H  
ATOM   1341 2HB  GLN A 178     102.022 150.390  92.393  1.00  0.00           H  
ATOM   1342 1HG  GLN A 178     102.724 152.146  93.807  1.00  0.00           H  
ATOM   1343 2HG  GLN A 178     102.788 150.652  94.784  1.00  0.00           H  
ATOM   1344 1HE2 GLN A 178     105.854 152.550  95.526  1.00  0.00           H  
ATOM   1345 2HE2 GLN A 178     104.148 152.753  95.744  1.00  0.00           H  
ATOM   1346  N   SER A 179     101.417 148.611  93.999  1.00  0.00           N  
ATOM   1347  CA  SER A 179     100.304 148.221  94.836  1.00  0.00           C  
ATOM   1348  C   SER A 179     100.791 148.115  96.232  1.00  0.00           C  
ATOM   1349  O   SER A 179     100.571 147.151  96.959  1.00  0.00           O  
ATOM   1350  CB  SER A 179      99.710 146.900  94.387  1.00  0.00           C  
ATOM   1351  OG  SER A 179      99.211 146.992  93.081  1.00  0.00           O  
ATOM   1352  H   SER A 179     101.300 149.374  93.349  1.00  0.00           H  
ATOM   1353  HA  SER A 179      99.540 148.998  94.780  1.00  0.00           H  
ATOM   1354 1HB  SER A 179     100.473 146.124  94.434  1.00  0.00           H  
ATOM   1355 2HB  SER A 179      98.908 146.613  95.066  1.00  0.00           H  
ATOM   1356  HG  SER A 179      99.875 146.591  92.515  1.00  0.00           H  
ATOM   1357  N   LEU A 180     101.436 149.193  96.655  1.00  0.00           N  
ATOM   1358  CA  LEU A 180     101.980 149.310  97.932  1.00  0.00           C  
ATOM   1359  C   LEU A 180     101.151 150.393  98.520  1.00  0.00           C  
ATOM   1360  O   LEU A 180     100.239 150.912  97.886  1.00  0.00           O  
ATOM   1361  CB  LEU A 180     103.471 149.667  97.902  1.00  0.00           C  
ATOM   1362  CG  LEU A 180     104.381 148.664  97.181  1.00  0.00           C  
ATOM   1363  CD1 LEU A 180     105.816 149.173  97.201  1.00  0.00           C  
ATOM   1364  CD2 LEU A 180     104.273 147.304  97.855  1.00  0.00           C  
ATOM   1365  H   LEU A 180     101.530 149.963  96.008  1.00  0.00           H  
ATOM   1366  HA  LEU A 180     101.909 148.342  98.429  1.00  0.00           H  
ATOM   1367 1HB  LEU A 180     103.588 150.632  97.412  1.00  0.00           H  
ATOM   1368 2HB  LEU A 180     103.828 149.758  98.928  1.00  0.00           H  
ATOM   1369  HG  LEU A 180     104.073 148.578  96.138  1.00  0.00           H  
ATOM   1370 1HD1 LEU A 180     106.462 148.461  96.688  1.00  0.00           H  
ATOM   1371 2HD1 LEU A 180     105.867 150.137  96.696  1.00  0.00           H  
ATOM   1372 3HD1 LEU A 180     106.147 149.285  98.233  1.00  0.00           H  
ATOM   1373 1HD2 LEU A 180     104.919 146.591  97.341  1.00  0.00           H  
ATOM   1374 2HD2 LEU A 180     104.582 147.389  98.897  1.00  0.00           H  
ATOM   1375 3HD2 LEU A 180     103.241 146.956  97.809  1.00  0.00           H  
ATOM   1376  N   GLY A 181     101.466 150.787  99.748  1.00  0.00           N  
ATOM   1377  CA  GLY A 181     100.700 151.770 100.465  1.00  0.00           C  
ATOM   1378  C   GLY A 181     100.535 153.072  99.728  1.00  0.00           C  
ATOM   1379  O   GLY A 181      99.579 153.800  99.995  1.00  0.00           O  
ATOM   1380  H   GLY A 181     102.276 150.376 100.191  1.00  0.00           H  
ATOM   1381 1HA  GLY A 181      99.708 151.372 100.682  1.00  0.00           H  
ATOM   1382 2HA  GLY A 181     101.179 151.978 101.422  1.00  0.00           H  
ATOM   1383  N   HIS A 182     101.485 153.419  98.836  1.00  0.00           N  
ATOM   1384  CA  HIS A 182     101.414 154.590  97.993  1.00  0.00           C  
ATOM   1385  C   HIS A 182     102.330 154.561  96.807  1.00  0.00           C  
ATOM   1386  O   HIS A 182     103.459 154.083  96.868  1.00  0.00           O  
ATOM   1387  CB  HIS A 182     101.720 155.845  98.818  1.00  0.00           C  
ATOM   1388  CG  HIS A 182     101.351 157.122  98.130  1.00  0.00           C  
ATOM   1389  ND1 HIS A 182     102.265 157.881  97.430  1.00  0.00           N  
ATOM   1390  CD2 HIS A 182     100.168 157.774  98.035  1.00  0.00           C  
ATOM   1391  CE1 HIS A 182     101.659 158.946  96.933  1.00  0.00           C  
ATOM   1392  NE2 HIS A 182     100.387 158.904  97.286  1.00  0.00           N  
ATOM   1393  H   HIS A 182     102.288 152.810  98.767  1.00  0.00           H  
ATOM   1394  HA  HIS A 182     100.395 154.715  97.629  1.00  0.00           H  
ATOM   1395 1HB  HIS A 182     101.181 155.798  99.765  1.00  0.00           H  
ATOM   1396 2HB  HIS A 182     102.785 155.877  99.049  1.00  0.00           H  
ATOM   1397  HD1 HIS A 182     103.217 157.638  97.246  1.00  0.00           H  
ATOM   1398  HD2 HIS A 182      99.171 157.560  98.422  1.00  0.00           H  
ATOM   1399  HE1 HIS A 182     102.214 159.675  96.343  1.00  0.00           H  
ATOM   1400  N   GLY A 183     101.859 155.148  95.689  1.00  0.00           N  
ATOM   1401  CA  GLY A 183     102.625 155.221  94.477  1.00  0.00           C  
ATOM   1402  C   GLY A 183     103.771 156.185  94.607  1.00  0.00           C  
ATOM   1403  O   GLY A 183     103.759 157.080  95.450  1.00  0.00           O  
ATOM   1404  H   GLY A 183     100.933 155.550  95.710  1.00  0.00           H  
ATOM   1405 1HA  GLY A 183     103.008 154.231  94.229  1.00  0.00           H  
ATOM   1406 2HA  GLY A 183     101.980 155.531  93.657  1.00  0.00           H  
ATOM   1407  N   SER A 184     104.813 155.996  93.771  1.00  0.00           N  
ATOM   1408  CA  SER A 184     106.009 156.799  93.770  1.00  0.00           C  
ATOM   1409  C   SER A 184     106.775 156.721  95.059  1.00  0.00           C  
ATOM   1410  O   SER A 184     107.575 157.609  95.349  1.00  0.00           O  
ATOM   1411  CB  SER A 184     105.652 158.245  93.488  1.00  0.00           C  
ATOM   1412  OG  SER A 184     105.012 158.371  92.247  1.00  0.00           O  
ATOM   1413  H   SER A 184     104.729 155.238  93.109  1.00  0.00           H  
ATOM   1414  HA  SER A 184     106.674 156.430  92.988  1.00  0.00           H  
ATOM   1415 1HB  SER A 184     104.999 158.620  94.276  1.00  0.00           H  
ATOM   1416 2HB  SER A 184     106.557 158.852  93.497  1.00  0.00           H  
ATOM   1417  HG  SER A 184     105.357 159.176  91.852  1.00  0.00           H  
ATOM   1418  N   HIS A 185     106.587 155.667  95.867  1.00  0.00           N  
ATOM   1419  CA  HIS A 185     107.381 155.558  97.065  1.00  0.00           C  
ATOM   1420  C   HIS A 185     107.895 154.142  97.106  1.00  0.00           C  
ATOM   1421  O   HIS A 185     107.257 153.240  96.579  1.00  0.00           O  
ATOM   1422  CB  HIS A 185     106.569 155.881  98.324  1.00  0.00           C  
ATOM   1423  CG  HIS A 185     106.247 157.336  98.475  1.00  0.00           C  
ATOM   1424  ND1 HIS A 185     105.136 157.915  97.898  1.00  0.00           N  
ATOM   1425  CD2 HIS A 185     106.889 158.328  99.135  1.00  0.00           C  
ATOM   1426  CE1 HIS A 185     105.109 159.202  98.199  1.00  0.00           C  
ATOM   1427  NE2 HIS A 185     106.161 159.477  98.948  1.00  0.00           N  
ATOM   1428  H   HIS A 185     105.906 154.950  95.661  1.00  0.00           H  
ATOM   1429  HA  HIS A 185     108.167 156.312  97.051  1.00  0.00           H  
ATOM   1430 1HB  HIS A 185     105.632 155.324  98.306  1.00  0.00           H  
ATOM   1431 2HB  HIS A 185     107.123 155.562  99.206  1.00  0.00           H  
ATOM   1432  HD2 HIS A 185     107.812 158.232  99.708  1.00  0.00           H  
ATOM   1433  HE1 HIS A 185     104.347 159.914  97.883  1.00  0.00           H  
ATOM   1434  HE2 HIS A 185     106.397 160.384  99.324  1.00  0.00           H  
ATOM   1435  N   SER A 186     109.080 153.892  97.697  1.00  0.00           N  
ATOM   1436  CA  SER A 186     109.593 152.541  97.766  1.00  0.00           C  
ATOM   1437  C   SER A 186     109.453 152.055  99.183  1.00  0.00           C  
ATOM   1438  O   SER A 186     109.860 152.714 100.141  1.00  0.00           O  
ATOM   1439  CB  SER A 186     111.043 152.487  97.327  1.00  0.00           C  
ATOM   1440  OG  SER A 186     111.540 151.179  97.397  1.00  0.00           O  
ATOM   1441  H   SER A 186     109.621 154.644  98.098  1.00  0.00           H  
ATOM   1442  HA  SER A 186     109.031 151.921  97.066  1.00  0.00           H  
ATOM   1443 1HB  SER A 186     111.129 152.857  96.306  1.00  0.00           H  
ATOM   1444 2HB  SER A 186     111.640 153.139  97.963  1.00  0.00           H  
ATOM   1445  HG  SER A 186     111.245 150.740  96.595  1.00  0.00           H  
ATOM   1446  N   PHE A 187     108.857 150.860  99.359  1.00  0.00           N  
ATOM   1447  CA  PHE A 187     108.640 150.374 100.690  1.00  0.00           C  
ATOM   1448  C   PHE A 187     109.463 149.168 100.898  1.00  0.00           C  
ATOM   1449  O   PHE A 187     109.375 148.191 100.158  1.00  0.00           O  
ATOM   1450  CB  PHE A 187     107.166 150.047 100.931  1.00  0.00           C  
ATOM   1451  CG  PHE A 187     106.258 151.242 100.844  1.00  0.00           C  
ATOM   1452  CD1 PHE A 187     105.930 151.794  99.615  1.00  0.00           C  
ATOM   1453  CD2 PHE A 187     105.731 151.815 101.992  1.00  0.00           C  
ATOM   1454  CE1 PHE A 187     105.096 152.893  99.535  1.00  0.00           C  
ATOM   1455  CE2 PHE A 187     104.896 152.913 101.914  1.00  0.00           C  
ATOM   1456  CZ  PHE A 187     104.578 153.452 100.684  1.00  0.00           C  
ATOM   1457  H   PHE A 187     108.559 150.298  98.575  1.00  0.00           H  
ATOM   1458  HA  PHE A 187     108.978 151.134 101.395  1.00  0.00           H  
ATOM   1459 1HB  PHE A 187     106.831 149.313 100.199  1.00  0.00           H  
ATOM   1460 2HB  PHE A 187     107.049 149.602 101.918  1.00  0.00           H  
ATOM   1461  HD1 PHE A 187     106.339 151.351  98.706  1.00  0.00           H  
ATOM   1462  HD2 PHE A 187     105.983 151.389 102.964  1.00  0.00           H  
ATOM   1463  HE1 PHE A 187     104.846 153.317  98.562  1.00  0.00           H  
ATOM   1464  HE2 PHE A 187     104.488 153.354 102.823  1.00  0.00           H  
ATOM   1465  HZ  PHE A 187     103.922 154.318 100.621  1.00  0.00           H  
ATOM   1466  N   ILE A 188     110.299 149.241 101.944  1.00  0.00           N  
ATOM   1467  CA  ILE A 188     111.192 148.191 102.271  1.00  0.00           C  
ATOM   1468  C   ILE A 188     110.373 147.157 102.961  1.00  0.00           C  
ATOM   1469  O   ILE A 188     109.634 147.435 103.905  1.00  0.00           O  
ATOM   1470  CB  ILE A 188     112.348 148.667 103.170  1.00  0.00           C  
ATOM   1471  CG1 ILE A 188     113.194 149.715 102.442  1.00  0.00           C  
ATOM   1472  CG2 ILE A 188     113.208 147.489 103.600  1.00  0.00           C  
ATOM   1473  CD1 ILE A 188     114.251 150.358 103.310  1.00  0.00           C  
ATOM   1474  H   ILE A 188     110.289 150.073 102.515  1.00  0.00           H  
ATOM   1475  HA  ILE A 188     111.642 147.820 101.351  1.00  0.00           H  
ATOM   1476  HB  ILE A 188     111.942 149.152 104.058  1.00  0.00           H  
ATOM   1477 1HG1 ILE A 188     113.689 149.253 101.588  1.00  0.00           H  
ATOM   1478 2HG1 ILE A 188     112.546 150.502 102.056  1.00  0.00           H  
ATOM   1479 1HG2 ILE A 188     114.020 147.843 104.234  1.00  0.00           H  
ATOM   1480 2HG2 ILE A 188     112.598 146.777 104.156  1.00  0.00           H  
ATOM   1481 3HG2 ILE A 188     113.623 147.000 102.718  1.00  0.00           H  
ATOM   1482 1HD1 ILE A 188     114.809 151.088 102.724  1.00  0.00           H  
ATOM   1483 2HD1 ILE A 188     113.774 150.858 104.154  1.00  0.00           H  
ATOM   1484 3HD1 ILE A 188     114.933 149.593 103.680  1.00  0.00           H  
ATOM   1485  N   TYR A 189     110.460 145.919 102.450  1.00  0.00           N  
ATOM   1486  CA  TYR A 189     109.635 144.828 102.876  1.00  0.00           C  
ATOM   1487  C   TYR A 189     108.201 145.166 102.618  1.00  0.00           C  
ATOM   1488  O   TYR A 189     107.291 144.577 103.198  1.00  0.00           O  
ATOM   1489  CB  TYR A 189     109.861 144.512 104.356  1.00  0.00           C  
ATOM   1490  CG  TYR A 189     111.201 143.873 104.646  1.00  0.00           C  
ATOM   1491  CD1 TYR A 189     112.100 144.501 105.496  1.00  0.00           C  
ATOM   1492  CD2 TYR A 189     111.531 142.658 104.063  1.00  0.00           C  
ATOM   1493  CE1 TYR A 189     113.323 143.917 105.761  1.00  0.00           C  
ATOM   1494  CE2 TYR A 189     112.754 142.075 104.328  1.00  0.00           C  
ATOM   1495  CZ  TYR A 189     113.648 142.700 105.173  1.00  0.00           C  
ATOM   1496  OH  TYR A 189     114.867 142.118 105.437  1.00  0.00           O  
ATOM   1497  H   TYR A 189     111.148 145.762 101.728  1.00  0.00           H  
ATOM   1498  HA  TYR A 189     109.927 143.937 102.320  1.00  0.00           H  
ATOM   1499 1HB  TYR A 189     109.788 145.431 104.939  1.00  0.00           H  
ATOM   1500 2HB  TYR A 189     109.080 143.839 104.707  1.00  0.00           H  
ATOM   1501  HD1 TYR A 189     111.840 145.456 105.954  1.00  0.00           H  
ATOM   1502  HD2 TYR A 189     110.825 142.165 103.395  1.00  0.00           H  
ATOM   1503  HE1 TYR A 189     114.029 144.411 106.428  1.00  0.00           H  
ATOM   1504  HE2 TYR A 189     113.014 141.120 103.869  1.00  0.00           H  
ATOM   1505  HH  TYR A 189     115.001 142.075 106.387  1.00  0.00           H  
ATOM   1506  N   TYR A 190     107.980 146.078 101.662  1.00  0.00           N  
ATOM   1507  CA  TYR A 190     106.697 146.516 101.209  1.00  0.00           C  
ATOM   1508  C   TYR A 190     105.965 147.134 102.348  1.00  0.00           C  
ATOM   1509  O   TYR A 190     104.739 147.168 102.351  1.00  0.00           O  
ATOM   1510  CB  TYR A 190     105.895 145.356 100.615  1.00  0.00           C  
ATOM   1511  CG  TYR A 190     106.592 144.657  99.469  1.00  0.00           C  
ATOM   1512  CD1 TYR A 190     106.566 143.272  99.382  1.00  0.00           C  
ATOM   1513  CD2 TYR A 190     107.256 145.400  98.504  1.00  0.00           C  
ATOM   1514  CE1 TYR A 190     107.202 142.634  98.335  1.00  0.00           C  
ATOM   1515  CE2 TYR A 190     107.892 144.761  97.457  1.00  0.00           C  
ATOM   1516  CZ  TYR A 190     107.866 143.384  97.371  1.00  0.00           C  
ATOM   1517  OH  TYR A 190     108.499 142.748  96.328  1.00  0.00           O  
ATOM   1518  H   TYR A 190     108.810 146.473 101.243  1.00  0.00           H  
ATOM   1519  HA  TYR A 190     106.841 147.218 100.387  1.00  0.00           H  
ATOM   1520 1HB  TYR A 190     105.694 144.617 101.392  1.00  0.00           H  
ATOM   1521 2HB  TYR A 190     104.935 145.724 100.256  1.00  0.00           H  
ATOM   1522  HD1 TYR A 190     106.044 142.688 100.140  1.00  0.00           H  
ATOM   1523  HD2 TYR A 190     107.277 146.487  98.573  1.00  0.00           H  
ATOM   1524  HE1 TYR A 190     107.182 141.547  98.267  1.00  0.00           H  
ATOM   1525  HE2 TYR A 190     108.414 145.345  96.699  1.00  0.00           H  
ATOM   1526  HH  TYR A 190     107.863 142.567  95.632  1.00  0.00           H  
ATOM   1527  N   GLU A 191     106.689 147.614 103.366  1.00  0.00           N  
ATOM   1528  CA  GLU A 191     106.050 148.242 104.482  1.00  0.00           C  
ATOM   1529  C   GLU A 191     106.722 149.537 104.854  1.00  0.00           C  
ATOM   1530  O   GLU A 191     106.033 150.487 105.216  1.00  0.00           O  
ATOM   1531  CB  GLU A 191     106.044 147.296 105.685  1.00  0.00           C  
ATOM   1532  CG  GLU A 191     105.214 146.035 105.489  1.00  0.00           C  
ATOM   1533  CD  GLU A 191     105.111 145.202 106.736  1.00  0.00           C  
ATOM   1534  OE1 GLU A 191     105.612 145.623 107.752  1.00  0.00           O  
ATOM   1535  OE2 GLU A 191     104.532 144.144 106.674  1.00  0.00           O  
ATOM   1536  H   GLU A 191     107.695 147.537 103.355  1.00  0.00           H  
ATOM   1537  HA  GLU A 191     105.014 148.453 104.215  1.00  0.00           H  
ATOM   1538 1HB  GLU A 191     107.065 146.992 105.914  1.00  0.00           H  
ATOM   1539 2HB  GLU A 191     105.655 147.820 106.558  1.00  0.00           H  
ATOM   1540 1HG  GLU A 191     104.211 146.319 105.171  1.00  0.00           H  
ATOM   1541 2HG  GLU A 191     105.662 145.439 104.695  1.00  0.00           H  
ATOM   1542  N   ASN A 192     108.077 149.613 104.787  1.00  0.00           N  
ATOM   1543  CA  ASN A 192     108.742 150.785 105.312  1.00  0.00           C  
ATOM   1544  C   ASN A 192     108.999 151.848 104.288  1.00  0.00           C  
ATOM   1545  O   ASN A 192     109.838 151.723 103.402  1.00  0.00           O  
ATOM   1546  CB  ASN A 192     110.048 150.387 105.976  1.00  0.00           C  
ATOM   1547  CG  ASN A 192     109.847 149.442 107.128  1.00  0.00           C  
ATOM   1548  OD1 ASN A 192     109.239 149.801 108.142  1.00  0.00           O  
ATOM   1549  ND2 ASN A 192     110.345 148.239 106.991  1.00  0.00           N  
ATOM   1550  H   ASN A 192     108.632 148.873 104.379  1.00  0.00           H  
ATOM   1551  HA  ASN A 192     108.134 151.195 106.121  1.00  0.00           H  
ATOM   1552 1HB  ASN A 192     110.700 149.912 105.241  1.00  0.00           H  
ATOM   1553 2HB  ASN A 192     110.559 151.279 106.338  1.00  0.00           H  
ATOM   1554 1HD2 ASN A 192     110.241 147.568 107.725  1.00  0.00           H  
ATOM   1555 2HD2 ASN A 192     110.829 147.992 106.152  1.00  0.00           H  
ATOM   1556  N   MET A 193     108.322 152.992 104.442  1.00  0.00           N  
ATOM   1557  CA  MET A 193     108.506 154.062 103.522  1.00  0.00           C  
ATOM   1558  C   MET A 193     109.819 154.718 103.709  1.00  0.00           C  
ATOM   1559  O   MET A 193     110.153 155.168 104.801  1.00  0.00           O  
ATOM   1560  CB  MET A 193     107.379 155.082 103.667  1.00  0.00           C  
ATOM   1561  CG  MET A 193     107.426 156.220 102.656  1.00  0.00           C  
ATOM   1562  SD  MET A 193     106.110 157.428 102.907  1.00  0.00           S  
ATOM   1563  CE  MET A 193     104.705 156.542 102.240  1.00  0.00           C  
ATOM   1564  H   MET A 193     107.675 153.109 105.210  1.00  0.00           H  
ATOM   1565  HA  MET A 193     108.428 153.664 102.510  1.00  0.00           H  
ATOM   1566 1HB  MET A 193     106.418 154.581 103.560  1.00  0.00           H  
ATOM   1567 2HB  MET A 193     107.411 155.521 104.665  1.00  0.00           H  
ATOM   1568 1HG  MET A 193     108.384 156.733 102.730  1.00  0.00           H  
ATOM   1569 2HG  MET A 193     107.333 155.815 101.648  1.00  0.00           H  
ATOM   1570 1HE  MET A 193     103.811 157.161 102.324  1.00  0.00           H  
ATOM   1571 2HE  MET A 193     104.888 156.307 101.190  1.00  0.00           H  
ATOM   1572 3HE  MET A 193     104.559 155.617 102.799  1.00  0.00           H  
ATOM   1573  N   LEU A 194     110.614 154.764 102.624  1.00  0.00           N  
ATOM   1574  CA  LEU A 194     111.885 155.392 102.752  1.00  0.00           C  
ATOM   1575  C   LEU A 194     111.475 156.829 102.893  1.00  0.00           C  
ATOM   1576  O   LEU A 194     110.819 157.377 102.016  1.00  0.00           O  
ATOM   1577  CB  LEU A 194     112.791 155.159 101.536  1.00  0.00           C  
ATOM   1578  CG  LEU A 194     114.187 155.789 101.617  1.00  0.00           C  
ATOM   1579  CD1 LEU A 194     114.956 155.174 102.778  1.00  0.00           C  
ATOM   1580  CD2 LEU A 194     114.919 155.571 100.301  1.00  0.00           C  
ATOM   1581  H   LEU A 194     110.346 154.373 101.732  1.00  0.00           H  
ATOM   1582  HA  LEU A 194     112.407 154.946 103.598  1.00  0.00           H  
ATOM   1583 1HB  LEU A 194     112.919 154.087 101.399  1.00  0.00           H  
ATOM   1584 2HB  LEU A 194     112.296 155.561 100.652  1.00  0.00           H  
ATOM   1585  HG  LEU A 194     114.094 156.858 101.807  1.00  0.00           H  
ATOM   1586 1HD1 LEU A 194     115.948 155.622 102.836  1.00  0.00           H  
ATOM   1587 2HD1 LEU A 194     114.420 155.362 103.709  1.00  0.00           H  
ATOM   1588 3HD1 LEU A 194     115.051 154.100 102.624  1.00  0.00           H  
ATOM   1589 1HD2 LEU A 194     115.911 156.020 100.357  1.00  0.00           H  
ATOM   1590 2HD2 LEU A 194     115.014 154.502 100.110  1.00  0.00           H  
ATOM   1591 3HD2 LEU A 194     114.357 156.036  99.490  1.00  0.00           H  
ATOM   1592  N   LEU A 195     111.792 157.493 104.018  1.00  0.00           N  
ATOM   1593  CA  LEU A 195     111.434 158.883 104.079  1.00  0.00           C  
ATOM   1594  C   LEU A 195     112.645 159.675 103.752  1.00  0.00           C  
ATOM   1595  O   LEU A 195     113.765 159.320 104.120  1.00  0.00           O  
ATOM   1596  CB  LEU A 195     110.905 159.265 105.467  1.00  0.00           C  
ATOM   1597  CG  LEU A 195     109.582 158.608 105.878  1.00  0.00           C  
ATOM   1598  CD1 LEU A 195     109.214 159.046 107.290  1.00  0.00           C  
ATOM   1599  CD2 LEU A 195     108.494 158.990 104.886  1.00  0.00           C  
ATOM   1600  H   LEU A 195     112.261 157.072 104.807  1.00  0.00           H  
ATOM   1601  HA  LEU A 195     110.666 159.076 103.330  1.00  0.00           H  
ATOM   1602 1HB  LEU A 195     111.654 158.996 106.210  1.00  0.00           H  
ATOM   1603 2HB  LEU A 195     110.762 160.345 105.499  1.00  0.00           H  
ATOM   1604  HG  LEU A 195     109.701 157.524 105.886  1.00  0.00           H  
ATOM   1605 1HD1 LEU A 195     108.273 158.578 107.582  1.00  0.00           H  
ATOM   1606 2HD1 LEU A 195     110.000 158.742 107.981  1.00  0.00           H  
ATOM   1607 3HD1 LEU A 195     109.104 160.129 107.317  1.00  0.00           H  
ATOM   1608 1HD2 LEU A 195     107.553 158.522 105.178  1.00  0.00           H  
ATOM   1609 2HD2 LEU A 195     108.373 160.074 104.878  1.00  0.00           H  
ATOM   1610 3HD2 LEU A 195     108.774 158.649 103.889  1.00  0.00           H  
ATOM   1611  N   GLY A 196     112.443 160.764 102.992  1.00  0.00           N  
ATOM   1612  CA  GLY A 196     113.575 161.518 102.545  1.00  0.00           C  
ATOM   1613  C   GLY A 196     114.461 160.638 101.713  1.00  0.00           C  
ATOM   1614  O   GLY A 196     114.000 159.634 101.176  1.00  0.00           O  
ATOM   1615  H   GLY A 196     111.515 161.065 102.728  1.00  0.00           H  
ATOM   1616 1HA  GLY A 196     113.234 162.378 101.967  1.00  0.00           H  
ATOM   1617 2HA  GLY A 196     114.117 161.905 103.407  1.00  0.00           H  
ATOM   1618  N   VAL A 197     115.756 161.012 101.549  1.00  0.00           N  
ATOM   1619  CA  VAL A 197     116.682 160.161 100.848  1.00  0.00           C  
ATOM   1620  C   VAL A 197     117.960 160.072 101.636  1.00  0.00           C  
ATOM   1621  O   VAL A 197     118.309 160.986 102.379  1.00  0.00           O  
ATOM   1622  CB  VAL A 197     116.974 160.710  99.438  1.00  0.00           C  
ATOM   1623  CG1 VAL A 197     115.738 160.600  98.558  1.00  0.00           C  
ATOM   1624  CG2 VAL A 197     117.442 162.154  99.532  1.00  0.00           C  
ATOM   1625  H   VAL A 197     116.081 161.894 101.918  1.00  0.00           H  
ATOM   1626  HA  VAL A 197     116.242 159.167 100.762  1.00  0.00           H  
ATOM   1627  HB  VAL A 197     117.753 160.104  98.976  1.00  0.00           H  
ATOM   1628 1HG1 VAL A 197     115.962 160.992  97.565  1.00  0.00           H  
ATOM   1629 2HG1 VAL A 197     115.442 159.555  98.476  1.00  0.00           H  
ATOM   1630 3HG1 VAL A 197     114.924 161.175  98.999  1.00  0.00           H  
ATOM   1631 1HG2 VAL A 197     117.647 162.536  98.532  1.00  0.00           H  
ATOM   1632 2HG2 VAL A 197     116.666 162.760  99.999  1.00  0.00           H  
ATOM   1633 3HG2 VAL A 197     118.351 162.204 100.132  1.00  0.00           H  
ATOM   1634  N   PRO A 198     118.674 158.983 101.503  1.00  0.00           N  
ATOM   1635  CA  PRO A 198     119.888 158.840 102.266  1.00  0.00           C  
ATOM   1636  C   PRO A 198     120.863 159.931 102.003  1.00  0.00           C  
ATOM   1637  O   PRO A 198     121.068 160.315 100.854  1.00  0.00           O  
ATOM   1638  CB  PRO A 198     120.431 157.488 101.791  1.00  0.00           C  
ATOM   1639  CG  PRO A 198     119.219 156.742 101.349  1.00  0.00           C  
ATOM   1640  CD  PRO A 198     118.343 157.792 100.719  1.00  0.00           C  
ATOM   1641  HA  PRO A 198     119.650 158.896 103.338  1.00  0.00           H  
ATOM   1642 1HB  PRO A 198     121.159 157.639 100.981  1.00  0.00           H  
ATOM   1643 2HB  PRO A 198     120.965 156.988 102.613  1.00  0.00           H  
ATOM   1644 1HG  PRO A 198     119.500 155.945 100.644  1.00  0.00           H  
ATOM   1645 2HG  PRO A 198     118.740 156.251 102.208  1.00  0.00           H  
ATOM   1646 1HD  PRO A 198     118.601 157.895  99.655  1.00  0.00           H  
ATOM   1647 2HD  PRO A 198     117.287 157.506 100.836  1.00  0.00           H  
ATOM   1648  N   ARG A 199     121.467 160.465 103.071  1.00  0.00           N  
ATOM   1649  CA  ARG A 199     122.480 161.453 102.888  1.00  0.00           C  
ATOM   1650  C   ARG A 199     123.792 160.774 103.130  1.00  0.00           C  
ATOM   1651  O   ARG A 199     124.051 160.298 104.234  1.00  0.00           O  
ATOM   1652  CB  ARG A 199     122.302 162.626 103.840  1.00  0.00           C  
ATOM   1653  CG  ARG A 199     123.408 163.668 103.784  1.00  0.00           C  
ATOM   1654  CD  ARG A 199     123.006 164.931 104.455  1.00  0.00           C  
ATOM   1655  NE  ARG A 199     121.989 165.646 103.702  1.00  0.00           N  
ATOM   1656  CZ  ARG A 199     121.288 166.698 104.169  1.00  0.00           C  
ATOM   1657  NH1 ARG A 199     121.505 167.143 105.387  1.00  0.00           N  
ATOM   1658  NH2 ARG A 199     120.382 167.281 103.404  1.00  0.00           N  
ATOM   1659  H   ARG A 199     121.220 160.182 104.008  1.00  0.00           H  
ATOM   1660  HA  ARG A 199     122.359 161.893 101.897  1.00  0.00           H  
ATOM   1661 1HB  ARG A 199     121.362 163.132 103.622  1.00  0.00           H  
ATOM   1662 2HB  ARG A 199     122.246 162.258 104.864  1.00  0.00           H  
ATOM   1663 1HG  ARG A 199     124.297 163.282 104.284  1.00  0.00           H  
ATOM   1664 2HG  ARG A 199     123.644 163.893 102.744  1.00  0.00           H  
ATOM   1665 1HD  ARG A 199     122.604 164.707 105.443  1.00  0.00           H  
ATOM   1666 2HD  ARG A 199     123.875 165.581 104.557  1.00  0.00           H  
ATOM   1667  HE  ARG A 199     121.794 165.333 102.760  1.00  0.00           H  
ATOM   1668 1HH1 ARG A 199     122.198 166.697 105.972  1.00  0.00           H  
ATOM   1669 2HH1 ARG A 199     120.980 167.931 105.737  1.00  0.00           H  
ATOM   1670 1HH2 ARG A 199     120.215 166.938 102.467  1.00  0.00           H  
ATOM   1671 2HH2 ARG A 199     119.857 168.068 103.754  1.00  0.00           H  
ATOM   1672  N   LEU A 200     124.656 160.704 102.098  1.00  0.00           N  
ATOM   1673  CA  LEU A 200     125.975 160.158 102.285  1.00  0.00           C  
ATOM   1674  C   LEU A 200     126.903 161.320 102.463  1.00  0.00           C  
ATOM   1675  O   LEU A 200     127.063 162.128 101.551  1.00  0.00           O  
ATOM   1676  CB  LEU A 200     126.403 159.299 101.089  1.00  0.00           C  
ATOM   1677  CG  LEU A 200     127.801 158.675 101.184  1.00  0.00           C  
ATOM   1678  CD1 LEU A 200     127.832 157.670 102.328  1.00  0.00           C  
ATOM   1679  CD2 LEU A 200     128.151 158.008  99.862  1.00  0.00           C  
ATOM   1680  H   LEU A 200     124.386 161.036 101.183  1.00  0.00           H  
ATOM   1681  HA  LEU A 200     125.949 159.476 103.134  1.00  0.00           H  
ATOM   1682 1HB  LEU A 200     125.686 158.488 100.969  1.00  0.00           H  
ATOM   1683 2HB  LEU A 200     126.376 159.915 100.191  1.00  0.00           H  
ATOM   1684  HG  LEU A 200     128.533 159.453 101.404  1.00  0.00           H  
ATOM   1685 1HD1 LEU A 200     128.826 157.227 102.396  1.00  0.00           H  
ATOM   1686 2HD1 LEU A 200     127.597 158.177 103.264  1.00  0.00           H  
ATOM   1687 3HD1 LEU A 200     127.098 156.887 102.145  1.00  0.00           H  
ATOM   1688 1HD2 LEU A 200     129.145 157.565  99.930  1.00  0.00           H  
ATOM   1689 2HD2 LEU A 200     127.421 157.229  99.643  1.00  0.00           H  
ATOM   1690 3HD2 LEU A 200     128.139 158.752  99.065  1.00  0.00           H  
ATOM   1691  N   ARG A 201     127.526 161.456 103.656  1.00  0.00           N  
ATOM   1692  CA  ARG A 201     128.250 162.662 103.952  1.00  0.00           C  
ATOM   1693  C   ARG A 201     129.480 162.291 104.718  1.00  0.00           C  
ATOM   1694  O   ARG A 201     129.515 161.251 105.362  1.00  0.00           O  
ATOM   1695  CB  ARG A 201     127.407 163.636 104.761  1.00  0.00           C  
ATOM   1696  CG  ARG A 201     127.055 163.166 106.163  1.00  0.00           C  
ATOM   1697  CD  ARG A 201     126.069 164.067 106.813  1.00  0.00           C  
ATOM   1698  NE  ARG A 201     125.716 163.612 108.148  1.00  0.00           N  
ATOM   1699  CZ  ARG A 201     126.275 164.069 109.286  1.00  0.00           C  
ATOM   1700  NH1 ARG A 201     127.210 164.992 109.234  1.00  0.00           N  
ATOM   1701  NH2 ARG A 201     125.884 163.589 110.454  1.00  0.00           N  
ATOM   1702  H   ARG A 201     127.491 160.720 104.347  1.00  0.00           H  
ATOM   1703  HA  ARG A 201     128.476 163.170 103.013  1.00  0.00           H  
ATOM   1704 1HB  ARG A 201     127.935 164.584 104.854  1.00  0.00           H  
ATOM   1705 2HB  ARG A 201     126.472 163.832 104.234  1.00  0.00           H  
ATOM   1706 1HG  ARG A 201     126.624 162.166 106.114  1.00  0.00           H  
ATOM   1707 2HG  ARG A 201     127.956 163.143 106.776  1.00  0.00           H  
ATOM   1708 1HD  ARG A 201     126.492 165.068 106.896  1.00  0.00           H  
ATOM   1709 2HD  ARG A 201     125.160 164.105 106.215  1.00  0.00           H  
ATOM   1710  HE  ARG A 201     125.000 162.902 108.229  1.00  0.00           H  
ATOM   1711 1HH1 ARG A 201     127.509 165.358 108.341  1.00  0.00           H  
ATOM   1712 2HH1 ARG A 201     127.629 165.334 110.086  1.00  0.00           H  
ATOM   1713 1HH2 ARG A 201     125.165 162.880 110.493  1.00  0.00           H  
ATOM   1714 2HH2 ARG A 201     126.303 163.932 111.305  1.00  0.00           H  
ATOM   1715  N   GLN A 202     130.553 163.102 104.649  1.00  0.00           N  
ATOM   1716  CA  GLN A 202     131.747 162.711 105.346  1.00  0.00           C  
ATOM   1717  C   GLN A 202     132.306 163.944 105.973  1.00  0.00           C  
ATOM   1718  O   GLN A 202     132.076 165.056 105.498  1.00  0.00           O  
ATOM   1719  CB  GLN A 202     132.768 162.063 104.407  1.00  0.00           C  
ATOM   1720  CG  GLN A 202     132.312 160.745 103.805  1.00  0.00           C  
ATOM   1721  CD  GLN A 202     133.391 160.088 102.965  1.00  0.00           C  
ATOM   1722  OE1 GLN A 202     134.394 160.717 102.615  1.00  0.00           O  
ATOM   1723  NE2 GLN A 202     133.192 158.817 102.636  1.00  0.00           N  
ATOM   1724  H   GLN A 202     130.549 163.968 104.129  1.00  0.00           H  
ATOM   1725  HA  GLN A 202     131.493 161.915 106.046  1.00  0.00           H  
ATOM   1726 1HB  GLN A 202     132.994 162.746 103.588  1.00  0.00           H  
ATOM   1727 2HB  GLN A 202     133.697 161.883 104.948  1.00  0.00           H  
ATOM   1728 1HG  GLN A 202     132.044 160.063 104.612  1.00  0.00           H  
ATOM   1729 2HG  GLN A 202     131.447 160.928 103.168  1.00  0.00           H  
ATOM   1730 1HE2 GLN A 202     133.869 158.331 102.083  1.00  0.00           H  
ATOM   1731 2HE2 GLN A 202     132.364 158.345 102.941  1.00  0.00           H  
ATOM   1732  N   LEU A 203     133.069 163.751 107.066  1.00  0.00           N  
ATOM   1733  CA  LEU A 203     133.733 164.809 107.765  1.00  0.00           C  
ATOM   1734  C   LEU A 203     135.194 164.755 107.395  1.00  0.00           C  
ATOM   1735  O   LEU A 203     135.748 163.670 107.208  1.00  0.00           O  
ATOM   1736  CB  LEU A 203     133.550 164.668 109.281  1.00  0.00           C  
ATOM   1737  CG  LEU A 203     132.105 164.751 109.788  1.00  0.00           C  
ATOM   1738  CD1 LEU A 203     132.090 164.623 111.305  1.00  0.00           C  
ATOM   1739  CD2 LEU A 203     131.486 166.068 109.344  1.00  0.00           C  
ATOM   1740  H   LEU A 203     133.168 162.803 107.399  1.00  0.00           H  
ATOM   1741  HA  LEU A 203     133.284 165.756 107.466  1.00  0.00           H  
ATOM   1742 1HB  LEU A 203     133.955 163.706 109.591  1.00  0.00           H  
ATOM   1743 2HB  LEU A 203     134.120 165.455 109.775  1.00  0.00           H  
ATOM   1744  HG  LEU A 203     131.527 163.922 109.377  1.00  0.00           H  
ATOM   1745 1HD1 LEU A 203     131.063 164.682 111.665  1.00  0.00           H  
ATOM   1746 2HD1 LEU A 203     132.520 163.664 111.593  1.00  0.00           H  
ATOM   1747 3HD1 LEU A 203     132.675 165.430 111.744  1.00  0.00           H  
ATOM   1748 1HD2 LEU A 203     130.458 166.127 109.703  1.00  0.00           H  
ATOM   1749 2HD2 LEU A 203     132.062 166.898 109.755  1.00  0.00           H  
ATOM   1750 3HD2 LEU A 203     131.494 166.125 108.255  1.00  0.00           H  
ATOM   1751  N   LYS A 204     135.851 165.938 107.284  1.00  0.00           N  
ATOM   1752  CA  LYS A 204     137.238 165.975 106.924  1.00  0.00           C  
ATOM   1753  C   LYS A 204     138.032 166.679 107.966  1.00  0.00           C  
ATOM   1754  O   LYS A 204     137.620 167.696 108.528  1.00  0.00           O  
ATOM   1755  CB  LYS A 204     137.428 166.657 105.568  1.00  0.00           C  
ATOM   1756  CG  LYS A 204     138.874 166.715 105.091  1.00  0.00           C  
ATOM   1757  CD  LYS A 204     138.997 167.505 103.797  1.00  0.00           C  
ATOM   1758  CE  LYS A 204     140.442 167.579 103.328  1.00  0.00           C  
ATOM   1759  NZ  LYS A 204     140.630 168.599 102.260  1.00  0.00           N  
ATOM   1760  H   LYS A 204     135.364 166.805 107.457  1.00  0.00           H  
ATOM   1761  HA  LYS A 204     137.604 164.951 106.849  1.00  0.00           H  
ATOM   1762 1HB  LYS A 204     136.847 166.130 104.811  1.00  0.00           H  
ATOM   1763 2HB  LYS A 204     137.051 167.678 105.618  1.00  0.00           H  
ATOM   1764 1HG  LYS A 204     139.491 167.188 105.856  1.00  0.00           H  
ATOM   1765 2HG  LYS A 204     139.243 165.704 104.925  1.00  0.00           H  
ATOM   1766 1HD  LYS A 204     138.396 167.030 103.021  1.00  0.00           H  
ATOM   1767 2HD  LYS A 204     138.623 168.518 103.951  1.00  0.00           H  
ATOM   1768 1HE  LYS A 204     141.086 167.830 104.170  1.00  0.00           H  
ATOM   1769 2HE  LYS A 204     140.750 166.607 102.942  1.00  0.00           H  
ATOM   1770 1HZ  LYS A 204     141.599 168.616 101.977  1.00  0.00           H  
ATOM   1771 2HZ  LYS A 204     140.051 168.365 101.465  1.00  0.00           H  
ATOM   1772 3HZ  LYS A 204     140.366 169.508 102.612  1.00  0.00           H  
ATOM   1773  N   VAL A 205     139.232 166.118 108.196  1.00  0.00           N  
ATOM   1774  CA  VAL A 205     140.200 166.538 109.153  1.00  0.00           C  
ATOM   1775  C   VAL A 205     141.302 167.215 108.366  1.00  0.00           C  
ATOM   1776  O   VAL A 205     141.588 166.836 107.228  1.00  0.00           O  
ATOM   1777  CB  VAL A 205     140.750 165.345 109.955  1.00  0.00           C  
ATOM   1778  CG1 VAL A 205     141.879 165.794 110.871  1.00  0.00           C  
ATOM   1779  CG2 VAL A 205     139.630 164.699 110.757  1.00  0.00           C  
ATOM   1780  H   VAL A 205     139.432 165.319 107.612  1.00  0.00           H  
ATOM   1781  HA  VAL A 205     139.703 167.158 109.899  1.00  0.00           H  
ATOM   1782  HB  VAL A 205     141.170 164.615 109.263  1.00  0.00           H  
ATOM   1783 1HG1 VAL A 205     142.256 164.937 111.431  1.00  0.00           H  
ATOM   1784 2HG1 VAL A 205     142.685 166.219 110.274  1.00  0.00           H  
ATOM   1785 3HG1 VAL A 205     141.506 166.545 111.567  1.00  0.00           H  
ATOM   1786 1HG2 VAL A 205     140.026 163.855 111.321  1.00  0.00           H  
ATOM   1787 2HG2 VAL A 205     139.207 165.431 111.445  1.00  0.00           H  
ATOM   1788 3HG2 VAL A 205     138.853 164.348 110.078  1.00  0.00           H  
ATOM   1789  N   ARG A 206     141.949 168.240 108.968  1.00  0.00           N  
ATOM   1790  CA  ARG A 206     143.002 169.018 108.357  1.00  0.00           C  
ATOM   1791  C   ARG A 206     144.185 168.144 108.119  1.00  0.00           C  
ATOM   1792  O   ARG A 206     144.491 167.257 108.910  1.00  0.00           O  
ATOM   1793  CB  ARG A 206     143.405 170.193 109.236  1.00  0.00           C  
ATOM   1794  CG  ARG A 206     142.330 171.253 109.419  1.00  0.00           C  
ATOM   1795  CD  ARG A 206     142.735 172.279 110.414  1.00  0.00           C  
ATOM   1796  NE  ARG A 206     143.952 172.969 110.017  1.00  0.00           N  
ATOM   1797  CZ  ARG A 206     143.986 174.153 109.376  1.00  0.00           C  
ATOM   1798  NH1 ARG A 206     142.864 174.765 109.066  1.00  0.00           N  
ATOM   1799  NH2 ARG A 206     145.146 174.699 109.058  1.00  0.00           N  
ATOM   1800  H   ARG A 206     141.660 168.457 109.910  1.00  0.00           H  
ATOM   1801  HA  ARG A 206     142.622 169.447 107.430  1.00  0.00           H  
ATOM   1802 1HB  ARG A 206     143.681 169.830 110.224  1.00  0.00           H  
ATOM   1803 2HB  ARG A 206     144.281 170.682 108.810  1.00  0.00           H  
ATOM   1804 1HG  ARG A 206     142.145 171.752 108.468  1.00  0.00           H  
ATOM   1805 2HG  ARG A 206     141.410 170.782 109.767  1.00  0.00           H  
ATOM   1806 1HD  ARG A 206     141.941 173.019 110.516  1.00  0.00           H  
ATOM   1807 2HD  ARG A 206     142.912 171.802 111.377  1.00  0.00           H  
ATOM   1808  HE  ARG A 206     144.835 172.528 110.238  1.00  0.00           H  
ATOM   1809 1HH1 ARG A 206     141.977 174.348 109.309  1.00  0.00           H  
ATOM   1810 2HH1 ARG A 206     142.890 175.653 108.585  1.00  0.00           H  
ATOM   1811 1HH2 ARG A 206     146.009 174.228 109.296  1.00  0.00           H  
ATOM   1812 2HH2 ARG A 206     145.172 175.586 108.577  1.00  0.00           H  
ATOM   1813  N   ASN A 207     144.865 168.354 106.978  1.00  0.00           N  
ATOM   1814  CA  ASN A 207     146.060 167.608 106.716  1.00  0.00           C  
ATOM   1815  C   ASN A 207     147.174 167.966 107.664  1.00  0.00           C  
ATOM   1816  O   ASN A 207     147.985 167.111 108.014  1.00  0.00           O  
ATOM   1817  CB  ASN A 207     146.500 167.814 105.278  1.00  0.00           C  
ATOM   1818  CG  ASN A 207     147.577 166.853 104.860  1.00  0.00           C  
ATOM   1819  OD1 ASN A 207     147.330 165.651 104.710  1.00  0.00           O  
ATOM   1820  ND2 ASN A 207     148.769 167.359 104.670  1.00  0.00           N  
ATOM   1821  H   ASN A 207     144.548 169.030 106.298  1.00  0.00           H  
ATOM   1822  HA  ASN A 207     145.835 166.546 106.818  1.00  0.00           H  
ATOM   1823 1HB  ASN A 207     145.643 167.692 104.614  1.00  0.00           H  
ATOM   1824 2HB  ASN A 207     146.868 168.832 105.152  1.00  0.00           H  
ATOM   1825 1HD2 ASN A 207     149.526 166.766 104.391  1.00  0.00           H  
ATOM   1826 2HD2 ASN A 207     148.924 168.337 104.803  1.00  0.00           H  
ATOM   1827  N   ASP A 208     147.199 169.210 108.187  1.00  0.00           N  
ATOM   1828  CA  ASP A 208     148.281 169.549 109.077  1.00  0.00           C  
ATOM   1829  C   ASP A 208     147.965 169.150 110.482  1.00  0.00           C  
ATOM   1830  O   ASP A 208     148.664 169.545 111.414  1.00  0.00           O  
ATOM   1831  CB  ASP A 208     148.577 171.050 109.024  1.00  0.00           C  
ATOM   1832  CG  ASP A 208     147.411 171.901 109.507  1.00  0.00           C  
ATOM   1833  OD1 ASP A 208     146.429 171.341 109.935  1.00  0.00           O  
ATOM   1834  OD2 ASP A 208     147.513 173.103 109.444  1.00  0.00           O  
ATOM   1835  H   ASP A 208     146.496 169.905 107.981  1.00  0.00           H  
ATOM   1836  HA  ASP A 208     149.180 169.029 108.743  1.00  0.00           H  
ATOM   1837 1HB  ASP A 208     149.449 171.271 109.640  1.00  0.00           H  
ATOM   1838 2HB  ASP A 208     148.818 171.337 108.000  1.00  0.00           H  
ATOM   1839  N   SER A 209     146.935 168.310 110.680  1.00  0.00           N  
ATOM   1840  CA  SER A 209     146.650 167.888 112.019  1.00  0.00           C  
ATOM   1841  C   SER A 209     147.513 166.715 112.374  1.00  0.00           C  
ATOM   1842  O   SER A 209     147.670 166.411 113.556  1.00  0.00           O  
ATOM   1843  CB  SER A 209     145.186 167.523 112.160  1.00  0.00           C  
ATOM   1844  OG  SER A 209     144.865 166.415 111.364  1.00  0.00           O  
ATOM   1845  H   SER A 209     146.360 167.970 109.924  1.00  0.00           H  
ATOM   1846  HA  SER A 209     146.863 168.716 112.696  1.00  0.00           H  
ATOM   1847 1HB  SER A 209     144.965 167.301 113.203  1.00  0.00           H  
ATOM   1848 2HB  SER A 209     144.570 168.373 111.869  1.00  0.00           H  
ATOM   1849  HG  SER A 209     144.825 166.740 110.461  1.00  0.00           H  
ATOM   1850  N   CYS A 210     148.073 166.010 111.365  1.00  0.00           N  
ATOM   1851  CA  CYS A 210     148.805 164.791 111.606  1.00  0.00           C  
ATOM   1852  C   CYS A 210     150.176 165.133 112.123  1.00  0.00           C  
ATOM   1853  O   CYS A 210     150.637 166.262 111.966  1.00  0.00           O  
ATOM   1854  CB  CYS A 210     148.926 163.958 110.329  1.00  0.00           C  
ATOM   1855  SG  CYS A 210     149.726 164.822 108.956  1.00  0.00           S  
ATOM   1856  H   CYS A 210     147.976 166.347 110.418  1.00  0.00           H  
ATOM   1857  HA  CYS A 210     148.281 164.219 112.373  1.00  0.00           H  
ATOM   1858 1HB  CYS A 210     149.499 163.054 110.538  1.00  0.00           H  
ATOM   1859 2HB  CYS A 210     147.934 163.649 110.001  1.00  0.00           H  
ATOM   1860  N   VAL A 211     150.853 164.172 112.796  1.00  0.00           N  
ATOM   1861  CA  VAL A 211     152.185 164.420 113.299  1.00  0.00           C  
ATOM   1862  C   VAL A 211     153.136 163.366 112.797  1.00  0.00           C  
ATOM   1863  O   VAL A 211     153.098 162.210 113.222  1.00  0.00           O  
ATOM   1864  CB  VAL A 211     152.192 164.428 114.839  1.00  0.00           C  
ATOM   1865  CG1 VAL A 211     153.599 164.674 115.364  1.00  0.00           C  
ATOM   1866  CG2 VAL A 211     151.230 165.486 115.356  1.00  0.00           C  
ATOM   1867  H   VAL A 211     150.428 163.269 112.953  1.00  0.00           H  
ATOM   1868  HA  VAL A 211     152.503 165.409 112.965  1.00  0.00           H  
ATOM   1869  HB  VAL A 211     151.882 163.447 115.200  1.00  0.00           H  
ATOM   1870 1HG1 VAL A 211     153.585 164.676 116.455  1.00  0.00           H  
ATOM   1871 2HG1 VAL A 211     154.262 163.885 115.012  1.00  0.00           H  
ATOM   1872 3HG1 VAL A 211     153.957 165.639 115.005  1.00  0.00           H  
ATOM   1873 1HG2 VAL A 211     151.239 165.486 116.445  1.00  0.00           H  
ATOM   1874 2HG2 VAL A 211     151.537 166.467 114.991  1.00  0.00           H  
ATOM   1875 3HG2 VAL A 211     150.223 165.267 115.002  1.00  0.00           H  
ATOM   1876  N   VAL A 212     154.054 163.758 111.886  1.00  0.00           N  
ATOM   1877  CA  VAL A 212     154.946 162.806 111.282  1.00  0.00           C  
ATOM   1878  C   VAL A 212     156.359 163.222 111.528  1.00  0.00           C  
ATOM   1879  O   VAL A 212     156.751 164.353 111.249  1.00  0.00           O  
ATOM   1880  CB  VAL A 212     154.692 162.701 109.767  1.00  0.00           C  
ATOM   1881  CG1 VAL A 212     155.630 161.680 109.139  1.00  0.00           C  
ATOM   1882  CG2 VAL A 212     153.240 162.329 109.509  1.00  0.00           C  
ATOM   1883  H   VAL A 212     154.120 164.730 111.622  1.00  0.00           H  
ATOM   1884  HA  VAL A 212     154.750 161.825 111.717  1.00  0.00           H  
ATOM   1885  HB  VAL A 212     154.910 163.664 109.304  1.00  0.00           H  
ATOM   1886 1HG1 VAL A 212     155.438 161.619 108.068  1.00  0.00           H  
ATOM   1887 2HG1 VAL A 212     156.663 161.985 109.305  1.00  0.00           H  
ATOM   1888 3HG1 VAL A 212     155.461 160.704 109.594  1.00  0.00           H  
ATOM   1889 1HG2 VAL A 212     153.068 162.258 108.435  1.00  0.00           H  
ATOM   1890 2HG2 VAL A 212     153.022 161.369 109.977  1.00  0.00           H  
ATOM   1891 3HG2 VAL A 212     152.588 163.095 109.930  1.00  0.00           H  
ATOM   1892  N   HIS A 213     157.171 162.285 112.050  1.00  0.00           N  
ATOM   1893  CA  HIS A 213     158.554 162.551 112.292  1.00  0.00           C  
ATOM   1894  C   HIS A 213     159.171 162.740 110.958  1.00  0.00           C  
ATOM   1895  O   HIS A 213     158.915 162.010 110.003  1.00  0.00           O  
ATOM   1896  CB  HIS A 213     159.241 161.413 113.054  1.00  0.00           C  
ATOM   1897  CG  HIS A 213     160.609 161.762 113.553  1.00  0.00           C  
ATOM   1898  ND1 HIS A 213     161.702 161.860 112.717  1.00  0.00           N  
ATOM   1899  CD2 HIS A 213     161.061 162.035 114.799  1.00  0.00           C  
ATOM   1900  CE1 HIS A 213     162.768 162.180 113.430  1.00  0.00           C  
ATOM   1901  NE2 HIS A 213     162.406 162.291 114.695  1.00  0.00           N  
ATOM   1902  H   HIS A 213     156.799 161.373 112.275  1.00  0.00           H  
ATOM   1903  HA  HIS A 213     158.648 163.388 112.982  1.00  0.00           H  
ATOM   1904 1HB  HIS A 213     158.628 161.127 113.910  1.00  0.00           H  
ATOM   1905 2HB  HIS A 213     159.326 160.540 112.407  1.00  0.00           H  
ATOM   1906  HD2 HIS A 213     160.469 162.048 115.714  1.00  0.00           H  
ATOM   1907  HE1 HIS A 213     163.775 162.327 113.039  1.00  0.00           H  
ATOM   1908  HE2 HIS A 213     163.016 162.526 115.465  1.00  0.00           H  
ATOM   1909  N   GLU A 214     160.065 163.724 110.922  1.00  0.00           N  
ATOM   1910  CA  GLU A 214     160.731 164.234 109.777  1.00  0.00           C  
ATOM   1911  C   GLU A 214     161.411 163.133 109.027  1.00  0.00           C  
ATOM   1912  O   GLU A 214     161.494 163.163 107.799  1.00  0.00           O  
ATOM   1913  CB  GLU A 214     161.748 165.302 110.186  1.00  0.00           C  
ATOM   1914  CG  GLU A 214     162.478 165.953 109.020  1.00  0.00           C  
ATOM   1915  CD  GLU A 214     161.558 166.717 108.107  1.00  0.00           C  
ATOM   1916  OE1 GLU A 214     160.513 167.123 108.554  1.00  0.00           O  
ATOM   1917  OE2 GLU A 214     161.903 166.894 106.963  1.00  0.00           O  
ATOM   1918  H   GLU A 214     160.265 164.125 111.827  1.00  0.00           H  
ATOM   1919  HA  GLU A 214     159.990 164.694 109.122  1.00  0.00           H  
ATOM   1920 1HB  GLU A 214     161.244 166.089 110.747  1.00  0.00           H  
ATOM   1921 2HB  GLU A 214     162.496 164.859 110.843  1.00  0.00           H  
ATOM   1922 1HG  GLU A 214     163.231 166.636 109.412  1.00  0.00           H  
ATOM   1923 2HG  GLU A 214     162.990 165.181 108.448  1.00  0.00           H  
ATOM   1924  N   ASP A 215     161.911 162.118 109.735  1.00  0.00           N  
ATOM   1925  CA  ASP A 215     162.622 161.094 109.030  1.00  0.00           C  
ATOM   1926  C   ASP A 215     161.761 160.334 108.052  1.00  0.00           C  
ATOM   1927  O   ASP A 215     162.268 159.651 107.164  1.00  0.00           O  
ATOM   1928  CB  ASP A 215     163.241 160.113 110.029  1.00  0.00           C  
ATOM   1929  CG  ASP A 215     164.449 160.690 110.754  1.00  0.00           C  
ATOM   1930  OD1 ASP A 215     164.971 161.682 110.304  1.00  0.00           O  
ATOM   1931  OD2 ASP A 215     164.839 160.132 111.752  1.00  0.00           O  
ATOM   1932  H   ASP A 215     161.810 162.045 110.738  1.00  0.00           H  
ATOM   1933  HA  ASP A 215     163.427 161.560 108.461  1.00  0.00           H  
ATOM   1934 1HB  ASP A 215     162.494 159.827 110.769  1.00  0.00           H  
ATOM   1935 2HB  ASP A 215     163.548 159.206 109.506  1.00  0.00           H  
ATOM   1936  N   PHE A 216     160.431 160.473 108.189  1.00  0.00           N  
ATOM   1937  CA  PHE A 216     159.394 159.962 107.319  1.00  0.00           C  
ATOM   1938  C   PHE A 216     158.573 161.000 106.622  1.00  0.00           C  
ATOM   1939  O   PHE A 216     158.111 160.763 105.506  1.00  0.00           O  
ATOM   1940  CB  PHE A 216     158.452 159.062 108.121  1.00  0.00           C  
ATOM   1941  CG  PHE A 216     159.140 157.902 108.783  1.00  0.00           C  
ATOM   1942  CD1 PHE A 216     159.498 157.961 110.121  1.00  0.00           C  
ATOM   1943  CD2 PHE A 216     159.431 156.750 108.068  1.00  0.00           C  
ATOM   1944  CE1 PHE A 216     160.131 156.894 110.731  1.00  0.00           C  
ATOM   1945  CE2 PHE A 216     160.063 155.682 108.675  1.00  0.00           C  
ATOM   1946  CZ  PHE A 216     160.413 155.755 110.008  1.00  0.00           C  
ATOM   1947  H   PHE A 216     160.170 161.002 109.008  1.00  0.00           H  
ATOM   1948  HA  PHE A 216     159.863 159.384 106.522  1.00  0.00           H  
ATOM   1949 1HB  PHE A 216     157.958 159.650 108.894  1.00  0.00           H  
ATOM   1950 2HB  PHE A 216     157.678 158.669 107.464  1.00  0.00           H  
ATOM   1951  HD1 PHE A 216     159.274 158.862 110.693  1.00  0.00           H  
ATOM   1952  HD2 PHE A 216     159.154 156.692 107.015  1.00  0.00           H  
ATOM   1953  HE1 PHE A 216     160.408 156.954 111.783  1.00  0.00           H  
ATOM   1954  HE2 PHE A 216     160.285 154.782 108.102  1.00  0.00           H  
ATOM   1955  HZ  PHE A 216     160.913 154.914 110.487  1.00  0.00           H  
ATOM   1956  N   ARG A 217     158.361 162.167 107.248  1.00  0.00           N  
ATOM   1957  CA  ARG A 217     157.600 163.244 106.683  1.00  0.00           C  
ATOM   1958  C   ARG A 217     158.183 163.744 105.384  1.00  0.00           C  
ATOM   1959  O   ARG A 217     157.433 164.228 104.544  1.00  0.00           O  
ATOM   1960  CB  ARG A 217     157.517 164.399 107.671  1.00  0.00           C  
ATOM   1961  CG  ARG A 217     156.629 165.553 107.233  1.00  0.00           C  
ATOM   1962  CD  ARG A 217     156.365 166.497 108.349  1.00  0.00           C  
ATOM   1963  NE  ARG A 217     157.593 167.068 108.878  1.00  0.00           N  
ATOM   1964  CZ  ARG A 217     157.678 167.769 110.026  1.00  0.00           C  
ATOM   1965  NH1 ARG A 217     156.601 167.977 110.751  1.00  0.00           N  
ATOM   1966  NH2 ARG A 217     158.844 168.248 110.422  1.00  0.00           N  
ATOM   1967  H   ARG A 217     158.765 162.279 108.167  1.00  0.00           H  
ATOM   1968  HA  ARG A 217     156.587 162.889 106.490  1.00  0.00           H  
ATOM   1969 1HB  ARG A 217     157.138 164.035 108.625  1.00  0.00           H  
ATOM   1970 2HB  ARG A 217     158.516 164.800 107.847  1.00  0.00           H  
ATOM   1971 1HG  ARG A 217     157.117 166.102 106.427  1.00  0.00           H  
ATOM   1972 2HG  ARG A 217     155.674 165.163 106.880  1.00  0.00           H  
ATOM   1973 1HD  ARG A 217     155.735 167.312 107.994  1.00  0.00           H  
ATOM   1974 2HD  ARG A 217     155.857 165.972 109.157  1.00  0.00           H  
ATOM   1975  HE  ARG A 217     158.443 166.929 108.348  1.00  0.00           H  
ATOM   1976 1HH1 ARG A 217     155.710 167.610 110.447  1.00  0.00           H  
ATOM   1977 2HH1 ARG A 217     156.665 168.502 111.610  1.00  0.00           H  
ATOM   1978 1HH2 ARG A 217     159.672 168.089 109.865  1.00  0.00           H  
ATOM   1979 2HH2 ARG A 217     158.908 168.773 111.282  1.00  0.00           H  
ATOM   1980  N   GLU A 218     159.507 163.677 105.150  1.00  0.00           N  
ATOM   1981  CA  GLU A 218     159.978 164.057 103.836  1.00  0.00           C  
ATOM   1982  C   GLU A 218     159.209 163.375 102.731  1.00  0.00           C  
ATOM   1983  O   GLU A 218     158.977 163.959 101.673  1.00  0.00           O  
ATOM   1984  CB  GLU A 218     161.467 163.734 103.697  1.00  0.00           C  
ATOM   1985  CG  GLU A 218     162.080 164.151 102.368  1.00  0.00           C  
ATOM   1986  CD  GLU A 218     163.557 163.881 102.294  1.00  0.00           C  
ATOM   1987  OE1 GLU A 218     164.098 163.377 103.249  1.00  0.00           O  
ATOM   1988  OE2 GLU A 218     164.145 164.180 101.282  1.00  0.00           O  
ATOM   1989  H   GLU A 218     160.176 163.377 105.844  1.00  0.00           H  
ATOM   1990  HA  GLU A 218     159.840 165.131 103.716  1.00  0.00           H  
ATOM   1991 1HB  GLU A 218     162.023 164.231 104.493  1.00  0.00           H  
ATOM   1992 2HB  GLU A 218     161.619 162.660 103.813  1.00  0.00           H  
ATOM   1993 1HG  GLU A 218     161.583 163.609 101.564  1.00  0.00           H  
ATOM   1994 2HG  GLU A 218     161.902 165.215 102.216  1.00  0.00           H  
ATOM   1995  N   ASP A 219     158.809 162.104 102.907  1.00  0.00           N  
ATOM   1996  CA  ASP A 219     158.129 161.470 101.827  1.00  0.00           C  
ATOM   1997  C   ASP A 219     156.671 161.518 102.108  1.00  0.00           C  
ATOM   1998  O   ASP A 219     155.825 161.613 101.223  1.00  0.00           O  
ATOM   1999  CB  ASP A 219     158.591 160.022 101.648  1.00  0.00           C  
ATOM   2000  CG  ASP A 219     160.062 159.912 101.271  1.00  0.00           C  
ATOM   2001  OD1 ASP A 219     160.443 160.477 100.272  1.00  0.00           O  
ATOM   2002  OD2 ASP A 219     160.791 159.265 101.984  1.00  0.00           O  
ATOM   2003  H   ASP A 219     158.969 161.587 103.760  1.00  0.00           H  
ATOM   2004  HA  ASP A 219     158.427 161.956 100.897  1.00  0.00           H  
ATOM   2005 1HB  ASP A 219     158.426 159.470 102.574  1.00  0.00           H  
ATOM   2006 2HB  ASP A 219     157.995 159.543 100.871  1.00  0.00           H  
ATOM   2007  N   ILE A 220     156.319 161.511 103.393  1.00  0.00           N  
ATOM   2008  CA  ILE A 220     154.910 161.517 103.594  1.00  0.00           C  
ATOM   2009  C   ILE A 220     154.359 162.890 103.424  1.00  0.00           C  
ATOM   2010  O   ILE A 220     154.535 163.772 104.261  1.00  0.00           O  
ATOM   2011  CB  ILE A 220     154.549 160.985 104.992  1.00  0.00           C  
ATOM   2012  CG1 ILE A 220     155.016 159.535 105.149  1.00  0.00           C  
ATOM   2013  CG2 ILE A 220     153.051 161.093 105.232  1.00  0.00           C  
ATOM   2014  CD1 ILE A 220     154.980 159.032 106.574  1.00  0.00           C  
ATOM   2015  H   ILE A 220     156.930 161.502 104.197  1.00  0.00           H  
ATOM   2016  HA  ILE A 220     154.449 160.886 102.834  1.00  0.00           H  
ATOM   2017  HB  ILE A 220     155.072 161.568 105.750  1.00  0.00           H  
ATOM   2018 1HG1 ILE A 220     154.390 158.884 104.541  1.00  0.00           H  
ATOM   2019 2HG1 ILE A 220     156.038 159.441 104.781  1.00  0.00           H  
ATOM   2020 1HG2 ILE A 220     152.813 160.712 106.225  1.00  0.00           H  
ATOM   2021 2HG2 ILE A 220     152.746 162.136 105.162  1.00  0.00           H  
ATOM   2022 3HG2 ILE A 220     152.519 160.508 104.482  1.00  0.00           H  
ATOM   2023 1HD1 ILE A 220     155.325 157.999 106.604  1.00  0.00           H  
ATOM   2024 2HD1 ILE A 220     155.629 159.650 107.195  1.00  0.00           H  
ATOM   2025 3HD1 ILE A 220     153.960 159.084 106.952  1.00  0.00           H  
ATOM   2026  N   LEU A 221     153.716 163.095 102.257  1.00  0.00           N  
ATOM   2027  CA  LEU A 221     153.212 164.358 101.817  1.00  0.00           C  
ATOM   2028  C   LEU A 221     151.881 164.615 102.455  1.00  0.00           C  
ATOM   2029  O   LEU A 221     151.470 165.765 102.594  1.00  0.00           O  
ATOM   2030  CB  LEU A 221     153.082 164.384 100.289  1.00  0.00           C  
ATOM   2031  CG  LEU A 221     154.396 164.261  99.507  1.00  0.00           C  
ATOM   2032  CD1 LEU A 221     154.098 164.220  98.014  1.00  0.00           C  
ATOM   2033  CD2 LEU A 221     155.304 165.433  99.852  1.00  0.00           C  
ATOM   2034  H   LEU A 221     153.592 162.285 101.668  1.00  0.00           H  
ATOM   2035  HA  LEU A 221     153.937 165.128 102.076  1.00  0.00           H  
ATOM   2036 1HB  LEU A 221     152.436 163.563  99.981  1.00  0.00           H  
ATOM   2037 2HB  LEU A 221     152.609 165.321  99.996  1.00  0.00           H  
ATOM   2038  HG  LEU A 221     154.892 163.327  99.773  1.00  0.00           H  
ATOM   2039 1HD1 LEU A 221     155.032 164.133  97.459  1.00  0.00           H  
ATOM   2040 2HD1 LEU A 221     153.463 163.362  97.793  1.00  0.00           H  
ATOM   2041 3HD1 LEU A 221     153.586 165.136  97.721  1.00  0.00           H  
ATOM   2042 1HD2 LEU A 221     156.238 165.345  99.296  1.00  0.00           H  
ATOM   2043 2HD2 LEU A 221     154.809 166.367  99.584  1.00  0.00           H  
ATOM   2044 3HD2 LEU A 221     155.515 165.427 100.921  1.00  0.00           H  
ATOM   2045  N   SER A 222     151.168 163.548 102.870  1.00  0.00           N  
ATOM   2046  CA  SER A 222     149.857 163.790 103.395  1.00  0.00           C  
ATOM   2047  C   SER A 222     149.522 162.784 104.451  1.00  0.00           C  
ATOM   2048  O   SER A 222     150.033 161.665 104.470  1.00  0.00           O  
ATOM   2049  CB  SER A 222     148.826 163.738 102.284  1.00  0.00           C  
ATOM   2050  OG  SER A 222     148.722 162.444 101.756  1.00  0.00           O  
ATOM   2051  H   SER A 222     151.514 162.600 102.827  1.00  0.00           H  
ATOM   2052  HA  SER A 222     149.831 164.798 103.812  1.00  0.00           H  
ATOM   2053 1HB  SER A 222     147.858 164.055 102.671  1.00  0.00           H  
ATOM   2054 2HB  SER A 222     149.107 164.434 101.495  1.00  0.00           H  
ATOM   2055  HG  SER A 222     149.273 162.434 100.970  1.00  0.00           H  
ATOM   2056  N   CYS A 223     148.644 163.194 105.389  1.00  0.00           N  
ATOM   2057  CA  CYS A 223     148.329 162.377 106.516  1.00  0.00           C  
ATOM   2058  C   CYS A 223     147.354 163.156 107.336  1.00  0.00           C  
ATOM   2059  O   CYS A 223     147.265 164.374 107.201  1.00  0.00           O  
ATOM   2060  CB  CYS A 223     149.571 162.036 107.339  1.00  0.00           C  
ATOM   2061  SG  CYS A 223     150.613 163.462 107.730  1.00  0.00           S  
ATOM   2062  H   CYS A 223     148.199 164.096 105.295  1.00  0.00           H  
ATOM   2063  HA  CYS A 223     147.912 161.436 106.155  1.00  0.00           H  
ATOM   2064 1HB  CYS A 223     149.269 161.572 108.279  1.00  0.00           H  
ATOM   2065 2HB  CYS A 223     150.180 161.312 106.797  1.00  0.00           H  
ATOM   2066  N   TYR A 224     146.537 162.471 108.157  1.00  0.00           N  
ATOM   2067  CA  TYR A 224     145.464 163.153 108.817  1.00  0.00           C  
ATOM   2068  C   TYR A 224     145.395 162.600 110.203  1.00  0.00           C  
ATOM   2069  O   TYR A 224     145.591 161.402 110.396  1.00  0.00           O  
ATOM   2070  CB  TYR A 224     144.136 162.974 108.078  1.00  0.00           C  
ATOM   2071  CG  TYR A 224     144.158 163.479 106.652  1.00  0.00           C  
ATOM   2072  CD1 TYR A 224     144.556 162.637 105.624  1.00  0.00           C  
ATOM   2073  CD2 TYR A 224     143.779 164.784 106.372  1.00  0.00           C  
ATOM   2074  CE1 TYR A 224     144.576 163.098 104.322  1.00  0.00           C  
ATOM   2075  CE2 TYR A 224     143.799 165.244 105.070  1.00  0.00           C  
ATOM   2076  CZ  TYR A 224     144.196 164.407 104.048  1.00  0.00           C  
ATOM   2077  OH  TYR A 224     144.216 164.866 102.751  1.00  0.00           O  
ATOM   2078  H   TYR A 224     146.664 161.481 108.319  1.00  0.00           H  
ATOM   2079  HA  TYR A 224     145.671 164.224 108.796  1.00  0.00           H  
ATOM   2080 1HB  TYR A 224     143.868 161.917 108.061  1.00  0.00           H  
ATOM   2081 2HB  TYR A 224     143.347 163.502 108.613  1.00  0.00           H  
ATOM   2082  HD1 TYR A 224     144.854 161.611 105.844  1.00  0.00           H  
ATOM   2083  HD2 TYR A 224     143.467 165.446 107.180  1.00  0.00           H  
ATOM   2084  HE1 TYR A 224     144.889 162.436 103.515  1.00  0.00           H  
ATOM   2085  HE2 TYR A 224     143.503 166.270 104.850  1.00  0.00           H  
ATOM   2086  HH  TYR A 224     145.126 164.986 102.469  1.00  0.00           H  
ATOM   2087  N   ASP A 225     145.093 163.435 111.221  1.00  0.00           N  
ATOM   2088  CA  ASP A 225     145.029 162.812 112.512  1.00  0.00           C  
ATOM   2089  C   ASP A 225     143.651 162.335 112.803  1.00  0.00           C  
ATOM   2090  O   ASP A 225     142.739 162.459 111.989  1.00  0.00           O  
ATOM   2091  CB  ASP A 225     145.477 163.784 113.606  1.00  0.00           C  
ATOM   2092  CG  ASP A 225     146.154 163.085 114.778  1.00  0.00           C  
ATOM   2093  OD1 ASP A 225     146.044 161.886 114.873  1.00  0.00           O  
ATOM   2094  OD2 ASP A 225     146.773 163.758 115.567  1.00  0.00           O  
ATOM   2095  H   ASP A 225     144.916 164.426 111.143  1.00  0.00           H  
ATOM   2096  HA  ASP A 225     145.617 161.895 112.483  1.00  0.00           H  
ATOM   2097 1HB  ASP A 225     146.172 164.511 113.185  1.00  0.00           H  
ATOM   2098 2HB  ASP A 225     144.614 164.335 113.980  1.00  0.00           H  
ATOM   2099  N   VAL A 226     143.496 161.743 113.999  1.00  0.00           N  
ATOM   2100  CA  VAL A 226     142.237 161.282 114.493  1.00  0.00           C  
ATOM   2101  C   VAL A 226     141.337 162.470 114.658  1.00  0.00           C  
ATOM   2102  O   VAL A 226     141.779 163.554 115.027  1.00  0.00           O  
ATOM   2103  CB  VAL A 226     142.405 160.551 115.839  1.00  0.00           C  
ATOM   2104  CG1 VAL A 226     141.046 160.206 116.430  1.00  0.00           C  
ATOM   2105  CG2 VAL A 226     143.243 159.297 115.646  1.00  0.00           C  
ATOM   2106  H   VAL A 226     144.322 161.623 114.569  1.00  0.00           H  
ATOM   2107  HA  VAL A 226     141.821 160.575 113.775  1.00  0.00           H  
ATOM   2108  HB  VAL A 226     142.902 161.217 116.544  1.00  0.00           H  
ATOM   2109 1HG1 VAL A 226     141.184 159.690 117.381  1.00  0.00           H  
ATOM   2110 2HG1 VAL A 226     140.477 161.121 116.594  1.00  0.00           H  
ATOM   2111 3HG1 VAL A 226     140.504 159.558 115.742  1.00  0.00           H  
ATOM   2112 1HG2 VAL A 226     143.358 158.785 116.601  1.00  0.00           H  
ATOM   2113 2HG2 VAL A 226     142.748 158.634 114.936  1.00  0.00           H  
ATOM   2114 3HG2 VAL A 226     144.226 159.571 115.261  1.00  0.00           H  
ATOM   2115  N   TYR A 227     140.039 162.287 114.348  1.00  0.00           N  
ATOM   2116  CA  TYR A 227     139.054 163.335 114.361  1.00  0.00           C  
ATOM   2117  C   TYR A 227     139.100 164.080 115.658  1.00  0.00           C  
ATOM   2118  O   TYR A 227     139.117 163.489 116.735  1.00  0.00           O  
ATOM   2119  CB  TYR A 227     137.654 162.767 114.122  1.00  0.00           C  
ATOM   2120  CG  TYR A 227     136.555 163.805 114.187  1.00  0.00           C  
ATOM   2121  CD1 TYR A 227     136.242 164.555 113.063  1.00  0.00           C  
ATOM   2122  CD2 TYR A 227     135.860 164.006 115.370  1.00  0.00           C  
ATOM   2123  CE1 TYR A 227     135.238 165.502 113.122  1.00  0.00           C  
ATOM   2124  CE2 TYR A 227     134.857 164.953 115.430  1.00  0.00           C  
ATOM   2125  CZ  TYR A 227     134.545 165.699 114.312  1.00  0.00           C  
ATOM   2126  OH  TYR A 227     133.546 166.643 114.371  1.00  0.00           O  
ATOM   2127  H   TYR A 227     139.758 161.351 114.093  1.00  0.00           H  
ATOM   2128  HA  TYR A 227     139.255 164.010 113.528  1.00  0.00           H  
ATOM   2129 1HB  TYR A 227     137.616 162.292 113.141  1.00  0.00           H  
ATOM   2130 2HB  TYR A 227     137.441 161.999 114.865  1.00  0.00           H  
ATOM   2131  HD1 TYR A 227     136.788 164.397 112.133  1.00  0.00           H  
ATOM   2132  HD2 TYR A 227     136.107 163.417 116.254  1.00  0.00           H  
ATOM   2133  HE1 TYR A 227     134.993 166.092 112.240  1.00  0.00           H  
ATOM   2134  HE2 TYR A 227     134.311 165.112 116.360  1.00  0.00           H  
ATOM   2135  HH  TYR A 227     133.805 167.415 113.862  1.00  0.00           H  
ATOM   2136  N   SER A 228     139.109 165.425 115.566  1.00  0.00           N  
ATOM   2137  CA  SER A 228     138.985 166.302 116.694  1.00  0.00           C  
ATOM   2138  C   SER A 228     138.424 167.579 116.143  1.00  0.00           C  
ATOM   2139  O   SER A 228     138.742 167.959 115.016  1.00  0.00           O  
ATOM   2140  CB  SER A 228     140.320 166.535 117.374  1.00  0.00           C  
ATOM   2141  OG  SER A 228     140.207 167.497 118.387  1.00  0.00           O  
ATOM   2142  H   SER A 228     139.209 165.822 114.643  1.00  0.00           H  
ATOM   2143  HA  SER A 228     138.381 165.805 117.455  1.00  0.00           H  
ATOM   2144 1HB  SER A 228     140.681 165.598 117.798  1.00  0.00           H  
ATOM   2145 2HB  SER A 228     141.051 166.863 116.637  1.00  0.00           H  
ATOM   2146  HG  SER A 228     140.530 167.078 119.188  1.00  0.00           H  
ATOM   2147  N   PRO A 229     137.574 168.249 116.875  1.00  0.00           N  
ATOM   2148  CA  PRO A 229     137.010 169.470 116.363  1.00  0.00           C  
ATOM   2149  C   PRO A 229     138.014 170.578 116.290  1.00  0.00           C  
ATOM   2150  O   PRO A 229     137.754 171.580 115.624  1.00  0.00           O  
ATOM   2151  CB  PRO A 229     135.907 169.785 117.377  1.00  0.00           C  
ATOM   2152  CG  PRO A 229     136.378 169.148 118.639  1.00  0.00           C  
ATOM   2153  CD  PRO A 229     137.051 167.878 118.189  1.00  0.00           C  
ATOM   2154  HA  PRO A 229     136.690 169.313 115.322  1.00  0.00           H  
ATOM   2155 1HB  PRO A 229     135.781 170.874 117.471  1.00  0.00           H  
ATOM   2156 2HB  PRO A 229     134.946 169.380 117.027  1.00  0.00           H  
ATOM   2157 1HG  PRO A 229     137.062 169.823 119.174  1.00  0.00           H  
ATOM   2158 2HG  PRO A 229     135.527 168.960 119.311  1.00  0.00           H  
ATOM   2159 1HD  PRO A 229     137.864 167.627 118.886  1.00  0.00           H  
ATOM   2160 2HD  PRO A 229     136.310 167.066 118.146  1.00  0.00           H  
ATOM   2161  N   ASP A 230     139.170 170.436 116.963  1.00  0.00           N  
ATOM   2162  CA  ASP A 230     140.153 171.474 116.867  1.00  0.00           C  
ATOM   2163  C   ASP A 230     140.852 171.303 115.557  1.00  0.00           C  
ATOM   2164  O   ASP A 230     141.177 172.265 114.867  1.00  0.00           O  
ATOM   2165  CB  ASP A 230     141.152 171.415 118.025  1.00  0.00           C  
ATOM   2166  CG  ASP A 230     140.530 171.786 119.364  1.00  0.00           C  
ATOM   2167  OD1 ASP A 230     139.488 172.397 119.364  1.00  0.00           O  
ATOM   2168  OD2 ASP A 230     141.103 171.453 120.374  1.00  0.00           O  
ATOM   2169  H   ASP A 230     139.366 169.624 117.531  1.00  0.00           H  
ATOM   2170  HA  ASP A 230     139.648 172.437 116.946  1.00  0.00           H  
ATOM   2171 1HB  ASP A 230     141.565 170.409 118.098  1.00  0.00           H  
ATOM   2172 2HB  ASP A 230     141.981 172.095 117.825  1.00  0.00           H  
ATOM   2173  N   LYS A 231     141.051 170.029 115.195  1.00  0.00           N  
ATOM   2174  CA  LYS A 231     141.713 169.485 114.045  1.00  0.00           C  
ATOM   2175  C   LYS A 231     140.826 169.310 112.841  1.00  0.00           C  
ATOM   2176  O   LYS A 231     141.331 169.055 111.747  1.00  0.00           O  
ATOM   2177  CB  LYS A 231     142.346 168.142 114.410  1.00  0.00           C  
ATOM   2178  CG  LYS A 231     143.463 168.232 115.441  1.00  0.00           C  
ATOM   2179  CD  LYS A 231     143.982 166.852 115.815  1.00  0.00           C  
ATOM   2180  CE  LYS A 231     145.090 166.939 116.854  1.00  0.00           C  
ATOM   2181  NZ  LYS A 231     145.541 165.594 117.302  1.00  0.00           N  
ATOM   2182  H   LYS A 231     140.650 169.399 115.876  1.00  0.00           H  
ATOM   2183  HA  LYS A 231     142.549 170.136 113.788  1.00  0.00           H  
ATOM   2184 1HB  LYS A 231     141.580 167.473 114.804  1.00  0.00           H  
ATOM   2185 2HB  LYS A 231     142.755 167.677 113.513  1.00  0.00           H  
ATOM   2186 1HG  LYS A 231     144.286 168.822 115.035  1.00  0.00           H  
ATOM   2187 2HG  LYS A 231     143.092 168.726 116.337  1.00  0.00           H  
ATOM   2188 1HD  LYS A 231     143.165 166.252 116.217  1.00  0.00           H  
ATOM   2189 2HD  LYS A 231     144.371 166.355 114.926  1.00  0.00           H  
ATOM   2190 1HE  LYS A 231     145.941 167.473 116.434  1.00  0.00           H  
ATOM   2191 2HE  LYS A 231     144.733 167.495 117.721  1.00  0.00           H  
ATOM   2192 1HZ  LYS A 231     146.275 165.695 117.990  1.00  0.00           H  
ATOM   2193 2HZ  LYS A 231     144.763 165.096 117.711  1.00  0.00           H  
ATOM   2194 3HZ  LYS A 231     145.893 165.075 116.510  1.00  0.00           H  
ATOM   2195  N   GLU A 232     139.492 169.397 113.006  1.00  0.00           N  
ATOM   2196  CA  GLU A 232     138.578 169.280 111.895  1.00  0.00           C  
ATOM   2197  C   GLU A 232     138.750 170.382 110.900  1.00  0.00           C  
ATOM   2198  O   GLU A 232     138.870 171.552 111.252  1.00  0.00           O  
ATOM   2199  CB  GLU A 232     137.132 169.271 112.396  1.00  0.00           C  
ATOM   2200  CG  GLU A 232     136.087 169.139 111.297  1.00  0.00           C  
ATOM   2201  CD  GLU A 232     134.690 168.994 111.833  1.00  0.00           C  
ATOM   2202  OE1 GLU A 232     134.547 168.727 113.002  1.00  0.00           O  
ATOM   2203  OE2 GLU A 232     133.764 169.152 111.073  1.00  0.00           O  
ATOM   2204  H   GLU A 232     139.122 169.547 113.934  1.00  0.00           H  
ATOM   2205  HA  GLU A 232     138.749 168.321 111.405  1.00  0.00           H  
ATOM   2206 1HB  GLU A 232     136.993 168.443 113.091  1.00  0.00           H  
ATOM   2207 2HB  GLU A 232     136.930 170.193 112.941  1.00  0.00           H  
ATOM   2208 1HG  GLU A 232     136.130 170.023 110.661  1.00  0.00           H  
ATOM   2209 2HG  GLU A 232     136.327 168.272 110.684  1.00  0.00           H  
ATOM   2210  N   GLU A 233     138.759 170.017 109.597  1.00  0.00           N  
ATOM   2211  CA  GLU A 233     138.920 171.022 108.583  1.00  0.00           C  
ATOM   2212  C   GLU A 233     137.633 171.705 108.257  1.00  0.00           C  
ATOM   2213  O   GLU A 233     136.643 171.077 107.886  1.00  0.00           O  
ATOM   2214  CB  GLU A 233     139.505 170.403 107.312  1.00  0.00           C  
ATOM   2215  CG  GLU A 233     139.794 171.402 106.201  1.00  0.00           C  
ATOM   2216  CD  GLU A 233     140.460 170.775 105.009  1.00  0.00           C  
ATOM   2217  OE1 GLU A 233     141.515 170.210 105.170  1.00  0.00           O  
ATOM   2218  OE2 GLU A 233     139.914 170.860 103.934  1.00  0.00           O  
ATOM   2219  H   GLU A 233     138.655 169.052 109.320  1.00  0.00           H  
ATOM   2220  HA  GLU A 233     139.646 171.755 108.935  1.00  0.00           H  
ATOM   2221 1HB  GLU A 233     140.437 169.891 107.553  1.00  0.00           H  
ATOM   2222 2HB  GLU A 233     138.814 169.657 106.919  1.00  0.00           H  
ATOM   2223 1HG  GLU A 233     138.856 171.856 105.882  1.00  0.00           H  
ATOM   2224 2HG  GLU A 233     140.433 172.192 106.595  1.00  0.00           H  
ATOM   2225  N   GLN A 234     137.624 173.043 108.408  1.00  0.00           N  
ATOM   2226  CA  GLN A 234     136.418 173.775 108.167  1.00  0.00           C  
ATOM   2227  C   GLN A 234     136.672 174.621 106.952  1.00  0.00           C  
ATOM   2228  O   GLN A 234     136.453 175.830 106.959  1.00  0.00           O  
ATOM   2229  CB  GLN A 234     136.025 174.636 109.371  1.00  0.00           C  
ATOM   2230  CG  GLN A 234     135.731 173.844 110.633  1.00  0.00           C  
ATOM   2231  CD  GLN A 234     135.340 174.735 111.797  1.00  0.00           C  
ATOM   2232  OE1 GLN A 234     135.650 175.929 111.815  1.00  0.00           O  
ATOM   2233  NE2 GLN A 234     134.655 174.158 112.778  1.00  0.00           N  
ATOM   2234  H   GLN A 234     138.455 173.544 108.689  1.00  0.00           H  
ATOM   2235  HA  GLN A 234     135.599 173.065 108.054  1.00  0.00           H  
ATOM   2236 1HB  GLN A 234     136.829 175.338 109.593  1.00  0.00           H  
ATOM   2237 2HB  GLN A 234     135.139 175.221 109.126  1.00  0.00           H  
ATOM   2238 1HG  GLN A 234     134.907 173.158 110.436  1.00  0.00           H  
ATOM   2239 2HG  GLN A 234     136.623 173.285 110.915  1.00  0.00           H  
ATOM   2240 1HE2 GLN A 234     134.369 174.696 113.573  1.00  0.00           H  
ATOM   2241 2HE2 GLN A 234     134.424 173.186 112.723  1.00  0.00           H  
ATOM   2242  N   LEU A 235     137.146 174.014 105.850  1.00  0.00           N  
ATOM   2243  CA  LEU A 235     137.462 174.824 104.712  1.00  0.00           C  
ATOM   2244  C   LEU A 235     136.624 174.294 103.598  1.00  0.00           C  
ATOM   2245  O   LEU A 235     136.870 173.209 103.081  1.00  0.00           O  
ATOM   2246  CB  LEU A 235     138.953 174.756 104.359  1.00  0.00           C  
ATOM   2247  CG  LEU A 235     139.378 175.542 103.112  1.00  0.00           C  
ATOM   2248  CD1 LEU A 235     139.120 177.026 103.334  1.00  0.00           C  
ATOM   2249  CD2 LEU A 235     140.849 175.280 102.824  1.00  0.00           C  
ATOM   2250  H   LEU A 235     137.287 173.015 105.797  1.00  0.00           H  
ATOM   2251  HA  LEU A 235     137.280 175.867 104.968  1.00  0.00           H  
ATOM   2252 1HB  LEU A 235     139.527 175.137 105.202  1.00  0.00           H  
ATOM   2253 2HB  LEU A 235     139.226 173.712 104.202  1.00  0.00           H  
ATOM   2254  HG  LEU A 235     138.779 175.223 102.259  1.00  0.00           H  
ATOM   2255 1HD1 LEU A 235     139.422 177.584 102.447  1.00  0.00           H  
ATOM   2256 2HD1 LEU A 235     138.057 177.186 103.518  1.00  0.00           H  
ATOM   2257 3HD1 LEU A 235     139.694 177.371 104.193  1.00  0.00           H  
ATOM   2258 1HD2 LEU A 235     141.151 175.838 101.937  1.00  0.00           H  
ATOM   2259 2HD2 LEU A 235     141.449 175.600 103.676  1.00  0.00           H  
ATOM   2260 3HD2 LEU A 235     141.002 174.215 102.652  1.00  0.00           H  
ATOM   2261  N   PRO A 236     135.609 175.037 103.276  1.00  0.00           N  
ATOM   2262  CA  PRO A 236     134.713 174.738 102.186  1.00  0.00           C  
ATOM   2263  C   PRO A 236     135.270 175.046 100.831  1.00  0.00           C  
ATOM   2264  O   PRO A 236     134.649 174.683  99.838  1.00  0.00           O  
ATOM   2265  CB  PRO A 236     133.508 175.631 102.499  1.00  0.00           C  
ATOM   2266  CG  PRO A 236     134.105 176.842 103.132  1.00  0.00           C  
ATOM   2267  CD  PRO A 236     135.242 176.308 103.962  1.00  0.00           C  
ATOM   2268  HA  PRO A 236     134.505 173.658 102.175  1.00  0.00           H  
ATOM   2269 1HB  PRO A 236     132.959 175.860 101.573  1.00  0.00           H  
ATOM   2270 2HB  PRO A 236     132.810 175.102 103.164  1.00  0.00           H  
ATOM   2271 1HG  PRO A 236     134.440 177.549 102.359  1.00  0.00           H  
ATOM   2272 2HG  PRO A 236     133.349 177.366 103.736  1.00  0.00           H  
ATOM   2273 1HD  PRO A 236     136.073 177.028 103.952  1.00  0.00           H  
ATOM   2274 2HD  PRO A 236     134.894 176.130 104.990  1.00  0.00           H  
ATOM   2275  N   PHE A 237     136.425 175.707 100.749  1.00  0.00           N  
ATOM   2276  CA  PHE A 237     137.021 176.033  99.485  1.00  0.00           C  
ATOM   2277  C   PHE A 237     137.372 174.776  98.736  1.00  0.00           C  
ATOM   2278  O   PHE A 237     137.953 173.832  99.276  1.00  0.00           O  
ATOM   2279  CB  PHE A 237     138.273 176.889  99.683  1.00  0.00           C  
ATOM   2280  CG  PHE A 237     138.937 177.299  98.399  1.00  0.00           C  
ATOM   2281  CD1 PHE A 237     138.497 178.412  97.699  1.00  0.00           C  
ATOM   2282  CD2 PHE A 237     140.002 176.572  97.889  1.00  0.00           C  
ATOM   2283  CE1 PHE A 237     139.106 178.790  96.517  1.00  0.00           C  
ATOM   2284  CE2 PHE A 237     140.614 176.948  96.709  1.00  0.00           C  
ATOM   2285  CZ  PHE A 237     140.165 178.059  96.022  1.00  0.00           C  
ATOM   2286  H   PHE A 237     136.893 175.986 101.600  1.00  0.00           H  
ATOM   2287  HA  PHE A 237     136.293 176.587  98.891  1.00  0.00           H  
ATOM   2288 1HB  PHE A 237     138.013 177.792 100.234  1.00  0.00           H  
ATOM   2289 2HB  PHE A 237     138.999 176.339 100.281  1.00  0.00           H  
ATOM   2290  HD1 PHE A 237     137.660 178.992  98.091  1.00  0.00           H  
ATOM   2291  HD2 PHE A 237     140.356 175.695  98.431  1.00  0.00           H  
ATOM   2292  HE1 PHE A 237     138.750 179.667  95.977  1.00  0.00           H  
ATOM   2293  HE2 PHE A 237     141.450 176.369  96.319  1.00  0.00           H  
ATOM   2294  HZ  PHE A 237     140.645 178.355  95.091  1.00  0.00           H  
ATOM   2295  N   GLY A 238     136.942 174.716  97.463  1.00  0.00           N  
ATOM   2296  CA  GLY A 238     137.218 173.577  96.647  1.00  0.00           C  
ATOM   2297  C   GLY A 238     136.673 173.903  95.298  1.00  0.00           C  
ATOM   2298  O   GLY A 238     136.490 175.069  94.968  1.00  0.00           O  
ATOM   2299  H   GLY A 238     136.416 175.484  97.072  1.00  0.00           H  
ATOM   2300 1HA  GLY A 238     138.292 173.394  96.629  1.00  0.00           H  
ATOM   2301 2HA  GLY A 238     136.750 172.695  97.083  1.00  0.00           H  
ATOM   2302  N   PRO A 239     136.439 172.915  94.492  1.00  0.00           N  
ATOM   2303  CA  PRO A 239     135.954 173.231  93.182  1.00  0.00           C  
ATOM   2304  C   PRO A 239     134.636 173.949  93.217  1.00  0.00           C  
ATOM   2305  O   PRO A 239     134.318 174.661  92.262  1.00  0.00           O  
ATOM   2306  CB  PRO A 239     135.822 171.851  92.532  1.00  0.00           C  
ATOM   2307  CG  PRO A 239     136.776 170.995  93.294  1.00  0.00           C  
ATOM   2308  CD  PRO A 239     136.689 171.504  94.708  1.00  0.00           C  
ATOM   2309  HA  PRO A 239     136.631 173.959  92.712  1.00  0.00           H  
ATOM   2310 1HB  PRO A 239     134.783 171.499  92.603  1.00  0.00           H  
ATOM   2311 2HB  PRO A 239     136.068 171.914  91.461  1.00  0.00           H  
ATOM   2312 1HG  PRO A 239     136.490 169.937  93.206  1.00  0.00           H  
ATOM   2313 2HG  PRO A 239     137.788 171.087  92.872  1.00  0.00           H  
ATOM   2314 1HD  PRO A 239     135.857 171.005  95.227  1.00  0.00           H  
ATOM   2315 2HD  PRO A 239     137.640 171.314  95.226  1.00  0.00           H  
ATOM   2316  N   PHE A 240     133.854 173.782  94.307  1.00  0.00           N  
ATOM   2317  CA  PHE A 240     132.529 174.361  94.398  1.00  0.00           C  
ATOM   2318  C   PHE A 240     131.637 173.736  93.374  1.00  0.00           C  
ATOM   2319  O   PHE A 240     130.742 174.405  92.863  1.00  0.00           O  
ATOM   2320  CB  PHE A 240     132.573 175.876  94.191  1.00  0.00           C  
ATOM   2321  CG  PHE A 240     133.425 176.600  95.194  1.00  0.00           C  
ATOM   2322  CD1 PHE A 240     134.537 177.323  94.787  1.00  0.00           C  
ATOM   2323  CD2 PHE A 240     133.118 176.560  96.545  1.00  0.00           C  
ATOM   2324  CE1 PHE A 240     135.322 177.989  95.709  1.00  0.00           C  
ATOM   2325  CE2 PHE A 240     133.900 177.226  97.469  1.00  0.00           C  
ATOM   2326  CZ  PHE A 240     135.004 177.941  97.049  1.00  0.00           C  
ATOM   2327  H   PHE A 240     134.206 173.236  95.080  1.00  0.00           H  
ATOM   2328  HA  PHE A 240     132.177 174.261  95.425  1.00  0.00           H  
ATOM   2329 1HB  PHE A 240     132.957 176.096  93.196  1.00  0.00           H  
ATOM   2330 2HB  PHE A 240     131.563 176.280  94.248  1.00  0.00           H  
ATOM   2331  HD1 PHE A 240     134.788 177.362  93.727  1.00  0.00           H  
ATOM   2332  HD2 PHE A 240     132.246 175.995  96.876  1.00  0.00           H  
ATOM   2333  HE1 PHE A 240     136.193 178.553  95.376  1.00  0.00           H  
ATOM   2334  HE2 PHE A 240     133.647 177.187  98.528  1.00  0.00           H  
ATOM   2335  HZ  PHE A 240     135.623 178.465  97.777  1.00  0.00           H  
ATOM   2336  N   ASN A 241     131.843 172.450  93.039  1.00  0.00           N  
ATOM   2337  CA  ASN A 241     130.963 171.823  92.090  1.00  0.00           C  
ATOM   2338  C   ASN A 241     129.722 171.294  92.736  1.00  0.00           C  
ATOM   2339  O   ASN A 241     128.900 170.680  92.062  1.00  0.00           O  
ATOM   2340  CB  ASN A 241     131.686 170.711  91.352  1.00  0.00           C  
ATOM   2341  CG  ASN A 241     132.720 171.231  90.393  1.00  0.00           C  
ATOM   2342  OD1 ASN A 241     132.603 172.351  89.882  1.00  0.00           O  
ATOM   2343  ND2 ASN A 241     133.730 170.440  90.137  1.00  0.00           N  
ATOM   2344  H   ASN A 241     132.599 171.914  93.438  1.00  0.00           H  
ATOM   2345  HA  ASN A 241     130.642 172.574  91.367  1.00  0.00           H  
ATOM   2346 1HB  ASN A 241     132.174 170.053  92.073  1.00  0.00           H  
ATOM   2347 2HB  ASN A 241     130.963 170.111  90.799  1.00  0.00           H  
ATOM   2348 1HD2 ASN A 241     134.449 170.733  89.506  1.00  0.00           H  
ATOM   2349 2HD2 ASN A 241     133.784 169.542  90.573  1.00  0.00           H  
ATOM   2350  N   GLY A 242     129.522 171.480  94.055  1.00  0.00           N  
ATOM   2351  CA  GLY A 242     128.302 170.919  94.561  1.00  0.00           C  
ATOM   2352  C   GLY A 242     128.398 170.697  96.037  1.00  0.00           C  
ATOM   2353  O   GLY A 242     129.341 171.117  96.703  1.00  0.00           O  
ATOM   2354  H   GLY A 242     130.140 171.966  94.689  1.00  0.00           H  
ATOM   2355 1HA  GLY A 242     127.472 171.590  94.337  1.00  0.00           H  
ATOM   2356 2HA  GLY A 242     128.098 169.976  94.054  1.00  0.00           H  
ATOM   2357  N   THR A 243     127.390 169.987  96.572  1.00  0.00           N  
ATOM   2358  CA  THR A 243     127.252 169.724  97.974  1.00  0.00           C  
ATOM   2359  C   THR A 243     128.323 168.778  98.433  1.00  0.00           C  
ATOM   2360  O   THR A 243     128.650 168.729  99.618  1.00  0.00           O  
ATOM   2361  CB  THR A 243     125.863 169.142  98.300  1.00  0.00           C  
ATOM   2362  OG1 THR A 243     125.685 167.904  97.600  1.00  0.00           O  
ATOM   2363  CG2 THR A 243     124.768 170.115  97.889  1.00  0.00           C  
ATOM   2364  H   THR A 243     126.696 169.626  95.932  1.00  0.00           H  
ATOM   2365  HA  THR A 243     127.315 170.670  98.512  1.00  0.00           H  
ATOM   2366  HB  THR A 243     125.791 168.953  99.370  1.00  0.00           H  
ATOM   2367  HG1 THR A 243     126.069 167.189  98.112  1.00  0.00           H  
ATOM   2368 1HG2 THR A 243     123.794 169.688  98.128  1.00  0.00           H  
ATOM   2369 2HG2 THR A 243     124.895 171.054  98.428  1.00  0.00           H  
ATOM   2370 3HG2 THR A 243     124.830 170.301  96.818  1.00  0.00           H  
ATOM   2371  N   ALA A 244     128.873 167.955  97.523  1.00  0.00           N  
ATOM   2372  CA  ALA A 244     129.870 167.007  97.940  1.00  0.00           C  
ATOM   2373  C   ALA A 244     131.224 167.649  97.860  1.00  0.00           C  
ATOM   2374  O   ALA A 244     132.236 167.024  98.170  1.00  0.00           O  
ATOM   2375  CB  ALA A 244     129.816 165.749  97.086  1.00  0.00           C  
ATOM   2376  H   ALA A 244     128.601 167.988  96.551  1.00  0.00           H  
ATOM   2377  HA  ALA A 244     129.632 166.690  98.956  1.00  0.00           H  
ATOM   2378 1HB  ALA A 244     130.593 165.055  97.409  1.00  0.00           H  
ATOM   2379 2HB  ALA A 244     128.839 165.276  97.194  1.00  0.00           H  
ATOM   2380 3HB  ALA A 244     129.977 166.011  96.042  1.00  0.00           H  
ATOM   2381  N   TRP A 245     131.278 168.890  97.350  1.00  0.00           N  
ATOM   2382  CA  TRP A 245     132.478 169.673  97.241  1.00  0.00           C  
ATOM   2383  C   TRP A 245     132.558 170.835  98.172  1.00  0.00           C  
ATOM   2384  O   TRP A 245     133.512 171.605  98.076  1.00  0.00           O  
ATOM   2385  CB  TRP A 245     132.622 170.188  95.808  1.00  0.00           C  
ATOM   2386  CG  TRP A 245     132.871 169.103  94.804  1.00  0.00           C  
ATOM   2387  CD1 TRP A 245     134.080 168.708  94.313  1.00  0.00           C  
ATOM   2388  CD2 TRP A 245     131.883 168.262  94.161  1.00  0.00           C  
ATOM   2389  NE1 TRP A 245     133.914 167.686  93.412  1.00  0.00           N  
ATOM   2390  CE2 TRP A 245     132.576 167.399  93.308  1.00  0.00           C  
ATOM   2391  CE3 TRP A 245     130.488 168.173  94.241  1.00  0.00           C  
ATOM   2392  CZ2 TRP A 245     131.923 166.454  92.532  1.00  0.00           C  
ATOM   2393  CZ3 TRP A 245     129.833 167.225  93.464  1.00  0.00           C  
ATOM   2394  CH2 TRP A 245     130.533 166.387  92.632  1.00  0.00           C  
ATOM   2395  H   TRP A 245     130.404 169.281  97.028  1.00  0.00           H  
ATOM   2396  HA  TRP A 245     133.328 169.039  97.494  1.00  0.00           H  
ATOM   2397 1HB  TRP A 245     131.716 170.720  95.519  1.00  0.00           H  
ATOM   2398 2HB  TRP A 245     133.448 170.897  95.757  1.00  0.00           H  
ATOM   2399  HD1 TRP A 245     135.038 169.142  94.595  1.00  0.00           H  
ATOM   2400  HE1 TRP A 245     134.654 167.221  92.907  1.00  0.00           H  
ATOM   2401  HE3 TRP A 245     129.928 168.834  94.901  1.00  0.00           H  
ATOM   2402  HZ2 TRP A 245     132.461 165.780  91.865  1.00  0.00           H  
ATOM   2403  HZ3 TRP A 245     128.747 167.163  93.531  1.00  0.00           H  
ATOM   2404  HH2 TRP A 245     129.988 165.655  92.036  1.00  0.00           H  
ATOM   2405  N   THR A 246     131.529 171.060  99.015  1.00  0.00           N  
ATOM   2406  CA  THR A 246     131.636 172.114  99.986  1.00  0.00           C  
ATOM   2407  C   THR A 246     131.394 171.605 101.374  1.00  0.00           C  
ATOM   2408  O   THR A 246     130.627 170.670 101.595  1.00  0.00           O  
ATOM   2409  CB  THR A 246     130.648 173.255  99.677  1.00  0.00           C  
ATOM   2410  OG1 THR A 246     129.312 172.736  99.638  1.00  0.00           O  
ATOM   2411  CG2 THR A 246     130.977 173.897  98.338  1.00  0.00           C  
ATOM   2412  H   THR A 246     130.686 170.506  98.981  1.00  0.00           H  
ATOM   2413  HA  THR A 246     132.638 172.541  99.925  1.00  0.00           H  
ATOM   2414  HB  THR A 246     130.707 174.010 100.460  1.00  0.00           H  
ATOM   2415  HG1 THR A 246     128.898 172.854 100.496  1.00  0.00           H  
ATOM   2416 1HG2 THR A 246     130.269 174.701  98.137  1.00  0.00           H  
ATOM   2417 2HG2 THR A 246     131.988 174.303  98.369  1.00  0.00           H  
ATOM   2418 3HG2 THR A 246     130.911 173.149  97.549  1.00  0.00           H  
ATOM   2419  N   TYR A 247     132.057 172.258 102.353  1.00  0.00           N  
ATOM   2420  CA  TYR A 247     131.953 171.961 103.753  1.00  0.00           C  
ATOM   2421  C   TYR A 247     130.905 172.836 104.372  1.00  0.00           C  
ATOM   2422  O   TYR A 247     130.802 174.021 104.056  1.00  0.00           O  
ATOM   2423  CB  TYR A 247     133.300 172.150 104.454  1.00  0.00           C  
ATOM   2424  CG  TYR A 247     133.237 171.974 105.955  1.00  0.00           C  
ATOM   2425  CD1 TYR A 247     133.407 170.715 106.513  1.00  0.00           C  
ATOM   2426  CD2 TYR A 247     133.010 173.070 106.773  1.00  0.00           C  
ATOM   2427  CE1 TYR A 247     133.349 170.554 107.884  1.00  0.00           C  
ATOM   2428  CE2 TYR A 247     132.952 172.909 108.144  1.00  0.00           C  
ATOM   2429  CZ  TYR A 247     133.121 171.657 108.699  1.00  0.00           C  
ATOM   2430  OH  TYR A 247     133.063 171.497 110.065  1.00  0.00           O  
ATOM   2431  H   TYR A 247     132.663 173.007 102.053  1.00  0.00           H  
ATOM   2432  HA  TYR A 247     131.687 170.910 103.864  1.00  0.00           H  
ATOM   2433 1HB  TYR A 247     134.021 171.434 104.057  1.00  0.00           H  
ATOM   2434 2HB  TYR A 247     133.682 173.149 104.245  1.00  0.00           H  
ATOM   2435  HD1 TYR A 247     133.585 169.853 105.870  1.00  0.00           H  
ATOM   2436  HD2 TYR A 247     132.875 174.059 106.334  1.00  0.00           H  
ATOM   2437  HE1 TYR A 247     133.482 169.565 108.323  1.00  0.00           H  
ATOM   2438  HE2 TYR A 247     132.772 173.771 108.787  1.00  0.00           H  
ATOM   2439  HH  TYR A 247     133.322 170.600 110.291  1.00  0.00           H  
ATOM   2440  N   HIS A 248     130.056 172.234 105.234  1.00  0.00           N  
ATOM   2441  CA  HIS A 248     129.029 172.963 105.924  1.00  0.00           C  
ATOM   2442  C   HIS A 248     129.160 172.610 107.374  1.00  0.00           C  
ATOM   2443  O   HIS A 248     129.416 171.458 107.720  1.00  0.00           O  
ATOM   2444  CB  HIS A 248     127.630 172.618 105.403  1.00  0.00           C  
ATOM   2445  CG  HIS A 248     127.468 172.829 103.930  1.00  0.00           C  
ATOM   2446  ND1 HIS A 248     127.055 174.030 103.392  1.00  0.00           N  
ATOM   2447  CD2 HIS A 248     127.663 171.994 102.882  1.00  0.00           C  
ATOM   2448  CE1 HIS A 248     127.003 173.923 102.075  1.00  0.00           C  
ATOM   2449  NE2 HIS A 248     127.367 172.698 101.742  1.00  0.00           N  
ATOM   2450  H   HIS A 248     130.149 171.242 105.396  1.00  0.00           H  
ATOM   2451  HA  HIS A 248     129.147 174.029 105.732  1.00  0.00           H  
ATOM   2452 1HB  HIS A 248     127.406 171.574 105.625  1.00  0.00           H  
ATOM   2453 2HB  HIS A 248     126.889 173.228 105.919  1.00  0.00           H  
ATOM   2454  HD1 HIS A 248     126.898 174.880 103.894  1.00  0.00           H  
ATOM   2455  HD2 HIS A 248     127.985 170.954 102.814  1.00  0.00           H  
ATOM   2456  HE1 HIS A 248     126.697 174.770 101.461  1.00  0.00           H  
ATOM   2457  N   SER A 249     128.973 173.597 108.270  1.00  0.00           N  
ATOM   2458  CA  SER A 249     129.131 173.334 109.671  1.00  0.00           C  
ATOM   2459  C   SER A 249     127.899 172.696 110.229  1.00  0.00           C  
ATOM   2460  O   SER A 249     126.914 172.462 109.533  1.00  0.00           O  
ATOM   2461  CB  SER A 249     129.431 174.618 110.419  1.00  0.00           C  
ATOM   2462  OG  SER A 249     128.300 175.443 110.474  1.00  0.00           O  
ATOM   2463  H   SER A 249     128.721 174.528 107.970  1.00  0.00           H  
ATOM   2464  HA  SER A 249     129.972 172.652 109.803  1.00  0.00           H  
ATOM   2465 1HB  SER A 249     129.762 174.382 111.430  1.00  0.00           H  
ATOM   2466 2HB  SER A 249     130.245 175.145 109.923  1.00  0.00           H  
ATOM   2467  HG  SER A 249     128.629 176.345 110.457  1.00  0.00           H  
ATOM   2468  N   GLN A 250     127.961 172.397 111.540  1.00  0.00           N  
ATOM   2469  CA  GLN A 250     126.919 171.747 112.272  1.00  0.00           C  
ATOM   2470  C   GLN A 250     125.762 172.688 112.325  1.00  0.00           C  
ATOM   2471  O   GLN A 250     124.609 172.266 112.339  1.00  0.00           O  
ATOM   2472  CB  GLN A 250     127.375 171.363 113.682  1.00  0.00           C  
ATOM   2473  CG  GLN A 250     126.320 170.641 114.502  1.00  0.00           C  
ATOM   2474  CD  GLN A 250     125.955 169.291 113.915  1.00  0.00           C  
ATOM   2475  OE1 GLN A 250     126.786 168.381 113.851  1.00  0.00           O  
ATOM   2476  NE2 GLN A 250     124.706 169.153 113.483  1.00  0.00           N  
ATOM   2477  H   GLN A 250     128.811 172.657 112.019  1.00  0.00           H  
ATOM   2478  HA  GLN A 250     126.664 170.818 111.762  1.00  0.00           H  
ATOM   2479 1HB  GLN A 250     128.251 170.718 113.618  1.00  0.00           H  
ATOM   2480 2HB  GLN A 250     127.668 172.260 114.227  1.00  0.00           H  
ATOM   2481 1HG  GLN A 250     126.704 170.483 115.510  1.00  0.00           H  
ATOM   2482 2HG  GLN A 250     125.419 171.253 114.537  1.00  0.00           H  
ATOM   2483 1HE2 GLN A 250     124.407 168.284 113.086  1.00  0.00           H  
ATOM   2484 2HE2 GLN A 250     124.065 169.916 113.555  1.00  0.00           H  
ATOM   2485  N   ASP A 251     126.035 173.996 112.449  1.00  0.00           N  
ATOM   2486  CA  ASP A 251     124.954 174.923 112.599  1.00  0.00           C  
ATOM   2487  C   ASP A 251     124.501 175.351 111.234  1.00  0.00           C  
ATOM   2488  O   ASP A 251     123.319 175.614 111.019  1.00  0.00           O  
ATOM   2489  CB  ASP A 251     125.378 176.139 113.427  1.00  0.00           C  
ATOM   2490  CG  ASP A 251     125.717 175.785 114.869  1.00  0.00           C  
ATOM   2491  OD1 ASP A 251     124.913 175.149 115.508  1.00  0.00           O  
ATOM   2492  OD2 ASP A 251     126.776 176.154 115.316  1.00  0.00           O  
ATOM   2493  H   ASP A 251     126.984 174.343 112.440  1.00  0.00           H  
ATOM   2494  HA  ASP A 251     124.156 174.437 113.160  1.00  0.00           H  
ATOM   2495 1HB  ASP A 251     126.250 176.606 112.968  1.00  0.00           H  
ATOM   2496 2HB  ASP A 251     124.574 176.876 113.428  1.00  0.00           H  
ATOM   2497  N   GLU A 252     125.440 175.401 110.264  1.00  0.00           N  
ATOM   2498  CA  GLU A 252     125.106 175.771 108.915  1.00  0.00           C  
ATOM   2499  C   GLU A 252     124.210 174.732 108.332  1.00  0.00           C  
ATOM   2500  O   GLU A 252     123.104 175.039 107.892  1.00  0.00           O  
ATOM   2501  CB  GLU A 252     126.364 175.926 108.058  1.00  0.00           C  
ATOM   2502  CG  GLU A 252     126.095 176.325 106.614  1.00  0.00           C  
ATOM   2503  CD  GLU A 252     127.349 176.421 105.790  1.00  0.00           C  
ATOM   2504  OE1 GLU A 252     128.413 176.275 106.343  1.00  0.00           O  
ATOM   2505  OE2 GLU A 252     127.243 176.639 104.606  1.00  0.00           O  
ATOM   2506  H   GLU A 252     126.398 175.173 110.489  1.00  0.00           H  
ATOM   2507  HA  GLU A 252     124.635 176.754 108.933  1.00  0.00           H  
ATOM   2508 1HB  GLU A 252     127.014 176.682 108.499  1.00  0.00           H  
ATOM   2509 2HB  GLU A 252     126.915 174.985 108.047  1.00  0.00           H  
ATOM   2510 1HG  GLU A 252     125.432 175.589 106.161  1.00  0.00           H  
ATOM   2511 2HG  GLU A 252     125.585 177.288 106.603  1.00  0.00           H  
ATOM   2512  N   LEU A 253     124.667 173.468 108.320  1.00  0.00           N  
ATOM   2513  CA  LEU A 253     123.832 172.416 107.821  1.00  0.00           C  
ATOM   2514  C   LEU A 253     123.183 171.818 109.019  1.00  0.00           C  
ATOM   2515  O   LEU A 253     123.779 170.966 109.679  1.00  0.00           O  
ATOM   2516  CB  LEU A 253     124.638 171.364 107.050  1.00  0.00           C  
ATOM   2517  CG  LEU A 253     123.826 170.203 106.462  1.00  0.00           C  
ATOM   2518  CD1 LEU A 253     122.840 170.742 105.433  1.00  0.00           C  
ATOM   2519  CD2 LEU A 253     124.770 169.189 105.834  1.00  0.00           C  
ATOM   2520  H   LEU A 253     125.592 173.243 108.657  1.00  0.00           H  
ATOM   2521  HA  LEU A 253     123.148 172.838 107.086  1.00  0.00           H  
ATOM   2522 1HB  LEU A 253     125.155 171.856 106.228  1.00  0.00           H  
ATOM   2523 2HB  LEU A 253     125.386 170.939 107.719  1.00  0.00           H  
ATOM   2524  HG  LEU A 253     123.251 169.723 107.254  1.00  0.00           H  
ATOM   2525 1HD1 LEU A 253     122.263 169.918 105.016  1.00  0.00           H  
ATOM   2526 2HD1 LEU A 253     122.165 171.451 105.913  1.00  0.00           H  
ATOM   2527 3HD1 LEU A 253     123.386 171.244 104.635  1.00  0.00           H  
ATOM   2528 1HD2 LEU A 253     124.192 168.363 105.417  1.00  0.00           H  
ATOM   2529 2HD2 LEU A 253     125.344 169.668 105.041  1.00  0.00           H  
ATOM   2530 3HD2 LEU A 253     125.451 168.807 106.595  1.00  0.00           H  
ATOM   2531  N   GLY A 254     121.923 172.230 109.283  1.00  0.00           N  
ATOM   2532  CA  GLY A 254     121.178 171.814 110.440  1.00  0.00           C  
ATOM   2533  C   GLY A 254     121.050 170.327 110.431  1.00  0.00           C  
ATOM   2534  O   GLY A 254     120.769 169.711 109.404  1.00  0.00           O  
ATOM   2535  H   GLY A 254     121.494 172.865 108.625  1.00  0.00           H  
ATOM   2536 1HA  GLY A 254     121.688 172.152 111.343  1.00  0.00           H  
ATOM   2537 2HA  GLY A 254     120.196 172.287 110.431  1.00  0.00           H  
ATOM   2538  N   GLY A 255     121.245 169.729 111.624  1.00  0.00           N  
ATOM   2539  CA  GLY A 255     121.200 168.314 111.833  1.00  0.00           C  
ATOM   2540  C   GLY A 255     121.505 168.145 113.285  1.00  0.00           C  
ATOM   2541  O   GLY A 255     121.270 169.053 114.084  1.00  0.00           O  
ATOM   2542  H   GLY A 255     121.434 170.336 112.408  1.00  0.00           H  
ATOM   2543 1HA  GLY A 255     120.215 167.936 111.555  1.00  0.00           H  
ATOM   2544 2HA  GLY A 255     121.925 167.827 111.182  1.00  0.00           H  
ATOM   2545  N   PHE A 256     122.069 166.985 113.665  1.00  0.00           N  
ATOM   2546  CA  PHE A 256     122.347 166.782 115.053  1.00  0.00           C  
ATOM   2547  C   PHE A 256     123.591 165.961 115.159  1.00  0.00           C  
ATOM   2548  O   PHE A 256     123.910 165.164 114.277  1.00  0.00           O  
ATOM   2549  CB  PHE A 256     121.183 166.083 115.757  1.00  0.00           C  
ATOM   2550  CG  PHE A 256     121.345 165.988 117.247  1.00  0.00           C  
ATOM   2551  CD1 PHE A 256     121.393 167.133 118.028  1.00  0.00           C  
ATOM   2552  CD2 PHE A 256     121.452 164.754 117.871  1.00  0.00           C  
ATOM   2553  CE1 PHE A 256     121.542 167.047 119.400  1.00  0.00           C  
ATOM   2554  CE2 PHE A 256     121.600 164.665 119.241  1.00  0.00           C  
ATOM   2555  CZ  PHE A 256     121.646 165.813 120.006  1.00  0.00           C  
ATOM   2556  H   PHE A 256     122.302 166.256 113.005  1.00  0.00           H  
ATOM   2557  HA  PHE A 256     122.464 167.756 115.528  1.00  0.00           H  
ATOM   2558 1HB  PHE A 256     120.258 166.619 115.549  1.00  0.00           H  
ATOM   2559 2HB  PHE A 256     121.072 165.074 115.362  1.00  0.00           H  
ATOM   2560  HD1 PHE A 256     121.310 168.108 117.549  1.00  0.00           H  
ATOM   2561  HD2 PHE A 256     121.416 163.847 117.266  1.00  0.00           H  
ATOM   2562  HE1 PHE A 256     121.578 167.954 120.002  1.00  0.00           H  
ATOM   2563  HE2 PHE A 256     121.682 163.689 119.719  1.00  0.00           H  
ATOM   2564  HZ  PHE A 256     121.764 165.744 121.087  1.00  0.00           H  
ATOM   2565  N   SER A 257     124.330 166.160 116.265  1.00  0.00           N  
ATOM   2566  CA  SER A 257     125.567 165.481 116.497  1.00  0.00           C  
ATOM   2567  C   SER A 257     125.302 164.015 116.692  1.00  0.00           C  
ATOM   2568  O   SER A 257     124.176 163.602 116.962  1.00  0.00           O  
ATOM   2569  CB  SER A 257     126.271 166.057 117.711  1.00  0.00           C  
ATOM   2570  OG  SER A 257     125.557 165.778 118.884  1.00  0.00           O  
ATOM   2571  H   SER A 257     123.992 166.815 116.954  1.00  0.00           H  
ATOM   2572  HA  SER A 257     126.212 165.631 115.630  1.00  0.00           H  
ATOM   2573 1HB  SER A 257     127.274 165.638 117.783  1.00  0.00           H  
ATOM   2574 2HB  SER A 257     126.375 167.135 117.593  1.00  0.00           H  
ATOM   2575  HG  SER A 257     126.135 165.231 119.421  1.00  0.00           H  
ATOM   2576  N   HIS A 258     126.361 163.193 116.529  1.00  0.00           N  
ATOM   2577  CA  HIS A 258     126.287 161.754 116.515  1.00  0.00           C  
ATOM   2578  C   HIS A 258     127.372 161.238 117.378  1.00  0.00           C  
ATOM   2579  O   HIS A 258     128.414 161.868 117.513  1.00  0.00           O  
ATOM   2580  CB  HIS A 258     126.423 161.185 115.099  1.00  0.00           C  
ATOM   2581  CG  HIS A 258     125.234 161.450 114.228  1.00  0.00           C  
ATOM   2582  ND1 HIS A 258     124.186 160.560 114.110  1.00  0.00           N  
ATOM   2583  CD2 HIS A 258     124.926 162.502 113.434  1.00  0.00           C  
ATOM   2584  CE1 HIS A 258     123.285 161.055 113.280  1.00  0.00           C  
ATOM   2585  NE2 HIS A 258     123.710 162.231 112.856  1.00  0.00           N  
ATOM   2586  H   HIS A 258     127.259 163.640 116.409  1.00  0.00           H  
ATOM   2587  HA  HIS A 258     125.302 161.437 116.857  1.00  0.00           H  
ATOM   2588 1HB  HIS A 258     127.301 161.615 114.617  1.00  0.00           H  
ATOM   2589 2HB  HIS A 258     126.573 160.107 115.153  1.00  0.00           H  
ATOM   2590  HD2 HIS A 258     125.531 163.396 113.281  1.00  0.00           H  
ATOM   2591  HE1 HIS A 258     122.349 160.575 112.994  1.00  0.00           H  
ATOM   2592  HE2 HIS A 258     123.224 162.838 112.211  1.00  0.00           H  
ATOM   2593  N   TRP A 259     127.155 160.061 117.983  1.00  0.00           N  
ATOM   2594  CA  TRP A 259     128.198 159.451 118.744  1.00  0.00           C  
ATOM   2595  C   TRP A 259     128.452 158.141 118.088  1.00  0.00           C  
ATOM   2596  O   TRP A 259     127.523 157.445 117.703  1.00  0.00           O  
ATOM   2597  CB  TRP A 259     127.804 159.263 120.210  1.00  0.00           C  
ATOM   2598  CG  TRP A 259     127.564 160.552 120.936  1.00  0.00           C  
ATOM   2599  CD1 TRP A 259     128.387 161.137 121.851  1.00  0.00           C  
ATOM   2600  CD2 TRP A 259     126.418 161.428 120.809  1.00  0.00           C  
ATOM   2601  NE1 TRP A 259     127.834 162.311 122.302  1.00  0.00           N  
ATOM   2602  CE2 TRP A 259     126.630 162.505 121.673  1.00  0.00           C  
ATOM   2603  CE3 TRP A 259     125.247 161.385 120.041  1.00  0.00           C  
ATOM   2604  CZ2 TRP A 259     125.713 163.537 121.799  1.00  0.00           C  
ATOM   2605  CZ3 TRP A 259     124.329 162.421 120.166  1.00  0.00           C  
ATOM   2606  CH2 TRP A 259     124.557 163.469 121.022  1.00  0.00           C  
ATOM   2607  H   TRP A 259     126.261 159.595 117.911  1.00  0.00           H  
ATOM   2608  HA  TRP A 259     129.064 160.113 118.735  1.00  0.00           H  
ATOM   2609 1HB  TRP A 259     126.896 158.663 120.269  1.00  0.00           H  
ATOM   2610 2HB  TRP A 259     128.591 158.718 120.731  1.00  0.00           H  
ATOM   2611  HD1 TRP A 259     129.343 160.733 122.177  1.00  0.00           H  
ATOM   2612  HE1 TRP A 259     128.246 162.930 122.985  1.00  0.00           H  
ATOM   2613  HE3 TRP A 259     125.063 160.557 119.358  1.00  0.00           H  
ATOM   2614  HZ2 TRP A 259     125.876 164.378 122.473  1.00  0.00           H  
ATOM   2615  HZ3 TRP A 259     123.419 162.379 119.566  1.00  0.00           H  
ATOM   2616  HH2 TRP A 259     123.815 164.265 121.095  1.00  0.00           H  
ATOM   2617  N   GLY A 260     129.732 157.789 117.907  1.00  0.00           N  
ATOM   2618  CA  GLY A 260     130.108 156.570 117.267  1.00  0.00           C  
ATOM   2619  C   GLY A 260     130.715 155.751 118.354  1.00  0.00           C  
ATOM   2620  O   GLY A 260     130.256 155.786 119.493  1.00  0.00           O  
ATOM   2621  H   GLY A 260     130.454 158.414 118.238  1.00  0.00           H  
ATOM   2622 1HA  GLY A 260     129.228 156.106 116.822  1.00  0.00           H  
ATOM   2623 2HA  GLY A 260     130.803 156.785 116.456  1.00  0.00           H  
ATOM   2624  N   ARG A 261     131.734 154.947 118.016  1.00  0.00           N  
ATOM   2625  CA  ARG A 261     132.371 154.130 119.011  1.00  0.00           C  
ATOM   2626  C   ARG A 261     133.653 154.724 119.509  1.00  0.00           C  
ATOM   2627  O   ARG A 261     133.861 154.876 120.714  1.00  0.00           O  
ATOM   2628  CB  ARG A 261     132.651 152.743 118.453  1.00  0.00           C  
ATOM   2629  CG  ARG A 261     131.417 151.964 118.026  1.00  0.00           C  
ATOM   2630  CD  ARG A 261     130.680 151.419 119.195  1.00  0.00           C  
ATOM   2631  NE  ARG A 261     129.506 150.662 118.791  1.00  0.00           N  
ATOM   2632  CZ  ARG A 261     128.850 149.789 119.580  1.00  0.00           C  
ATOM   2633  NH1 ARG A 261     129.264 149.574 120.809  1.00  0.00           N  
ATOM   2634  NH2 ARG A 261     127.790 149.149 119.118  1.00  0.00           N  
ATOM   2635  H   ARG A 261     132.064 154.908 117.062  1.00  0.00           H  
ATOM   2636  HA  ARG A 261     131.685 154.010 119.851  1.00  0.00           H  
ATOM   2637 1HB  ARG A 261     133.305 152.825 117.586  1.00  0.00           H  
ATOM   2638 2HB  ARG A 261     133.174 152.148 119.202  1.00  0.00           H  
ATOM   2639 1HG  ARG A 261     130.745 152.621 117.473  1.00  0.00           H  
ATOM   2640 2HG  ARG A 261     131.715 151.130 117.390  1.00  0.00           H  
ATOM   2641 1HD  ARG A 261     131.334 150.757 119.761  1.00  0.00           H  
ATOM   2642 2HD  ARG A 261     130.354 152.239 119.834  1.00  0.00           H  
ATOM   2643  HE  ARG A 261     129.157 150.801 117.852  1.00  0.00           H  
ATOM   2644 1HH1 ARG A 261     130.074 150.064 121.162  1.00  0.00           H  
ATOM   2645 2HH1 ARG A 261     128.772 148.920 121.400  1.00  0.00           H  
ATOM   2646 1HH2 ARG A 261     127.471 149.315 118.173  1.00  0.00           H  
ATOM   2647 2HH2 ARG A 261     127.298 148.495 119.709  1.00  0.00           H  
ATOM   2648  N   LEU A 262     134.538 155.099 118.565  1.00  0.00           N  
ATOM   2649  CA  LEU A 262     135.794 155.714 118.888  1.00  0.00           C  
ATOM   2650  C   LEU A 262     135.570 157.090 119.392  1.00  0.00           C  
ATOM   2651  O   LEU A 262     136.115 157.481 120.423  1.00  0.00           O  
ATOM   2652  CB  LEU A 262     136.713 155.753 117.661  1.00  0.00           C  
ATOM   2653  CG  LEU A 262     138.087 156.400 117.879  1.00  0.00           C  
ATOM   2654  CD1 LEU A 262     138.852 155.623 118.942  1.00  0.00           C  
ATOM   2655  CD2 LEU A 262     138.852 156.424 116.564  1.00  0.00           C  
ATOM   2656  H   LEU A 262     134.303 154.940 117.595  1.00  0.00           H  
ATOM   2657  HA  LEU A 262     136.300 155.096 119.629  1.00  0.00           H  
ATOM   2658 1HB  LEU A 262     136.878 154.733 117.317  1.00  0.00           H  
ATOM   2659 2HB  LEU A 262     136.209 156.305 116.867  1.00  0.00           H  
ATOM   2660  HG  LEU A 262     137.956 157.420 118.241  1.00  0.00           H  
ATOM   2661 1HD1 LEU A 262     139.828 156.083 119.097  1.00  0.00           H  
ATOM   2662 2HD1 LEU A 262     138.292 155.639 119.877  1.00  0.00           H  
ATOM   2663 3HD1 LEU A 262     138.984 154.593 118.615  1.00  0.00           H  
ATOM   2664 1HD2 LEU A 262     139.828 156.885 116.719  1.00  0.00           H  
ATOM   2665 2HD2 LEU A 262     138.985 155.405 116.201  1.00  0.00           H  
ATOM   2666 3HD2 LEU A 262     138.291 157.001 115.828  1.00  0.00           H  
ATOM   2667  N   THR A 263     134.773 157.889 118.662  1.00  0.00           N  
ATOM   2668  CA  THR A 263     134.551 159.186 119.203  1.00  0.00           C  
ATOM   2669  C   THR A 263     133.233 159.693 118.749  1.00  0.00           C  
ATOM   2670  O   THR A 263     132.402 158.959 118.217  1.00  0.00           O  
ATOM   2671  CB  THR A 263     135.663 160.170 118.794  1.00  0.00           C  
ATOM   2672  OG1 THR A 263     135.509 161.397 119.518  1.00  0.00           O  
ATOM   2673  CG2 THR A 263     135.600 160.455 117.301  1.00  0.00           C  
ATOM   2674  H   THR A 263     134.335 157.640 117.787  1.00  0.00           H  
ATOM   2675  HA  THR A 263     134.527 159.108 120.290  1.00  0.00           H  
ATOM   2676  HB  THR A 263     136.635 159.741 119.035  1.00  0.00           H  
ATOM   2677  HG1 THR A 263     136.354 161.853 119.558  1.00  0.00           H  
ATOM   2678 1HG2 THR A 263     136.393 161.152 117.030  1.00  0.00           H  
ATOM   2679 2HG2 THR A 263     135.728 159.525 116.747  1.00  0.00           H  
ATOM   2680 3HG2 THR A 263     134.633 160.893 117.055  1.00  0.00           H  
ATOM   2681  N   SER A 264     132.994 160.981 119.023  1.00  0.00           N  
ATOM   2682  CA  SER A 264     131.728 161.564 118.749  1.00  0.00           C  
ATOM   2683  C   SER A 264     132.027 162.462 117.587  1.00  0.00           C  
ATOM   2684  O   SER A 264     133.191 162.777 117.343  1.00  0.00           O  
ATOM   2685  CB  SER A 264     131.176 162.329 119.936  1.00  0.00           C  
ATOM   2686  OG  SER A 264     131.965 163.452 120.219  1.00  0.00           O  
ATOM   2687  H   SER A 264     133.721 161.552 119.430  1.00  0.00           H  
ATOM   2688  HA  SER A 264     131.006 160.762 118.585  1.00  0.00           H  
ATOM   2689 1HB  SER A 264     130.155 162.643 119.724  1.00  0.00           H  
ATOM   2690 2HB  SER A 264     131.144 161.675 120.807  1.00  0.00           H  
ATOM   2691  HG  SER A 264     131.747 164.105 119.550  1.00  0.00           H  
ATOM   2692  N   TYR A 265     130.999 162.871 116.812  1.00  0.00           N  
ATOM   2693  CA  TYR A 265     131.243 163.671 115.649  1.00  0.00           C  
ATOM   2694  C   TYR A 265     130.225 164.756 115.608  1.00  0.00           C  
ATOM   2695  O   TYR A 265     129.117 164.621 116.129  1.00  0.00           O  
ATOM   2696  CB  TYR A 265     131.197 162.830 114.372  1.00  0.00           C  
ATOM   2697  CG  TYR A 265     132.227 161.722 114.334  1.00  0.00           C  
ATOM   2698  CD1 TYR A 265     131.891 160.448 114.768  1.00  0.00           C  
ATOM   2699  CD2 TYR A 265     133.506 161.980 113.864  1.00  0.00           C  
ATOM   2700  CE1 TYR A 265     132.831 159.436 114.733  1.00  0.00           C  
ATOM   2701  CE2 TYR A 265     134.446 160.968 113.829  1.00  0.00           C  
ATOM   2702  CZ  TYR A 265     134.112 159.701 114.261  1.00  0.00           C  
ATOM   2703  OH  TYR A 265     135.048 158.693 114.226  1.00  0.00           O  
ATOM   2704  H   TYR A 265     130.050 162.617 117.044  1.00  0.00           H  
ATOM   2705  HA  TYR A 265     132.237 164.112 115.735  1.00  0.00           H  
ATOM   2706 1HB  TYR A 265     130.209 162.380 114.268  1.00  0.00           H  
ATOM   2707 2HB  TYR A 265     131.357 163.473 113.507  1.00  0.00           H  
ATOM   2708  HD1 TYR A 265     130.885 160.245 115.137  1.00  0.00           H  
ATOM   2709  HD2 TYR A 265     133.770 162.981 113.524  1.00  0.00           H  
ATOM   2710  HE1 TYR A 265     132.568 158.435 115.074  1.00  0.00           H  
ATOM   2711  HE2 TYR A 265     135.452 161.171 113.461  1.00  0.00           H  
ATOM   2712  HH  TYR A 265     134.804 158.009 114.854  1.00  0.00           H  
ATOM   2713  N   SER A 266     130.623 165.888 114.996  1.00  0.00           N  
ATOM   2714  CA  SER A 266     129.755 166.998 114.789  1.00  0.00           C  
ATOM   2715  C   SER A 266     130.294 167.678 113.596  1.00  0.00           C  
ATOM   2716  O   SER A 266     131.491 167.731 113.325  1.00  0.00           O  
ATOM   2717  CB  SER A 266     129.722 167.929 115.985  1.00  0.00           C  
ATOM   2718  OG  SER A 266     128.868 169.015 115.753  1.00  0.00           O  
ATOM   2719  H   SER A 266     131.579 165.946 114.675  1.00  0.00           H  
ATOM   2720  HA  SER A 266     128.737 166.623 114.672  1.00  0.00           H  
ATOM   2721 1HB  SER A 266     129.385 167.380 116.864  1.00  0.00           H  
ATOM   2722 2HB  SER A 266     130.728 168.291 116.191  1.00  0.00           H  
ATOM   2723  HG  SER A 266     128.241 168.721 115.088  1.00  0.00           H  
ATOM   2724  N   GLY A 267     129.372 168.240 112.840  1.00  0.00           N  
ATOM   2725  CA  GLY A 267     129.738 168.942 111.675  1.00  0.00           C  
ATOM   2726  C   GLY A 267     128.900 168.295 110.697  1.00  0.00           C  
ATOM   2727  O   GLY A 267     128.483 167.161 110.942  1.00  0.00           O  
ATOM   2728  H   GLY A 267     128.395 168.174 113.087  1.00  0.00           H  
ATOM   2729 1HA  GLY A 267     129.543 170.005 111.814  1.00  0.00           H  
ATOM   2730 2HA  GLY A 267     130.809 168.831 111.505  1.00  0.00           H  
ATOM   2731  N   GLY A 268     128.633 169.060 109.627  1.00  0.00           N  
ATOM   2732  CA  GLY A 268     127.878 168.657 108.506  1.00  0.00           C  
ATOM   2733  C   GLY A 268     128.888 168.017 107.609  1.00  0.00           C  
ATOM   2734  O   GLY A 268     128.926 166.801 107.447  1.00  0.00           O  
ATOM   2735  H   GLY A 268     129.015 169.995 109.652  1.00  0.00           H  
ATOM   2736 1HA  GLY A 268     127.089 167.975 108.825  1.00  0.00           H  
ATOM   2737 2HA  GLY A 268     127.393 169.525 108.063  1.00  0.00           H  
ATOM   2738  N   GLY A 269     129.733 168.816 106.950  1.00  0.00           N  
ATOM   2739  CA  GLY A 269     130.714 168.128 106.177  1.00  0.00           C  
ATOM   2740  C   GLY A 269     130.410 168.286 104.728  1.00  0.00           C  
ATOM   2741  O   GLY A 269     129.860 169.298 104.294  1.00  0.00           O  
ATOM   2742  H   GLY A 269     129.732 169.825 106.956  1.00  0.00           H  
ATOM   2743 1HA  GLY A 269     131.703 168.527 106.406  1.00  0.00           H  
ATOM   2744 2HA  GLY A 269     130.721 167.074 106.454  1.00  0.00           H  
ATOM   2745  N   TYR A 270     130.778 167.245 103.953  1.00  0.00           N  
ATOM   2746  CA  TYR A 270     130.488 167.183 102.550  1.00  0.00           C  
ATOM   2747  C   TYR A 270     129.426 166.139 102.423  1.00  0.00           C  
ATOM   2748  O   TYR A 270     129.508 165.105 103.087  1.00  0.00           O  
ATOM   2749  CB  TYR A 270     131.724 166.840 101.716  1.00  0.00           C  
ATOM   2750  CG  TYR A 270     132.895 167.769 101.950  1.00  0.00           C  
ATOM   2751  CD1 TYR A 270     133.654 167.650 103.105  1.00  0.00           C  
ATOM   2752  CD2 TYR A 270     133.210 168.739 101.010  1.00  0.00           C  
ATOM   2753  CE1 TYR A 270     134.724 168.499 103.319  1.00  0.00           C  
ATOM   2754  CE2 TYR A 270     134.279 169.587 101.224  1.00  0.00           C  
ATOM   2755  CZ  TYR A 270     135.034 169.469 102.373  1.00  0.00           C  
ATOM   2756  OH  TYR A 270     136.099 170.314 102.586  1.00  0.00           O  
ATOM   2757  H   TYR A 270     131.279 166.483 104.386  1.00  0.00           H  
ATOM   2758  HA  TYR A 270     130.281 168.192 102.194  1.00  0.00           H  
ATOM   2759 1HB  TYR A 270     132.046 165.823 101.942  1.00  0.00           H  
ATOM   2760 2HB  TYR A 270     131.469 166.875 100.657  1.00  0.00           H  
ATOM   2761  HD1 TYR A 270     133.407 166.888 103.844  1.00  0.00           H  
ATOM   2762  HD2 TYR A 270     132.613 168.833 100.103  1.00  0.00           H  
ATOM   2763  HE1 TYR A 270     135.320 168.405 104.226  1.00  0.00           H  
ATOM   2764  HE2 TYR A 270     134.526 170.350 100.485  1.00  0.00           H  
ATOM   2765  HH  TYR A 270     136.342 170.736 101.758  1.00  0.00           H  
ATOM   2766  N   TYR A 271     128.409 166.375 101.560  1.00  0.00           N  
ATOM   2767  CA  TYR A 271     127.312 165.446 101.518  1.00  0.00           C  
ATOM   2768  C   TYR A 271     126.731 165.367 100.134  1.00  0.00           C  
ATOM   2769  O   TYR A 271     126.886 166.272  99.314  1.00  0.00           O  
ATOM   2770  CB  TYR A 271     126.233 165.843 102.528  1.00  0.00           C  
ATOM   2771  CG  TYR A 271     125.452 167.077 102.133  1.00  0.00           C  
ATOM   2772  CD1 TYR A 271     124.271 166.950 101.416  1.00  0.00           C  
ATOM   2773  CD2 TYR A 271     125.916 168.334 102.488  1.00  0.00           C  
ATOM   2774  CE1 TYR A 271     123.558 168.077 101.055  1.00  0.00           C  
ATOM   2775  CE2 TYR A 271     125.203 169.461 102.127  1.00  0.00           C  
ATOM   2776  CZ  TYR A 271     124.028 169.335 101.414  1.00  0.00           C  
ATOM   2777  OH  TYR A 271     123.318 170.458 101.055  1.00  0.00           O  
ATOM   2778  H   TYR A 271     128.396 167.179 100.949  1.00  0.00           H  
ATOM   2779  HA  TYR A 271     127.678 164.465 101.822  1.00  0.00           H  
ATOM   2780 1HB  TYR A 271     125.528 165.019 102.650  1.00  0.00           H  
ATOM   2781 2HB  TYR A 271     126.692 166.027 103.498  1.00  0.00           H  
ATOM   2782  HD1 TYR A 271     123.906 165.962 101.137  1.00  0.00           H  
ATOM   2783  HD2 TYR A 271     126.845 168.434 103.050  1.00  0.00           H  
ATOM   2784  HE1 TYR A 271     122.630 167.978 100.492  1.00  0.00           H  
ATOM   2785  HE2 TYR A 271     125.569 170.450 102.405  1.00  0.00           H  
ATOM   2786  HH  TYR A 271     123.725 171.233 101.449  1.00  0.00           H  
ATOM   2787  N   LEU A 272     126.070 164.230  99.831  1.00  0.00           N  
ATOM   2788  CA  LEU A 272     125.387 164.058  98.578  1.00  0.00           C  
ATOM   2789  C   LEU A 272     124.108 163.311  98.854  1.00  0.00           C  
ATOM   2790  O   LEU A 272     124.137 162.174  99.325  1.00  0.00           O  
ATOM   2791  CB  LEU A 272     126.257 163.291  97.574  1.00  0.00           C  
ATOM   2792  CG  LEU A 272     125.699 163.194  96.149  1.00  0.00           C  
ATOM   2793  CD1 LEU A 272     126.850 163.070  95.160  1.00  0.00           C  
ATOM   2794  CD2 LEU A 272     124.762 161.999  96.050  1.00  0.00           C  
ATOM   2795  H   LEU A 272     126.056 163.478 100.506  1.00  0.00           H  
ATOM   2796  HA  LEU A 272     125.168 165.043  98.167  1.00  0.00           H  
ATOM   2797 1HB  LEU A 272     127.230 163.775  97.517  1.00  0.00           H  
ATOM   2798 2HB  LEU A 272     126.400 162.275  97.944  1.00  0.00           H  
ATOM   2799  HG  LEU A 272     125.151 164.106  95.909  1.00  0.00           H  
ATOM   2800 1HD1 LEU A 272     126.454 163.001  94.146  1.00  0.00           H  
ATOM   2801 2HD1 LEU A 272     127.493 163.946  95.238  1.00  0.00           H  
ATOM   2802 3HD1 LEU A 272     127.428 162.174  95.384  1.00  0.00           H  
ATOM   2803 1HD2 LEU A 272     124.365 161.931  95.036  1.00  0.00           H  
ATOM   2804 2HD2 LEU A 272     125.309 161.087  96.287  1.00  0.00           H  
ATOM   2805 3HD2 LEU A 272     123.939 162.123  96.754  1.00  0.00           H  
ATOM   2806  N   ASP A 273     122.944 163.940  98.566  1.00  0.00           N  
ATOM   2807  CA  ASP A 273     121.660 163.310  98.753  1.00  0.00           C  
ATOM   2808  C   ASP A 273     121.331 162.515  97.528  1.00  0.00           C  
ATOM   2809  O   ASP A 273     121.450 163.001  96.405  1.00  0.00           O  
ATOM   2810  CB  ASP A 273     120.565 164.346  99.021  1.00  0.00           C  
ATOM   2811  CG  ASP A 273     120.710 165.025 100.376  1.00  0.00           C  
ATOM   2812  OD1 ASP A 273     121.533 164.595 101.149  1.00  0.00           O  
ATOM   2813  OD2 ASP A 273     119.995 165.966 100.626  1.00  0.00           O  
ATOM   2814  H   ASP A 273     122.981 164.884  98.206  1.00  0.00           H  
ATOM   2815  HA  ASP A 273     121.709 162.685  99.646  1.00  0.00           H  
ATOM   2816 1HB  ASP A 273     120.589 165.110  98.244  1.00  0.00           H  
ATOM   2817 2HB  ASP A 273     119.588 163.862  98.975  1.00  0.00           H  
ATOM   2818  N   LEU A 274     120.892 161.256  97.739  1.00  0.00           N  
ATOM   2819  CA  LEU A 274     120.498 160.338  96.704  1.00  0.00           C  
ATOM   2820  C   LEU A 274     119.153 160.668  96.118  1.00  0.00           C  
ATOM   2821  O   LEU A 274     118.288 161.313  96.699  1.00  0.00           O  
ATOM   2822  CB  LEU A 274     120.474 158.909  97.261  1.00  0.00           C  
ATOM   2823  CG  LEU A 274     121.825 158.355  97.731  1.00  0.00           C  
ATOM   2824  CD1 LEU A 274     121.650 156.916  98.196  1.00  0.00           C  
ATOM   2825  CD2 LEU A 274     122.834 158.445  96.596  1.00  0.00           C  
ATOM   2826  H   LEU A 274     120.846 160.961  98.703  1.00  0.00           H  
ATOM   2827  HA  LEU A 274     121.248 160.364  95.915  1.00  0.00           H  
ATOM   2828 1HB  LEU A 274     119.790 158.877  98.107  1.00  0.00           H  
ATOM   2829 2HB  LEU A 274     120.093 158.241  96.487  1.00  0.00           H  
ATOM   2830  HG  LEU A 274     122.181 158.939  98.581  1.00  0.00           H  
ATOM   2831 1HD1 LEU A 274     122.610 156.522  98.531  1.00  0.00           H  
ATOM   2832 2HD1 LEU A 274     120.938 156.883  99.021  1.00  0.00           H  
ATOM   2833 3HD1 LEU A 274     121.278 156.310  97.370  1.00  0.00           H  
ATOM   2834 1HD2 LEU A 274     123.794 158.052  96.931  1.00  0.00           H  
ATOM   2835 2HD2 LEU A 274     122.479 157.861  95.747  1.00  0.00           H  
ATOM   2836 3HD2 LEU A 274     122.953 159.486  96.296  1.00  0.00           H  
ATOM   2837  N   PRO A 275     119.127 160.314  94.861  1.00  0.00           N  
ATOM   2838  CA  PRO A 275     117.991 160.475  93.969  1.00  0.00           C  
ATOM   2839  C   PRO A 275     116.746 159.648  93.779  1.00  0.00           C  
ATOM   2840  O   PRO A 275     116.114 159.980  92.811  1.00  0.00           O  
ATOM   2841  CB  PRO A 275     118.766 160.446  92.648  1.00  0.00           C  
ATOM   2842  CG  PRO A 275     119.781 159.373  92.842  1.00  0.00           C  
ATOM   2843  CD  PRO A 275     120.295 159.591  94.240  1.00  0.00           C  
ATOM   2844  HA  PRO A 275     117.418 161.365  94.270  1.00  0.00           H  
ATOM   2845 1HB  PRO A 275     118.078 160.239  91.814  1.00  0.00           H  
ATOM   2846 2HB  PRO A 275     119.217 161.430  92.455  1.00  0.00           H  
ATOM   2847 1HG  PRO A 275     119.318 158.384  92.712  1.00  0.00           H  
ATOM   2848 2HG  PRO A 275     120.572 159.456  92.083  1.00  0.00           H  
ATOM   2849 1HD  PRO A 275     120.524 158.621  94.703  1.00  0.00           H  
ATOM   2850 2HD  PRO A 275     121.192 160.228  94.206  1.00  0.00           H  
ATOM   2851  N   GLY A 276     116.331 158.552  94.426  1.00  0.00           N  
ATOM   2852  CA  GLY A 276     114.995 158.116  94.038  1.00  0.00           C  
ATOM   2853  C   GLY A 276     115.009 157.115  92.909  1.00  0.00           C  
ATOM   2854  O   GLY A 276     113.997 156.858  92.260  1.00  0.00           O  
ATOM   2855  H   GLY A 276     116.837 158.025  95.124  1.00  0.00           H  
ATOM   2856 1HA  GLY A 276     114.494 157.671  94.897  1.00  0.00           H  
ATOM   2857 2HA  GLY A 276     114.405 158.981  93.735  1.00  0.00           H  
ATOM   2858  N   SER A 277     116.173 156.513  92.629  1.00  0.00           N  
ATOM   2859  CA  SER A 277     116.275 155.542  91.589  1.00  0.00           C  
ATOM   2860  C   SER A 277     117.515 154.765  91.867  1.00  0.00           C  
ATOM   2861  O   SER A 277     118.609 155.319  91.972  1.00  0.00           O  
ATOM   2862  CB  SER A 277     116.336 156.196  90.222  1.00  0.00           C  
ATOM   2863  OG  SER A 277     116.478 155.235  89.212  1.00  0.00           O  
ATOM   2864  H   SER A 277     116.996 156.749  93.164  1.00  0.00           H  
ATOM   2865  HA  SER A 277     115.367 154.937  91.590  1.00  0.00           H  
ATOM   2866 1HB  SER A 277     115.426 156.773  90.054  1.00  0.00           H  
ATOM   2867 2HB  SER A 277     117.174 156.890  90.188  1.00  0.00           H  
ATOM   2868  HG  SER A 277     117.411 155.223  88.988  1.00  0.00           H  
ATOM   2869  N   ARG A 278     117.363 153.436  91.969  1.00  0.00           N  
ATOM   2870  CA  ARG A 278     118.489 152.563  92.135  1.00  0.00           C  
ATOM   2871  C   ARG A 278     119.428 152.710  90.982  1.00  0.00           C  
ATOM   2872  O   ARG A 278     120.634 152.839  91.175  1.00  0.00           O  
ATOM   2873  CB  ARG A 278     118.041 151.113  92.245  1.00  0.00           C  
ATOM   2874  CG  ARG A 278     119.164 150.111  92.463  1.00  0.00           C  
ATOM   2875  CD  ARG A 278     118.656 148.716  92.496  1.00  0.00           C  
ATOM   2876  NE  ARG A 278     119.721 147.757  92.744  1.00  0.00           N  
ATOM   2877  CZ  ARG A 278     120.552 147.275  91.800  1.00  0.00           C  
ATOM   2878  NH1 ARG A 278     120.429 147.671  90.552  1.00  0.00           N  
ATOM   2879  NH2 ARG A 278     121.491 146.405  92.127  1.00  0.00           N  
ATOM   2880  H   ARG A 278     116.435 153.040  91.928  1.00  0.00           H  
ATOM   2881  HA  ARG A 278     119.000 152.830  93.060  1.00  0.00           H  
ATOM   2882 1HB  ARG A 278     117.342 151.010  93.073  1.00  0.00           H  
ATOM   2883 2HB  ARG A 278     117.514 150.825  91.335  1.00  0.00           H  
ATOM   2884 1HG  ARG A 278     119.887 150.194  91.651  1.00  0.00           H  
ATOM   2885 2HG  ARG A 278     119.658 150.319  93.412  1.00  0.00           H  
ATOM   2886 1HD  ARG A 278     117.916 148.617  93.290  1.00  0.00           H  
ATOM   2887 2HD  ARG A 278     118.195 148.473  91.539  1.00  0.00           H  
ATOM   2888  HE  ARG A 278     119.847 147.429  93.693  1.00  0.00           H  
ATOM   2889 1HH1 ARG A 278     119.711 148.336  90.302  1.00  0.00           H  
ATOM   2890 2HH1 ARG A 278     121.052 147.310  89.844  1.00  0.00           H  
ATOM   2891 1HH2 ARG A 278     121.585 146.100  93.086  1.00  0.00           H  
ATOM   2892 2HH2 ARG A 278     122.113 146.044  91.420  1.00  0.00           H  
ATOM   2893  N   GLN A 279     118.921 152.686  89.741  1.00  0.00           N  
ATOM   2894  CA  GLN A 279     119.816 152.927  88.651  1.00  0.00           C  
ATOM   2895  C   GLN A 279     120.039 154.398  88.671  1.00  0.00           C  
ATOM   2896  O   GLN A 279     119.112 155.185  88.650  1.00  0.00           O  
ATOM   2897  CB  GLN A 279     119.242 152.463  87.310  1.00  0.00           C  
ATOM   2898  CG  GLN A 279     120.132 152.763  86.115  1.00  0.00           C  
ATOM   2899  CD  GLN A 279     121.443 152.002  86.164  1.00  0.00           C  
ATOM   2900  OE1 GLN A 279     121.461 150.778  86.322  1.00  0.00           O  
ATOM   2901  NE2 GLN A 279     122.550 152.723  86.029  1.00  0.00           N  
ATOM   2902  H   GLN A 279     117.947 152.507  89.547  1.00  0.00           H  
ATOM   2903  HA  GLN A 279     120.707 152.315  88.794  1.00  0.00           H  
ATOM   2904 1HB  GLN A 279     119.071 151.387  87.340  1.00  0.00           H  
ATOM   2905 2HB  GLN A 279     118.279 152.943  87.141  1.00  0.00           H  
ATOM   2906 1HG  GLN A 279     119.606 152.480  85.204  1.00  0.00           H  
ATOM   2907 2HG  GLN A 279     120.356 153.829  86.101  1.00  0.00           H  
ATOM   2908 1HE2 GLN A 279     123.445 152.276  86.053  1.00  0.00           H  
ATOM   2909 2HE2 GLN A 279     122.490 153.713  85.903  1.00  0.00           H  
ATOM   2910  N   GLY A 280     121.259 154.878  88.832  1.00  0.00           N  
ATOM   2911  CA  GLY A 280     121.308 156.299  88.962  1.00  0.00           C  
ATOM   2912  C   GLY A 280     121.887 156.645  90.294  1.00  0.00           C  
ATOM   2913  O   GLY A 280     122.832 157.427  90.371  1.00  0.00           O  
ATOM   2914  H   GLY A 280     122.119 154.351  88.869  1.00  0.00           H  
ATOM   2915 1HA  GLY A 280     121.912 156.717  88.157  1.00  0.00           H  
ATOM   2916 2HA  GLY A 280     120.305 156.709  88.858  1.00  0.00           H  
ATOM   2917  N   SER A 281     121.345 156.076  91.392  1.00  0.00           N  
ATOM   2918  CA  SER A 281     121.986 156.379  92.633  1.00  0.00           C  
ATOM   2919  C   SER A 281     123.215 155.554  92.626  1.00  0.00           C  
ATOM   2920  O   SER A 281     124.258 155.948  93.144  1.00  0.00           O  
ATOM   2921  CB  SER A 281     121.108 156.051  93.825  1.00  0.00           C  
ATOM   2922  OG  SER A 281     120.802 154.684  93.861  1.00  0.00           O  
ATOM   2923  H   SER A 281     120.538 155.469  91.391  1.00  0.00           H  
ATOM   2924  HA  SER A 281     122.151 157.456  92.684  1.00  0.00           H  
ATOM   2925 1HB  SER A 281     121.620 156.336  94.743  1.00  0.00           H  
ATOM   2926 2HB  SER A 281     120.188 156.631  93.769  1.00  0.00           H  
ATOM   2927  HG  SER A 281     120.195 154.529  93.133  1.00  0.00           H  
ATOM   2928  N   ALA A 282     123.114 154.388  91.969  1.00  0.00           N  
ATOM   2929  CA  ALA A 282     124.245 153.518  91.856  1.00  0.00           C  
ATOM   2930  C   ALA A 282     125.283 154.235  91.056  1.00  0.00           C  
ATOM   2931  O   ALA A 282     126.479 154.097  91.311  1.00  0.00           O  
ATOM   2932  CB  ALA A 282     123.867 152.194  91.210  1.00  0.00           C  
ATOM   2933  H   ALA A 282     122.238 154.113  91.548  1.00  0.00           H  
ATOM   2934  HA  ALA A 282     124.584 153.271  92.862  1.00  0.00           H  
ATOM   2935 1HB  ALA A 282     124.757 151.571  91.110  1.00  0.00           H  
ATOM   2936 2HB  ALA A 282     123.133 151.682  91.831  1.00  0.00           H  
ATOM   2937 3HB  ALA A 282     123.442 152.378  90.225  1.00  0.00           H  
ATOM   2938  N   GLU A 283     124.854 155.017  90.049  1.00  0.00           N  
ATOM   2939  CA  GLU A 283     125.830 155.661  89.221  1.00  0.00           C  
ATOM   2940  C   GLU A 283     126.507 156.744  90.004  1.00  0.00           C  
ATOM   2941  O   GLU A 283     127.708 156.972  89.851  1.00  0.00           O  
ATOM   2942  CB  GLU A 283     125.181 156.242  87.962  1.00  0.00           C  
ATOM   2943  CG  GLU A 283     124.626 155.198  87.003  1.00  0.00           C  
ATOM   2944  CD  GLU A 283     125.679 154.259  86.487  1.00  0.00           C  
ATOM   2945  OE1 GLU A 283     126.784 154.696  86.269  1.00  0.00           O  
ATOM   2946  OE2 GLU A 283     125.380 153.102  86.309  1.00  0.00           O  
ATOM   2947  H   GLU A 283     123.872 155.164  89.859  1.00  0.00           H  
ATOM   2948  HA  GLU A 283     126.553 154.914  88.893  1.00  0.00           H  
ATOM   2949 1HB  GLU A 283     124.363 156.904  88.247  1.00  0.00           H  
ATOM   2950 2HB  GLU A 283     125.913 156.840  87.419  1.00  0.00           H  
ATOM   2951 1HG  GLU A 283     123.859 154.619  87.517  1.00  0.00           H  
ATOM   2952 2HG  GLU A 283     124.155 155.707  86.163  1.00  0.00           H  
ATOM   2953  N   ALA A 284     125.756 157.431  90.891  1.00  0.00           N  
ATOM   2954  CA  ALA A 284     126.367 158.464  91.678  1.00  0.00           C  
ATOM   2955  C   ALA A 284     127.410 157.883  92.577  1.00  0.00           C  
ATOM   2956  O   ALA A 284     128.514 158.415  92.689  1.00  0.00           O  
ATOM   2957  CB  ALA A 284     125.319 159.211  92.491  1.00  0.00           C  
ATOM   2958  H   ALA A 284     124.773 157.235  91.014  1.00  0.00           H  
ATOM   2959  HA  ALA A 284     126.804 159.196  90.997  1.00  0.00           H  
ATOM   2960 1HB  ALA A 284     125.805 159.983  93.088  1.00  0.00           H  
ATOM   2961 2HB  ALA A 284     124.598 159.673  91.817  1.00  0.00           H  
ATOM   2962 3HB  ALA A 284     124.805 158.513  93.149  1.00  0.00           H  
ATOM   2963  N   LEU A 285     127.108 156.719  93.174  1.00  0.00           N  
ATOM   2964  CA  LEU A 285     127.972 156.109  94.141  1.00  0.00           C  
ATOM   2965  C   LEU A 285     129.170 155.589  93.411  1.00  0.00           C  
ATOM   2966  O   LEU A 285     130.287 155.586  93.932  1.00  0.00           O  
ATOM   2967  CB  LEU A 285     127.259 154.972  94.885  1.00  0.00           C  
ATOM   2968  CG  LEU A 285     126.113 155.400  95.810  1.00  0.00           C  
ATOM   2969  CD1 LEU A 285     125.425 154.163  96.372  1.00  0.00           C  
ATOM   2970  CD2 LEU A 285     126.661 156.275  96.927  1.00  0.00           C  
ATOM   2971  H   LEU A 285     126.241 156.261  92.931  1.00  0.00           H  
ATOM   2972  HA  LEU A 285     128.210 156.845  94.908  1.00  0.00           H  
ATOM   2973 1HB  LEU A 285     126.852 154.279  94.151  1.00  0.00           H  
ATOM   2974 2HB  LEU A 285     127.992 154.439  95.490  1.00  0.00           H  
ATOM   2975  HG  LEU A 285     125.374 155.962  95.239  1.00  0.00           H  
ATOM   2976 1HD1 LEU A 285     124.610 154.467  97.029  1.00  0.00           H  
ATOM   2977 2HD1 LEU A 285     125.025 153.565  95.553  1.00  0.00           H  
ATOM   2978 3HD1 LEU A 285     126.145 153.571  96.936  1.00  0.00           H  
ATOM   2979 1HD2 LEU A 285     125.846 156.580  97.585  1.00  0.00           H  
ATOM   2980 2HD2 LEU A 285     127.399 155.714  97.500  1.00  0.00           H  
ATOM   2981 3HD2 LEU A 285     127.131 157.160  96.498  1.00  0.00           H  
ATOM   2982  N   ARG A 286     128.957 155.150  92.159  1.00  0.00           N  
ATOM   2983  CA  ARG A 286     130.022 154.633  91.356  1.00  0.00           C  
ATOM   2984  C   ARG A 286     130.994 155.741  91.124  1.00  0.00           C  
ATOM   2985  O   ARG A 286     132.207 155.546  91.183  1.00  0.00           O  
ATOM   2986  CB  ARG A 286     129.510 154.095  90.028  1.00  0.00           C  
ATOM   2987  CG  ARG A 286     130.581 153.511  89.120  1.00  0.00           C  
ATOM   2988  CD  ARG A 286     129.991 152.852  87.928  1.00  0.00           C  
ATOM   2989  NE  ARG A 286     129.329 153.805  87.053  1.00  0.00           N  
ATOM   2990  CZ  ARG A 286     129.960 154.590  86.158  1.00  0.00           C  
ATOM   2991  NH1 ARG A 286     131.267 154.523  86.033  1.00  0.00           N  
ATOM   2992  NH2 ARG A 286     129.266 155.427  85.407  1.00  0.00           N  
ATOM   2993  H   ARG A 286     128.024 155.184  91.775  1.00  0.00           H  
ATOM   2994  HA  ARG A 286     130.472 153.790  91.880  1.00  0.00           H  
ATOM   2995 1HB  ARG A 286     128.773 153.315  90.211  1.00  0.00           H  
ATOM   2996 2HB  ARG A 286     129.013 154.894  89.479  1.00  0.00           H  
ATOM   2997 1HG  ARG A 286     131.243 154.309  88.778  1.00  0.00           H  
ATOM   2998 2HG  ARG A 286     131.161 152.770  89.671  1.00  0.00           H  
ATOM   2999 1HD  ARG A 286     130.778 152.356  87.359  1.00  0.00           H  
ATOM   3000 2HD  ARG A 286     129.255 152.115  88.248  1.00  0.00           H  
ATOM   3001  HE  ARG A 286     128.322 153.884  87.120  1.00  0.00           H  
ATOM   3002 1HH1 ARG A 286     131.798 153.883  86.607  1.00  0.00           H  
ATOM   3003 2HH1 ARG A 286     131.740 155.112  85.363  1.00  0.00           H  
ATOM   3004 1HH2 ARG A 286     128.261 155.478  85.503  1.00  0.00           H  
ATOM   3005 2HH2 ARG A 286     129.739 156.014  84.737  1.00  0.00           H  
ATOM   3006  N   ALA A 287     130.479 156.951  90.853  1.00  0.00           N  
ATOM   3007  CA  ALA A 287     131.359 158.045  90.585  1.00  0.00           C  
ATOM   3008  C   ALA A 287     132.118 158.324  91.837  1.00  0.00           C  
ATOM   3009  O   ALA A 287     133.318 158.579  91.790  1.00  0.00           O  
ATOM   3010  CB  ALA A 287     130.595 159.275  90.117  1.00  0.00           C  
ATOM   3011  H   ALA A 287     129.481 157.107  90.835  1.00  0.00           H  
ATOM   3012  HA  ALA A 287     132.001 157.765  89.750  1.00  0.00           H  
ATOM   3013 1HB  ALA A 287     131.292 160.097  89.954  1.00  0.00           H  
ATOM   3014 2HB  ALA A 287     130.077 159.049  89.184  1.00  0.00           H  
ATOM   3015 3HB  ALA A 287     129.868 159.561  90.875  1.00  0.00           H  
ATOM   3016  N   LEU A 288     131.447 158.230  93.002  1.00  0.00           N  
ATOM   3017  CA  LEU A 288     132.107 158.562  94.228  1.00  0.00           C  
ATOM   3018  C   LEU A 288     133.147 157.520  94.499  1.00  0.00           C  
ATOM   3019  O   LEU A 288     134.121 157.786  95.196  1.00  0.00           O  
ATOM   3020  CB  LEU A 288     131.107 158.636  95.389  1.00  0.00           C  
ATOM   3021  CG  LEU A 288     130.059 159.752  95.294  1.00  0.00           C  
ATOM   3022  CD1 LEU A 288     129.084 159.633  96.458  1.00  0.00           C  
ATOM   3023  CD2 LEU A 288     130.756 161.104  95.301  1.00  0.00           C  
ATOM   3024  H   LEU A 288     130.482 157.930  93.028  1.00  0.00           H  
ATOM   3025  HA  LEU A 288     132.530 159.562  94.134  1.00  0.00           H  
ATOM   3026 1HB  LEU A 288     130.576 157.687  95.450  1.00  0.00           H  
ATOM   3027 2HB  LEU A 288     131.661 158.779  96.316  1.00  0.00           H  
ATOM   3028  HG  LEU A 288     129.491 159.641  94.370  1.00  0.00           H  
ATOM   3029 1HD1 LEU A 288     128.339 160.427  96.390  1.00  0.00           H  
ATOM   3030 2HD1 LEU A 288     128.585 158.665  96.417  1.00  0.00           H  
ATOM   3031 3HD1 LEU A 288     129.626 159.724  97.398  1.00  0.00           H  
ATOM   3032 1HD2 LEU A 288     130.011 161.898  95.233  1.00  0.00           H  
ATOM   3033 2HD2 LEU A 288     131.323 161.217  96.225  1.00  0.00           H  
ATOM   3034 3HD2 LEU A 288     131.433 161.169  94.449  1.00  0.00           H  
ATOM   3035  N   GLN A 289     132.960 156.293  93.984  1.00  0.00           N  
ATOM   3036  CA  GLN A 289     134.006 155.316  94.098  1.00  0.00           C  
ATOM   3037  C   GLN A 289     135.138 155.451  93.096  1.00  0.00           C  
ATOM   3038  O   GLN A 289     136.294 155.264  93.466  1.00  0.00           O  
ATOM   3039  CB  GLN A 289     133.396 153.917  93.980  1.00  0.00           C  
ATOM   3040  CG  GLN A 289     134.407 152.787  94.067  1.00  0.00           C  
ATOM   3041  CD  GLN A 289     133.760 151.420  93.946  1.00  0.00           C  
ATOM   3042  OE1 GLN A 289     132.861 151.214  93.127  1.00  0.00           O  
ATOM   3043  NE2 GLN A 289     134.215 150.477  94.763  1.00  0.00           N  
ATOM   3044  H   GLN A 289     132.101 156.041  93.518  1.00  0.00           H  
ATOM   3045  HA  GLN A 289     134.473 155.421  95.077  1.00  0.00           H  
ATOM   3046 1HB  GLN A 289     132.661 153.772  94.772  1.00  0.00           H  
ATOM   3047 2HB  GLN A 289     132.872 153.827  93.028  1.00  0.00           H  
ATOM   3048 1HG  GLN A 289     135.129 152.896  93.257  1.00  0.00           H  
ATOM   3049 2HG  GLN A 289     134.915 152.841  95.030  1.00  0.00           H  
ATOM   3050 1HE2 GLN A 289     133.827 149.555  94.729  1.00  0.00           H  
ATOM   3051 2HE2 GLN A 289     134.947 150.687  95.412  1.00  0.00           H  
ATOM   3052  N   GLU A 290     134.881 155.792  91.812  1.00  0.00           N  
ATOM   3053  CA  GLU A 290     135.972 155.736  90.850  1.00  0.00           C  
ATOM   3054  C   GLU A 290     136.910 156.908  90.996  1.00  0.00           C  
ATOM   3055  O   GLU A 290     138.172 156.787  90.995  1.00  0.00           O  
ATOM   3056  CB  GLU A 290     135.422 155.696  89.423  1.00  0.00           C  
ATOM   3057  CG  GLU A 290     134.689 154.410  89.067  1.00  0.00           C  
ATOM   3058  CD  GLU A 290     134.097 154.437  87.685  1.00  0.00           C  
ATOM   3059  OE1 GLU A 290     134.283 155.413  86.999  1.00  0.00           O  
ATOM   3060  OE2 GLU A 290     133.458 153.481  87.315  1.00  0.00           O  
ATOM   3061  H   GLU A 290     133.965 156.081  91.501  1.00  0.00           H  
ATOM   3062  HA  GLU A 290     136.531 154.815  91.015  1.00  0.00           H  
ATOM   3063 1HB  GLU A 290     134.731 156.526  89.275  1.00  0.00           H  
ATOM   3064 2HB  GLU A 290     136.241 155.822  88.714  1.00  0.00           H  
ATOM   3065 1HG  GLU A 290     135.387 153.576  89.134  1.00  0.00           H  
ATOM   3066 2HG  GLU A 290     133.896 154.244  89.794  1.00  0.00           H  
ATOM   3067  N   GLY A 291     136.186 158.060  91.114  1.00  0.00           N  
ATOM   3068  CA  GLY A 291     136.733 159.352  91.306  1.00  0.00           C  
ATOM   3069  C   GLY A 291     136.884 159.258  92.740  1.00  0.00           C  
ATOM   3070  O   GLY A 291     135.982 158.775  93.420  1.00  0.00           O  
ATOM   3071  H   GLY A 291     135.184 157.954  91.055  1.00  0.00           H  
ATOM   3072 1HA  GLY A 291     137.648 159.450  90.723  1.00  0.00           H  
ATOM   3073 2HA  GLY A 291     136.034 160.101  90.936  1.00  0.00           H  
ATOM   3074  N   LEU A 292     138.017 159.696  93.255  1.00  0.00           N  
ATOM   3075  CA  LEU A 292     138.077 159.466  94.635  1.00  0.00           C  
ATOM   3076  C   LEU A 292     137.397 160.643  95.197  1.00  0.00           C  
ATOM   3077  O   LEU A 292     137.853 161.781  95.083  1.00  0.00           O  
ATOM   3078  CB  LEU A 292     139.518 159.343  95.144  1.00  0.00           C  
ATOM   3079  CG  LEU A 292     139.674 159.132  96.656  1.00  0.00           C  
ATOM   3080  CD1 LEU A 292     139.009 157.823  97.057  1.00  0.00           C  
ATOM   3081  CD2 LEU A 292     141.152 159.128  97.018  1.00  0.00           C  
ATOM   3082  H   LEU A 292     138.794 160.150  92.797  1.00  0.00           H  
ATOM   3083  HA  LEU A 292     137.479 158.585  94.865  1.00  0.00           H  
ATOM   3084 1HB  LEU A 292     139.994 158.502  94.641  1.00  0.00           H  
ATOM   3085 2HB  LEU A 292     140.059 160.251  94.879  1.00  0.00           H  
ATOM   3086  HG  LEU A 292     139.172 159.939  97.190  1.00  0.00           H  
ATOM   3087 1HD1 LEU A 292     139.119 157.672  98.131  1.00  0.00           H  
ATOM   3088 2HD1 LEU A 292     137.949 157.861  96.804  1.00  0.00           H  
ATOM   3089 3HD1 LEU A 292     139.480 156.997  96.525  1.00  0.00           H  
ATOM   3090 1HD2 LEU A 292     141.263 158.978  98.092  1.00  0.00           H  
ATOM   3091 2HD2 LEU A 292     141.655 158.320  96.485  1.00  0.00           H  
ATOM   3092 3HD2 LEU A 292     141.598 160.081  96.736  1.00  0.00           H  
ATOM   3093  N   TRP A 293     136.202 160.366  95.754  1.00  0.00           N  
ATOM   3094  CA  TRP A 293     135.624 161.354  96.560  1.00  0.00           C  
ATOM   3095  C   TRP A 293     136.331 161.431  97.811  1.00  0.00           C  
ATOM   3096  O   TRP A 293     137.019 162.428  97.973  1.00  0.00           O  
ATOM   3097  CB  TRP A 293     134.146 161.060  96.822  1.00  0.00           C  
ATOM   3098  CG  TRP A 293     133.449 162.139  97.595  1.00  0.00           C  
ATOM   3099  CD1 TRP A 293     133.602 163.483  97.436  1.00  0.00           C  
ATOM   3100  CD2 TRP A 293     132.479 161.968  98.656  1.00  0.00           C  
ATOM   3101  NE1 TRP A 293     132.800 164.159  98.323  1.00  0.00           N  
ATOM   3102  CE2 TRP A 293     132.104 163.247  99.076  1.00  0.00           C  
ATOM   3103  CE3 TRP A 293     131.906 160.849  99.273  1.00  0.00           C  
ATOM   3104  CZ2 TRP A 293     131.181 163.445 100.090  1.00  0.00           C  
ATOM   3105  CZ3 TRP A 293     130.980 161.047 100.290  1.00  0.00           C  
ATOM   3106  CH2 TRP A 293     130.626 162.312 100.687  1.00  0.00           C  
ATOM   3107  H   TRP A 293     135.712 159.493  95.619  1.00  0.00           H  
ATOM   3108  HA  TRP A 293     135.840 162.328  96.121  1.00  0.00           H  
ATOM   3109 1HB  TRP A 293     133.627 160.929  95.872  1.00  0.00           H  
ATOM   3110 2HB  TRP A 293     134.053 160.127  97.377  1.00  0.00           H  
ATOM   3111  HD1 TRP A 293     134.265 163.954  96.712  1.00  0.00           H  
ATOM   3112  HE1 TRP A 293     132.732 165.163  98.408  1.00  0.00           H  
ATOM   3113  HE3 TRP A 293     132.181 159.842  98.960  1.00  0.00           H  
ATOM   3114  HZ2 TRP A 293     130.887 164.442 100.420  1.00  0.00           H  
ATOM   3115  HZ3 TRP A 293     130.540 160.171 100.766  1.00  0.00           H  
ATOM   3116  HH2 TRP A 293     129.896 162.432 101.487  1.00  0.00           H  
ATOM   3117  N   LEU A 294     136.416 160.394  98.656  1.00  0.00           N  
ATOM   3118  CA  LEU A 294     136.911 161.188  99.704  1.00  0.00           C  
ATOM   3119  C   LEU A 294     137.395 160.487 100.944  1.00  0.00           C  
ATOM   3120  O   LEU A 294     137.156 161.111 101.979  1.00  0.00           O  
ATOM   3121  CB  LEU A 294     135.810 162.181 100.098  1.00  0.00           C  
ATOM   3122  CG  LEU A 294     136.179 163.180 101.202  1.00  0.00           C  
ATOM   3123  CD1 LEU A 294     137.337 164.051 100.734  1.00  0.00           C  
ATOM   3124  CD2 LEU A 294     134.963 164.026 101.548  1.00  0.00           C  
ATOM   3125  H   LEU A 294     136.282 159.405  98.809  1.00  0.00           H  
ATOM   3126  HA  LEU A 294     137.742 161.783  99.325  1.00  0.00           H  
ATOM   3127 1HB  LEU A 294     135.527 162.753  99.215  1.00  0.00           H  
ATOM   3128 2HB  LEU A 294     134.940 161.619 100.436  1.00  0.00           H  
ATOM   3129  HG  LEU A 294     136.507 162.637 102.089  1.00  0.00           H  
ATOM   3130 1HD1 LEU A 294     137.599 164.761 101.519  1.00  0.00           H  
ATOM   3131 2HD1 LEU A 294     138.199 163.422 100.513  1.00  0.00           H  
ATOM   3132 3HD1 LEU A 294     137.043 164.595  99.837  1.00  0.00           H  
ATOM   3133 1HD2 LEU A 294     135.224 164.736 102.333  1.00  0.00           H  
ATOM   3134 2HD2 LEU A 294     134.634 164.571 100.662  1.00  0.00           H  
ATOM   3135 3HD2 LEU A 294     134.157 163.380 101.896  1.00  0.00           H  
ATOM   3136  N   ASP A 295     138.181 159.351 100.937  1.00  0.00           N  
ATOM   3137  CA  ASP A 295     138.445 158.851 102.274  1.00  0.00           C  
ATOM   3138  C   ASP A 295     139.791 158.956 103.036  1.00  0.00           C  
ATOM   3139  O   ASP A 295     139.796 158.433 104.140  1.00  0.00           O  
ATOM   3140  CB  ASP A 295     138.077 157.366 102.234  1.00  0.00           C  
ATOM   3141  CG  ASP A 295     136.593 157.130 101.989  1.00  0.00           C  
ATOM   3142  OD1 ASP A 295     135.815 158.009 102.277  1.00  0.00           O  
ATOM   3143  OD2 ASP A 295     136.250 156.072 101.516  1.00  0.00           O  
ATOM   3144  H   ASP A 295     138.569 158.860 100.144  1.00  0.00           H  
ATOM   3145  HA  ASP A 295     137.808 159.390 102.977  1.00  0.00           H  
ATOM   3146 1HB  ASP A 295     138.644 156.872 101.445  1.00  0.00           H  
ATOM   3147 2HB  ASP A 295     138.354 156.897 103.179  1.00  0.00           H  
ATOM   3148  N   ARG A 296     140.966 159.536 102.668  1.00  0.00           N  
ATOM   3149  CA  ARG A 296     142.016 159.364 103.690  1.00  0.00           C  
ATOM   3150  C   ARG A 296     141.883 160.416 104.741  1.00  0.00           C  
ATOM   3151  O   ARG A 296     142.277 160.269 105.898  1.00  0.00           O  
ATOM   3152  CB  ARG A 296     143.408 159.446 103.083  1.00  0.00           C  
ATOM   3153  CG  ARG A 296     143.764 158.307 102.141  1.00  0.00           C  
ATOM   3154  CD  ARG A 296     145.082 158.521 101.492  1.00  0.00           C  
ATOM   3155  NE  ARG A 296     146.178 158.418 102.442  1.00  0.00           N  
ATOM   3156  CZ  ARG A 296     146.997 159.433 102.779  1.00  0.00           C  
ATOM   3157  NH1 ARG A 296     146.833 160.618 102.235  1.00  0.00           N  
ATOM   3158  NH2 ARG A 296     147.967 159.237 103.655  1.00  0.00           N  
ATOM   3159  H   ARG A 296     141.181 160.040 101.821  1.00  0.00           H  
ATOM   3160  HA  ARG A 296     141.818 158.443 104.238  1.00  0.00           H  
ATOM   3161 1HB  ARG A 296     143.507 160.377 102.526  1.00  0.00           H  
ATOM   3162 2HB  ARG A 296     144.152 159.461 103.879  1.00  0.00           H  
ATOM   3163 1HG  ARG A 296     143.805 157.372 102.701  1.00  0.00           H  
ATOM   3164 2HG  ARG A 296     143.006 158.229 101.361  1.00  0.00           H  
ATOM   3165 1HD  ARG A 296     145.232 157.771 100.716  1.00  0.00           H  
ATOM   3166 2HD  ARG A 296     145.110 159.515 101.046  1.00  0.00           H  
ATOM   3167  HE  ARG A 296     146.336 157.521 102.882  1.00  0.00           H  
ATOM   3168 1HH1 ARG A 296     146.092 160.768 101.565  1.00  0.00           H  
ATOM   3169 2HH1 ARG A 296     147.447 161.379 102.487  1.00  0.00           H  
ATOM   3170 1HH2 ARG A 296     148.094 158.325 104.073  1.00  0.00           H  
ATOM   3171 2HH2 ARG A 296     148.581 159.997 103.907  1.00  0.00           H  
ATOM   3172  N   GLY A 297     141.313 161.531 104.299  1.00  0.00           N  
ATOM   3173  CA  GLY A 297     140.957 162.704 105.031  1.00  0.00           C  
ATOM   3174  C   GLY A 297     139.709 162.507 105.852  1.00  0.00           C  
ATOM   3175  O   GLY A 297     139.356 163.363 106.665  1.00  0.00           O  
ATOM   3176  H   GLY A 297     141.127 161.494 103.307  1.00  0.00           H  
ATOM   3177 1HA  GLY A 297     141.779 162.985 105.690  1.00  0.00           H  
ATOM   3178 2HA  GLY A 297     140.803 163.531 104.339  1.00  0.00           H  
ATOM   3179  N   THR A 298     138.933 161.449 105.550  1.00  0.00           N  
ATOM   3180  CA  THR A 298     137.693 161.178 106.231  1.00  0.00           C  
ATOM   3181  C   THR A 298     137.830 160.262 107.410  1.00  0.00           C  
ATOM   3182  O   THR A 298     138.314 159.137 107.296  1.00  0.00           O  
ATOM   3183  CB  THR A 298     136.665 160.577 105.254  1.00  0.00           C  
ATOM   3184  OG1 THR A 298     136.337 161.544 104.248  1.00  0.00           O  
ATOM   3185  CG2 THR A 298     135.400 160.171 105.994  1.00  0.00           C  
ATOM   3186  H   THR A 298     139.238 160.826 104.817  1.00  0.00           H  
ATOM   3187  HA  THR A 298     137.287 162.120 106.600  1.00  0.00           H  
ATOM   3188  HB  THR A 298     137.093 159.700 104.769  1.00  0.00           H  
ATOM   3189  HG1 THR A 298     135.742 161.149 103.607  1.00  0.00           H  
ATOM   3190 1HG2 THR A 298     134.685 159.749 105.288  1.00  0.00           H  
ATOM   3191 2HG2 THR A 298     135.644 159.427 106.752  1.00  0.00           H  
ATOM   3192 3HG2 THR A 298     134.962 161.046 106.473  1.00  0.00           H  
ATOM   3193  N   ARG A 299     137.451 160.755 108.607  1.00  0.00           N  
ATOM   3194  CA  ARG A 299     137.453 159.905 109.758  1.00  0.00           C  
ATOM   3195  C   ARG A 299     136.093 159.309 109.976  1.00  0.00           C  
ATOM   3196  O   ARG A 299     135.954 158.392 110.771  1.00  0.00           O  
ATOM   3197  CB  ARG A 299     137.875 160.679 110.998  1.00  0.00           C  
ATOM   3198  CG  ARG A 299     139.269 161.282 110.933  1.00  0.00           C  
ATOM   3199  CD  ARG A 299     140.321 160.258 111.161  1.00  0.00           C  
ATOM   3200  NE  ARG A 299     140.437 159.341 110.038  1.00  0.00           N  
ATOM   3201  CZ  ARG A 299     141.031 159.638 108.866  1.00  0.00           C  
ATOM   3202  NH1 ARG A 299     141.556 160.828 108.678  1.00  0.00           N  
ATOM   3203  NH2 ARG A 299     141.085 158.732 107.905  1.00  0.00           N  
ATOM   3204  H   ARG A 299     137.165 161.718 108.707  1.00  0.00           H  
ATOM   3205  HA  ARG A 299     138.172 159.101 109.594  1.00  0.00           H  
ATOM   3206 1HB  ARG A 299     137.172 161.492 111.176  1.00  0.00           H  
ATOM   3207 2HB  ARG A 299     137.840 160.022 111.867  1.00  0.00           H  
ATOM   3208 1HG  ARG A 299     139.428 161.724 109.949  1.00  0.00           H  
ATOM   3209 2HG  ARG A 299     139.369 162.052 111.698  1.00  0.00           H  
ATOM   3210 1HD  ARG A 299     141.283 160.750 111.300  1.00  0.00           H  
ATOM   3211 2HD  ARG A 299     140.078 159.678 112.051  1.00  0.00           H  
ATOM   3212  HE  ARG A 299     140.045 158.415 110.145  1.00  0.00           H  
ATOM   3213 1HH1 ARG A 299     141.514 161.520 109.413  1.00  0.00           H  
ATOM   3214 2HH1 ARG A 299     142.001 161.051 107.799  1.00  0.00           H  
ATOM   3215 1HH2 ARG A 299     140.682 157.817 108.049  1.00  0.00           H  
ATOM   3216 2HH2 ARG A 299     141.530 158.955 107.027  1.00  0.00           H  
ATOM   3217  N   VAL A 300     135.033 159.776 109.280  1.00  0.00           N  
ATOM   3218  CA  VAL A 300     133.773 159.105 109.474  1.00  0.00           C  
ATOM   3219  C   VAL A 300     132.868 159.360 108.310  1.00  0.00           C  
ATOM   3220  O   VAL A 300     132.868 160.435 107.715  1.00  0.00           O  
ATOM   3221  CB  VAL A 300     133.093 159.587 110.769  1.00  0.00           C  
ATOM   3222  CG1 VAL A 300     132.711 161.056 110.655  1.00  0.00           C  
ATOM   3223  CG2 VAL A 300     131.869 158.733 111.061  1.00  0.00           C  
ATOM   3224  H   VAL A 300     135.080 160.558 108.642  1.00  0.00           H  
ATOM   3225  HA  VAL A 300     133.958 158.031 109.526  1.00  0.00           H  
ATOM   3226  HB  VAL A 300     133.801 159.503 111.594  1.00  0.00           H  
ATOM   3227 1HG1 VAL A 300     132.232 161.380 111.579  1.00  0.00           H  
ATOM   3228 2HG1 VAL A 300     133.607 161.652 110.483  1.00  0.00           H  
ATOM   3229 3HG1 VAL A 300     132.020 161.188 109.823  1.00  0.00           H  
ATOM   3230 1HG2 VAL A 300     131.394 159.079 111.978  1.00  0.00           H  
ATOM   3231 2HG2 VAL A 300     131.164 158.813 110.234  1.00  0.00           H  
ATOM   3232 3HG2 VAL A 300     132.172 157.692 111.180  1.00  0.00           H  
ATOM   3233  N   VAL A 301     132.077 158.336 107.938  1.00  0.00           N  
ATOM   3234  CA  VAL A 301     131.114 158.489 106.894  1.00  0.00           C  
ATOM   3235  C   VAL A 301     129.791 158.150 107.503  1.00  0.00           C  
ATOM   3236  O   VAL A 301     129.659 157.184 108.252  1.00  0.00           O  
ATOM   3237  CB  VAL A 301     131.417 157.564 105.700  1.00  0.00           C  
ATOM   3238  CG1 VAL A 301     131.435 156.109 106.144  1.00  0.00           C  
ATOM   3239  CG2 VAL A 301     130.385 157.780 104.603  1.00  0.00           C  
ATOM   3240  H   VAL A 301     132.161 157.442 108.402  1.00  0.00           H  
ATOM   3241  HA  VAL A 301     131.183 159.506 106.507  1.00  0.00           H  
ATOM   3242  HB  VAL A 301     132.410 157.795 105.315  1.00  0.00           H  
ATOM   3243 1HG1 VAL A 301     131.651 155.469 105.288  1.00  0.00           H  
ATOM   3244 2HG1 VAL A 301     132.205 155.970 106.903  1.00  0.00           H  
ATOM   3245 3HG1 VAL A 301     130.463 155.843 106.559  1.00  0.00           H  
ATOM   3246 1HG2 VAL A 301     130.605 157.123 103.762  1.00  0.00           H  
ATOM   3247 2HG2 VAL A 301     129.391 157.554 104.990  1.00  0.00           H  
ATOM   3248 3HG2 VAL A 301     130.418 158.818 104.272  1.00  0.00           H  
ATOM   3249  N   PHE A 302     128.770 158.969 107.207  1.00  0.00           N  
ATOM   3250  CA  PHE A 302     127.456 158.709 107.688  1.00  0.00           C  
ATOM   3251  C   PHE A 302     126.569 158.375 106.531  1.00  0.00           C  
ATOM   3252  O   PHE A 302     126.657 158.974 105.460  1.00  0.00           O  
ATOM   3253  CB  PHE A 302     126.904 159.915 108.450  1.00  0.00           C  
ATOM   3254  CG  PHE A 302     127.596 160.175 109.758  1.00  0.00           C  
ATOM   3255  CD1 PHE A 302     128.639 161.086 109.838  1.00  0.00           C  
ATOM   3256  CD2 PHE A 302     127.207 159.508 110.910  1.00  0.00           C  
ATOM   3257  CE1 PHE A 302     129.276 161.325 111.041  1.00  0.00           C  
ATOM   3258  CE2 PHE A 302     127.842 159.746 112.113  1.00  0.00           C  
ATOM   3259  CZ  PHE A 302     128.878 160.656 112.178  1.00  0.00           C  
ATOM   3260  H   PHE A 302     128.931 159.784 106.633  1.00  0.00           H  
ATOM   3261  HA  PHE A 302     127.512 157.919 108.439  1.00  0.00           H  
ATOM   3262 1HB  PHE A 302     126.997 160.808 107.833  1.00  0.00           H  
ATOM   3263 2HB  PHE A 302     125.844 159.765 108.650  1.00  0.00           H  
ATOM   3264  HD1 PHE A 302     128.953 161.617 108.939  1.00  0.00           H  
ATOM   3265  HD2 PHE A 302     126.389 158.789 110.858  1.00  0.00           H  
ATOM   3266  HE1 PHE A 302     130.094 162.044 111.090  1.00  0.00           H  
ATOM   3267  HE2 PHE A 302     127.526 159.216 113.011  1.00  0.00           H  
ATOM   3268  HZ  PHE A 302     129.381 160.843 113.126  1.00  0.00           H  
ATOM   3269  N   ILE A 303     125.702 157.365 106.718  1.00  0.00           N  
ATOM   3270  CA  ILE A 303     124.636 157.135 105.789  1.00  0.00           C  
ATOM   3271  C   ILE A 303     123.403 157.481 106.569  1.00  0.00           C  
ATOM   3272  O   ILE A 303     122.892 156.656 107.326  1.00  0.00           O  
ATOM   3273  CB  ILE A 303     124.589 155.683 105.278  1.00  0.00           C  
ATOM   3274  CG1 ILE A 303     125.949 155.274 104.707  1.00  0.00           C  
ATOM   3275  CG2 ILE A 303     123.498 155.523 104.230  1.00  0.00           C  
ATOM   3276  CD1 ILE A 303     126.052 153.804 104.369  1.00  0.00           C  
ATOM   3277  H   ILE A 303     125.797 156.757 107.519  1.00  0.00           H  
ATOM   3278  HA  ILE A 303     124.819 157.732 104.897  1.00  0.00           H  
ATOM   3279  HB  ILE A 303     124.382 155.011 106.110  1.00  0.00           H  
ATOM   3280 1HG1 ILE A 303     126.151 155.847 103.803  1.00  0.00           H  
ATOM   3281 2HG1 ILE A 303     126.733 155.513 105.426  1.00  0.00           H  
ATOM   3282 1HG2 ILE A 303     123.479 154.492 103.879  1.00  0.00           H  
ATOM   3283 2HG2 ILE A 303     122.533 155.775 104.669  1.00  0.00           H  
ATOM   3284 3HG2 ILE A 303     123.700 156.188 103.390  1.00  0.00           H  
ATOM   3285 1HD1 ILE A 303     127.044 153.591 103.970  1.00  0.00           H  
ATOM   3286 2HD1 ILE A 303     125.888 153.211 105.269  1.00  0.00           H  
ATOM   3287 3HD1 ILE A 303     125.300 153.549 103.623  1.00  0.00           H  
ATOM   3288  N   ASP A 304     122.879 158.713 106.418  1.00  0.00           N  
ATOM   3289  CA  ASP A 304     121.776 159.070 107.262  1.00  0.00           C  
ATOM   3290  C   ASP A 304     120.483 158.953 106.507  1.00  0.00           C  
ATOM   3291  O   ASP A 304     120.232 159.688 105.554  1.00  0.00           O  
ATOM   3292  CB  ASP A 304     121.941 160.495 107.797  1.00  0.00           C  
ATOM   3293  CG  ASP A 304     123.078 160.622 108.801  1.00  0.00           C  
ATOM   3294  OD1 ASP A 304     123.425 159.634 109.405  1.00  0.00           O  
ATOM   3295  OD2 ASP A 304     123.589 161.706 108.956  1.00  0.00           O  
ATOM   3296  H   ASP A 304     123.224 159.386 105.748  1.00  0.00           H  
ATOM   3297  HA  ASP A 304     121.766 158.400 108.122  1.00  0.00           H  
ATOM   3298 1HB  ASP A 304     122.131 161.175 106.966  1.00  0.00           H  
ATOM   3299 2HB  ASP A 304     121.015 160.813 108.276  1.00  0.00           H  
ATOM   3300  N   PHE A 305     119.646 157.973 106.915  1.00  0.00           N  
ATOM   3301  CA  PHE A 305     118.361 157.726 106.329  1.00  0.00           C  
ATOM   3302  C   PHE A 305     117.508 157.052 107.367  1.00  0.00           C  
ATOM   3303  O   PHE A 305     118.002 156.587 108.392  1.00  0.00           O  
ATOM   3304  CB  PHE A 305     118.477 156.854 105.078  1.00  0.00           C  
ATOM   3305  CG  PHE A 305     118.884 155.436 105.363  1.00  0.00           C  
ATOM   3306  CD1 PHE A 305     117.951 154.411 105.327  1.00  0.00           C  
ATOM   3307  CD2 PHE A 305     120.200 155.125 105.668  1.00  0.00           C  
ATOM   3308  CE1 PHE A 305     118.324 153.106 105.589  1.00  0.00           C  
ATOM   3309  CE2 PHE A 305     120.577 153.822 105.929  1.00  0.00           C  
ATOM   3310  CZ  PHE A 305     119.637 152.812 105.890  1.00  0.00           C  
ATOM   3311  H   PHE A 305     119.959 157.389 107.677  1.00  0.00           H  
ATOM   3312  HA  PHE A 305     117.930 158.681 106.026  1.00  0.00           H  
ATOM   3313 1HB  PHE A 305     117.520 156.835 104.558  1.00  0.00           H  
ATOM   3314 2HB  PHE A 305     119.209 157.288 104.399  1.00  0.00           H  
ATOM   3315  HD1 PHE A 305     116.913 154.644 105.087  1.00  0.00           H  
ATOM   3316  HD2 PHE A 305     120.942 155.924 105.700  1.00  0.00           H  
ATOM   3317  HE1 PHE A 305     117.581 152.310 105.557  1.00  0.00           H  
ATOM   3318  HE2 PHE A 305     121.615 153.591 106.168  1.00  0.00           H  
ATOM   3319  HZ  PHE A 305     119.932 151.784 106.098  1.00  0.00           H  
ATOM   3320  N   SER A 306     116.179 157.006 107.141  1.00  0.00           N  
ATOM   3321  CA  SER A 306     115.307 156.381 108.102  1.00  0.00           C  
ATOM   3322  C   SER A 306     113.997 156.156 107.416  1.00  0.00           C  
ATOM   3323  O   SER A 306     113.683 156.788 106.404  1.00  0.00           O  
ATOM   3324  CB  SER A 306     115.128 157.247 109.333  1.00  0.00           C  
ATOM   3325  OG  SER A 306     114.575 158.490 108.998  1.00  0.00           O  
ATOM   3326  H   SER A 306     115.782 157.405 106.302  1.00  0.00           H  
ATOM   3327  HA  SER A 306     115.792 155.477 108.473  1.00  0.00           H  
ATOM   3328 1HB  SER A 306     114.479 156.737 110.045  1.00  0.00           H  
ATOM   3329 2HB  SER A 306     116.092 157.394 109.818  1.00  0.00           H  
ATOM   3330  HG  SER A 306     113.697 158.305 108.655  1.00  0.00           H  
ATOM   3331  N   VAL A 307     113.187 155.238 107.976  1.00  0.00           N  
ATOM   3332  CA  VAL A 307     112.008 154.789 107.296  1.00  0.00           C  
ATOM   3333  C   VAL A 307     110.839 154.838 108.229  1.00  0.00           C  
ATOM   3334  O   VAL A 307     111.000 154.953 109.443  1.00  0.00           O  
ATOM   3335  CB  VAL A 307     112.194 153.353 106.771  1.00  0.00           C  
ATOM   3336  CG1 VAL A 307     113.383 153.282 105.825  1.00  0.00           C  
ATOM   3337  CG2 VAL A 307     112.375 152.394 107.938  1.00  0.00           C  
ATOM   3338  H   VAL A 307     113.406 154.857 108.886  1.00  0.00           H  
ATOM   3339  HA  VAL A 307     111.850 155.422 106.422  1.00  0.00           H  
ATOM   3340  HB  VAL A 307     111.311 153.068 106.199  1.00  0.00           H  
ATOM   3341 1HG1 VAL A 307     113.500 152.260 105.463  1.00  0.00           H  
ATOM   3342 2HG1 VAL A 307     113.215 153.948 104.979  1.00  0.00           H  
ATOM   3343 3HG1 VAL A 307     114.287 153.584 106.353  1.00  0.00           H  
ATOM   3344 1HG2 VAL A 307     112.505 151.381 107.560  1.00  0.00           H  
ATOM   3345 2HG2 VAL A 307     113.255 152.684 108.513  1.00  0.00           H  
ATOM   3346 3HG2 VAL A 307     111.494 152.431 108.579  1.00  0.00           H  
ATOM   3347  N   TYR A 308     109.616 154.747 107.660  1.00  0.00           N  
ATOM   3348  CA  TYR A 308     108.412 154.704 108.443  1.00  0.00           C  
ATOM   3349  C   TYR A 308     107.498 153.624 107.970  1.00  0.00           C  
ATOM   3350  O   TYR A 308     107.024 153.637 106.834  1.00  0.00           O  
ATOM   3351  CB  TYR A 308     107.695 156.055 108.402  1.00  0.00           C  
ATOM   3352  CG  TYR A 308     106.367 156.064 109.126  1.00  0.00           C  
ATOM   3353  CD1 TYR A 308     106.332 156.054 110.512  1.00  0.00           C  
ATOM   3354  CD2 TYR A 308     105.183 156.081 108.402  1.00  0.00           C  
ATOM   3355  CE1 TYR A 308     105.119 156.062 111.173  1.00  0.00           C  
ATOM   3356  CE2 TYR A 308     103.970 156.088 109.062  1.00  0.00           C  
ATOM   3357  CZ  TYR A 308     103.936 156.080 110.442  1.00  0.00           C  
ATOM   3358  OH  TYR A 308     102.727 156.087 111.100  1.00  0.00           O  
ATOM   3359  H   TYR A 308     109.550 154.708 106.653  1.00  0.00           H  
ATOM   3360  HA  TYR A 308     108.682 154.528 109.485  1.00  0.00           H  
ATOM   3361 1HB  TYR A 308     108.332 156.819 108.851  1.00  0.00           H  
ATOM   3362 2HB  TYR A 308     107.520 156.344 107.366  1.00  0.00           H  
ATOM   3363  HD1 TYR A 308     107.262 156.041 111.080  1.00  0.00           H  
ATOM   3364  HD2 TYR A 308     105.211 156.087 107.312  1.00  0.00           H  
ATOM   3365  HE1 TYR A 308     105.091 156.055 112.262  1.00  0.00           H  
ATOM   3366  HE2 TYR A 308     103.040 156.102 108.494  1.00  0.00           H  
ATOM   3367  HH  TYR A 308     102.323 155.218 111.034  1.00  0.00           H  
ATOM   3368  N   ASN A 309     107.213 152.665 108.875  1.00  0.00           N  
ATOM   3369  CA  ASN A 309     106.427 151.505 108.562  1.00  0.00           C  
ATOM   3370  C   ASN A 309     104.991 151.945 108.404  1.00  0.00           C  
ATOM   3371  O   ASN A 309     104.490 152.766 109.170  1.00  0.00           O  
ATOM   3372  CB  ASN A 309     106.570 150.436 109.630  1.00  0.00           C  
ATOM   3373  CG  ASN A 309     106.024 149.105 109.191  1.00  0.00           C  
ATOM   3374  OD1 ASN A 309     104.812 148.867 109.252  1.00  0.00           O  
ATOM   3375  ND2 ASN A 309     106.894 148.233 108.750  1.00  0.00           N  
ATOM   3376  H   ASN A 309     107.573 152.777 109.812  1.00  0.00           H  
ATOM   3377  HA  ASN A 309     106.822 151.055 107.650  1.00  0.00           H  
ATOM   3378 1HB  ASN A 309     107.623 150.316 109.887  1.00  0.00           H  
ATOM   3379 2HB  ASN A 309     106.046 150.750 110.532  1.00  0.00           H  
ATOM   3380 1HD2 ASN A 309     106.588 147.331 108.445  1.00  0.00           H  
ATOM   3381 2HD2 ASN A 309     107.865 148.469 108.719  1.00  0.00           H  
ATOM   3382  N   ALA A 310     104.335 151.486 107.315  1.00  0.00           N  
ATOM   3383  CA  ALA A 310     102.968 151.750 106.949  1.00  0.00           C  
ATOM   3384  C   ALA A 310     101.949 150.874 107.643  1.00  0.00           C  
ATOM   3385  O   ALA A 310     100.746 151.124 107.532  1.00  0.00           O  
ATOM   3386  CB  ALA A 310     102.818 151.612 105.440  1.00  0.00           C  
ATOM   3387  H   ALA A 310     104.900 150.897 106.719  1.00  0.00           H  
ATOM   3388  HA  ALA A 310     102.735 152.778 107.229  1.00  0.00           H  
ATOM   3389 1HB  ALA A 310     101.793 151.843 105.154  1.00  0.00           H  
ATOM   3390 2HB  ALA A 310     103.499 152.303 104.942  1.00  0.00           H  
ATOM   3391 3HB  ALA A 310     103.056 150.592 105.144  1.00  0.00           H  
ATOM   3392  N   ASN A 311     102.385 149.775 108.307  1.00  0.00           N  
ATOM   3393  CA  ASN A 311     101.423 148.836 108.842  1.00  0.00           C  
ATOM   3394  C   ASN A 311     101.382 148.959 110.324  1.00  0.00           C  
ATOM   3395  O   ASN A 311     100.338 148.807 110.957  1.00  0.00           O  
ATOM   3396  CB  ASN A 311     101.749 147.411 108.431  1.00  0.00           C  
ATOM   3397  CG  ASN A 311     101.589 147.186 106.953  1.00  0.00           C  
ATOM   3398  OD1 ASN A 311     101.115 148.066 106.225  1.00  0.00           O  
ATOM   3399  ND2 ASN A 311     101.977 146.023 106.494  1.00  0.00           N  
ATOM   3400  H   ASN A 311     103.371 149.598 108.438  1.00  0.00           H  
ATOM   3401  HA  ASN A 311     100.442 149.068 108.422  1.00  0.00           H  
ATOM   3402 1HB  ASN A 311     102.776 147.177 108.713  1.00  0.00           H  
ATOM   3403 2HB  ASN A 311     101.097 146.720 108.964  1.00  0.00           H  
ATOM   3404 1HD2 ASN A 311     101.894 145.817 105.519  1.00  0.00           H  
ATOM   3405 2HD2 ASN A 311     102.355 145.340 107.119  1.00  0.00           H  
ATOM   3406  N   ILE A 312     102.539 149.256 110.922  1.00  0.00           N  
ATOM   3407  CA  ILE A 312     102.567 149.390 112.333  1.00  0.00           C  
ATOM   3408  C   ILE A 312     103.198 150.737 112.366  1.00  0.00           C  
ATOM   3409  O   ILE A 312     103.985 151.035 111.473  1.00  0.00           O  
ATOM   3410  CB  ILE A 312     103.392 148.317 113.066  1.00  0.00           C  
ATOM   3411  CG1 ILE A 312     103.239 148.469 114.581  1.00  0.00           C  
ATOM   3412  CG2 ILE A 312     104.856 148.404 112.664  1.00  0.00           C  
ATOM   3413  CD1 ILE A 312     103.746 147.282 115.368  1.00  0.00           C  
ATOM   3414  H   ILE A 312     103.392 149.388 110.397  1.00  0.00           H  
ATOM   3415  HA  ILE A 312     101.556 149.249 112.714  1.00  0.00           H  
ATOM   3416  HB  ILE A 312     103.013 147.328 112.808  1.00  0.00           H  
ATOM   3417 1HG1 ILE A 312     103.779 149.354 114.914  1.00  0.00           H  
ATOM   3418 2HG1 ILE A 312     102.188 148.616 114.828  1.00  0.00           H  
ATOM   3419 1HG2 ILE A 312     105.425 147.639 113.191  1.00  0.00           H  
ATOM   3420 2HG2 ILE A 312     104.948 148.248 111.590  1.00  0.00           H  
ATOM   3421 3HG2 ILE A 312     105.246 149.389 112.922  1.00  0.00           H  
ATOM   3422 1HD1 ILE A 312     103.604 147.463 116.434  1.00  0.00           H  
ATOM   3423 2HD1 ILE A 312     103.194 146.388 115.076  1.00  0.00           H  
ATOM   3424 3HD1 ILE A 312     104.806 147.136 115.165  1.00  0.00           H  
ATOM   3425  N   ASN A 313     102.787 151.642 113.264  1.00  0.00           N  
ATOM   3426  CA  ASN A 313     103.285 152.991 113.164  1.00  0.00           C  
ATOM   3427  C   ASN A 313     104.560 153.057 113.930  1.00  0.00           C  
ATOM   3428  O   ASN A 313     104.590 153.552 115.059  1.00  0.00           O  
ATOM   3429  CB  ASN A 313     102.279 154.005 113.678  1.00  0.00           C  
ATOM   3430  CG  ASN A 313     101.015 154.029 112.864  1.00  0.00           C  
ATOM   3431  OD1 ASN A 313     101.050 154.241 111.646  1.00  0.00           O  
ATOM   3432  ND2 ASN A 313      99.899 153.815 113.513  1.00  0.00           N  
ATOM   3433  H   ASN A 313     102.143 151.410 114.006  1.00  0.00           H  
ATOM   3434  HA  ASN A 313     103.351 153.258 112.108  1.00  0.00           H  
ATOM   3435 1HB  ASN A 313     102.027 153.774 114.714  1.00  0.00           H  
ATOM   3436 2HB  ASN A 313     102.726 154.999 113.664  1.00  0.00           H  
ATOM   3437 1HD2 ASN A 313      99.027 153.819 113.022  1.00  0.00           H  
ATOM   3438 2HD2 ASN A 313      99.918 153.648 114.498  1.00  0.00           H  
ATOM   3439  N   LEU A 314     105.650 152.587 113.299  1.00  0.00           N  
ATOM   3440  CA  LEU A 314     106.960 152.641 113.865  1.00  0.00           C  
ATOM   3441  C   LEU A 314     107.835 153.372 112.918  1.00  0.00           C  
ATOM   3442  O   LEU A 314     107.867 153.127 111.714  1.00  0.00           O  
ATOM   3443  CB  LEU A 314     107.513 151.234 114.125  1.00  0.00           C  
ATOM   3444  CG  LEU A 314     106.738 150.394 115.149  1.00  0.00           C  
ATOM   3445  CD1 LEU A 314     107.335 148.995 115.215  1.00  0.00           C  
ATOM   3446  CD2 LEU A 314     106.792 151.075 116.509  1.00  0.00           C  
ATOM   3447  H   LEU A 314     105.526 152.178 112.383  1.00  0.00           H  
ATOM   3448  HA  LEU A 314     106.891 153.093 114.853  1.00  0.00           H  
ATOM   3449 1HB  LEU A 314     107.521 150.684 113.185  1.00  0.00           H  
ATOM   3450 2HB  LEU A 314     108.540 151.323 114.479  1.00  0.00           H  
ATOM   3451  HG  LEU A 314     105.700 150.299 114.832  1.00  0.00           H  
ATOM   3452 1HD1 LEU A 314     106.784 148.398 115.942  1.00  0.00           H  
ATOM   3453 2HD1 LEU A 314     107.266 148.524 114.234  1.00  0.00           H  
ATOM   3454 3HD1 LEU A 314     108.380 149.059 115.515  1.00  0.00           H  
ATOM   3455 1HD2 LEU A 314     106.240 150.479 117.237  1.00  0.00           H  
ATOM   3456 2HD2 LEU A 314     107.830 151.169 116.828  1.00  0.00           H  
ATOM   3457 3HD2 LEU A 314     106.343 152.066 116.438  1.00  0.00           H  
ATOM   3458  N   PHE A 315     108.612 154.290 113.491  1.00  0.00           N  
ATOM   3459  CA  PHE A 315     109.575 155.038 112.771  1.00  0.00           C  
ATOM   3460  C   PHE A 315     110.878 154.341 113.031  1.00  0.00           C  
ATOM   3461  O   PHE A 315     111.219 154.094 114.182  1.00  0.00           O  
ATOM   3462  CB  PHE A 315     109.621 156.499 113.223  1.00  0.00           C  
ATOM   3463  CG  PHE A 315     110.626 157.332 112.480  1.00  0.00           C  
ATOM   3464  CD1 PHE A 315     110.279 157.974 111.300  1.00  0.00           C  
ATOM   3465  CD2 PHE A 315     111.919 157.477 112.959  1.00  0.00           C  
ATOM   3466  CE1 PHE A 315     111.203 158.741 110.616  1.00  0.00           C  
ATOM   3467  CE2 PHE A 315     112.844 158.244 112.277  1.00  0.00           C  
ATOM   3468  CZ  PHE A 315     112.485 158.876 111.104  1.00  0.00           C  
ATOM   3469  H   PHE A 315     108.502 154.454 114.482  1.00  0.00           H  
ATOM   3470  HA  PHE A 315     109.285 155.055 111.719  1.00  0.00           H  
ATOM   3471 1HB  PHE A 315     108.639 156.951 113.091  1.00  0.00           H  
ATOM   3472 2HB  PHE A 315     109.861 156.543 114.285  1.00  0.00           H  
ATOM   3473  HD1 PHE A 315     109.265 157.868 110.915  1.00  0.00           H  
ATOM   3474  HD2 PHE A 315     112.203 156.976 113.885  1.00  0.00           H  
ATOM   3475  HE1 PHE A 315     110.917 159.239 109.690  1.00  0.00           H  
ATOM   3476  HE2 PHE A 315     113.857 158.349 112.665  1.00  0.00           H  
ATOM   3477  HZ  PHE A 315     113.214 159.480 110.565  1.00  0.00           H  
ATOM   3478  N   CYS A 316     111.623 153.925 111.986  1.00  0.00           N  
ATOM   3479  CA  CYS A 316     112.805 153.160 112.275  1.00  0.00           C  
ATOM   3480  C   CYS A 316     113.992 153.985 111.890  1.00  0.00           C  
ATOM   3481  O   CYS A 316     114.147 154.384 110.735  1.00  0.00           O  
ATOM   3482  CB  CYS A 316     112.818 151.836 111.511  1.00  0.00           C  
ATOM   3483  SG  CYS A 316     114.208 150.756 111.929  1.00  0.00           S  
ATOM   3484  H   CYS A 316     111.389 154.126 111.024  1.00  0.00           H  
ATOM   3485  HA  CYS A 316     112.795 152.894 113.331  1.00  0.00           H  
ATOM   3486 1HB  CYS A 316     111.895 151.291 111.712  1.00  0.00           H  
ATOM   3487 2HB  CYS A 316     112.854 152.034 110.440  1.00  0.00           H  
ATOM   3488  HG  CYS A 316     115.114 151.725 112.018  1.00  0.00           H  
ATOM   3489  N   VAL A 317     114.884 154.241 112.864  1.00  0.00           N  
ATOM   3490  CA  VAL A 317     116.103 154.941 112.568  1.00  0.00           C  
ATOM   3491  C   VAL A 317     117.108 153.949 112.079  1.00  0.00           C  
ATOM   3492  O   VAL A 317     117.347 152.926 112.718  1.00  0.00           O  
ATOM   3493  CB  VAL A 317     116.644 155.667 113.815  1.00  0.00           C  
ATOM   3494  CG1 VAL A 317     117.979 156.330 113.508  1.00  0.00           C  
ATOM   3495  CG2 VAL A 317     115.630 156.693 114.297  1.00  0.00           C  
ATOM   3496  H   VAL A 317     114.704 153.944 113.812  1.00  0.00           H  
ATOM   3497  HA  VAL A 317     115.890 155.707 111.821  1.00  0.00           H  
ATOM   3498  HB  VAL A 317     116.823 154.934 114.602  1.00  0.00           H  
ATOM   3499 1HG1 VAL A 317     118.346 156.838 114.400  1.00  0.00           H  
ATOM   3500 2HG1 VAL A 317     118.699 155.572 113.200  1.00  0.00           H  
ATOM   3501 3HG1 VAL A 317     117.848 157.056 112.706  1.00  0.00           H  
ATOM   3502 1HG2 VAL A 317     116.019 157.202 115.179  1.00  0.00           H  
ATOM   3503 2HG2 VAL A 317     115.447 157.423 113.508  1.00  0.00           H  
ATOM   3504 3HG2 VAL A 317     114.696 156.191 114.550  1.00  0.00           H  
ATOM   3505  N   LEU A 318     117.718 154.221 110.908  1.00  0.00           N  
ATOM   3506  CA  LEU A 318     118.643 153.271 110.365  1.00  0.00           C  
ATOM   3507  C   LEU A 318     119.931 153.957 110.084  1.00  0.00           C  
ATOM   3508  O   LEU A 318     120.281 154.218 108.934  1.00  0.00           O  
ATOM   3509  CB  LEU A 318     118.090 152.638 109.082  1.00  0.00           C  
ATOM   3510  CG  LEU A 318     116.802 151.820 109.245  1.00  0.00           C  
ATOM   3511  CD1 LEU A 318     116.198 151.545 107.874  1.00  0.00           C  
ATOM   3512  CD2 LEU A 318     117.113 150.523 109.976  1.00  0.00           C  
ATOM   3513  H   LEU A 318     117.540 155.078 110.403  1.00  0.00           H  
ATOM   3514  HA  LEU A 318     118.788 152.475 111.095  1.00  0.00           H  
ATOM   3515 1HB  LEU A 318     117.890 153.430 108.362  1.00  0.00           H  
ATOM   3516 2HB  LEU A 318     118.850 151.979 108.664  1.00  0.00           H  
ATOM   3517  HG  LEU A 318     116.076 152.396 109.820  1.00  0.00           H  
ATOM   3518 1HD1 LEU A 318     115.283 150.964 107.990  1.00  0.00           H  
ATOM   3519 2HD1 LEU A 318     115.968 152.490 107.382  1.00  0.00           H  
ATOM   3520 3HD1 LEU A 318     116.910 150.984 107.269  1.00  0.00           H  
ATOM   3521 1HD2 LEU A 318     116.197 149.942 110.092  1.00  0.00           H  
ATOM   3522 2HD2 LEU A 318     117.838 149.946 109.401  1.00  0.00           H  
ATOM   3523 3HD2 LEU A 318     117.527 150.749 110.959  1.00  0.00           H  
ATOM   3524  N   ARG A 319     120.672 154.278 111.159  1.00  0.00           N  
ATOM   3525  CA  ARG A 319     121.886 155.016 111.018  1.00  0.00           C  
ATOM   3526  C   ARG A 319     122.939 154.001 110.672  1.00  0.00           C  
ATOM   3527  O   ARG A 319     123.177 153.073 111.441  1.00  0.00           O  
ATOM   3528  CB  ARG A 319     122.250 155.761 112.294  1.00  0.00           C  
ATOM   3529  CG  ARG A 319     123.403 156.743 112.154  1.00  0.00           C  
ATOM   3530  CD  ARG A 319     123.780 157.337 113.462  1.00  0.00           C  
ATOM   3531  NE  ARG A 319     124.465 156.379 114.316  1.00  0.00           N  
ATOM   3532  CZ  ARG A 319     125.195 156.706 115.400  1.00  0.00           C  
ATOM   3533  NH1 ARG A 319     125.326 157.966 115.749  1.00  0.00           N  
ATOM   3534  NH2 ARG A 319     125.780 155.759 116.112  1.00  0.00           N  
ATOM   3535  H   ARG A 319     120.372 153.995 112.081  1.00  0.00           H  
ATOM   3536  HA  ARG A 319     121.737 155.784 110.260  1.00  0.00           H  
ATOM   3537 1HB  ARG A 319     121.384 156.319 112.649  1.00  0.00           H  
ATOM   3538 2HB  ARG A 319     122.519 155.045 113.070  1.00  0.00           H  
ATOM   3539 1HG  ARG A 319     124.273 156.226 111.749  1.00  0.00           H  
ATOM   3540 2HG  ARG A 319     123.114 157.551 111.481  1.00  0.00           H  
ATOM   3541 1HD  ARG A 319     124.445 158.184 113.299  1.00  0.00           H  
ATOM   3542 2HD  ARG A 319     122.883 157.674 113.980  1.00  0.00           H  
ATOM   3543  HE  ARG A 319     124.387 155.399 114.079  1.00  0.00           H  
ATOM   3544 1HH1 ARG A 319     124.878 158.690 115.204  1.00  0.00           H  
ATOM   3545 2HH1 ARG A 319     125.873 158.211 116.561  1.00  0.00           H  
ATOM   3546 1HH2 ARG A 319     125.680 154.789 115.844  1.00  0.00           H  
ATOM   3547 2HH2 ARG A 319     126.327 156.003 116.924  1.00  0.00           H  
ATOM   3548  N   LEU A 320     123.580 154.126 109.494  1.00  0.00           N  
ATOM   3549  CA  LEU A 320     124.695 153.279 109.170  1.00  0.00           C  
ATOM   3550  C   LEU A 320     125.907 154.159 109.134  1.00  0.00           C  
ATOM   3551  O   LEU A 320     125.948 155.133 108.382  1.00  0.00           O  
ATOM   3552  CB  LEU A 320     124.494 152.574 107.823  1.00  0.00           C  
ATOM   3553  CG  LEU A 320     123.261 151.666 107.725  1.00  0.00           C  
ATOM   3554  CD1 LEU A 320     123.166 151.089 106.319  1.00  0.00           C  
ATOM   3555  CD2 LEU A 320     123.361 150.560 108.765  1.00  0.00           C  
ATOM   3556  H   LEU A 320     123.280 154.820 108.824  1.00  0.00           H  
ATOM   3557  HA  LEU A 320     124.754 152.486 109.914  1.00  0.00           H  
ATOM   3558 1HB  LEU A 320     124.411 153.330 107.044  1.00  0.00           H  
ATOM   3559 2HB  LEU A 320     125.372 151.963 107.615  1.00  0.00           H  
ATOM   3560  HG  LEU A 320     122.361 152.254 107.905  1.00  0.00           H  
ATOM   3561 1HD1 LEU A 320     122.290 150.444 106.249  1.00  0.00           H  
ATOM   3562 2HD1 LEU A 320     123.076 151.901 105.597  1.00  0.00           H  
ATOM   3563 3HD1 LEU A 320     124.062 150.508 106.103  1.00  0.00           H  
ATOM   3564 1HD2 LEU A 320     122.484 149.916 108.696  1.00  0.00           H  
ATOM   3565 2HD2 LEU A 320     124.260 149.971 108.584  1.00  0.00           H  
ATOM   3566 3HD2 LEU A 320     123.409 151.001 109.761  1.00  0.00           H  
ATOM   3567  N   VAL A 321     126.935 153.825 109.948  1.00  0.00           N  
ATOM   3568  CA  VAL A 321     128.079 154.683 110.082  1.00  0.00           C  
ATOM   3569  C   VAL A 321     129.318 153.854 110.173  1.00  0.00           C  
ATOM   3570  O   VAL A 321     129.333 152.782 110.778  1.00  0.00           O  
ATOM   3571  CB  VAL A 321     127.955 155.571 111.334  1.00  0.00           C  
ATOM   3572  CG1 VAL A 321     127.819 154.713 112.584  1.00  0.00           C  
ATOM   3573  CG2 VAL A 321     129.163 156.489 111.440  1.00  0.00           C  
ATOM   3574  H   VAL A 321     126.904 152.962 110.471  1.00  0.00           H  
ATOM   3575  HA  VAL A 321     128.118 155.346 109.216  1.00  0.00           H  
ATOM   3576  HB  VAL A 321     127.048 156.170 111.256  1.00  0.00           H  
ATOM   3577 1HG1 VAL A 321     127.733 155.357 113.459  1.00  0.00           H  
ATOM   3578 2HG1 VAL A 321     126.929 154.090 112.502  1.00  0.00           H  
ATOM   3579 3HG1 VAL A 321     128.699 154.078 112.686  1.00  0.00           H  
ATOM   3580 1HG2 VAL A 321     129.069 157.114 112.327  1.00  0.00           H  
ATOM   3581 2HG2 VAL A 321     130.071 155.890 111.512  1.00  0.00           H  
ATOM   3582 3HG2 VAL A 321     129.217 157.123 110.554  1.00  0.00           H  
ATOM   3583  N   VAL A 322     130.401 154.341 109.534  1.00  0.00           N  
ATOM   3584  CA  VAL A 322     131.659 153.665 109.588  1.00  0.00           C  
ATOM   3585  C   VAL A 322     132.652 154.685 110.048  1.00  0.00           C  
ATOM   3586  O   VAL A 322     132.761 155.768 109.474  1.00  0.00           O  
ATOM   3587  CB  VAL A 322     132.061 153.096 108.214  1.00  0.00           C  
ATOM   3588  CG1 VAL A 322     133.433 152.443 108.289  1.00  0.00           C  
ATOM   3589  CG2 VAL A 322     131.014 152.100 107.740  1.00  0.00           C  
ATOM   3590  H   VAL A 322     130.326 155.200 109.007  1.00  0.00           H  
ATOM   3591  HA  VAL A 322     131.560 152.802 110.248  1.00  0.00           H  
ATOM   3592  HB  VAL A 322     132.134 153.916 107.499  1.00  0.00           H  
ATOM   3593 1HG1 VAL A 322     133.701 152.046 107.309  1.00  0.00           H  
ATOM   3594 2HG1 VAL A 322     134.172 153.182 108.595  1.00  0.00           H  
ATOM   3595 3HG1 VAL A 322     133.410 151.630 109.014  1.00  0.00           H  
ATOM   3596 1HG2 VAL A 322     131.304 151.702 106.768  1.00  0.00           H  
ATOM   3597 2HG2 VAL A 322     130.937 151.283 108.459  1.00  0.00           H  
ATOM   3598 3HG2 VAL A 322     130.049 152.600 107.655  1.00  0.00           H  
ATOM   3599  N   GLU A 323     133.411 154.369 111.110  1.00  0.00           N  
ATOM   3600  CA  GLU A 323     134.481 155.245 111.469  1.00  0.00           C  
ATOM   3601  C   GLU A 323     135.730 154.794 110.793  1.00  0.00           C  
ATOM   3602  O   GLU A 323     135.882 153.634 110.419  1.00  0.00           O  
ATOM   3603  CB  GLU A 323     134.679 155.277 112.986  1.00  0.00           C  
ATOM   3604  CG  GLU A 323     133.487 155.816 113.764  1.00  0.00           C  
ATOM   3605  CD  GLU A 323     133.705 155.801 115.252  1.00  0.00           C  
ATOM   3606  OE1 GLU A 323     133.452 154.789 115.860  1.00  0.00           O  
ATOM   3607  OE2 GLU A 323     134.124 156.804 115.781  1.00  0.00           O  
ATOM   3608  H   GLU A 323     133.251 153.537 111.660  1.00  0.00           H  
ATOM   3609  HA  GLU A 323     134.243 156.247 111.109  1.00  0.00           H  
ATOM   3610 1HB  GLU A 323     134.886 154.270 113.347  1.00  0.00           H  
ATOM   3611 2HB  GLU A 323     135.543 155.896 113.227  1.00  0.00           H  
ATOM   3612 1HG  GLU A 323     133.293 156.841 113.447  1.00  0.00           H  
ATOM   3613 2HG  GLU A 323     132.609 155.218 113.524  1.00  0.00           H  
ATOM   3614  N   PHE A 324     136.639 155.754 110.566  1.00  0.00           N  
ATOM   3615  CA  PHE A 324     137.909 155.495 109.974  1.00  0.00           C  
ATOM   3616  C   PHE A 324     138.945 156.019 110.916  1.00  0.00           C  
ATOM   3617  O   PHE A 324     139.312 157.195 110.890  1.00  0.00           O  
ATOM   3618  CB  PHE A 324     138.036 156.162 108.603  1.00  0.00           C  
ATOM   3619  CG  PHE A 324     137.020 155.687 107.602  1.00  0.00           C  
ATOM   3620  CD1 PHE A 324     135.922 156.471 107.282  1.00  0.00           C  
ATOM   3621  CD2 PHE A 324     137.161 154.456 106.980  1.00  0.00           C  
ATOM   3622  CE1 PHE A 324     134.988 156.035 106.361  1.00  0.00           C  
ATOM   3623  CE2 PHE A 324     136.229 154.018 106.059  1.00  0.00           C  
ATOM   3624  CZ  PHE A 324     135.141 154.809 105.750  1.00  0.00           C  
ATOM   3625  H   PHE A 324     136.403 156.699 110.831  1.00  0.00           H  
ATOM   3626  HA  PHE A 324     137.980 154.429 109.757  1.00  0.00           H  
ATOM   3627 1HB  PHE A 324     137.927 157.240 108.711  1.00  0.00           H  
ATOM   3628 2HB  PHE A 324     139.028 155.972 108.196  1.00  0.00           H  
ATOM   3629  HD1 PHE A 324     135.801 157.441 107.764  1.00  0.00           H  
ATOM   3630  HD2 PHE A 324     138.021 153.831 107.225  1.00  0.00           H  
ATOM   3631  HE1 PHE A 324     134.129 156.661 106.119  1.00  0.00           H  
ATOM   3632  HE2 PHE A 324     136.352 153.048 105.577  1.00  0.00           H  
ATOM   3633  HZ  PHE A 324     134.405 154.464 105.026  1.00  0.00           H  
ATOM   3634  N   PRO A 325     139.447 155.141 111.732  1.00  0.00           N  
ATOM   3635  CA  PRO A 325     140.477 155.530 112.647  1.00  0.00           C  
ATOM   3636  C   PRO A 325     141.725 155.797 111.861  1.00  0.00           C  
ATOM   3637  O   PRO A 325     141.830 155.351 110.718  1.00  0.00           O  
ATOM   3638  CB  PRO A 325     140.623 154.316 113.569  1.00  0.00           C  
ATOM   3639  CG  PRO A 325     140.158 153.168 112.739  1.00  0.00           C  
ATOM   3640  CD  PRO A 325     139.039 153.736 111.908  1.00  0.00           C  
ATOM   3641  HA  PRO A 325     140.174 156.453 113.164  1.00  0.00           H  
ATOM   3642 1HB  PRO A 325     141.669 154.212 113.893  1.00  0.00           H  
ATOM   3643 2HB  PRO A 325     140.018 154.458 114.477  1.00  0.00           H  
ATOM   3644 1HG  PRO A 325     140.987 152.782 112.127  1.00  0.00           H  
ATOM   3645 2HG  PRO A 325     139.828 152.341 113.385  1.00  0.00           H  
ATOM   3646 1HD  PRO A 325     138.989 153.204 110.946  1.00  0.00           H  
ATOM   3647 2HD  PRO A 325     138.090 153.640 112.455  1.00  0.00           H  
ATOM   3648  N   ALA A 326     142.681 156.519 112.466  1.00  0.00           N  
ATOM   3649  CA  ALA A 326     143.883 156.945 111.819  1.00  0.00           C  
ATOM   3650  C   ALA A 326     144.818 155.777 111.750  1.00  0.00           C  
ATOM   3651  O   ALA A 326     145.923 155.880 111.218  1.00  0.00           O  
ATOM   3652  CB  ALA A 326     144.519 158.114 112.557  1.00  0.00           C  
ATOM   3653  H   ALA A 326     142.528 156.768 113.433  1.00  0.00           H  
ATOM   3654  HA  ALA A 326     143.621 157.313 110.827  1.00  0.00           H  
ATOM   3655 1HB  ALA A 326     145.443 158.401 112.054  1.00  0.00           H  
ATOM   3656 2HB  ALA A 326     143.831 158.959 112.561  1.00  0.00           H  
ATOM   3657 3HB  ALA A 326     144.739 157.821 113.581  1.00  0.00           H  
ATOM   3658  N   THR A 327     144.395 154.635 112.316  1.00  0.00           N  
ATOM   3659  CA  THR A 327     145.085 153.381 112.213  1.00  0.00           C  
ATOM   3660  C   THR A 327     145.080 152.886 110.799  1.00  0.00           C  
ATOM   3661  O   THR A 327     145.938 152.084 110.433  1.00  0.00           O  
ATOM   3662  CB  THR A 327     144.457 152.320 113.136  1.00  0.00           C  
ATOM   3663  OG1 THR A 327     143.113 152.053 112.716  1.00  0.00           O  
ATOM   3664  CG2 THR A 327     144.447 152.807 114.577  1.00  0.00           C  
ATOM   3665  H   THR A 327     143.534 154.681 112.845  1.00  0.00           H  
ATOM   3666  HA  THR A 327     146.121 153.529 112.521  1.00  0.00           H  
ATOM   3667  HB  THR A 327     145.034 151.397 113.075  1.00  0.00           H  
ATOM   3668  HG1 THR A 327     142.578 151.829 113.482  1.00  0.00           H  
ATOM   3669 1HG2 THR A 327     144.000 152.045 115.216  1.00  0.00           H  
ATOM   3670 2HG2 THR A 327     145.469 153.000 114.904  1.00  0.00           H  
ATOM   3671 3HG2 THR A 327     143.864 153.725 114.647  1.00  0.00           H  
ATOM   3672  N   GLY A 328     144.096 153.302 109.975  1.00  0.00           N  
ATOM   3673  CA  GLY A 328     144.024 152.771 108.644  1.00  0.00           C  
ATOM   3674  C   GLY A 328     142.917 151.790 108.518  1.00  0.00           C  
ATOM   3675  O   GLY A 328     142.569 151.360 107.428  1.00  0.00           O  
ATOM   3676  H   GLY A 328     143.408 153.979 110.272  1.00  0.00           H  
ATOM   3677 1HA  GLY A 328     143.877 153.585 107.935  1.00  0.00           H  
ATOM   3678 2HA  GLY A 328     144.970 152.292 108.392  1.00  0.00           H  
ATOM   3679  N   GLY A 329     142.281 151.405 109.612  1.00  0.00           N  
ATOM   3680  CA  GLY A 329     141.223 150.458 109.409  1.00  0.00           C  
ATOM   3681  C   GLY A 329     139.891 151.163 109.336  1.00  0.00           C  
ATOM   3682  O   GLY A 329     139.779 152.268 108.803  1.00  0.00           O  
ATOM   3683  H   GLY A 329     142.485 151.723 110.548  1.00  0.00           H  
ATOM   3684 1HA  GLY A 329     141.403 149.901 108.489  1.00  0.00           H  
ATOM   3685 2HA  GLY A 329     141.220 149.736 110.225  1.00  0.00           H  
ATOM   3686  N   ALA A 330     138.829 150.497 109.857  1.00  0.00           N  
ATOM   3687  CA  ALA A 330     137.493 151.019 109.844  1.00  0.00           C  
ATOM   3688  C   ALA A 330     136.799 150.399 110.994  1.00  0.00           C  
ATOM   3689  O   ALA A 330     137.076 149.256 111.356  1.00  0.00           O  
ATOM   3690  CB  ALA A 330     136.775 150.719 108.536  1.00  0.00           C  
ATOM   3691  H   ALA A 330     139.001 149.592 110.273  1.00  0.00           H  
ATOM   3692  HA  ALA A 330     137.554 152.106 109.889  1.00  0.00           H  
ATOM   3693 1HB  ALA A 330     135.750 151.087 108.591  1.00  0.00           H  
ATOM   3694 2HB  ALA A 330     137.294 151.212 107.714  1.00  0.00           H  
ATOM   3695 3HB  ALA A 330     136.765 149.643 108.365  1.00  0.00           H  
ATOM   3696  N   ILE A 331     135.892 151.172 111.617  1.00  0.00           N  
ATOM   3697  CA  ILE A 331     135.173 150.655 112.733  1.00  0.00           C  
ATOM   3698  C   ILE A 331     133.735 150.884 112.423  1.00  0.00           C  
ATOM   3699  O   ILE A 331     133.219 151.976 112.646  1.00  0.00           O  
ATOM   3700  CB  ILE A 331     135.567 151.339 114.054  1.00  0.00           C  
ATOM   3701  CG1 ILE A 331     137.069 151.182 114.310  1.00  0.00           C  
ATOM   3702  CG2 ILE A 331     134.764 150.765 115.211  1.00  0.00           C  
ATOM   3703  CD1 ILE A 331     137.574 151.982 115.489  1.00  0.00           C  
ATOM   3704  H   ILE A 331     135.709 152.116 111.309  1.00  0.00           H  
ATOM   3705  HA  ILE A 331     135.457 149.612 112.874  1.00  0.00           H  
ATOM   3706  HB  ILE A 331     135.370 152.408 113.983  1.00  0.00           H  
ATOM   3707 1HG1 ILE A 331     137.300 150.132 114.485  1.00  0.00           H  
ATOM   3708 2HG1 ILE A 331     137.623 151.494 113.424  1.00  0.00           H  
ATOM   3709 1HG2 ILE A 331     135.056 151.259 116.137  1.00  0.00           H  
ATOM   3710 2HG2 ILE A 331     133.702 150.927 115.032  1.00  0.00           H  
ATOM   3711 3HG2 ILE A 331     134.959 149.695 115.294  1.00  0.00           H  
ATOM   3712 1HD1 ILE A 331     138.646 151.819 115.606  1.00  0.00           H  
ATOM   3713 2HD1 ILE A 331     137.385 153.042 115.318  1.00  0.00           H  
ATOM   3714 3HD1 ILE A 331     137.059 151.662 116.393  1.00  0.00           H  
ATOM   3715  N   PRO A 332     133.080 149.896 111.889  1.00  0.00           N  
ATOM   3716  CA  PRO A 332     131.694 150.063 111.554  1.00  0.00           C  
ATOM   3717  C   PRO A 332     130.870 150.069 112.793  1.00  0.00           C  
ATOM   3718  O   PRO A 332     131.232 149.400 113.760  1.00  0.00           O  
ATOM   3719  CB  PRO A 332     131.391 148.845 110.676  1.00  0.00           C  
ATOM   3720  CG  PRO A 332     132.339 147.801 111.158  1.00  0.00           C  
ATOM   3721  CD  PRO A 332     133.593 148.562 111.497  1.00  0.00           C  
ATOM   3722  HA  PRO A 332     131.560 151.024 111.036  1.00  0.00           H  
ATOM   3723 1HB  PRO A 332     130.337 148.551 110.791  1.00  0.00           H  
ATOM   3724 2HB  PRO A 332     131.539 149.099 109.616  1.00  0.00           H  
ATOM   3725 1HG  PRO A 332     131.915 147.274 112.026  1.00  0.00           H  
ATOM   3726 2HG  PRO A 332     132.501 147.045 110.376  1.00  0.00           H  
ATOM   3727 1HD  PRO A 332     134.109 148.065 112.332  1.00  0.00           H  
ATOM   3728 2HD  PRO A 332     134.244 148.610 110.612  1.00  0.00           H  
ATOM   3729  N   SER A 333     129.759 150.824 112.779  1.00  0.00           N  
ATOM   3730  CA  SER A 333     128.851 150.847 113.880  1.00  0.00           C  
ATOM   3731  C   SER A 333     127.515 151.165 113.309  1.00  0.00           C  
ATOM   3732  O   SER A 333     127.330 151.196 112.092  1.00  0.00           O  
ATOM   3733  CB  SER A 333     129.258 151.875 114.917  1.00  0.00           C  
ATOM   3734  OG  SER A 333     128.465 151.771 116.067  1.00  0.00           O  
ATOM   3735  H   SER A 333     129.561 151.390 111.966  1.00  0.00           H  
ATOM   3736  HA  SER A 333     128.918 149.893 114.405  1.00  0.00           H  
ATOM   3737 1HB  SER A 333     130.306 151.731 115.181  1.00  0.00           H  
ATOM   3738 2HB  SER A 333     129.162 152.875 114.495  1.00  0.00           H  
ATOM   3739  HG  SER A 333     128.396 152.660 116.423  1.00  0.00           H  
ATOM   3740  N   TRP A 334     126.528 151.376 114.195  1.00  0.00           N  
ATOM   3741  CA  TRP A 334     125.191 151.510 113.717  1.00  0.00           C  
ATOM   3742  C   TRP A 334     124.341 151.928 114.860  1.00  0.00           C  
ATOM   3743  O   TRP A 334     124.763 151.857 116.009  1.00  0.00           O  
ATOM   3744  CB  TRP A 334     124.675 150.198 113.122  1.00  0.00           C  
ATOM   3745  CG  TRP A 334     124.887 149.012 114.015  1.00  0.00           C  
ATOM   3746  CD1 TRP A 334     124.104 148.630 115.062  1.00  0.00           C  
ATOM   3747  CD2 TRP A 334     125.959 148.042 113.941  1.00  0.00           C  
ATOM   3748  NE1 TRP A 334     124.612 147.495 115.644  1.00  0.00           N  
ATOM   3749  CE2 TRP A 334     125.747 147.121 114.970  1.00  0.00           C  
ATOM   3750  CE3 TRP A 334     127.066 147.884 113.096  1.00  0.00           C  
ATOM   3751  CZ2 TRP A 334     126.601 146.051 115.184  1.00  0.00           C  
ATOM   3752  CZ3 TRP A 334     127.921 146.810 113.310  1.00  0.00           C  
ATOM   3753  CH2 TRP A 334     127.694 145.917 114.327  1.00  0.00           C  
ATOM   3754  H   TRP A 334     126.706 151.441 115.187  1.00  0.00           H  
ATOM   3755  HA  TRP A 334     125.181 152.254 112.920  1.00  0.00           H  
ATOM   3756 1HB  TRP A 334     123.608 150.286 112.917  1.00  0.00           H  
ATOM   3757 2HB  TRP A 334     125.176 150.006 112.174  1.00  0.00           H  
ATOM   3758  HD1 TRP A 334     123.205 149.150 115.390  1.00  0.00           H  
ATOM   3759  HE1 TRP A 334     124.217 147.014 116.439  1.00  0.00           H  
ATOM   3760  HE3 TRP A 334     127.249 148.588 112.286  1.00  0.00           H  
ATOM   3761  HZ2 TRP A 334     126.438 145.330 115.987  1.00  0.00           H  
ATOM   3762  HZ3 TRP A 334     128.781 146.694 112.649  1.00  0.00           H  
ATOM   3763  HH2 TRP A 334     128.385 145.085 114.467  1.00  0.00           H  
ATOM   3764  N   GLN A 335     123.131 152.436 114.555  1.00  0.00           N  
ATOM   3765  CA  GLN A 335     122.202 152.751 115.594  1.00  0.00           C  
ATOM   3766  C   GLN A 335     120.838 152.555 115.032  1.00  0.00           C  
ATOM   3767  O   GLN A 335     120.391 153.294 114.156  1.00  0.00           O  
ATOM   3768  CB  GLN A 335     122.384 154.183 116.103  1.00  0.00           C  
ATOM   3769  CG  GLN A 335     121.438 154.569 117.227  1.00  0.00           C  
ATOM   3770  CD  GLN A 335     121.661 153.743 118.480  1.00  0.00           C  
ATOM   3771  OE1 GLN A 335     122.741 153.773 119.076  1.00  0.00           O  
ATOM   3772  NE2 GLN A 335     120.639 153.000 118.887  1.00  0.00           N  
ATOM   3773  H   GLN A 335     122.867 152.600 113.593  1.00  0.00           H  
ATOM   3774  HA  GLN A 335     122.410 152.108 116.450  1.00  0.00           H  
ATOM   3775 1HB  GLN A 335     123.405 154.315 116.462  1.00  0.00           H  
ATOM   3776 2HB  GLN A 335     122.234 154.883 115.282  1.00  0.00           H  
ATOM   3777 1HG  GLN A 335     121.596 155.618 117.477  1.00  0.00           H  
ATOM   3778 2HG  GLN A 335     120.412 154.415 116.894  1.00  0.00           H  
ATOM   3779 1HE2 GLN A 335     120.727 152.434 119.708  1.00  0.00           H  
ATOM   3780 2HE2 GLN A 335     119.780 153.005 118.374  1.00  0.00           H  
ATOM   3781  N   ILE A 336     120.136 151.525 115.527  1.00  0.00           N  
ATOM   3782  CA  ILE A 336     118.819 151.283 115.027  1.00  0.00           C  
ATOM   3783  C   ILE A 336     117.881 151.333 116.185  1.00  0.00           C  
ATOM   3784  O   ILE A 336     118.108 150.715 117.230  1.00  0.00           O  
ATOM   3785  CB  ILE A 336     118.717 149.923 114.312  1.00  0.00           C  
ATOM   3786  CG1 ILE A 336     119.665 149.879 113.111  1.00  0.00           C  
ATOM   3787  CG2 ILE A 336     117.284 149.660 113.872  1.00  0.00           C  
ATOM   3788  CD1 ILE A 336     119.784 148.511 112.477  1.00  0.00           C  
ATOM   3789  H   ILE A 336     120.510 150.917 116.241  1.00  0.00           H  
ATOM   3790  HA  ILE A 336     118.595 152.032 114.268  1.00  0.00           H  
ATOM   3791  HB  ILE A 336     119.030 149.131 114.991  1.00  0.00           H  
ATOM   3792 1HG1 ILE A 336     119.323 150.579 112.350  1.00  0.00           H  
ATOM   3793 2HG1 ILE A 336     120.661 150.196 113.422  1.00  0.00           H  
ATOM   3794 1HG2 ILE A 336     117.230 148.696 113.368  1.00  0.00           H  
ATOM   3795 2HG2 ILE A 336     116.632 149.651 114.745  1.00  0.00           H  
ATOM   3796 3HG2 ILE A 336     116.963 150.446 113.188  1.00  0.00           H  
ATOM   3797 1HD1 ILE A 336     120.473 148.560 111.634  1.00  0.00           H  
ATOM   3798 2HD1 ILE A 336     120.160 147.800 113.213  1.00  0.00           H  
ATOM   3799 3HD1 ILE A 336     118.805 148.188 112.126  1.00  0.00           H  
ATOM   3800  N   ARG A 337     116.817 152.145 116.034  1.00  0.00           N  
ATOM   3801  CA  ARG A 337     115.900 152.312 117.118  1.00  0.00           C  
ATOM   3802  C   ARG A 337     114.543 152.556 116.528  1.00  0.00           C  
ATOM   3803  O   ARG A 337     114.404 152.776 115.325  1.00  0.00           O  
ATOM   3804  CB  ARG A 337     116.302 153.472 118.017  1.00  0.00           C  
ATOM   3805  CG  ARG A 337     116.238 154.842 117.361  1.00  0.00           C  
ATOM   3806  CD  ARG A 337     116.076 155.925 118.364  1.00  0.00           C  
ATOM   3807  NE  ARG A 337     117.337 156.268 119.001  1.00  0.00           N  
ATOM   3808  CZ  ARG A 337     118.360 156.891 118.385  1.00  0.00           C  
ATOM   3809  NH1 ARG A 337     118.256 157.232 117.119  1.00  0.00           N  
ATOM   3810  NH2 ARG A 337     119.469 157.160 119.052  1.00  0.00           N  
ATOM   3811  H   ARG A 337     116.654 152.641 115.170  1.00  0.00           H  
ATOM   3812  HA  ARG A 337     115.949 151.427 117.753  1.00  0.00           H  
ATOM   3813 1HB  ARG A 337     115.653 153.495 118.892  1.00  0.00           H  
ATOM   3814 2HB  ARG A 337     117.322 153.322 118.370  1.00  0.00           H  
ATOM   3815 1HG  ARG A 337     117.160 155.023 116.807  1.00  0.00           H  
ATOM   3816 2HG  ARG A 337     115.390 154.879 116.676  1.00  0.00           H  
ATOM   3817 1HD  ARG A 337     115.686 156.817 117.876  1.00  0.00           H  
ATOM   3818 2HD  ARG A 337     115.380 155.602 119.138  1.00  0.00           H  
ATOM   3819  HE  ARG A 337     117.455 156.022 119.975  1.00  0.00           H  
ATOM   3820 1HH1 ARG A 337     117.409 157.027 116.609  1.00  0.00           H  
ATOM   3821 2HH1 ARG A 337     119.023 157.700 116.658  1.00  0.00           H  
ATOM   3822 1HH2 ARG A 337     119.549 156.898 120.025  1.00  0.00           H  
ATOM   3823 2HH2 ARG A 337     120.235 157.627 118.591  1.00  0.00           H  
ATOM   3824  N   THR A 338     113.493 152.518 117.371  1.00  0.00           N  
ATOM   3825  CA  THR A 338     112.182 152.864 116.903  1.00  0.00           C  
ATOM   3826  C   THR A 338     111.829 154.175 117.521  1.00  0.00           C  
ATOM   3827  O   THR A 338     112.324 154.520 118.592  1.00  0.00           O  
ATOM   3828  CB  THR A 338     111.132 151.796 117.262  1.00  0.00           C  
ATOM   3829  OG1 THR A 338     111.049 151.664 118.687  1.00  0.00           O  
ATOM   3830  CG2 THR A 338     111.507 150.454 116.653  1.00  0.00           C  
ATOM   3831  H   THR A 338     113.615 152.247 118.337  1.00  0.00           H  
ATOM   3832  HA  THR A 338     112.202 152.900 115.814  1.00  0.00           H  
ATOM   3833  HB  THR A 338     110.158 152.102 116.881  1.00  0.00           H  
ATOM   3834  HG1 THR A 338     110.204 151.272 118.922  1.00  0.00           H  
ATOM   3835 1HG2 THR A 338     110.753 149.712 116.917  1.00  0.00           H  
ATOM   3836 2HG2 THR A 338     111.560 150.548 115.569  1.00  0.00           H  
ATOM   3837 3HG2 THR A 338     112.476 150.138 117.037  1.00  0.00           H  
ATOM   3838  N   VAL A 339     110.984 154.967 116.835  1.00  0.00           N  
ATOM   3839  CA  VAL A 339     110.592 156.213 117.413  1.00  0.00           C  
ATOM   3840  C   VAL A 339     109.108 156.394 117.316  1.00  0.00           C  
ATOM   3841  O   VAL A 339     108.471 155.998 116.346  1.00  0.00           O  
ATOM   3842  CB  VAL A 339     111.302 157.382 116.703  1.00  0.00           C  
ATOM   3843  CG1 VAL A 339     110.866 158.711 117.300  1.00  0.00           C  
ATOM   3844  CG2 VAL A 339     112.810 157.212 116.808  1.00  0.00           C  
ATOM   3845  H   VAL A 339     110.621 154.710 115.929  1.00  0.00           H  
ATOM   3846  HA  VAL A 339     110.847 156.198 118.473  1.00  0.00           H  
ATOM   3847  HB  VAL A 339     111.008 157.389 115.653  1.00  0.00           H  
ATOM   3848 1HG1 VAL A 339     111.377 159.526 116.787  1.00  0.00           H  
ATOM   3849 2HG1 VAL A 339     109.789 158.828 117.182  1.00  0.00           H  
ATOM   3850 3HG1 VAL A 339     111.121 158.735 118.360  1.00  0.00           H  
ATOM   3851 1HG2 VAL A 339     113.305 158.041 116.303  1.00  0.00           H  
ATOM   3852 2HG2 VAL A 339     113.102 157.198 117.858  1.00  0.00           H  
ATOM   3853 3HG2 VAL A 339     113.103 156.273 116.337  1.00  0.00           H  
ATOM   3854  N   LYS A 340     108.507 156.944 118.385  1.00  0.00           N  
ATOM   3855  CA  LYS A 340     107.090 157.152 118.441  1.00  0.00           C  
ATOM   3856  C   LYS A 340     106.975 158.516 117.825  1.00  0.00           C  
ATOM   3857  O   LYS A 340     107.698 159.428 118.226  1.00  0.00           O  
ATOM   3858  CB  LYS A 340     106.525 157.096 119.861  1.00  0.00           C  
ATOM   3859  CG  LYS A 340     105.013 157.254 119.943  1.00  0.00           C  
ATOM   3860  CD  LYS A 340     104.520 157.116 121.376  1.00  0.00           C  
ATOM   3861  CE  LYS A 340     103.018 157.341 121.470  1.00  0.00           C  
ATOM   3862  NZ  LYS A 340     102.524 157.223 122.869  1.00  0.00           N  
ATOM   3863  H   LYS A 340     109.076 157.218 119.173  1.00  0.00           H  
ATOM   3864  HA  LYS A 340     106.597 156.305 117.962  1.00  0.00           H  
ATOM   3865 1HB  LYS A 340     106.787 156.142 120.320  1.00  0.00           H  
ATOM   3866 2HB  LYS A 340     106.977 157.884 120.463  1.00  0.00           H  
ATOM   3867 1HG  LYS A 340     104.728 158.236 119.563  1.00  0.00           H  
ATOM   3868 2HG  LYS A 340     104.533 156.493 119.329  1.00  0.00           H  
ATOM   3869 1HD  LYS A 340     104.754 156.118 121.747  1.00  0.00           H  
ATOM   3870 2HD  LYS A 340     105.026 157.847 122.007  1.00  0.00           H  
ATOM   3871 1HE  LYS A 340     102.774 158.333 121.094  1.00  0.00           H  
ATOM   3872 2HE  LYS A 340     102.501 156.606 120.853  1.00  0.00           H  
ATOM   3873 1HZ  LYS A 340     101.525 157.378 122.888  1.00  0.00           H  
ATOM   3874 2HZ  LYS A 340     102.728 156.298 123.222  1.00  0.00           H  
ATOM   3875 3HZ  LYS A 340     102.982 157.912 123.447  1.00  0.00           H  
ATOM   3876  N   LEU A 341     106.103 158.682 116.803  1.00  0.00           N  
ATOM   3877  CA  LEU A 341     105.987 159.978 116.194  1.00  0.00           C  
ATOM   3878  C   LEU A 341     104.789 160.738 116.660  1.00  0.00           C  
ATOM   3879  O   LEU A 341     104.884 161.947 116.882  1.00  0.00           O  
ATOM   3880  CB  LEU A 341     105.927 159.831 114.668  1.00  0.00           C  
ATOM   3881  CG  LEU A 341     107.139 159.153 114.017  1.00  0.00           C  
ATOM   3882  CD1 LEU A 341     106.891 158.994 112.523  1.00  0.00           C  
ATOM   3883  CD2 LEU A 341     108.387 159.982 114.279  1.00  0.00           C  
ATOM   3884  H   LEU A 341     105.533 157.924 116.459  1.00  0.00           H  
ATOM   3885  HA  LEU A 341     106.825 160.591 116.522  1.00  0.00           H  
ATOM   3886 1HB  LEU A 341     105.044 159.250 114.409  1.00  0.00           H  
ATOM   3887 2HB  LEU A 341     105.826 160.823 114.227  1.00  0.00           H  
ATOM   3888  HG  LEU A 341     107.270 158.157 114.441  1.00  0.00           H  
ATOM   3889 1HD1 LEU A 341     107.752 158.511 112.061  1.00  0.00           H  
ATOM   3890 2HD1 LEU A 341     106.004 158.380 112.365  1.00  0.00           H  
ATOM   3891 3HD1 LEU A 341     106.740 159.975 112.073  1.00  0.00           H  
ATOM   3892 1HD2 LEU A 341     109.249 159.500 113.817  1.00  0.00           H  
ATOM   3893 2HD2 LEU A 341     108.258 160.978 113.854  1.00  0.00           H  
ATOM   3894 3HD2 LEU A 341     108.551 160.065 115.354  1.00  0.00           H  
ATOM   3895  N   ILE A 342     103.657 160.038 116.895  1.00  0.00           N  
ATOM   3896  CA  ILE A 342     102.451 160.760 117.158  1.00  0.00           C  
ATOM   3897  C   ILE A 342     102.287 160.723 118.639  1.00  0.00           C  
ATOM   3898  O   ILE A 342     102.383 159.670 119.268  1.00  0.00           O  
ATOM   3899  CB  ILE A 342     101.229 160.145 116.452  1.00  0.00           C  
ATOM   3900  CG1 ILE A 342     101.479 160.039 114.945  1.00  0.00           C  
ATOM   3901  CG2 ILE A 342      99.983 160.971 116.731  1.00  0.00           C  
ATOM   3902  CD1 ILE A 342     101.758 161.367 114.278  1.00  0.00           C  
ATOM   3903  H   ILE A 342     103.635 159.029 116.891  1.00  0.00           H  
ATOM   3904  HA  ILE A 342     102.511 161.726 116.658  1.00  0.00           H  
ATOM   3905  HB  ILE A 342     101.070 159.131 116.817  1.00  0.00           H  
ATOM   3906 1HG1 ILE A 342     102.327 159.380 114.763  1.00  0.00           H  
ATOM   3907 2HG1 ILE A 342     100.609 159.593 114.462  1.00  0.00           H  
ATOM   3908 1HG2 ILE A 342      99.128 160.523 116.225  1.00  0.00           H  
ATOM   3909 2HG2 ILE A 342      99.796 160.996 117.804  1.00  0.00           H  
ATOM   3910 3HG2 ILE A 342     100.130 161.987 116.365  1.00  0.00           H  
ATOM   3911 1HD1 ILE A 342     101.925 161.210 113.212  1.00  0.00           H  
ATOM   3912 2HD1 ILE A 342     100.905 162.031 114.418  1.00  0.00           H  
ATOM   3913 3HD1 ILE A 342     102.646 161.817 114.721  1.00  0.00           H  
ATOM   3914  N   ARG A 343     102.006 161.896 119.218  1.00  0.00           N  
ATOM   3915  CA  ARG A 343     101.919 162.082 120.630  1.00  0.00           C  
ATOM   3916  C   ARG A 343     100.644 161.432 121.071  1.00  0.00           C  
ATOM   3917  O   ARG A 343     100.586 160.845 122.147  1.00  0.00           O  
ATOM   3918  CB  ARG A 343     101.927 163.556 121.005  1.00  0.00           C  
ATOM   3919  CG  ARG A 343     101.949 163.835 122.500  1.00  0.00           C  
ATOM   3920  CD  ARG A 343     103.241 163.435 123.114  1.00  0.00           C  
ATOM   3921  NE  ARG A 343     103.330 163.847 124.506  1.00  0.00           N  
ATOM   3922  CZ  ARG A 343     102.947 163.090 125.553  1.00  0.00           C  
ATOM   3923  NH1 ARG A 343     102.452 161.889 125.351  1.00  0.00           N  
ATOM   3924  NH2 ARG A 343     103.068 163.556 126.784  1.00  0.00           N  
ATOM   3925  H   ARG A 343     101.848 162.684 118.607  1.00  0.00           H  
ATOM   3926  HA  ARG A 343     102.801 161.637 121.092  1.00  0.00           H  
ATOM   3927 1HB  ARG A 343     102.799 164.039 120.567  1.00  0.00           H  
ATOM   3928 2HB  ARG A 343     101.042 164.041 120.592  1.00  0.00           H  
ATOM   3929 1HG  ARG A 343     101.802 164.902 122.673  1.00  0.00           H  
ATOM   3930 2HG  ARG A 343     101.149 163.275 122.987  1.00  0.00           H  
ATOM   3931 1HD  ARG A 343     103.343 162.351 123.072  1.00  0.00           H  
ATOM   3932 2HD  ARG A 343     104.062 163.899 122.569  1.00  0.00           H  
ATOM   3933  HE  ARG A 343     103.706 164.765 124.702  1.00  0.00           H  
ATOM   3934 1HH1 ARG A 343     102.359 161.534 124.410  1.00  0.00           H  
ATOM   3935 2HH1 ARG A 343     102.165 161.323 126.136  1.00  0.00           H  
ATOM   3936 1HH2 ARG A 343     103.449 164.479 126.940  1.00  0.00           H  
ATOM   3937 2HH2 ARG A 343     102.781 162.990 127.569  1.00  0.00           H  
ATOM   3938  N   TYR A 344      99.571 161.532 120.259  1.00  0.00           N  
ATOM   3939  CA  TYR A 344      98.334 160.967 120.690  1.00  0.00           C  
ATOM   3940  C   TYR A 344      97.852 159.989 119.675  1.00  0.00           C  
ATOM   3941  O   TYR A 344      97.140 160.354 118.740  1.00  0.00           O  
ATOM   3942  CB  TYR A 344      97.287 162.058 120.928  1.00  0.00           C  
ATOM   3943  CG  TYR A 344      97.741 163.142 121.881  1.00  0.00           C  
ATOM   3944  CD1 TYR A 344      98.279 164.320 121.385  1.00  0.00           C  
ATOM   3945  CD2 TYR A 344      97.619 162.958 123.250  1.00  0.00           C  
ATOM   3946  CE1 TYR A 344      98.694 165.310 122.255  1.00  0.00           C  
ATOM   3947  CE2 TYR A 344      98.033 163.947 124.120  1.00  0.00           C  
ATOM   3948  CZ  TYR A 344      98.569 165.120 123.627  1.00  0.00           C  
ATOM   3949  OH  TYR A 344      98.982 166.106 124.493  1.00  0.00           O  
ATOM   3950  H   TYR A 344      99.615 161.992 119.361  1.00  0.00           H  
ATOM   3951  HA  TYR A 344      98.511 160.407 121.608  1.00  0.00           H  
ATOM   3952 1HB  TYR A 344      97.027 162.527 119.978  1.00  0.00           H  
ATOM   3953 2HB  TYR A 344      96.379 161.610 121.331  1.00  0.00           H  
ATOM   3954  HD1 TYR A 344      98.375 164.465 120.309  1.00  0.00           H  
ATOM   3955  HD2 TYR A 344      97.197 162.031 123.640  1.00  0.00           H  
ATOM   3956  HE1 TYR A 344      99.117 166.236 121.866  1.00  0.00           H  
ATOM   3957  HE2 TYR A 344      97.938 163.802 125.196  1.00  0.00           H  
ATOM   3958  HH  TYR A 344      98.709 165.880 125.386  1.00  0.00           H  
ATOM   3959  N   VAL A 345      98.325 158.725 119.799  1.00  0.00           N  
ATOM   3960  CA  VAL A 345      98.017 157.734 118.819  1.00  0.00           C  
ATOM   3961  C   VAL A 345      96.607 157.233 118.984  1.00  0.00           C  
ATOM   3962  O   VAL A 345      96.381 156.147 119.505  1.00  0.00           O  
ATOM   3963  CB  VAL A 345      99.001 156.555 118.930  1.00  0.00           C  
ATOM   3964  CG1 VAL A 345      98.691 155.501 117.877  1.00  0.00           C  
ATOM   3965  CG2 VAL A 345     100.430 157.057 118.785  1.00  0.00           C  
ATOM   3966  H   VAL A 345      98.902 158.474 120.589  1.00  0.00           H  
ATOM   3967  HA  VAL A 345      98.156 158.171 117.830  1.00  0.00           H  
ATOM   3968  HB  VAL A 345      98.879 156.081 119.904  1.00  0.00           H  
ATOM   3969 1HG1 VAL A 345      99.396 154.675 117.970  1.00  0.00           H  
ATOM   3970 2HG1 VAL A 345      97.676 155.130 118.022  1.00  0.00           H  
ATOM   3971 3HG1 VAL A 345      98.779 155.942 116.884  1.00  0.00           H  
ATOM   3972 1HG2 VAL A 345     101.120 156.218 118.866  1.00  0.00           H  
ATOM   3973 2HG2 VAL A 345     100.551 157.535 117.813  1.00  0.00           H  
ATOM   3974 3HG2 VAL A 345     100.643 157.778 119.574  1.00  0.00           H  
ATOM   3975  N   SER A 346      95.599 157.954 118.485  1.00  0.00           N  
ATOM   3976  CA  SER A 346      94.252 157.448 118.577  1.00  0.00           C  
ATOM   3977  C   SER A 346      93.758 157.404 120.005  1.00  0.00           C  
ATOM   3978  O   SER A 346      94.417 157.919 120.902  1.00  0.00           O  
ATOM   3979  CB  SER A 346      94.181 156.061 117.969  1.00  0.00           C  
ATOM   3980  OG  SER A 346      92.851 155.675 117.752  1.00  0.00           O  
ATOM   3981  H   SER A 346      95.760 158.848 118.044  1.00  0.00           H  
ATOM   3982  HA  SER A 346      93.572 158.201 118.178  1.00  0.00           H  
ATOM   3983 1HB  SER A 346      94.724 156.050 117.024  1.00  0.00           H  
ATOM   3984 2HB  SER A 346      94.666 155.347 118.633  1.00  0.00           H  
ATOM   3985  HG  SER A 346      92.841 155.227 116.903  1.00  0.00           H  
ATOM   3986  N   ASN A 347      92.561 156.806 120.232  1.00  0.00           N  
ATOM   3987  CA  ASN A 347      91.824 156.780 121.482  1.00  0.00           C  
ATOM   3988  C   ASN A 347      92.385 155.823 122.490  1.00  0.00           C  
ATOM   3989  O   ASN A 347      92.183 156.000 123.691  1.00  0.00           O  
ATOM   3990  CB  ASN A 347      90.365 156.452 121.223  1.00  0.00           C  
ATOM   3991  CG  ASN A 347      89.622 157.591 120.580  1.00  0.00           C  
ATOM   3992  OD1 ASN A 347      90.013 158.757 120.712  1.00  0.00           O  
ATOM   3993  ND2 ASN A 347      88.558 157.276 119.886  1.00  0.00           N  
ATOM   3994  H   ASN A 347      92.173 156.341 119.423  1.00  0.00           H  
ATOM   3995  HA  ASN A 347      91.847 157.780 121.919  1.00  0.00           H  
ATOM   3996 1HB  ASN A 347      90.298 155.577 120.574  1.00  0.00           H  
ATOM   3997 2HB  ASN A 347      89.876 156.200 122.164  1.00  0.00           H  
ATOM   3998 1HD2 ASN A 347      88.025 157.993 119.436  1.00  0.00           H  
ATOM   3999 2HD2 ASN A 347      88.278 156.319 119.806  1.00  0.00           H  
ATOM   4000  N   TRP A 348      93.073 154.765 122.038  1.00  0.00           N  
ATOM   4001  CA  TRP A 348      93.606 153.777 122.931  1.00  0.00           C  
ATOM   4002  C   TRP A 348      94.827 154.392 123.529  1.00  0.00           C  
ATOM   4003  O   TRP A 348      95.243 154.009 124.619  1.00  0.00           O  
ATOM   4004  CB  TRP A 348      93.950 152.474 122.208  1.00  0.00           C  
ATOM   4005  CG  TRP A 348      95.074 152.614 121.226  1.00  0.00           C  
ATOM   4006  CD1 TRP A 348      94.962 152.835 119.886  1.00  0.00           C  
ATOM   4007  CD2 TRP A 348      96.493 152.541 121.504  1.00  0.00           C  
ATOM   4008  NE1 TRP A 348      96.208 152.905 119.313  1.00  0.00           N  
ATOM   4009  CE2 TRP A 348      97.157 152.728 120.288  1.00  0.00           C  
ATOM   4010  CE3 TRP A 348      97.242 152.337 122.669  1.00  0.00           C  
ATOM   4011  CZ2 TRP A 348      98.540 152.716 120.198  1.00  0.00           C  
ATOM   4012  CZ3 TRP A 348      98.629 152.326 122.579  1.00  0.00           C  
ATOM   4013  CH2 TRP A 348      99.260 152.511 121.375  1.00  0.00           C  
ATOM   4014  H   TRP A 348      93.220 154.659 121.044  1.00  0.00           H  
ATOM   4015  HA  TRP A 348      92.844 153.531 123.670  1.00  0.00           H  
ATOM   4016 1HB  TRP A 348      94.226 151.714 122.939  1.00  0.00           H  
ATOM   4017 2HB  TRP A 348      93.072 152.112 121.674  1.00  0.00           H  
ATOM   4018  HD1 TRP A 348      94.022 152.942 119.348  1.00  0.00           H  
ATOM   4019  HE1 TRP A 348      96.397 153.059 118.333  1.00  0.00           H  
ATOM   4020  HE3 TRP A 348      96.746 152.192 123.628  1.00  0.00           H  
ATOM   4021  HZ2 TRP A 348      99.060 152.861 119.251  1.00  0.00           H  
ATOM   4022  HZ3 TRP A 348      99.205 152.165 123.491  1.00  0.00           H  
ATOM   4023  HH2 TRP A 348     100.350 152.497 121.340  1.00  0.00           H  
ATOM   4024  N   ASP A 349      95.475 155.328 122.800  1.00  0.00           N  
ATOM   4025  CA  ASP A 349      96.684 155.882 123.337  1.00  0.00           C  
ATOM   4026  C   ASP A 349      96.235 157.031 124.156  1.00  0.00           C  
ATOM   4027  O   ASP A 349      96.866 157.383 125.140  1.00  0.00           O  
ATOM   4028  CB  ASP A 349      97.660 156.329 122.246  1.00  0.00           C  
ATOM   4029  CG  ASP A 349      99.057 156.616 122.781  1.00  0.00           C  
ATOM   4030  OD1 ASP A 349      99.531 155.852 123.588  1.00  0.00           O  
ATOM   4031  OD2 ASP A 349      99.635 157.597 122.378  1.00  0.00           O  
ATOM   4032  H   ASP A 349      95.144 155.648 121.901  1.00  0.00           H  
ATOM   4033  HA  ASP A 349      97.227 155.090 123.854  1.00  0.00           H  
ATOM   4034 1HB  ASP A 349      97.733 155.554 121.482  1.00  0.00           H  
ATOM   4035 2HB  ASP A 349      97.280 157.230 121.763  1.00  0.00           H  
ATOM   4036  N   PHE A 350      95.106 157.644 123.786  1.00  0.00           N  
ATOM   4037  CA  PHE A 350      94.571 158.693 124.599  1.00  0.00           C  
ATOM   4038  C   PHE A 350      94.350 158.110 125.956  1.00  0.00           C  
ATOM   4039  O   PHE A 350      94.614 158.750 126.970  1.00  0.00           O  
ATOM   4040  CB  PHE A 350      93.265 159.245 124.026  1.00  0.00           C  
ATOM   4041  CG  PHE A 350      92.684 160.378 124.823  1.00  0.00           C  
ATOM   4042  CD1 PHE A 350      93.218 161.655 124.730  1.00  0.00           C  
ATOM   4043  CD2 PHE A 350      91.605 160.170 125.668  1.00  0.00           C  
ATOM   4044  CE1 PHE A 350      92.684 162.699 125.463  1.00  0.00           C  
ATOM   4045  CE2 PHE A 350      91.069 161.211 126.401  1.00  0.00           C  
ATOM   4046  CZ  PHE A 350      91.610 162.477 126.298  1.00  0.00           C  
ATOM   4047  H   PHE A 350      94.619 157.380 122.942  1.00  0.00           H  
ATOM   4048  HA  PHE A 350      95.294 159.509 124.630  1.00  0.00           H  
ATOM   4049 1HB  PHE A 350      93.435 159.597 123.009  1.00  0.00           H  
ATOM   4050 2HB  PHE A 350      92.524 158.449 123.977  1.00  0.00           H  
ATOM   4051  HD1 PHE A 350      94.066 161.831 124.068  1.00  0.00           H  
ATOM   4052  HD2 PHE A 350      91.178 159.170 125.749  1.00  0.00           H  
ATOM   4053  HE1 PHE A 350      93.113 163.697 125.380  1.00  0.00           H  
ATOM   4054  HE2 PHE A 350      90.220 161.034 127.061  1.00  0.00           H  
ATOM   4055  HZ  PHE A 350      91.190 163.298 126.877  1.00  0.00           H  
ATOM   4056  N   PHE A 351      93.812 156.881 126.011  1.00  0.00           N  
ATOM   4057  CA  PHE A 351      93.653 156.221 127.274  1.00  0.00           C  
ATOM   4058  C   PHE A 351      94.985 156.165 127.979  1.00  0.00           C  
ATOM   4059  O   PHE A 351      95.078 156.519 129.154  1.00  0.00           O  
ATOM   4060  CB  PHE A 351      93.094 154.810 127.084  1.00  0.00           C  
ATOM   4061  CG  PHE A 351      93.086 153.987 128.341  1.00  0.00           C  
ATOM   4062  CD1 PHE A 351      92.071 154.130 129.274  1.00  0.00           C  
ATOM   4063  CD2 PHE A 351      94.094 153.068 128.592  1.00  0.00           C  
ATOM   4064  CE1 PHE A 351      92.063 153.373 130.431  1.00  0.00           C  
ATOM   4065  CE2 PHE A 351      94.088 152.310 129.747  1.00  0.00           C  
ATOM   4066  CZ  PHE A 351      93.071 152.463 130.667  1.00  0.00           C  
ATOM   4067  H   PHE A 351      93.515 156.409 125.168  1.00  0.00           H  
ATOM   4068  HA  PHE A 351      92.924 156.776 127.865  1.00  0.00           H  
ATOM   4069 1HB  PHE A 351      92.072 154.870 126.711  1.00  0.00           H  
ATOM   4070 2HB  PHE A 351      93.684 154.282 126.336  1.00  0.00           H  
ATOM   4071  HD1 PHE A 351      91.273 154.849 129.087  1.00  0.00           H  
ATOM   4072  HD2 PHE A 351      94.898 152.948 127.865  1.00  0.00           H  
ATOM   4073  HE1 PHE A 351      91.259 153.496 131.156  1.00  0.00           H  
ATOM   4074  HE2 PHE A 351      94.886 151.591 129.932  1.00  0.00           H  
ATOM   4075  HZ  PHE A 351      93.066 151.868 131.579  1.00  0.00           H  
ATOM   4076  N   ILE A 352      96.053 155.712 127.284  1.00  0.00           N  
ATOM   4077  CA  ILE A 352      97.361 155.592 127.878  1.00  0.00           C  
ATOM   4078  C   ILE A 352      97.798 156.919 128.432  1.00  0.00           C  
ATOM   4079  O   ILE A 352      98.397 157.000 129.501  1.00  0.00           O  
ATOM   4080  CB  ILE A 352      98.396 155.090 126.854  1.00  0.00           C  
ATOM   4081  CG1 ILE A 352      98.064 153.661 126.416  1.00  0.00           C  
ATOM   4082  CG2 ILE A 352      99.799 155.160 127.437  1.00  0.00           C  
ATOM   4083  CD1 ILE A 352      98.065 152.660 127.549  1.00  0.00           C  
ATOM   4084  H   ILE A 352      95.925 155.450 126.317  1.00  0.00           H  
ATOM   4085  HA  ILE A 352      97.307 154.870 128.692  1.00  0.00           H  
ATOM   4086  HB  ILE A 352      98.353 155.711 125.959  1.00  0.00           H  
ATOM   4087 1HG1 ILE A 352      97.081 153.643 125.946  1.00  0.00           H  
ATOM   4088 2HG1 ILE A 352      98.788 153.331 125.671  1.00  0.00           H  
ATOM   4089 1HG2 ILE A 352     100.517 154.801 126.701  1.00  0.00           H  
ATOM   4090 2HG2 ILE A 352     100.032 156.191 127.700  1.00  0.00           H  
ATOM   4091 3HG2 ILE A 352      99.853 154.537 128.330  1.00  0.00           H  
ATOM   4092 1HD1 ILE A 352      97.822 151.671 127.161  1.00  0.00           H  
ATOM   4093 2HD1 ILE A 352      99.052 152.636 128.012  1.00  0.00           H  
ATOM   4094 3HD1 ILE A 352      97.323 152.950 128.291  1.00  0.00           H  
ATOM   4095  N   VAL A 353      97.516 158.004 127.697  1.00  0.00           N  
ATOM   4096  CA  VAL A 353      97.841 159.345 128.071  1.00  0.00           C  
ATOM   4097  C   VAL A 353      97.080 159.726 129.293  1.00  0.00           C  
ATOM   4098  O   VAL A 353      97.585 160.477 130.121  1.00  0.00           O  
ATOM   4099  CB  VAL A 353      97.511 160.325 126.929  1.00  0.00           C  
ATOM   4100  CG1 VAL A 353      97.598 161.763 127.420  1.00  0.00           C  
ATOM   4101  CG2 VAL A 353      98.457 160.096 125.760  1.00  0.00           C  
ATOM   4102  H   VAL A 353      97.040 157.839 126.822  1.00  0.00           H  
ATOM   4103  HA  VAL A 353      98.910 159.396 128.281  1.00  0.00           H  
ATOM   4104  HB  VAL A 353      96.484 160.158 126.605  1.00  0.00           H  
ATOM   4105 1HG1 VAL A 353      97.362 162.442 126.600  1.00  0.00           H  
ATOM   4106 2HG1 VAL A 353      96.888 161.914 128.232  1.00  0.00           H  
ATOM   4107 3HG1 VAL A 353      98.608 161.965 127.777  1.00  0.00           H  
ATOM   4108 1HG2 VAL A 353      98.218 160.792 124.957  1.00  0.00           H  
ATOM   4109 2HG2 VAL A 353      99.485 160.257 126.087  1.00  0.00           H  
ATOM   4110 3HG2 VAL A 353      98.348 159.073 125.399  1.00  0.00           H  
ATOM   4111  N   GLY A 354      95.825 159.260 129.426  1.00  0.00           N  
ATOM   4112  CA  GLY A 354      95.116 159.523 130.645  1.00  0.00           C  
ATOM   4113  C   GLY A 354      95.888 158.982 131.805  1.00  0.00           C  
ATOM   4114  O   GLY A 354      96.046 159.655 132.822  1.00  0.00           O  
ATOM   4115  H   GLY A 354      95.368 158.734 128.695  1.00  0.00           H  
ATOM   4116 1HA  GLY A 354      94.966 160.597 130.755  1.00  0.00           H  
ATOM   4117 2HA  GLY A 354      94.130 159.064 130.598  1.00  0.00           H  
ATOM   4118  N   CYS A 355      96.394 157.744 131.679  1.00  0.00           N  
ATOM   4119  CA  CYS A 355      97.134 157.118 132.732  1.00  0.00           C  
ATOM   4120  C   CYS A 355      98.414 157.865 132.909  1.00  0.00           C  
ATOM   4121  O   CYS A 355      98.922 157.995 134.022  1.00  0.00           O  
ATOM   4122  CB  CYS A 355      97.426 155.650 132.416  1.00  0.00           C  
ATOM   4123  SG  CYS A 355      95.963 154.586 132.436  1.00  0.00           S  
ATOM   4124  H   CYS A 355      96.246 157.242 130.815  1.00  0.00           H  
ATOM   4125  HA  CYS A 355      96.516 157.106 133.630  1.00  0.00           H  
ATOM   4126 1HB  CYS A 355      97.885 155.574 131.431  1.00  0.00           H  
ATOM   4127 2HB  CYS A 355      98.138 155.257 133.141  1.00  0.00           H  
ATOM   4128  HG  CYS A 355      95.790 154.613 133.754  1.00  0.00           H  
ATOM   4129  N   GLU A 356      98.971 158.376 131.794  1.00  0.00           N  
ATOM   4130  CA  GLU A 356     100.177 159.136 131.880  1.00  0.00           C  
ATOM   4131  C   GLU A 356      99.978 160.287 132.810  1.00  0.00           C  
ATOM   4132  O   GLU A 356     100.746 160.482 133.750  1.00  0.00           O  
ATOM   4133  CB  GLU A 356     100.604 159.637 130.498  1.00  0.00           C  
ATOM   4134  CG  GLU A 356     101.878 160.470 130.498  1.00  0.00           C  
ATOM   4135  CD  GLU A 356     102.192 161.058 129.150  1.00  0.00           C  
ATOM   4136  OE1 GLU A 356     101.702 160.547 128.171  1.00  0.00           O  
ATOM   4137  OE2 GLU A 356     102.923 162.019 129.099  1.00  0.00           O  
ATOM   4138  H   GLU A 356      98.545 158.229 130.890  1.00  0.00           H  
ATOM   4139  HA  GLU A 356     100.970 158.485 132.251  1.00  0.00           H  
ATOM   4140 1HB  GLU A 356     100.759 158.787 129.834  1.00  0.00           H  
ATOM   4141 2HB  GLU A 356      99.807 160.246 130.070  1.00  0.00           H  
ATOM   4142 1HG  GLU A 356     101.771 161.279 131.219  1.00  0.00           H  
ATOM   4143 2HG  GLU A 356     102.709 159.842 130.818  1.00  0.00           H  
ATOM   4144  N   VAL A 357      98.892 161.045 132.608  1.00  0.00           N  
ATOM   4145  CA  VAL A 357      98.644 162.211 133.399  1.00  0.00           C  
ATOM   4146  C   VAL A 357      98.477 161.818 134.833  1.00  0.00           C  
ATOM   4147  O   VAL A 357      99.004 162.473 135.729  1.00  0.00           O  
ATOM   4148  CB  VAL A 357      97.382 162.944 132.908  1.00  0.00           C  
ATOM   4149  CG1 VAL A 357      96.993 164.046 133.882  1.00  0.00           C  
ATOM   4150  CG2 VAL A 357      97.621 163.514 131.518  1.00  0.00           C  
ATOM   4151  H   VAL A 357      98.233 160.792 131.885  1.00  0.00           H  
ATOM   4152  HA  VAL A 357      99.482 162.898 133.273  1.00  0.00           H  
ATOM   4153  HB  VAL A 357      96.552 162.238 132.874  1.00  0.00           H  
ATOM   4154 1HG1 VAL A 357      96.099 164.554 133.520  1.00  0.00           H  
ATOM   4155 2HG1 VAL A 357      96.791 163.611 134.861  1.00  0.00           H  
ATOM   4156 3HG1 VAL A 357      97.809 164.764 133.964  1.00  0.00           H  
ATOM   4157 1HG2 VAL A 357      96.724 164.030 131.177  1.00  0.00           H  
ATOM   4158 2HG2 VAL A 357      98.454 164.216 131.551  1.00  0.00           H  
ATOM   4159 3HG2 VAL A 357      97.857 162.703 130.828  1.00  0.00           H  
ATOM   4160  N   ILE A 358      97.729 160.728 135.081  1.00  0.00           N  
ATOM   4161  CA  ILE A 358      97.398 160.324 136.415  1.00  0.00           C  
ATOM   4162  C   ILE A 358      98.631 160.101 137.226  1.00  0.00           C  
ATOM   4163  O   ILE A 358      98.784 160.675 138.303  1.00  0.00           O  
ATOM   4164  CB  ILE A 358      96.548 159.041 136.410  1.00  0.00           C  
ATOM   4165  CG1 ILE A 358      95.151 159.328 135.852  1.00  0.00           C  
ATOM   4166  CG2 ILE A 358      96.455 158.458 137.811  1.00  0.00           C  
ATOM   4167  CD1 ILE A 358      94.353 158.084 135.535  1.00  0.00           C  
ATOM   4168  H   ILE A 358      97.392 160.179 134.303  1.00  0.00           H  
ATOM   4169  HA  ILE A 358      96.773 161.095 136.864  1.00  0.00           H  
ATOM   4170  HB  ILE A 358      97.005 158.304 135.750  1.00  0.00           H  
ATOM   4171 1HG1 ILE A 358      94.588 159.922 136.571  1.00  0.00           H  
ATOM   4172 2HG1 ILE A 358      95.238 159.918 134.939  1.00  0.00           H  
ATOM   4173 1HG2 ILE A 358      95.850 157.552 137.789  1.00  0.00           H  
ATOM   4174 2HG2 ILE A 358      97.455 158.218 138.172  1.00  0.00           H  
ATOM   4175 3HG2 ILE A 358      95.994 159.186 138.479  1.00  0.00           H  
ATOM   4176 1HD1 ILE A 358      93.375 158.369 135.144  1.00  0.00           H  
ATOM   4177 2HD1 ILE A 358      94.883 157.491 134.789  1.00  0.00           H  
ATOM   4178 3HD1 ILE A 358      94.222 157.495 136.441  1.00  0.00           H  
ATOM   4179  N   PHE A 359      99.568 159.286 136.714  1.00  0.00           N  
ATOM   4180  CA  PHE A 359     100.730 158.993 137.495  1.00  0.00           C  
ATOM   4181  C   PHE A 359     101.668 160.150 137.571  1.00  0.00           C  
ATOM   4182  O   PHE A 359     102.481 160.199 138.491  1.00  0.00           O  
ATOM   4183  CB  PHE A 359     101.464 157.782 136.915  1.00  0.00           C  
ATOM   4184  CG  PHE A 359     102.463 158.133 135.849  1.00  0.00           C  
ATOM   4185  CD1 PHE A 359     103.639 158.795 136.172  1.00  0.00           C  
ATOM   4186  CD2 PHE A 359     102.230 157.803 134.523  1.00  0.00           C  
ATOM   4187  CE1 PHE A 359     104.559 159.119 135.192  1.00  0.00           C  
ATOM   4188  CE2 PHE A 359     103.148 158.124 133.542  1.00  0.00           C  
ATOM   4189  CZ  PHE A 359     104.314 158.783 133.878  1.00  0.00           C  
ATOM   4190  H   PHE A 359      99.475 158.875 135.797  1.00  0.00           H  
ATOM   4191  HA  PHE A 359     100.423 158.845 138.532  1.00  0.00           H  
ATOM   4192 1HB  PHE A 359     101.988 157.258 137.713  1.00  0.00           H  
ATOM   4193 2HB  PHE A 359     100.741 157.089 136.488  1.00  0.00           H  
ATOM   4194  HD1 PHE A 359     103.833 159.060 137.211  1.00  0.00           H  
ATOM   4195  HD2 PHE A 359     101.309 157.283 134.258  1.00  0.00           H  
ATOM   4196  HE1 PHE A 359     105.478 159.639 135.459  1.00  0.00           H  
ATOM   4197  HE2 PHE A 359     102.953 157.858 132.504  1.00  0.00           H  
ATOM   4198  HZ  PHE A 359     105.037 159.038 133.105  1.00  0.00           H  
ATOM   4199  N   CYS A 360     101.588 161.112 136.630  1.00  0.00           N  
ATOM   4200  CA  CYS A 360     102.383 162.302 136.761  1.00  0.00           C  
ATOM   4201  C   CYS A 360     101.876 163.123 137.911  1.00  0.00           C  
ATOM   4202  O   CYS A 360     102.668 163.707 138.648  1.00  0.00           O  
ATOM   4203  CB  CYS A 360     102.343 163.134 135.479  1.00  0.00           C  
ATOM   4204  SG  CYS A 360     103.223 162.387 134.086  1.00  0.00           S  
ATOM   4205  H   CYS A 360     100.978 161.012 135.832  1.00  0.00           H  
ATOM   4206  HA  CYS A 360     103.417 162.010 136.946  1.00  0.00           H  
ATOM   4207 1HB  CYS A 360     101.306 163.289 135.178  1.00  0.00           H  
ATOM   4208 2HB  CYS A 360     102.779 164.114 135.667  1.00  0.00           H  
ATOM   4209  HG  CYS A 360     102.848 163.289 133.185  1.00  0.00           H  
ATOM   4210  N   VAL A 361     100.546 163.197 138.100  1.00  0.00           N  
ATOM   4211  CA  VAL A 361      99.984 163.931 139.204  1.00  0.00           C  
ATOM   4212  C   VAL A 361     100.382 163.293 140.505  1.00  0.00           C  
ATOM   4213  O   VAL A 361     100.704 163.975 141.475  1.00  0.00           O  
ATOM   4214  CB  VAL A 361      98.448 163.977 139.099  1.00  0.00           C  
ATOM   4215  CG1 VAL A 361      97.844 164.553 140.371  1.00  0.00           C  
ATOM   4216  CG2 VAL A 361      98.036 164.797 137.886  1.00  0.00           C  
ATOM   4217  H   VAL A 361      99.926 162.727 137.455  1.00  0.00           H  
ATOM   4218  HA  VAL A 361     100.340 164.960 139.152  1.00  0.00           H  
ATOM   4219  HB  VAL A 361      98.070 162.959 138.996  1.00  0.00           H  
ATOM   4220 1HG1 VAL A 361      96.758 164.578 140.279  1.00  0.00           H  
ATOM   4221 2HG1 VAL A 361      98.122 163.930 141.220  1.00  0.00           H  
ATOM   4222 3HG1 VAL A 361      98.217 165.565 140.524  1.00  0.00           H  
ATOM   4223 1HG2 VAL A 361      96.949 164.824 137.818  1.00  0.00           H  
ATOM   4224 2HG2 VAL A 361      98.419 165.812 137.986  1.00  0.00           H  
ATOM   4225 3HG2 VAL A 361      98.444 164.342 136.983  1.00  0.00           H  
ATOM   4226  N   PHE A 362     100.380 161.949 140.536  1.00  0.00           N  
ATOM   4227  CA  PHE A 362     100.771 161.147 141.666  1.00  0.00           C  
ATOM   4228  C   PHE A 362     102.117 161.600 142.156  1.00  0.00           C  
ATOM   4229  O   PHE A 362     102.289 161.902 143.336  1.00  0.00           O  
ATOM   4230  CB  PHE A 362     100.817 159.664 141.296  1.00  0.00           C  
ATOM   4231  CG  PHE A 362     101.319 158.778 142.401  1.00  0.00           C  
ATOM   4232  CD1 PHE A 362     100.440 157.999 143.138  1.00  0.00           C  
ATOM   4233  CD2 PHE A 362     102.671 158.723 142.706  1.00  0.00           C  
ATOM   4234  CE1 PHE A 362     100.901 157.185 144.155  1.00  0.00           C  
ATOM   4235  CE2 PHE A 362     103.134 157.909 143.721  1.00  0.00           C  
ATOM   4236  CZ  PHE A 362     102.247 157.139 144.447  1.00  0.00           C  
ATOM   4237  H   PHE A 362     100.077 161.490 139.688  1.00  0.00           H  
ATOM   4238  HA  PHE A 362      99.999 161.230 142.432  1.00  0.00           H  
ATOM   4239 1HB  PHE A 362      99.820 159.327 141.017  1.00  0.00           H  
ATOM   4240 2HB  PHE A 362     101.463 159.525 140.430  1.00  0.00           H  
ATOM   4241  HD1 PHE A 362      99.375 158.035 142.907  1.00  0.00           H  
ATOM   4242  HD2 PHE A 362     103.371 159.332 142.133  1.00  0.00           H  
ATOM   4243  HE1 PHE A 362     100.199 156.578 144.727  1.00  0.00           H  
ATOM   4244  HE2 PHE A 362     104.199 157.874 143.950  1.00  0.00           H  
ATOM   4245  HZ  PHE A 362     102.611 156.498 145.249  1.00  0.00           H  
ATOM   4246  N   ILE A 363     103.094 161.679 141.237  1.00  0.00           N  
ATOM   4247  CA  ILE A 363     104.463 162.040 141.485  1.00  0.00           C  
ATOM   4248  C   ILE A 363     104.466 163.381 142.138  1.00  0.00           C  
ATOM   4249  O   ILE A 363     105.016 163.566 143.224  1.00  0.00           O  
ATOM   4250  CB  ILE A 363     105.294 162.075 140.190  1.00  0.00           C  
ATOM   4251  CG1 ILE A 363     105.474 160.661 139.632  1.00  0.00           C  
ATOM   4252  CG2 ILE A 363     106.645 162.727 140.443  1.00  0.00           C  
ATOM   4253  CD1 ILE A 363     106.025 160.626 138.225  1.00  0.00           C  
ATOM   4254  H   ILE A 363     102.806 161.459 140.294  1.00  0.00           H  
ATOM   4255  HA  ILE A 363     104.924 161.256 142.086  1.00  0.00           H  
ATOM   4256  HB  ILE A 363     104.762 162.648 139.432  1.00  0.00           H  
ATOM   4257 1HG1 ILE A 363     106.149 160.099 140.277  1.00  0.00           H  
ATOM   4258 2HG1 ILE A 363     104.514 160.144 139.635  1.00  0.00           H  
ATOM   4259 1HG2 ILE A 363     107.220 162.743 139.518  1.00  0.00           H  
ATOM   4260 2HG2 ILE A 363     106.496 163.747 140.796  1.00  0.00           H  
ATOM   4261 3HG2 ILE A 363     107.188 162.158 141.198  1.00  0.00           H  
ATOM   4262 1HD1 ILE A 363     106.123 159.590 137.898  1.00  0.00           H  
ATOM   4263 2HD1 ILE A 363     105.345 161.154 137.555  1.00  0.00           H  
ATOM   4264 3HD1 ILE A 363     107.002 161.106 138.204  1.00  0.00           H  
ATOM   4265  N   PHE A 364     103.827 164.354 141.469  1.00  0.00           N  
ATOM   4266  CA  PHE A 364     103.870 165.728 141.860  1.00  0.00           C  
ATOM   4267  C   PHE A 364     103.455 165.760 143.293  1.00  0.00           C  
ATOM   4268  O   PHE A 364     104.120 166.368 144.130  1.00  0.00           O  
ATOM   4269  CB  PHE A 364     102.945 166.595 141.004  1.00  0.00           C  
ATOM   4270  CG  PHE A 364     102.858 168.024 141.461  1.00  0.00           C  
ATOM   4271  CD1 PHE A 364     103.847 168.936 141.123  1.00  0.00           C  
ATOM   4272  CD2 PHE A 364     101.790 168.458 142.231  1.00  0.00           C  
ATOM   4273  CE1 PHE A 364     103.769 170.250 141.543  1.00  0.00           C  
ATOM   4274  CE2 PHE A 364     101.708 169.771 142.651  1.00  0.00           C  
ATOM   4275  CZ  PHE A 364     102.700 170.668 142.306  1.00  0.00           C  
ATOM   4276  H   PHE A 364     103.293 164.091 140.652  1.00  0.00           H  
ATOM   4277  HA  PHE A 364     104.876 166.108 141.678  1.00  0.00           H  
ATOM   4278 1HB  PHE A 364     103.293 166.589 139.972  1.00  0.00           H  
ATOM   4279 2HB  PHE A 364     101.940 166.174 141.013  1.00  0.00           H  
ATOM   4280  HD1 PHE A 364     104.692 168.606 140.518  1.00  0.00           H  
ATOM   4281  HD2 PHE A 364     101.007 167.749 142.503  1.00  0.00           H  
ATOM   4282  HE1 PHE A 364     104.552 170.957 141.270  1.00  0.00           H  
ATOM   4283  HE2 PHE A 364     100.863 170.100 143.255  1.00  0.00           H  
ATOM   4284  HZ  PHE A 364     102.638 171.703 142.639  1.00  0.00           H  
ATOM   4285  N   TYR A 365     102.325 165.106 143.602  1.00  0.00           N  
ATOM   4286  CA  TYR A 365     101.711 165.218 144.890  1.00  0.00           C  
ATOM   4287  C   TYR A 365     102.704 164.771 145.926  1.00  0.00           C  
ATOM   4288  O   TYR A 365     103.012 165.507 146.861  1.00  0.00           O  
ATOM   4289  CB  TYR A 365     100.426 164.391 144.964  1.00  0.00           C  
ATOM   4290  CG  TYR A 365      99.774 164.397 146.329  1.00  0.00           C  
ATOM   4291  CD1 TYR A 365      98.990 165.473 146.719  1.00  0.00           C  
ATOM   4292  CD2 TYR A 365      99.961 163.326 147.191  1.00  0.00           C  
ATOM   4293  CE1 TYR A 365      98.395 165.478 147.966  1.00  0.00           C  
ATOM   4294  CE2 TYR A 365      99.366 163.332 148.438  1.00  0.00           C  
ATOM   4295  CZ  TYR A 365      98.586 164.402 148.826  1.00  0.00           C  
ATOM   4296  OH  TYR A 365      97.993 164.407 150.067  1.00  0.00           O  
ATOM   4297  H   TYR A 365     101.897 164.517 142.903  1.00  0.00           H  
ATOM   4298  HA  TYR A 365     101.408 166.255 145.040  1.00  0.00           H  
ATOM   4299 1HB  TYR A 365      99.704 164.774 144.241  1.00  0.00           H  
ATOM   4300 2HB  TYR A 365     100.642 163.358 144.695  1.00  0.00           H  
ATOM   4301  HD1 TYR A 365      98.843 166.314 146.041  1.00  0.00           H  
ATOM   4302  HD2 TYR A 365     100.578 162.482 146.885  1.00  0.00           H  
ATOM   4303  HE1 TYR A 365      97.779 166.323 148.272  1.00  0.00           H  
ATOM   4304  HE2 TYR A 365      99.513 162.491 149.116  1.00  0.00           H  
ATOM   4305  HH  TYR A 365      98.605 164.050 150.715  1.00  0.00           H  
ATOM   4306  N   TYR A 366     103.258 163.554 145.764  1.00  0.00           N  
ATOM   4307  CA  TYR A 366     104.008 162.910 146.807  1.00  0.00           C  
ATOM   4308  C   TYR A 366     105.359 163.538 146.904  1.00  0.00           C  
ATOM   4309  O   TYR A 366     105.983 163.524 147.964  1.00  0.00           O  
ATOM   4310  CB  TYR A 366     104.129 161.406 146.551  1.00  0.00           C  
ATOM   4311  CG  TYR A 366     102.940 160.607 147.036  1.00  0.00           C  
ATOM   4312  CD1 TYR A 366     101.923 160.272 146.154  1.00  0.00           C  
ATOM   4313  CD2 TYR A 366     102.866 160.208 148.362  1.00  0.00           C  
ATOM   4314  CE1 TYR A 366     100.837 159.542 146.596  1.00  0.00           C  
ATOM   4315  CE2 TYR A 366     101.780 159.478 148.805  1.00  0.00           C  
ATOM   4316  CZ  TYR A 366     100.768 159.145 147.927  1.00  0.00           C  
ATOM   4317  OH  TYR A 366      99.686 158.418 148.368  1.00  0.00           O  
ATOM   4318  H   TYR A 366     103.140 163.082 144.879  1.00  0.00           H  
ATOM   4319  HA  TYR A 366     103.440 162.981 147.735  1.00  0.00           H  
ATOM   4320 1HB  TYR A 366     104.247 161.227 145.482  1.00  0.00           H  
ATOM   4321 2HB  TYR A 366     105.021 161.023 147.047  1.00  0.00           H  
ATOM   4322  HD1 TYR A 366     101.981 160.585 145.111  1.00  0.00           H  
ATOM   4323  HD2 TYR A 366     103.664 160.472 149.056  1.00  0.00           H  
ATOM   4324  HE1 TYR A 366     100.038 159.279 145.903  1.00  0.00           H  
ATOM   4325  HE2 TYR A 366     101.721 159.166 149.848  1.00  0.00           H  
ATOM   4326  HH  TYR A 366      99.828 158.158 149.281  1.00  0.00           H  
ATOM   4327  N   VAL A 367     105.863 164.087 145.786  1.00  0.00           N  
ATOM   4328  CA  VAL A 367     107.065 164.865 145.832  1.00  0.00           C  
ATOM   4329  C   VAL A 367     106.925 166.072 146.709  1.00  0.00           C  
ATOM   4330  O   VAL A 367     107.810 166.344 147.518  1.00  0.00           O  
ATOM   4331  CB  VAL A 367     107.455 165.316 144.412  1.00  0.00           C  
ATOM   4332  CG1 VAL A 367     108.512 166.409 144.472  1.00  0.00           C  
ATOM   4333  CG2 VAL A 367     107.956 164.125 143.610  1.00  0.00           C  
ATOM   4334  H   VAL A 367     105.396 163.955 144.901  1.00  0.00           H  
ATOM   4335  HA  VAL A 367     107.867 164.241 146.229  1.00  0.00           H  
ATOM   4336  HB  VAL A 367     106.580 165.742 143.922  1.00  0.00           H  
ATOM   4337 1HG1 VAL A 367     108.776 166.716 143.459  1.00  0.00           H  
ATOM   4338 2HG1 VAL A 367     108.119 167.265 145.019  1.00  0.00           H  
ATOM   4339 3HG1 VAL A 367     109.400 166.030 144.978  1.00  0.00           H  
ATOM   4340 1HG2 VAL A 367     108.230 164.451 142.607  1.00  0.00           H  
ATOM   4341 2HG2 VAL A 367     108.829 163.695 144.103  1.00  0.00           H  
ATOM   4342 3HG2 VAL A 367     107.170 163.373 143.545  1.00  0.00           H  
ATOM   4343  N   VAL A 368     105.807 166.811 146.592  1.00  0.00           N  
ATOM   4344  CA  VAL A 368     105.514 167.920 147.463  1.00  0.00           C  
ATOM   4345  C   VAL A 368     105.361 167.497 148.889  1.00  0.00           C  
ATOM   4346  O   VAL A 368     105.818 168.191 149.797  1.00  0.00           O  
ATOM   4347  CB  VAL A 368     104.222 168.624 147.008  1.00  0.00           C  
ATOM   4348  CG1 VAL A 368     103.783 169.650 148.042  1.00  0.00           C  
ATOM   4349  CG2 VAL A 368     104.439 169.281 145.654  1.00  0.00           C  
ATOM   4350  H   VAL A 368     105.152 166.574 145.861  1.00  0.00           H  
ATOM   4351  HA  VAL A 368     106.336 168.635 147.402  1.00  0.00           H  
ATOM   4352  HB  VAL A 368     103.425 167.884 146.931  1.00  0.00           H  
ATOM   4353 1HG1 VAL A 368     102.868 170.138 147.704  1.00  0.00           H  
ATOM   4354 2HG1 VAL A 368     103.598 169.152 148.993  1.00  0.00           H  
ATOM   4355 3HG1 VAL A 368     104.566 170.397 148.168  1.00  0.00           H  
ATOM   4356 1HG2 VAL A 368     103.521 169.776 145.338  1.00  0.00           H  
ATOM   4357 2HG2 VAL A 368     105.241 170.016 145.730  1.00  0.00           H  
ATOM   4358 3HG2 VAL A 368     104.712 168.521 144.921  1.00  0.00           H  
ATOM   4359  N   GLU A 369     104.732 166.335 149.126  1.00  0.00           N  
ATOM   4360  CA  GLU A 369     104.568 165.841 150.462  1.00  0.00           C  
ATOM   4361  C   GLU A 369     105.900 165.553 151.076  1.00  0.00           C  
ATOM   4362  O   GLU A 369     106.119 165.850 152.249  1.00  0.00           O  
ATOM   4363  CB  GLU A 369     103.703 164.579 150.471  1.00  0.00           C  
ATOM   4364  CG  GLU A 369     102.237 164.818 150.139  1.00  0.00           C  
ATOM   4365  CD  GLU A 369     101.527 165.633 151.184  1.00  0.00           C  
ATOM   4366  OE1 GLU A 369     101.646 165.312 152.342  1.00  0.00           O  
ATOM   4367  OE2 GLU A 369     100.864 166.577 150.824  1.00  0.00           O  
ATOM   4368  H   GLU A 369     104.368 165.795 148.354  1.00  0.00           H  
ATOM   4369  HA  GLU A 369     103.982 166.566 151.029  1.00  0.00           H  
ATOM   4370 1HB  GLU A 369     104.097 163.863 149.748  1.00  0.00           H  
ATOM   4371 2HB  GLU A 369     103.752 164.111 151.454  1.00  0.00           H  
ATOM   4372 1HG  GLU A 369     102.172 165.338 149.184  1.00  0.00           H  
ATOM   4373 2HG  GLU A 369     101.737 163.857 150.033  1.00  0.00           H  
ATOM   4374  N   GLU A 370     106.826 164.985 150.285  1.00  0.00           N  
ATOM   4375  CA  GLU A 370     108.168 164.700 150.713  1.00  0.00           C  
ATOM   4376  C   GLU A 370     108.910 165.960 151.015  1.00  0.00           C  
ATOM   4377  O   GLU A 370     109.690 166.007 151.962  1.00  0.00           O  
ATOM   4378  CB  GLU A 370     108.917 163.902 149.644  1.00  0.00           C  
ATOM   4379  CG  GLU A 370     110.334 163.507 150.031  1.00  0.00           C  
ATOM   4380  CD  GLU A 370     110.934 162.490 149.100  1.00  0.00           C  
ATOM   4381  OE1 GLU A 370     110.191 161.833 148.411  1.00  0.00           O  
ATOM   4382  OE2 GLU A 370     112.136 162.370 149.078  1.00  0.00           O  
ATOM   4383  H   GLU A 370     106.551 164.751 149.341  1.00  0.00           H  
ATOM   4384  HA  GLU A 370     108.121 164.072 151.604  1.00  0.00           H  
ATOM   4385 1HB  GLU A 370     108.365 162.989 149.418  1.00  0.00           H  
ATOM   4386 2HB  GLU A 370     108.972 164.486 148.725  1.00  0.00           H  
ATOM   4387 1HG  GLU A 370     110.962 164.397 150.031  1.00  0.00           H  
ATOM   4388 2HG  GLU A 370     110.324 163.104 151.043  1.00  0.00           H  
ATOM   4389  N   ILE A 371     108.684 167.022 150.226  1.00  0.00           N  
ATOM   4390  CA  ILE A 371     109.301 168.284 150.511  1.00  0.00           C  
ATOM   4391  C   ILE A 371     108.852 168.747 151.856  1.00  0.00           C  
ATOM   4392  O   ILE A 371     109.647 169.265 152.636  1.00  0.00           O  
ATOM   4393  CB  ILE A 371     108.952 169.340 149.446  1.00  0.00           C  
ATOM   4394  CG1 ILE A 371     109.620 168.995 148.112  1.00  0.00           C  
ATOM   4395  CG2 ILE A 371     109.373 170.725 149.913  1.00  0.00           C  
ATOM   4396  CD1 ILE A 371     109.107 169.806 146.944  1.00  0.00           C  
ATOM   4397  H   ILE A 371     108.076 166.941 149.423  1.00  0.00           H  
ATOM   4398  HA  ILE A 371     110.382 168.162 150.447  1.00  0.00           H  
ATOM   4399  HB  ILE A 371     107.877 169.337 149.270  1.00  0.00           H  
ATOM   4400 1HG1 ILE A 371     110.695 169.153 148.192  1.00  0.00           H  
ATOM   4401 2HG1 ILE A 371     109.462 167.939 147.889  1.00  0.00           H  
ATOM   4402 1HG2 ILE A 371     109.120 171.459 149.148  1.00  0.00           H  
ATOM   4403 2HG2 ILE A 371     108.853 170.970 150.838  1.00  0.00           H  
ATOM   4404 3HG2 ILE A 371     110.449 170.739 150.087  1.00  0.00           H  
ATOM   4405 1HD1 ILE A 371     109.628 169.504 146.035  1.00  0.00           H  
ATOM   4406 2HD1 ILE A 371     108.037 169.634 146.824  1.00  0.00           H  
ATOM   4407 3HD1 ILE A 371     109.287 170.864 147.130  1.00  0.00           H  
ATOM   4408  N   LEU A 372     107.563 168.555 152.173  1.00  0.00           N  
ATOM   4409  CA  LEU A 372     107.070 168.990 153.439  1.00  0.00           C  
ATOM   4410  C   LEU A 372     107.717 168.150 154.492  1.00  0.00           C  
ATOM   4411  O   LEU A 372     108.065 168.651 155.558  1.00  0.00           O  
ATOM   4412  CB  LEU A 372     105.543 168.866 153.512  1.00  0.00           C  
ATOM   4413  CG  LEU A 372     104.755 169.809 152.594  1.00  0.00           C  
ATOM   4414  CD1 LEU A 372     103.277 169.444 152.640  1.00  0.00           C  
ATOM   4415  CD2 LEU A 372     104.977 171.248 153.033  1.00  0.00           C  
ATOM   4416  H   LEU A 372     106.930 168.106 151.527  1.00  0.00           H  
ATOM   4417  HA  LEU A 372     107.300 170.049 153.554  1.00  0.00           H  
ATOM   4418 1HB  LEU A 372     105.265 167.845 153.255  1.00  0.00           H  
ATOM   4419 2HB  LEU A 372     105.227 169.060 154.537  1.00  0.00           H  
ATOM   4420  HG  LEU A 372     105.097 169.686 151.566  1.00  0.00           H  
ATOM   4421 1HD1 LEU A 372     102.717 170.114 151.987  1.00  0.00           H  
ATOM   4422 2HD1 LEU A 372     103.145 168.416 152.303  1.00  0.00           H  
ATOM   4423 3HD1 LEU A 372     102.910 169.542 153.661  1.00  0.00           H  
ATOM   4424 1HD2 LEU A 372     104.417 171.919 152.380  1.00  0.00           H  
ATOM   4425 2HD2 LEU A 372     104.634 171.373 154.061  1.00  0.00           H  
ATOM   4426 3HD2 LEU A 372     106.039 171.487 152.974  1.00  0.00           H  
ATOM   4427  N   GLU A 373     107.951 166.855 154.192  1.00  0.00           N  
ATOM   4428  CA  GLU A 373     108.644 165.979 155.088  1.00  0.00           C  
ATOM   4429  C   GLU A 373     110.078 166.393 155.222  1.00  0.00           C  
ATOM   4430  O   GLU A 373     110.717 166.061 156.216  1.00  0.00           O  
ATOM   4431  CB  GLU A 373     108.560 164.532 154.599  1.00  0.00           C  
ATOM   4432  CG  GLU A 373     107.174 163.912 154.706  1.00  0.00           C  
ATOM   4433  CD  GLU A 373     107.101 162.534 154.108  1.00  0.00           C  
ATOM   4434  OE1 GLU A 373     108.010 162.164 153.405  1.00  0.00           O  
ATOM   4435  OE2 GLU A 373     106.135 161.852 154.355  1.00  0.00           O  
ATOM   4436  H   GLU A 373     107.624 166.495 153.306  1.00  0.00           H  
ATOM   4437  HA  GLU A 373     108.198 166.074 156.079  1.00  0.00           H  
ATOM   4438 1HB  GLU A 373     108.868 164.482 153.555  1.00  0.00           H  
ATOM   4439 2HB  GLU A 373     109.248 163.913 155.174  1.00  0.00           H  
ATOM   4440 1HG  GLU A 373     106.893 163.854 155.758  1.00  0.00           H  
ATOM   4441 2HG  GLU A 373     106.457 164.560 154.203  1.00  0.00           H  
ATOM   4442  N   LEU A 374     110.660 167.068 154.210  1.00  0.00           N  
ATOM   4443  CA  LEU A 374     112.017 167.497 154.404  1.00  0.00           C  
ATOM   4444  C   LEU A 374     112.013 168.664 155.342  1.00  0.00           C  
ATOM   4445  O   LEU A 374     112.929 168.823 156.148  1.00  0.00           O  
ATOM   4446  CB  LEU A 374     112.668 167.886 153.071  1.00  0.00           C  
ATOM   4447  CG  LEU A 374     112.952 166.728 152.106  1.00  0.00           C  
ATOM   4448  CD1 LEU A 374     113.407 167.285 150.763  1.00  0.00           C  
ATOM   4449  CD2 LEU A 374     114.010 165.815 152.706  1.00  0.00           C  
ATOM   4450  H   LEU A 374     110.196 167.283 153.339  1.00  0.00           H  
ATOM   4451  HA  LEU A 374     112.595 166.654 154.782  1.00  0.00           H  
ATOM   4452 1HB  LEU A 374     112.016 168.592 152.559  1.00  0.00           H  
ATOM   4453 2HB  LEU A 374     113.615 168.384 153.278  1.00  0.00           H  
ATOM   4454  HG  LEU A 374     112.036 166.161 151.938  1.00  0.00           H  
ATOM   4455 1HD1 LEU A 374     113.608 166.462 150.077  1.00  0.00           H  
ATOM   4456 2HD1 LEU A 374     112.623 167.919 150.348  1.00  0.00           H  
ATOM   4457 3HD1 LEU A 374     114.314 167.872 150.901  1.00  0.00           H  
ATOM   4458 1HD2 LEU A 374     114.211 164.991 152.020  1.00  0.00           H  
ATOM   4459 2HD2 LEU A 374     114.927 166.380 152.872  1.00  0.00           H  
ATOM   4460 3HD2 LEU A 374     113.652 165.417 153.655  1.00  0.00           H  
ATOM   4461  N   HIS A 375     110.966 169.504 155.256  1.00  0.00           N  
ATOM   4462  CA  HIS A 375     110.810 170.685 156.058  1.00  0.00           C  
ATOM   4463  C   HIS A 375     110.730 170.297 157.498  1.00  0.00           C  
ATOM   4464  O   HIS A 375     111.227 171.017 158.363  1.00  0.00           O  
ATOM   4465  CB  HIS A 375     109.558 171.471 155.654  1.00  0.00           C  
ATOM   4466  CG  HIS A 375     109.680 172.157 154.329  1.00  0.00           C  
ATOM   4467  ND1 HIS A 375     108.595 172.691 153.666  1.00  0.00           N  
ATOM   4468  CD2 HIS A 375     110.756 172.395 153.544  1.00  0.00           C  
ATOM   4469  CE1 HIS A 375     109.000 173.229 152.529  1.00  0.00           C  
ATOM   4470  NE2 HIS A 375     110.307 173.063 152.431  1.00  0.00           N  
ATOM   4471  H   HIS A 375     110.255 169.273 154.578  1.00  0.00           H  
ATOM   4472  HA  HIS A 375     111.648 171.358 155.880  1.00  0.00           H  
ATOM   4473 1HB  HIS A 375     108.703 170.796 155.612  1.00  0.00           H  
ATOM   4474 2HB  HIS A 375     109.343 172.225 156.410  1.00  0.00           H  
ATOM   4475  HD2 HIS A 375     111.788 172.110 153.754  1.00  0.00           H  
ATOM   4476  HE1 HIS A 375     108.365 173.727 151.797  1.00  0.00           H  
ATOM   4477  HE2 HIS A 375     110.886 173.374 151.665  1.00  0.00           H  
ATOM   4478  N   ILE A 376     110.085 169.153 157.801  1.00  0.00           N  
ATOM   4479  CA  ILE A 376     109.990 168.761 159.174  1.00  0.00           C  
ATOM   4480  C   ILE A 376     111.125 167.849 159.508  1.00  0.00           C  
ATOM   4481  O   ILE A 376     111.643 167.904 160.622  1.00  0.00           O  
ATOM   4482  CB  ILE A 376     108.650 168.063 159.469  1.00  0.00           C  
ATOM   4483  CG1 ILE A 376     107.478 168.967 159.077  1.00  0.00           C  
ATOM   4484  CG2 ILE A 376     108.562 167.679 160.938  1.00  0.00           C  
ATOM   4485  CD1 ILE A 376     107.487 170.311 159.769  1.00  0.00           C  
ATOM   4486  H   ILE A 376     109.669 168.566 157.092  1.00  0.00           H  
ATOM   4487  HA  ILE A 376     110.027 169.657 159.793  1.00  0.00           H  
ATOM   4488  HB  ILE A 376     108.568 167.161 158.862  1.00  0.00           H  
ATOM   4489 1HG1 ILE A 376     107.494 169.137 158.001  1.00  0.00           H  
ATOM   4490 2HG1 ILE A 376     106.538 168.469 159.315  1.00  0.00           H  
ATOM   4491 1HG2 ILE A 376     107.608 167.187 161.129  1.00  0.00           H  
ATOM   4492 2HG2 ILE A 376     109.376 166.999 161.186  1.00  0.00           H  
ATOM   4493 3HG2 ILE A 376     108.637 168.575 161.554  1.00  0.00           H  
ATOM   4494 1HD1 ILE A 376     106.627 170.895 159.441  1.00  0.00           H  
ATOM   4495 2HD1 ILE A 376     107.436 170.166 160.849  1.00  0.00           H  
ATOM   4496 3HD1 ILE A 376     108.403 170.844 159.517  1.00  0.00           H  
ATOM   4497  N   HIS A 377     111.565 166.995 158.560  1.00  0.00           N  
ATOM   4498  CA  HIS A 377     112.595 166.064 158.928  1.00  0.00           C  
ATOM   4499  C   HIS A 377     113.709 166.121 157.934  1.00  0.00           C  
ATOM   4500  O   HIS A 377     113.869 165.202 157.131  1.00  0.00           O  
ATOM   4501  CB  HIS A 377     112.045 164.636 159.014  1.00  0.00           C  
ATOM   4502  CG  HIS A 377     110.976 164.465 160.048  1.00  0.00           C  
ATOM   4503  ND1 HIS A 377     111.256 164.344 161.394  1.00  0.00           N  
ATOM   4504  CD2 HIS A 377     109.629 164.393 159.936  1.00  0.00           C  
ATOM   4505  CE1 HIS A 377     110.125 164.206 162.064  1.00  0.00           C  
ATOM   4506  NE2 HIS A 377     109.124 164.232 161.203  1.00  0.00           N  
ATOM   4507  H   HIS A 377     111.205 166.983 157.616  1.00  0.00           H  
ATOM   4508  HA  HIS A 377     112.969 166.309 159.921  1.00  0.00           H  
ATOM   4509 1HB  HIS A 377     111.633 164.346 158.047  1.00  0.00           H  
ATOM   4510 2HB  HIS A 377     112.856 163.947 159.245  1.00  0.00           H  
ATOM   4511  HD2 HIS A 377     109.052 164.452 159.012  1.00  0.00           H  
ATOM   4512  HE1 HIS A 377     110.034 164.090 163.144  1.00  0.00           H  
ATOM   4513  HE2 HIS A 377     108.144 164.148 161.433  1.00  0.00           H  
ATOM   4514  N   TRP A 378     114.424 167.269 157.876  1.00  0.00           N  
ATOM   4515  CA  TRP A 378     115.399 167.506 156.847  1.00  0.00           C  
ATOM   4516  C   TRP A 378     116.442 166.418 156.843  1.00  0.00           C  
ATOM   4517  O   TRP A 378     116.607 165.679 155.875  1.00  0.00           O  
ATOM   4518  CB  TRP A 378     116.069 168.867 157.049  1.00  0.00           C  
ATOM   4519  CG  TRP A 378     117.067 169.206 155.983  1.00  0.00           C  
ATOM   4520  CD1 TRP A 378     118.424 169.128 156.083  1.00  0.00           C  
ATOM   4521  CD2 TRP A 378     116.790 169.680 154.644  1.00  0.00           C  
ATOM   4522  NE1 TRP A 378     119.008 169.520 154.904  1.00  0.00           N  
ATOM   4523  CE2 TRP A 378     118.023 169.860 154.012  1.00  0.00           C  
ATOM   4524  CE3 TRP A 378     115.612 169.962 153.941  1.00  0.00           C  
ATOM   4525  CZ2 TRP A 378     118.119 170.313 152.705  1.00  0.00           C  
ATOM   4526  CZ3 TRP A 378     115.708 170.414 152.630  1.00  0.00           C  
ATOM   4527  CH2 TRP A 378     116.930 170.585 152.029  1.00  0.00           C  
ATOM   4528  H   TRP A 378     114.267 167.978 158.577  1.00  0.00           H  
ATOM   4529  HA  TRP A 378     114.888 167.527 155.885  1.00  0.00           H  
ATOM   4530 1HB  TRP A 378     115.308 169.648 157.067  1.00  0.00           H  
ATOM   4531 2HB  TRP A 378     116.578 168.883 158.012  1.00  0.00           H  
ATOM   4532  HD1 TRP A 378     118.966 168.801 156.969  1.00  0.00           H  
ATOM   4533  HE1 TRP A 378     120.001 169.554 154.723  1.00  0.00           H  
ATOM   4534  HE3 TRP A 378     114.639 169.826 154.412  1.00  0.00           H  
ATOM   4535  HZ2 TRP A 378     119.080 170.455 152.210  1.00  0.00           H  
ATOM   4536  HZ3 TRP A 378     114.786 170.632 152.090  1.00  0.00           H  
ATOM   4537  HH2 TRP A 378     116.969 170.941 150.999  1.00  0.00           H  
ATOM   4538  N   LEU A 379     117.163 166.301 157.980  1.00  0.00           N  
ATOM   4539  CA  LEU A 379     118.325 165.472 158.168  1.00  0.00           C  
ATOM   4540  C   LEU A 379     117.943 164.038 158.115  1.00  0.00           C  
ATOM   4541  O   LEU A 379     118.745 163.189 157.726  1.00  0.00           O  
ATOM   4542  CB  LEU A 379     119.000 165.779 159.511  1.00  0.00           C  
ATOM   4543  CG  LEU A 379     119.657 167.161 159.625  1.00  0.00           C  
ATOM   4544  CD1 LEU A 379     120.150 167.372 161.050  1.00  0.00           C  
ATOM   4545  CD2 LEU A 379     120.802 167.262 158.629  1.00  0.00           C  
ATOM   4546  H   LEU A 379     116.829 166.862 158.751  1.00  0.00           H  
ATOM   4547  HA  LEU A 379     119.047 165.708 157.388  1.00  0.00           H  
ATOM   4548 1HB  LEU A 379     118.254 165.701 160.301  1.00  0.00           H  
ATOM   4549 2HB  LEU A 379     119.770 165.030 159.692  1.00  0.00           H  
ATOM   4550  HG  LEU A 379     118.918 167.933 159.410  1.00  0.00           H  
ATOM   4551 1HD1 LEU A 379     120.617 168.354 161.131  1.00  0.00           H  
ATOM   4552 2HD1 LEU A 379     119.307 167.314 161.739  1.00  0.00           H  
ATOM   4553 3HD1 LEU A 379     120.879 166.603 161.301  1.00  0.00           H  
ATOM   4554 1HD2 LEU A 379     121.269 168.244 158.710  1.00  0.00           H  
ATOM   4555 2HD2 LEU A 379     121.541 166.490 158.845  1.00  0.00           H  
ATOM   4556 3HD2 LEU A 379     120.418 167.125 157.618  1.00  0.00           H  
ATOM   4557  N   ARG A 380     116.693 163.741 158.509  1.00  0.00           N  
ATOM   4558  CA  ARG A 380     116.228 162.391 158.556  1.00  0.00           C  
ATOM   4559  C   ARG A 380     116.236 161.839 157.169  1.00  0.00           C  
ATOM   4560  O   ARG A 380     116.677 160.712 156.957  1.00  0.00           O  
ATOM   4561  CB  ARG A 380     114.826 162.308 159.142  1.00  0.00           C  
ATOM   4562  CG  ARG A 380     114.331 160.897 159.419  1.00  0.00           C  
ATOM   4563  CD  ARG A 380     112.954 160.898 159.975  1.00  0.00           C  
ATOM   4564  NE  ARG A 380     112.874 161.632 161.227  1.00  0.00           N  
ATOM   4565  CZ  ARG A 380     113.241 161.140 162.427  1.00  0.00           C  
ATOM   4566  NH1 ARG A 380     113.708 159.915 162.520  1.00  0.00           N  
ATOM   4567  NH2 ARG A 380     113.130 161.889 163.510  1.00  0.00           N  
ATOM   4568  H   ARG A 380     116.068 164.487 158.778  1.00  0.00           H  
ATOM   4569  HA  ARG A 380     116.884 161.821 159.215  1.00  0.00           H  
ATOM   4570 1HB  ARG A 380     114.791 162.860 160.080  1.00  0.00           H  
ATOM   4571 2HB  ARG A 380     114.118 162.778 158.459  1.00  0.00           H  
ATOM   4572 1HG  ARG A 380     114.326 160.324 158.491  1.00  0.00           H  
ATOM   4573 2HG  ARG A 380     114.992 160.415 160.140  1.00  0.00           H  
ATOM   4574 1HD  ARG A 380     112.274 161.365 159.262  1.00  0.00           H  
ATOM   4575 2HD  ARG A 380     112.636 159.872 160.160  1.00  0.00           H  
ATOM   4576  HE  ARG A 380     112.519 162.578 161.196  1.00  0.00           H  
ATOM   4577 1HH1 ARG A 380     113.793 159.342 161.692  1.00  0.00           H  
ATOM   4578 2HH1 ARG A 380     113.983 159.546 163.419  1.00  0.00           H  
ATOM   4579 1HH2 ARG A 380     112.770 162.831 163.438  1.00  0.00           H  
ATOM   4580 2HH2 ARG A 380     113.404 161.521 164.409  1.00  0.00           H  
ATOM   4581  N   TYR A 381     115.748 162.611 156.182  1.00  0.00           N  
ATOM   4582  CA  TYR A 381     115.621 162.077 154.858  1.00  0.00           C  
ATOM   4583  C   TYR A 381     116.683 162.635 153.960  1.00  0.00           C  
ATOM   4584  O   TYR A 381     116.751 162.268 152.788  1.00  0.00           O  
ATOM   4585  CB  TYR A 381     114.231 162.371 154.290  1.00  0.00           C  
ATOM   4586  CG  TYR A 381     113.101 161.785 155.107  1.00  0.00           C  
ATOM   4587  CD1 TYR A 381     112.203 162.624 155.751  1.00  0.00           C  
ATOM   4588  CD2 TYR A 381     112.963 160.409 155.213  1.00  0.00           C  
ATOM   4589  CE1 TYR A 381     111.170 162.088 156.497  1.00  0.00           C  
ATOM   4590  CE2 TYR A 381     111.931 159.874 155.959  1.00  0.00           C  
ATOM   4591  CZ  TYR A 381     111.037 160.708 156.599  1.00  0.00           C  
ATOM   4592  OH  TYR A 381     110.009 160.175 157.342  1.00  0.00           O  
ATOM   4593  H   TYR A 381     115.469 163.566 156.356  1.00  0.00           H  
ATOM   4594  HA  TYR A 381     115.846 161.011 154.893  1.00  0.00           H  
ATOM   4595 1HB  TYR A 381     114.083 163.450 154.230  1.00  0.00           H  
ATOM   4596 2HB  TYR A 381     114.160 161.974 153.278  1.00  0.00           H  
ATOM   4597  HD1 TYR A 381     112.311 163.705 155.668  1.00  0.00           H  
ATOM   4598  HD2 TYR A 381     113.669 159.750 154.708  1.00  0.00           H  
ATOM   4599  HE1 TYR A 381     110.465 162.747 157.003  1.00  0.00           H  
ATOM   4600  HE2 TYR A 381     111.823 158.792 156.042  1.00  0.00           H  
ATOM   4601  HH  TYR A 381     109.696 159.370 156.922  1.00  0.00           H  
ATOM   4602  N   LEU A 382     117.531 163.547 154.478  1.00  0.00           N  
ATOM   4603  CA  LEU A 382     118.567 164.151 153.684  1.00  0.00           C  
ATOM   4604  C   LEU A 382     119.485 163.072 153.194  1.00  0.00           C  
ATOM   4605  O   LEU A 382     120.100 162.348 153.975  1.00  0.00           O  
ATOM   4606  CB  LEU A 382     119.351 165.187 154.500  1.00  0.00           C  
ATOM   4607  CG  LEU A 382     120.488 165.898 153.755  1.00  0.00           C  
ATOM   4608  CD1 LEU A 382     119.907 166.757 152.640  1.00  0.00           C  
ATOM   4609  CD2 LEU A 382     121.288 166.743 154.736  1.00  0.00           C  
ATOM   4610  H   LEU A 382     117.436 163.812 155.448  1.00  0.00           H  
ATOM   4611  HA  LEU A 382     118.104 164.651 152.834  1.00  0.00           H  
ATOM   4612 1HB  LEU A 382     118.658 165.949 154.851  1.00  0.00           H  
ATOM   4613 2HB  LEU A 382     119.783 164.690 155.368  1.00  0.00           H  
ATOM   4614  HG  LEU A 382     121.143 165.156 153.297  1.00  0.00           H  
ATOM   4615 1HD1 LEU A 382     120.715 167.262 152.111  1.00  0.00           H  
ATOM   4616 2HD1 LEU A 382     119.357 166.125 151.943  1.00  0.00           H  
ATOM   4617 3HD1 LEU A 382     119.233 167.499 153.067  1.00  0.00           H  
ATOM   4618 1HD2 LEU A 382     122.096 167.247 154.207  1.00  0.00           H  
ATOM   4619 2HD2 LEU A 382     120.634 167.486 155.193  1.00  0.00           H  
ATOM   4620 3HD2 LEU A 382     121.706 166.101 155.512  1.00  0.00           H  
ATOM   4621  N   SER A 383     119.543 162.901 151.854  1.00  0.00           N  
ATOM   4622  CA  SER A 383     120.483 162.031 151.201  1.00  0.00           C  
ATOM   4623  C   SER A 383     120.249 160.640 151.662  1.00  0.00           C  
ATOM   4624  O   SER A 383     121.176 159.853 151.853  1.00  0.00           O  
ATOM   4625  CB  SER A 383     121.910 162.447 151.500  1.00  0.00           C  
ATOM   4626  OG  SER A 383     122.163 163.744 151.033  1.00  0.00           O  
ATOM   4627  H   SER A 383     118.883 163.421 151.294  1.00  0.00           H  
ATOM   4628  HA  SER A 383     120.343 162.116 150.122  1.00  0.00           H  
ATOM   4629 1HB  SER A 383     122.084 162.405 152.575  1.00  0.00           H  
ATOM   4630 2HB  SER A 383     122.600 161.747 151.029  1.00  0.00           H  
ATOM   4631  HG  SER A 383     121.715 163.812 150.186  1.00  0.00           H  
ATOM   4632  N   SER A 384     118.972 160.269 151.791  1.00  0.00           N  
ATOM   4633  CA  SER A 384     118.681 158.914 152.075  1.00  0.00           C  
ATOM   4634  C   SER A 384     118.805 158.317 150.728  1.00  0.00           C  
ATOM   4635  O   SER A 384     119.143 158.978 149.754  1.00  0.00           O  
ATOM   4636  CB  SER A 384     117.300 158.716 152.668  1.00  0.00           C  
ATOM   4637  OG  SER A 384     116.303 158.988 151.722  1.00  0.00           O  
ATOM   4638  H   SER A 384     118.212 160.926 151.692  1.00  0.00           H  
ATOM   4639  HA  SER A 384     119.357 158.571 152.860  1.00  0.00           H  
ATOM   4640 1HB  SER A 384     117.199 157.691 153.022  1.00  0.00           H  
ATOM   4641 2HB  SER A 384     117.177 159.373 153.529  1.00  0.00           H  
ATOM   4642  HG  SER A 384     115.732 159.649 152.121  1.00  0.00           H  
ATOM   4643  N   ILE A 385     118.703 157.016 150.590  1.00  0.00           N  
ATOM   4644  CA  ILE A 385     119.097 156.628 149.276  1.00  0.00           C  
ATOM   4645  C   ILE A 385     117.927 157.034 148.494  1.00  0.00           C  
ATOM   4646  O   ILE A 385     118.004 157.597 147.405  1.00  0.00           O  
ATOM   4647  CB  ILE A 385     119.383 155.122 149.130  1.00  0.00           C  
ATOM   4648  CG1 ILE A 385     120.614 154.731 149.951  1.00  0.00           C  
ATOM   4649  CG2 ILE A 385     119.578 154.758 147.666  1.00  0.00           C  
ATOM   4650  CD1 ILE A 385     120.810 153.238 150.084  1.00  0.00           C  
ATOM   4651  H   ILE A 385     118.404 156.307 151.244  1.00  0.00           H  
ATOM   4652  HA  ILE A 385     120.074 157.061 149.066  1.00  0.00           H  
ATOM   4653  HB  ILE A 385     118.545 154.552 149.528  1.00  0.00           H  
ATOM   4654 1HG1 ILE A 385     121.507 155.152 149.491  1.00  0.00           H  
ATOM   4655 2HG1 ILE A 385     120.533 155.153 150.953  1.00  0.00           H  
ATOM   4656 1HG2 ILE A 385     119.780 153.690 147.581  1.00  0.00           H  
ATOM   4657 2HG2 ILE A 385     118.675 155.002 147.108  1.00  0.00           H  
ATOM   4658 3HG2 ILE A 385     120.419 155.320 147.260  1.00  0.00           H  
ATOM   4659 1HD1 ILE A 385     121.702 153.039 150.679  1.00  0.00           H  
ATOM   4660 2HD1 ILE A 385     119.941 152.799 150.575  1.00  0.00           H  
ATOM   4661 3HD1 ILE A 385     120.930 152.797 149.095  1.00  0.00           H  
ATOM   4662  N   TRP A 386     116.800 156.645 149.088  1.00  0.00           N  
ATOM   4663  CA  TRP A 386     115.478 156.833 148.604  1.00  0.00           C  
ATOM   4664  C   TRP A 386     115.243 158.248 148.167  1.00  0.00           C  
ATOM   4665  O   TRP A 386     114.704 158.497 147.096  1.00  0.00           O  
ATOM   4666  CB  TRP A 386     114.465 156.452 149.686  1.00  0.00           C  
ATOM   4667  CG  TRP A 386     114.459 154.989 150.012  1.00  0.00           C  
ATOM   4668  CD1 TRP A 386     114.809 154.417 151.198  1.00  0.00           C  
ATOM   4669  CD2 TRP A 386     114.081 153.899 149.136  1.00  0.00           C  
ATOM   4670  NE1 TRP A 386     114.677 153.052 151.121  1.00  0.00           N  
ATOM   4671  CE2 TRP A 386     114.231 152.718 149.867  1.00  0.00           C  
ATOM   4672  CE3 TRP A 386     113.634 153.833 147.811  1.00  0.00           C  
ATOM   4673  CZ2 TRP A 386     113.952 151.476 149.320  1.00  0.00           C  
ATOM   4674  CZ3 TRP A 386     113.353 152.587 147.262  1.00  0.00           C  
ATOM   4675  CH2 TRP A 386     113.507 151.440 147.998  1.00  0.00           C  
ATOM   4676  H   TRP A 386     116.939 156.171 149.969  1.00  0.00           H  
ATOM   4677  HA  TRP A 386     115.324 156.172 147.752  1.00  0.00           H  
ATOM   4678 1HB  TRP A 386     114.683 157.006 150.599  1.00  0.00           H  
ATOM   4679 2HB  TRP A 386     113.464 156.736 149.363  1.00  0.00           H  
ATOM   4680  HD1 TRP A 386     115.144 154.962 152.078  1.00  0.00           H  
ATOM   4681  HE1 TRP A 386     114.876 152.399 151.866  1.00  0.00           H  
ATOM   4682  HE3 TRP A 386     113.506 154.741 147.223  1.00  0.00           H  
ATOM   4683  HZ2 TRP A 386     114.069 150.553 149.888  1.00  0.00           H  
ATOM   4684  HZ3 TRP A 386     113.006 152.544 146.229  1.00  0.00           H  
ATOM   4685  HH2 TRP A 386     113.277 150.479 147.537  1.00  0.00           H  
ATOM   4686  N   ASN A 387     115.624 159.215 149.012  1.00  0.00           N  
ATOM   4687  CA  ASN A 387     115.626 160.617 148.678  1.00  0.00           C  
ATOM   4688  C   ASN A 387     116.458 161.084 147.509  1.00  0.00           C  
ATOM   4689  O   ASN A 387     115.974 161.833 146.661  1.00  0.00           O  
ATOM   4690  CB  ASN A 387     116.036 161.399 149.912  1.00  0.00           C  
ATOM   4691  CG  ASN A 387     116.044 162.884 149.678  1.00  0.00           C  
ATOM   4692  OD1 ASN A 387     117.092 163.534 149.773  1.00  0.00           O  
ATOM   4693  ND2 ASN A 387     114.896 163.434 149.374  1.00  0.00           N  
ATOM   4694  H   ASN A 387     115.924 158.929 149.932  1.00  0.00           H  
ATOM   4695  HA  ASN A 387     114.616 160.903 148.380  1.00  0.00           H  
ATOM   4696 1HB  ASN A 387     115.349 161.176 150.729  1.00  0.00           H  
ATOM   4697 2HB  ASN A 387     117.031 161.087 150.227  1.00  0.00           H  
ATOM   4698 1HD2 ASN A 387     114.842 164.419 149.207  1.00  0.00           H  
ATOM   4699 2HD2 ASN A 387     114.074 162.870 149.307  1.00  0.00           H  
ATOM   4700  N   ILE A 388     117.715 160.628 147.388  1.00  0.00           N  
ATOM   4701  CA  ILE A 388     118.499 160.956 146.224  1.00  0.00           C  
ATOM   4702  C   ILE A 388     117.902 160.420 144.963  1.00  0.00           C  
ATOM   4703  O   ILE A 388     117.830 161.121 143.955  1.00  0.00           O  
ATOM   4704  CB  ILE A 388     119.935 160.421 146.367  1.00  0.00           C  
ATOM   4705  CG1 ILE A 388     120.675 161.167 147.480  1.00  0.00           C  
ATOM   4706  CG2 ILE A 388     120.683 160.547 145.049  1.00  0.00           C  
ATOM   4707  CD1 ILE A 388     121.979 160.519 147.887  1.00  0.00           C  
ATOM   4708  H   ILE A 388     118.125 160.052 148.110  1.00  0.00           H  
ATOM   4709  HA  ILE A 388     118.558 162.041 146.142  1.00  0.00           H  
ATOM   4710  HB  ILE A 388     119.905 159.371 146.657  1.00  0.00           H  
ATOM   4711 1HG1 ILE A 388     120.886 162.185 147.157  1.00  0.00           H  
ATOM   4712 2HG1 ILE A 388     120.037 161.230 148.362  1.00  0.00           H  
ATOM   4713 1HG2 ILE A 388     121.697 160.165 145.168  1.00  0.00           H  
ATOM   4714 2HG2 ILE A 388     120.167 159.973 144.281  1.00  0.00           H  
ATOM   4715 3HG2 ILE A 388     120.724 161.595 144.752  1.00  0.00           H  
ATOM   4716 1HD1 ILE A 388     122.444 161.105 148.681  1.00  0.00           H  
ATOM   4717 2HD1 ILE A 388     121.786 159.508 148.248  1.00  0.00           H  
ATOM   4718 3HD1 ILE A 388     122.648 160.477 147.029  1.00  0.00           H  
ATOM   4719  N   LEU A 389     117.444 159.162 144.971  1.00  0.00           N  
ATOM   4720  CA  LEU A 389     116.910 158.607 143.760  1.00  0.00           C  
ATOM   4721  C   LEU A 389     115.617 159.275 143.432  1.00  0.00           C  
ATOM   4722  O   LEU A 389     115.268 159.431 142.262  1.00  0.00           O  
ATOM   4723  CB  LEU A 389     116.700 157.094 143.900  1.00  0.00           C  
ATOM   4724  CG  LEU A 389     117.976 156.254 144.035  1.00  0.00           C  
ATOM   4725  CD1 LEU A 389     117.603 154.802 144.299  1.00  0.00           C  
ATOM   4726  CD2 LEU A 389     118.806 156.384 142.766  1.00  0.00           C  
ATOM   4727  H   LEU A 389     117.463 158.593 145.806  1.00  0.00           H  
ATOM   4728  HA  LEU A 389     117.633 158.765 142.960  1.00  0.00           H  
ATOM   4729 1HB  LEU A 389     116.087 156.909 144.781  1.00  0.00           H  
ATOM   4730 2HB  LEU A 389     116.158 156.736 143.025  1.00  0.00           H  
ATOM   4731  HG  LEU A 389     118.557 156.610 144.886  1.00  0.00           H  
ATOM   4732 1HD1 LEU A 389     118.510 154.205 144.395  1.00  0.00           H  
ATOM   4733 2HD1 LEU A 389     117.027 154.736 145.222  1.00  0.00           H  
ATOM   4734 3HD1 LEU A 389     117.006 154.423 143.471  1.00  0.00           H  
ATOM   4735 1HD2 LEU A 389     119.714 155.787 142.862  1.00  0.00           H  
ATOM   4736 2HD2 LEU A 389     118.226 156.027 141.914  1.00  0.00           H  
ATOM   4737 3HD2 LEU A 389     119.073 157.429 142.611  1.00  0.00           H  
ATOM   4738  N   ASP A 390     114.871 159.709 144.457  1.00  0.00           N  
ATOM   4739  CA  ASP A 390     113.640 160.381 144.170  1.00  0.00           C  
ATOM   4740  C   ASP A 390     113.944 161.660 143.438  1.00  0.00           C  
ATOM   4741  O   ASP A 390     113.259 162.006 142.479  1.00  0.00           O  
ATOM   4742  CB  ASP A 390     112.861 160.673 145.455  1.00  0.00           C  
ATOM   4743  CG  ASP A 390     111.431 161.125 145.191  1.00  0.00           C  
ATOM   4744  OD1 ASP A 390     110.653 160.327 144.723  1.00  0.00           O  
ATOM   4745  OD2 ASP A 390     111.130 162.263 145.459  1.00  0.00           O  
ATOM   4746  H   ASP A 390     115.147 159.577 145.419  1.00  0.00           H  
ATOM   4747  HA  ASP A 390     113.009 159.711 143.585  1.00  0.00           H  
ATOM   4748 1HB  ASP A 390     112.834 159.777 146.076  1.00  0.00           H  
ATOM   4749 2HB  ASP A 390     113.373 161.450 146.023  1.00  0.00           H  
ATOM   4750  N   LEU A 391     114.980 162.399 143.882  1.00  0.00           N  
ATOM   4751  CA  LEU A 391     115.458 163.602 143.249  1.00  0.00           C  
ATOM   4752  C   LEU A 391     115.933 163.365 141.849  1.00  0.00           C  
ATOM   4753  O   LEU A 391     115.792 164.242 141.004  1.00  0.00           O  
ATOM   4754  CB  LEU A 391     116.599 164.210 144.075  1.00  0.00           C  
ATOM   4755  CG  LEU A 391     116.193 164.814 145.426  1.00  0.00           C  
ATOM   4756  CD1 LEU A 391     117.443 165.191 146.210  1.00  0.00           C  
ATOM   4757  CD2 LEU A 391     115.307 166.028 145.194  1.00  0.00           C  
ATOM   4758  H   LEU A 391     115.439 162.067 144.718  1.00  0.00           H  
ATOM   4759  HA  LEU A 391     114.629 164.305 143.172  1.00  0.00           H  
ATOM   4760 1HB  LEU A 391     117.339 163.435 144.268  1.00  0.00           H  
ATOM   4761 2HB  LEU A 391     117.071 164.998 143.488  1.00  0.00           H  
ATOM   4762  HG  LEU A 391     115.647 164.071 146.007  1.00  0.00           H  
ATOM   4763 1HD1 LEU A 391     117.156 165.620 147.169  1.00  0.00           H  
ATOM   4764 2HD1 LEU A 391     118.050 164.301 146.378  1.00  0.00           H  
ATOM   4765 3HD1 LEU A 391     118.020 165.922 145.644  1.00  0.00           H  
ATOM   4766 1HD2 LEU A 391     115.018 166.457 146.154  1.00  0.00           H  
ATOM   4767 2HD2 LEU A 391     115.853 166.772 144.614  1.00  0.00           H  
ATOM   4768 3HD2 LEU A 391     114.413 165.727 144.648  1.00  0.00           H  
ATOM   4769  N   VAL A 392     116.533 162.196 141.553  1.00  0.00           N  
ATOM   4770  CA  VAL A 392     116.950 161.918 140.202  1.00  0.00           C  
ATOM   4771  C   VAL A 392     115.761 161.863 139.300  1.00  0.00           C  
ATOM   4772  O   VAL A 392     115.716 162.546 138.278  1.00  0.00           O  
ATOM   4773  CB  VAL A 392     117.712 160.582 140.128  1.00  0.00           C  
ATOM   4774  CG1 VAL A 392     117.943 160.180 138.680  1.00  0.00           C  
ATOM   4775  CG2 VAL A 392     119.033 160.698 140.873  1.00  0.00           C  
ATOM   4776  H   VAL A 392     116.698 161.504 142.270  1.00  0.00           H  
ATOM   4777  HA  VAL A 392     117.645 162.698 139.887  1.00  0.00           H  
ATOM   4778  HB  VAL A 392     117.104 159.802 140.585  1.00  0.00           H  
ATOM   4779 1HG1 VAL A 392     118.483 159.233 138.646  1.00  0.00           H  
ATOM   4780 2HG1 VAL A 392     116.984 160.067 138.176  1.00  0.00           H  
ATOM   4781 3HG1 VAL A 392     118.530 160.949 138.178  1.00  0.00           H  
ATOM   4782 1HG2 VAL A 392     119.567 159.750 140.818  1.00  0.00           H  
ATOM   4783 2HG2 VAL A 392     119.639 161.483 140.420  1.00  0.00           H  
ATOM   4784 3HG2 VAL A 392     118.841 160.946 141.918  1.00  0.00           H  
ATOM   4785  N   VAL A 393     114.750 161.061 139.663  1.00  0.00           N  
ATOM   4786  CA  VAL A 393     113.659 160.843 138.769  1.00  0.00           C  
ATOM   4787  C   VAL A 393     112.819 162.080 138.723  1.00  0.00           C  
ATOM   4788  O   VAL A 393     112.127 162.313 137.734  1.00  0.00           O  
ATOM   4789  CB  VAL A 393     112.807 159.643 139.225  1.00  0.00           C  
ATOM   4790  CG1 VAL A 393     113.647 158.375 139.259  1.00  0.00           C  
ATOM   4791  CG2 VAL A 393     112.203 159.927 140.592  1.00  0.00           C  
ATOM   4792  H   VAL A 393     114.746 160.604 140.564  1.00  0.00           H  
ATOM   4793  HA  VAL A 393     114.061 160.585 137.789  1.00  0.00           H  
ATOM   4794  HB  VAL A 393     112.008 159.481 138.501  1.00  0.00           H  
ATOM   4795 1HG1 VAL A 393     113.029 157.538 139.583  1.00  0.00           H  
ATOM   4796 2HG1 VAL A 393     114.039 158.172 138.262  1.00  0.00           H  
ATOM   4797 3HG1 VAL A 393     114.475 158.506 139.956  1.00  0.00           H  
ATOM   4798 1HG2 VAL A 393     111.602 159.075 140.908  1.00  0.00           H  
ATOM   4799 2HG2 VAL A 393     113.002 160.095 141.315  1.00  0.00           H  
ATOM   4800 3HG2 VAL A 393     111.573 160.814 140.535  1.00  0.00           H  
ATOM   4801  N   ILE A 394     112.856 162.925 139.774  1.00  0.00           N  
ATOM   4802  CA  ILE A 394     112.203 164.198 139.647  1.00  0.00           C  
ATOM   4803  C   ILE A 394     112.820 165.009 138.554  1.00  0.00           C  
ATOM   4804  O   ILE A 394     112.111 165.576 137.723  1.00  0.00           O  
ATOM   4805  CB  ILE A 394     112.266 164.986 140.969  1.00  0.00           C  
ATOM   4806  CG1 ILE A 394     111.360 164.339 142.019  1.00  0.00           C  
ATOM   4807  CG2 ILE A 394     111.871 166.438 140.742  1.00  0.00           C  
ATOM   4808  CD1 ILE A 394     111.601 164.840 143.425  1.00  0.00           C  
ATOM   4809  H   ILE A 394     113.323 162.694 140.639  1.00  0.00           H  
ATOM   4810  HA  ILE A 394     111.156 164.027 139.397  1.00  0.00           H  
ATOM   4811  HB  ILE A 394     113.280 164.953 141.364  1.00  0.00           H  
ATOM   4812 1HG1 ILE A 394     110.317 164.526 141.765  1.00  0.00           H  
ATOM   4813 2HG1 ILE A 394     111.508 163.259 142.013  1.00  0.00           H  
ATOM   4814 1HG2 ILE A 394     111.921 166.980 141.686  1.00  0.00           H  
ATOM   4815 2HG2 ILE A 394     112.555 166.892 140.026  1.00  0.00           H  
ATOM   4816 3HG2 ILE A 394     110.855 166.482 140.351  1.00  0.00           H  
ATOM   4817 1HD1 ILE A 394     110.922 164.335 144.113  1.00  0.00           H  
ATOM   4818 2HD1 ILE A 394     112.632 164.630 143.714  1.00  0.00           H  
ATOM   4819 3HD1 ILE A 394     111.424 165.913 143.465  1.00  0.00           H  
ATOM   4820  N   LEU A 395     114.159 165.080 138.504  1.00  0.00           N  
ATOM   4821  CA  LEU A 395     114.759 165.934 137.526  1.00  0.00           C  
ATOM   4822  C   LEU A 395     114.495 165.344 136.182  1.00  0.00           C  
ATOM   4823  O   LEU A 395     114.283 166.059 135.203  1.00  0.00           O  
ATOM   4824  CB  LEU A 395     116.268 166.076 137.764  1.00  0.00           C  
ATOM   4825  CG  LEU A 395     116.673 166.843 139.029  1.00  0.00           C  
ATOM   4826  CD1 LEU A 395     118.182 166.761 139.212  1.00  0.00           C  
ATOM   4827  CD2 LEU A 395     116.213 168.288 138.916  1.00  0.00           C  
ATOM   4828  H   LEU A 395     114.753 164.554 139.129  1.00  0.00           H  
ATOM   4829  HA  LEU A 395     114.325 166.929 137.623  1.00  0.00           H  
ATOM   4830 1HB  LEU A 395     116.705 165.081 137.825  1.00  0.00           H  
ATOM   4831 2HB  LEU A 395     116.707 166.591 136.910  1.00  0.00           H  
ATOM   4832  HG  LEU A 395     116.206 166.380 139.900  1.00  0.00           H  
ATOM   4833 1HD1 LEU A 395     118.470 167.306 140.111  1.00  0.00           H  
ATOM   4834 2HD1 LEU A 395     118.481 165.717 139.309  1.00  0.00           H  
ATOM   4835 3HD1 LEU A 395     118.677 167.202 138.347  1.00  0.00           H  
ATOM   4836 1HD2 LEU A 395     116.500 168.833 139.816  1.00  0.00           H  
ATOM   4837 2HD2 LEU A 395     116.680 168.752 138.047  1.00  0.00           H  
ATOM   4838 3HD2 LEU A 395     115.129 168.318 138.805  1.00  0.00           H  
ATOM   4839  N   LEU A 396     114.453 164.005 136.119  1.00  0.00           N  
ATOM   4840  CA  LEU A 396     114.251 163.344 134.867  1.00  0.00           C  
ATOM   4841  C   LEU A 396     112.875 163.639 134.362  1.00  0.00           C  
ATOM   4842  O   LEU A 396     112.664 163.865 133.173  1.00  0.00           O  
ATOM   4843  CB  LEU A 396     114.446 161.830 135.015  1.00  0.00           C  
ATOM   4844  CG  LEU A 396     115.883 161.369 135.292  1.00  0.00           C  
ATOM   4845  CD1 LEU A 396     115.900 159.861 135.502  1.00  0.00           C  
ATOM   4846  CD2 LEU A 396     116.777 161.769 134.128  1.00  0.00           C  
ATOM   4847  H   LEU A 396     114.564 163.449 136.955  1.00  0.00           H  
ATOM   4848  HA  LEU A 396     115.005 163.697 134.164  1.00  0.00           H  
ATOM   4849 1HB  LEU A 396     113.822 161.478 135.835  1.00  0.00           H  
ATOM   4850 2HB  LEU A 396     114.112 161.345 134.098  1.00  0.00           H  
ATOM   4851  HG  LEU A 396     116.246 161.837 136.206  1.00  0.00           H  
ATOM   4852 1HD1 LEU A 396     116.921 159.533 135.699  1.00  0.00           H  
ATOM   4853 2HD1 LEU A 396     115.268 159.605 136.352  1.00  0.00           H  
ATOM   4854 3HD1 LEU A 396     115.526 159.364 134.608  1.00  0.00           H  
ATOM   4855 1HD2 LEU A 396     117.799 161.441 134.324  1.00  0.00           H  
ATOM   4856 2HD2 LEU A 396     116.415 161.299 133.213  1.00  0.00           H  
ATOM   4857 3HD2 LEU A 396     116.760 162.852 134.011  1.00  0.00           H  
ATOM   4858  N   SER A 397     111.902 163.697 135.279  1.00  0.00           N  
ATOM   4859  CA  SER A 397     110.538 163.914 134.913  1.00  0.00           C  
ATOM   4860  C   SER A 397     110.321 165.340 134.495  1.00  0.00           C  
ATOM   4861  O   SER A 397     109.500 165.622 133.623  1.00  0.00           O  
ATOM   4862  CB  SER A 397     109.624 163.567 136.071  1.00  0.00           C  
ATOM   4863  OG  SER A 397     109.762 164.491 137.115  1.00  0.00           O  
ATOM   4864  H   SER A 397     112.137 163.584 136.255  1.00  0.00           H  
ATOM   4865  HA  SER A 397     110.286 163.235 134.097  1.00  0.00           H  
ATOM   4866 1HB  SER A 397     108.590 163.554 135.728  1.00  0.00           H  
ATOM   4867 2HB  SER A 397     109.860 162.567 136.434  1.00  0.00           H  
ATOM   4868  HG  SER A 397     110.681 164.769 137.102  1.00  0.00           H  
ATOM   4869  N   ILE A 398     111.090 166.276 135.075  1.00  0.00           N  
ATOM   4870  CA  ILE A 398     111.040 167.652 134.664  1.00  0.00           C  
ATOM   4871  C   ILE A 398     111.532 167.816 133.262  1.00  0.00           C  
ATOM   4872  O   ILE A 398     110.889 168.484 132.452  1.00  0.00           O  
ATOM   4873  CB  ILE A 398     111.875 168.538 135.606  1.00  0.00           C  
ATOM   4874  CG1 ILE A 398     111.228 168.603 136.992  1.00  0.00           C  
ATOM   4875  CG2 ILE A 398     112.031 169.934 135.023  1.00  0.00           C  
ATOM   4876  CD1 ILE A 398     112.121 169.199 138.056  1.00  0.00           C  
ATOM   4877  H   ILE A 398     111.717 166.007 135.819  1.00  0.00           H  
ATOM   4878  HA  ILE A 398     110.008 167.994 134.725  1.00  0.00           H  
ATOM   4879  HB  ILE A 398     112.863 168.098 135.740  1.00  0.00           H  
ATOM   4880 1HG1 ILE A 398     110.316 169.196 136.940  1.00  0.00           H  
ATOM   4881 2HG1 ILE A 398     110.946 167.598 137.309  1.00  0.00           H  
ATOM   4882 1HG2 ILE A 398     112.623 170.548 135.701  1.00  0.00           H  
ATOM   4883 2HG2 ILE A 398     112.534 169.871 134.059  1.00  0.00           H  
ATOM   4884 3HG2 ILE A 398     111.048 170.385 134.890  1.00  0.00           H  
ATOM   4885 1HD1 ILE A 398     111.593 169.211 139.010  1.00  0.00           H  
ATOM   4886 2HD1 ILE A 398     113.027 168.599 138.149  1.00  0.00           H  
ATOM   4887 3HD1 ILE A 398     112.387 170.218 137.777  1.00  0.00           H  
ATOM   4888  N   VAL A 399     112.681 167.203 132.930  1.00  0.00           N  
ATOM   4889  CA  VAL A 399     113.177 167.291 131.587  1.00  0.00           C  
ATOM   4890  C   VAL A 399     112.304 166.493 130.671  1.00  0.00           C  
ATOM   4891  O   VAL A 399     112.114 166.859 129.513  1.00  0.00           O  
ATOM   4892  CB  VAL A 399     114.625 166.771 131.507  1.00  0.00           C  
ATOM   4893  CG1 VAL A 399     115.098 166.736 130.061  1.00  0.00           C  
ATOM   4894  CG2 VAL A 399     115.537 167.648 132.352  1.00  0.00           C  
ATOM   4895  H   VAL A 399     113.205 166.678 133.615  1.00  0.00           H  
ATOM   4896  HA  VAL A 399     113.192 168.340 131.292  1.00  0.00           H  
ATOM   4897  HB  VAL A 399     114.655 165.748 131.880  1.00  0.00           H  
ATOM   4898 1HG1 VAL A 399     116.124 166.367 130.023  1.00  0.00           H  
ATOM   4899 2HG1 VAL A 399     114.453 166.075 129.483  1.00  0.00           H  
ATOM   4900 3HG1 VAL A 399     115.060 167.741 129.641  1.00  0.00           H  
ATOM   4901 1HG2 VAL A 399     116.559 167.274 132.291  1.00  0.00           H  
ATOM   4902 2HG2 VAL A 399     115.502 168.673 131.982  1.00  0.00           H  
ATOM   4903 3HG2 VAL A 399     115.204 167.625 133.390  1.00  0.00           H  
ATOM   4904  N   ALA A 400     111.727 165.386 131.162  1.00  0.00           N  
ATOM   4905  CA  ALA A 400     110.906 164.602 130.289  1.00  0.00           C  
ATOM   4906  C   ALA A 400     109.803 165.459 129.755  1.00  0.00           C  
ATOM   4907  O   ALA A 400     109.573 165.517 128.547  1.00  0.00           O  
ATOM   4908  CB  ALA A 400     110.346 163.387 131.015  1.00  0.00           C  
ATOM   4909  H   ALA A 400     111.850 165.090 132.119  1.00  0.00           H  
ATOM   4910  HA  ALA A 400     111.539 164.203 129.497  1.00  0.00           H  
ATOM   4911 1HB  ALA A 400     109.711 162.818 130.335  1.00  0.00           H  
ATOM   4912 2HB  ALA A 400     111.167 162.758 131.357  1.00  0.00           H  
ATOM   4913 3HB  ALA A 400     109.758 163.714 131.870  1.00  0.00           H  
ATOM   4914  N   VAL A 401     109.118 166.202 130.642  1.00  0.00           N  
ATOM   4915  CA  VAL A 401     108.056 167.027 130.155  1.00  0.00           C  
ATOM   4916  C   VAL A 401     108.573 168.122 129.275  1.00  0.00           C  
ATOM   4917  O   VAL A 401     108.055 168.336 128.182  1.00  0.00           O  
ATOM   4918  CB  VAL A 401     107.279 167.645 131.333  1.00  0.00           C  
ATOM   4919  CG1 VAL A 401     106.277 168.673 130.829  1.00  0.00           C  
ATOM   4920  CG2 VAL A 401     106.578 166.550 132.122  1.00  0.00           C  
ATOM   4921  H   VAL A 401     109.324 166.198 131.631  1.00  0.00           H  
ATOM   4922  HA  VAL A 401     107.389 166.412 129.551  1.00  0.00           H  
ATOM   4923  HB  VAL A 401     107.979 168.170 131.982  1.00  0.00           H  
ATOM   4924 1HG1 VAL A 401     105.737 169.099 131.675  1.00  0.00           H  
ATOM   4925 2HG1 VAL A 401     106.804 169.465 130.299  1.00  0.00           H  
ATOM   4926 3HG1 VAL A 401     105.570 168.191 130.154  1.00  0.00           H  
ATOM   4927 1HG2 VAL A 401     106.032 166.993 132.954  1.00  0.00           H  
ATOM   4928 2HG2 VAL A 401     105.882 166.020 131.471  1.00  0.00           H  
ATOM   4929 3HG2 VAL A 401     107.319 165.849 132.508  1.00  0.00           H  
ATOM   4930  N   GLY A 402     109.636 168.824 129.698  1.00  0.00           N  
ATOM   4931  CA  GLY A 402     110.109 169.894 128.867  1.00  0.00           C  
ATOM   4932  C   GLY A 402     110.428 169.462 127.468  1.00  0.00           C  
ATOM   4933  O   GLY A 402     109.766 169.862 126.513  1.00  0.00           O  
ATOM   4934  H   GLY A 402     110.110 168.632 130.569  1.00  0.00           H  
ATOM   4935 1HA  GLY A 402     109.356 170.681 128.824  1.00  0.00           H  
ATOM   4936 2HA  GLY A 402     111.004 170.330 129.308  1.00  0.00           H  
ATOM   4937  N   PHE A 403     111.456 168.616 127.321  1.00  0.00           N  
ATOM   4938  CA  PHE A 403     111.981 168.243 126.038  1.00  0.00           C
[truncated: 2,114,020 more chars]
